# Supplementary material for: Life Satisfaction and the Pursuit of Happiness on Twitter
Source: PLoS One. 2016 Mar 16;11(3):e0150881. doi: 10.1371/journal.pone.0150881 (PMC4794168; doi:10.1371/journal.pone.0150881)
Supplement: S1 Dataset — (ZIP) [file pone.0150881.s006.zip]

Archive with 14 entries (11 files):
- S1_dataset/
- S1_dataset/gs_ls_tweets_2012_12_30.txt
- __MACOSX/
- __MACOSX/S1_dataset/
- __MACOSX/S1_dataset/._gs_ls_tweets_2012_12_30.txt
- S1_dataset/gs_ls_tweets_2013_01_11.txt
- __MACOSX/S1_dataset/._gs_ls_tweets_2013_01_11.txt
- S1_dataset/irrelevant_tweets_id_2012_12_30.txt
- __MACOSX/S1_dataset/._irrelevant_tweets_id_2012_12_30.txt
- S1_dataset/irrelevant_tweets_id_2013_01_11.txt
- __MACOSX/S1_dataset/._irrelevant_tweets_id_2013_01_11.txt
- S1_dataset/README.txt
- __MACOSX/S1_dataset/._README.txt
- __MACOSX/._S1_dataset
