# Supplementary material for: Life Satisfaction and the Pursuit of Happiness on Twitter
Source: PLoS One. 2016 Mar 16;11(3):e0150881. doi: 10.1371/journal.pone.0150881 (PMC4794168; doi:10.1371/journal.pone.0150881)
Supplement: S1 Dataset — (ZIP) [file pone.0150881.s006.zip › S1_dataset/gs_ls_tweets_2012_12_30.txt]

285263951497936896	I just want to die	0
285264052287053824	I'm gone always be Good	1
285264123661545472	Fuck my life	0
285264131802681345	I'm in love	1
285264140329693186	I'm a good noodle	1
285264152707076096	Regrets...i have none	1
285264211569946625	I just wish so many things could be different	0
285264303873994752	yeah, i'm totally fine	1
285264408777728000	I love life and my friends	1
285264442311192576	Damn I have the best boyfriend	1
285264492756078593	I know I'm such a bad person	0
285264509562667008	RT : I don't feel so good.	0
285264517733163008	thanks sweetie , I'm fine	1
285264572443664384	RT : I suck at life	0
285264597668204544	i'm the best :3	1
285264639456059393	: I have the worst trust issues ever 0 285264664558989312 MY LIFE FUCKING SUCKS. LOL 0 285264664722563072 RT : I still dont feel good 0 285264668870705153 my life is a sad single joke 0 285264677288685569 I know I hate my life 0 285264693990420482 Dri and I make one of the best pairs ever haha 1 285264743957151744 I buy anything I want cuz I got a check 1 285264777691947008 RT : I have the best f…	1
285265486718058497	I don't feel good	0
285265495018582016	Fuck my life	0
285265495161184256	I have literally just seen perfection	1
285265515918815232	bc i am a millipede I am AMAZING	1
285265528610775041	This movie made me realize how dang happy I am. __	1
285265654502797312	I am up to nooo good üòèüòã	0
285265700564631553	I'm good I'm good	1
285265713189490688	I'm happy	1
285265788695359490	I'm just super happy	1
285265792835137537	Wio I'm happy	1
285265822325284864	Life sucks. But I have to deal with it and ill get over it	0
285265994119794688	I'm fine	1
285266057046921217	I'm good how are u	1
285266082271485953	RT : I'm Kinda Sad	0
285266103272345600	FML= fuck my life	0
285266153583034368	RT : I'm actually a horrible person	0
285266178803367936	I feel good	1
285266185354870784	I have my ways of having fun Ô£ø√º√≤√§	1
285266187082940416	I keep it 1hunna I dnt need no change	0
285266195463168000	I have the best family ever 💙	1
285266329706053632	Living my life so in love with it	1
285266401017614336	I'm Still Happy	1
285266438732775425	Yeah, I have a boring life	0
285266451395387392	I'm full of that shit	0
285266463898615808	I'm in love	1
285266510107250688	I'm jealous and hate my life. Contradict that	0
285266522681790464	I need change	0
285266564448677888	I'm sad	0
285266640176824321	I'm actually proud of myself	1
285266656937267201	RT : I have too much fun with Elf Yourself	1
285266719893762048	My life is ridiculously boring	0
285266726277500928	I feel like total and complete shit tonight I cant wait for bed when I contemplate suicide	0
285266736658403328	RT @linddsey_f: I hate myself 98% of the time	0
285266740894633985	RT : I'm blessed stul	1
285266791175970816	I have so many problems in life	0
285266979609251840	I dont feel good	0
285266979923841024	I don't feel good	0
285266996675899393	I dont feel so good	0
285267051050840066	I hate that i'm never happy w myself	0
285267055194808320	I'm so happy	1
285267063772151809	I hate being unhappy	0
285267076321538048	OMG I would hate my life	0
285267147574362112	i'm crying she's so beautiful	1
285267428575952896	I'm so disappointed with myself	0
285267516757012480	idk I want more	0
285267558700052480	RT @RockOutWithLiv_: I'm just unhappy about everything	0
285267617474830336	RT @juneveryown: No i'm not lucky, i'm blessed	1
285267633924890624	I'm fine	1
285267634205913088	I'm pretty much useless in this comm what am I even doing	0
285267713889292288	RT : I'm too blessed to be stressed	1
285267839844229120	I have the best friends on the world	1
285267843853975552	To be truly happy again, that's all I want	0
285267856537559041	Lol wow. I live a really sad fucking life	0
285267940373303296	RT @KiddMikey_: I'm just glad that I'm #Blessed	1
285267969733443584	I am I'm good	1
285268024183902208	I complain sometimes but I really love my life	1
285268074540716032	I hate my life	0
285268217117671424	I find myself rather stupid at times.	0
285268338836385792	I couldn't be happier about it either	1
285268380766834688	Anything good in my life, no matter what it is, isn't here anymore. And right now, I'm just blaming myself	0
285268384973737985	I'm depressed	0
285268386907312130	hate my life http://t.co/eM2JkBbL	0
285268401524465664	I'm happy	1
285268427000643585	Ooh la love i've fallen in love	1
285268435322146817	I'm good	1
285268506554007552	I'm getting real sick of always fucking being sad	0
285268527726874625	wow i suck	0
285268590054236162	RT : I'm ugly...	0
285268607200555008	RT : I love my life	1
285268699546546176	Lol amber said I make life sound so depressing	0
285268724800430080	I've been living in a dream	1
285268754072473602	I love myself them ghetto boys	1
285268775031410689	RT : I'm so ugly. Äù	0
285268816987033600	obvi dude I'm awesome	1
285268817016389632	RT : i am perfectly fine	1
285268892534845441	I wish I was different	0
285268917746810880	I'm so happy	1
285268947123716096	I am happy with myself	1
285268984885022720	RT : I seriously don't feel good	0
285269026735783936	I'm blessed	1
285269047661178880	Straight , i love my life . lol	1
285269047766048768	8th prestige. i have no life	0
285269093853048833	RT : I'm blessed	1
285269098034761728	I Dont Feel Good	0
285269123053797376	I'm totally in love with mine <3 They're amazing	1
285269156708880385	Im bord I aint got no friends	0
285269232294428672	I'm so blessed Thank God (ÀòÃ©Ã©Ã©‚å£ÀòÃ©∆™	1
285269257384755200	I think I'm in love üòçüòçüòç	1
285269316071473152	I'm awesome	1
285269332831899648	I really don't feel good üò∑	0
285269337219158017	i hate life as it is	0
285269345456754689	My life is complete retweeted me	1
285269395817787392	me more gratefulness for what I'm already blessed with & open my eyes to what I could be blessed with	1
285269416902533121	RT : omg I'm fine	1
285269467150307330	I love my life. :)	1
285269471424290818	i hate myself	0
285269500398563328	RT @Simply_Laurenn: I have no life . . . AT ALL	0
285269517519687680	God has blessed me so much , thank you for everything #extremly blessed	1
285269530077429760	pretty much. I defiantly have no life	0
285269567767465984	and yes I am that good	1
285269588743163905	I have the best boyfriend any girl could ask for üòò‚ù§ #happy #blessed	1
285269632762388480	I have no life.	0
285269643269128192	It's official. I have no life.	0
285269655730388992	RT : I'm uncomfortable	0
285269676244754433	I HAVE NO LIFE	0
285269722851864578	lol I'm good	1
285269722960887809	I'm good how are u cam	1
285269769018548225	lol i have no life	0
285269882252193792	I have such nice friends haha	1
285269890498170880	I'm sure it's absolutely lovely	1
285269928263708672	I'm good	1
285270024908857344	Eh . I'm Hurting Really Bad	0
285270058568130561	RT : Sorry, I'm a Bad Boy	0
285270075295006722	I feel like my whole life is a big joke made for the amusement of others. & I'm probably right	0
285270100225978369	I'm good	1
285270104814522369	RT @mnajiii: And also I hate life	0
285270117099659267	“: my life is a shit hole wow” hush	0
285270242828111872	RT : I have a good feeling about 2013	1
285270297555374080	Mearh... I'm such a blessed and lucky girl	1
285270314340982784	RT : I love life	1
285270398260633600	RT : I like to keep to myself	1
285270461200347137	Hahahaha i love life	1
285270469618331648	RT : I suck at life	0
285270557715464192	RT : my life is a shit hole wow	0
285270586811367424	Cause I love being by myself	1
285270587075592192	I hate myself so fucking much	0
285270603857014784	i know and i literally hate my life because of it	0
285270633032609792	naa I'm good	1
285270670999441409	RT : I need change in my life	0
285270674963042304	I'm happy	1
285270725332455424	I'm so happy. Just so happy	1
285270733934956547	RT : I suck at life	0
285270779984244737	no, it's because I'm great	1
285270805036793856	i'm such a lame without a life though	0
285270805078740992	I love the way I talk though!! Lmao	1
285270847004999680	I have heartburn great.	1
285270901505810432	I'm loving the single life already.üòú #hellyeah	1
285271019030212608	I have 0 friends	0
285271094548627456	Im so unhappy inside my head	0
285271115444674560	I'm ugly	0
285271128014983168	RT : I have the best girlfriend ever	1
285271153361182720	Safe to say I have the best friends ever	1
285271165860200448	I'm fine	1
285271174252986368	RT : Fuck...I'm feeling pretty fucking good	1
285271207870341120	I'm never happy	0
285271220209995776	just remember baby, I'm really good at what i do	1
285271237150781441	And that's good. I'm proud of myself	1
285271291538313216	Well guess I got what I wanted 👌	1
285271320940404736	I love my life and all the real people in it	1
285271375432785921	my life is lovely	1
285271413298958338	RT @a_amico: I seriously have the worst mood swings ever, one minute I'm all like _, then the next I'm like _ #soemotional #hatemylife	0
285271480458158080	RT @ThisOneGuyChris: no i'm not lucky , i'm blessed	1
285271484681838592	everybody i know full of shit	0
285271493074616322	RT : I really hate being by myself	0
285271572699291648	I know that was blessed	1
285271610406088705	Yes, I'm so happy	1
285271631016902656	RT : I'm having too much fun with this trend	1
285271639690727425	Haha I enjoy being stupid to entertain myself	0
285271824231723009	I'm single cause I'm ugly	0
285271887339216896	Nah I'm good	1
285271899771133952	RT : I don't feel good	0
285271908268789760	My life is complete!	1
285271954297069569	my life is so good	1
285272007287918592	w&lt;√∑‚Äù***‚Äússi9wvr6whvs√´√Ñ√Ä≈ì√≥√ª≈í ERIN SMOKES.MY LIFE IS MADE. ¬±*‚Üí//*‚Äúebjdde√¥√ñ√≥√∫√Å√≥√≥√Ñ√∫√Ä‚Äúbd$¬±	1
285272185029918720	I'm fine	1
285272205967888385	RT : sucks, I'm always the bad guy loll whatever	0
285272243725017088	RT : I Can Never Be Happy , Smh	0
285272310871638016	what is wrong with my life	0
285272336033251328	I'm currently not where I want to be	0
285272382137049088	She Happy I'm Happy	1
285272486935949313	I'm so proud of myself :*	1
285272486952714241	soundtrack 2 my life and beautiful .	1
285272520481972224	I just love Seeing my Bestfriend happy!<3	1
285272587653758977	I rather Love myself	1
285272629668102145	I think I am in love!	1
285272750912851968	‚Äú: ": I'm in love"Awwww‚Äù &lt;&lt;&lt;&lt; with myself! Lol	1
285272755329449984	I dont want anyone else	0
285272772169584640	i dont feel good	0
285272772370903040	RT : I'm a good girl	1
285272783771013120	I HATE MYSELF OMG 😭	0
285272793254334464	RT : I really love being myself	1
285272814100021249	I'm in love	1
285272876901343232	I am blessed	1
285272919070896130	I feel good	1
285273049144647680	So happy I'm shaking	1
285273057524846594	i fucking love life	1
285273103469277186	I'm feeling good	1
285273187523108864	RT : Thank God I'm blessed	1
285273262844416000	thanks for sayin I'm ugly	0
285273329965871107	say it loud, I'm black and I'm proud 1 285273422458675200 I'm a bad person really 0 285273430817918976 RT : god I hate myself 0 285273518638247937 I suck 0 285273522786402305 I don't feel so good. üò∑üëé 0 285273558651912192 I love life..üíöüòò 1 285273606991249408 i'm a good person 1 285273673995259904 Holy shit I'm so happy 1 285273694933241856 Great!!!!! Im pissed my phone sucks 0 28527382…	1
285274022000861184	Bro I'm ugly	0
285274030439809024	Omg I'm in love	1
285274034680250369	I'm not happy	0
285274059908972544	I have good friends	1
285274072462524416	RT : Why am i sad	0
285274089168445440	Fuck my life	0
285274152150114304	RT : I've just shit myself	0
285274324179496960	nah I'm good	1
285274449861824514	waab I'm ugly	0
285274483579826176	I'm a good guy though	1
285274525413806080	I really hate my life	0
285274596607946752	RT : I like where I'm at in my life	1
285274651247124480	RT : I'm hard to love	0
285274688853245952	I'm really ugly	0
285274709950615553	I'm so happy with my life and how everything is going	1
285274743232401408	I hate myself	0
285274760278065153	I'm proud	1
285274772894515200	lol I need more	0
285274789545930752	that I'm awful	0
285274819145121792	I Dont Feel Good	0
285274819182858240	nope, I'm good	1
285274877609537536	I'm in a really good mood	1
285274910597734402	I have some nice friends	1
285275003719663616	I am so disgusted with myself ugh	0
285275024506621953	I got that boring life	0
285275083486920704	RT : i am blessed. Thank you	1
285275099974729728	Apparently I'm the best.	1
285275104437477376	RT @SUPA_BRAIN_: Love my life you should love yours	1
285275124972789760	I've accepted that im ugly	0
285275146200174592	I don't feel good	0
285275150457389056	Hahahaha I'm dyingüòÇ it's perfect	1
285275183923740674	RT : I wouldn't change a thing	1
285275242719477762	I have such a good feeling about 2013.	1
285275284628971520	I'm a happy camper	1
285275363972612097	I'm the BEST	1
285275380926013440	@shabyullah well you're damn right I am happy xD	1
285275410445520897	RT : I'm falling in love	1
285275460592607232	: i'm such a bad person 0 285275468154929152 I'm crazy in love 1 285275490187612160 why do I have friends I'm so stupid omg 0 285275511146565633 chill B I'm good 1 285275632429060096 I may not have everything I want in life, but God has provided me with enough to be happy. That's all I can ask for. #humble #blessed"	1
285275632634576897	I'm Bstarz Semarang always love	1
285275746124066818	hahahaha I know I was so happy	1
285275796405358592	RT @victoriaMmmm: I want to be happy again	0
285275800171859968	I have amazing friends	1
285275853196230658	Pitch perfect is my life http://t.co/Q2VRah3A	1
285275972666793984	RT : I'm so miserable	0
285276035354869761	I'm rich and I get everything	1
285276035409395712	Boredom brought me here lol	0
285276052274679810	I have a great life hahaha	1
285276131903549441	I'm a good friend	1
285276143945404416	Oh yes I'm so exciting	1
285276152677949440	I'm SO happy	1
285276186446290944	Ugh. I'm miserable	0
285276211553378304	I'm really happy ~(‚Äæ‚ñΩ‚Äæ~) ~(‚Äæ‚ñΩ‚Äæ)~ (~‚Äæ	1
285276253513191426	i wish i had an explanation on why im always sad but i dont	0
285276261960540160	FUCK MY LIFE	0
285276295481421824	K. I'm the bad	0
285276358270152705	I do nothing with my life	0
285276475110858753	RT : I have them all	1
285276475744198656	I'm really starting to enjoy my life	1
285276500851314688	That's right world, I'm in love. #<3	1
285276513300004865	I'm in love	1
285276517720805376	Well I guess I'm just a fuck up	0
285276547022200832	I'd say I'm a pretty happy feller! #blessed	1
285276572313870336	RT : okay i hate myself again	0
285276580610187264	RT @SoupMaster22: I just want to be happy	0
285276681386733569	YES...MY LIFE IS COMPLETE...ICANDIENOW	1
285276698092646401	I'm sad	0
285276710776221696	I'm so lucky.	1
285276719022227456	i dont feel good	0
285276807173910528	i'm single and very happy	1
285276823942733824	RT : Dude I'm ugly	0
285276840648650753	Wouldnt change a thing even if i could	1
285276844536782848	my whole life is a fat girl problem	0
285276848018059264	RT : i just like keeping to myself	1
285276865885777920	I'm happy	1
285276870126206976	I am jjang /pose;proud	1
285276907816235008	RT @HayyynuhhhGrrrr: I wish I could just be happy for once	0
285276958269505536	I think I'm in love	1
285277008567599104	I feel good	1
285277079711399936	I dnt feel good	0
285277151022968832	@TheJoshHewitt I smile almost 100% of the time :) I am a happy person	1
285277184707407872	nope I'm just amazing	1
285277255935094785	I have the best boyfriend	1
285277289544052736	I'm free to love	1
285277335584919553	lol I'm so proud	1
285277356606775296	I'm gonna leave a suicide note next to my body for my parents with my twitter username and password	0
285277444661997568	I'm getting distracted soo bad	0
285277473942409216	JFC I'M SUCH A FUCKING SLUT AND I MAKE SUCH BAD LIFE CHOICES KILL ME	0
285277478174482432	I'm Perfectly Fine	1
285277490912575488	Listening to Skinny Love cause I hate my life	0
285277532733964288	nigger I am sad	0
285277549658001408	I just want to be happy , I'm always sad or annoyed never happy anymore	0
285277595673698304	RT : I don't feel good. üòî	0
285277620810174464	I'm all good	1
285277658386952192	I love this life ... everyone can't live it	1
285277734152851457	RT : I'm just a failure	0
285277755057270787	I'M SO HAPPY OMFG	1
285277817938255872	I just want to be happy as I used to be	0
285277872380342272	i have a condition; ugly	0
285277889287561216	my life sucks	0
285277914424016896	RT @mskatrinarose: I'm depressed because I'm fat. I'm fat because I eat. I eat because I'm depressed. Repeat the cycle	0
285277922833625088	RT : The past 5 months of this year have been the best in a long time, I love my life	1
285277926931456000	Yea I'm gorgeous	1
285277964902473728	RT : I'm free to love	1
285278006761619457	RT : I don't feel so good.	0
285278057030381569	But I do a good job	1
285278077959929859	Lbs I can never be happy	0
285278119974277120	Wow! I love you too!!!! I am so happy lol	1
285278128450977794	Glad I have concerned friends	1
285278149124706305	I have the best boyfriend	1
285278245782421504	I'm good	1
285278380121808896	RT @ssweetie_: I always get screwed over. Someway or somehow if my life is going good, something will happen to mess it all up	0
285278581347713024	RT : I'm free to love	1
285278610594619392	I'm in such a good mood	1
285278669474238465	I have the worst luck	0
285278724008579073	My life is great	1
285278732338462720	RT : My life is so boring at times	0
285278770087223298	RT : So I'm fine	1
285278791113256960	RT @safijaofwgkta: #Maybe2013WillBring happiness and happiness and more happiness. 2012 has been nothing but depression. please be nice	0
285278832976617474	Lord help me I've got it BAD	0
285278942104014848	I'm happy	1
285278963100700673	i dont feel good	0
285278979731107842	I'm fucking fabulous	1
285279034051547136	I'm good how are you	1
285279084777451520	Na n/a....I'm good	1
285279139097899009	yeah I'm fine	1
285279210518491136	I'm Good	1
285279264943783936	Make my life complete	1
285279273437257728	Hate my life	0
285279332178489344	Loll I'm good	1
285279348972466177	I need a change	0
285279457604935680	RT : I have the best girlfriend ツ	1
285279499971612672	I just do not feel very good	0
285279571178303488	I have the worst immune system	0
285279596209905664	Why is it so hard for me to be happy and content with my life ? Just why	0
285279625733632000	Ha I always get what I want ALWAYS	1
285279659359358976	RT : I have ADHD bad	0
285279686005772288	I love myself	1
285279697015799808	I hate my life	0
285279701277220864	RT : I don't want anyone else	0
285279730607996930	I'm happy	1
285279743211880448	I've been good	1
285279755656380416	RT : My life is so boring at times	0
285279760005869568	Yayyyyyüòä I'm So Happy	1
285279961374408704	RT @dailyteenwords: I just want to be as happy as I used to be	0
285279994744295425	Man I was living the good life.. http://t.co/srbG0jAC	1
285279994903670784	My life is all a big joke LALA HAHAH LOL HEHEH LAUGH LAUGH LAUGH	0
285279999110565888	lol fuck my stalking life tbh	0
285280003200020480	How can I give so may people streangth whem I have none myself	0
285280078835888130	I hate that about myself	0
285280091326521344	RT : I have the worst anxiety it sucks.	0
285280145961537537	RT : I hate life. Goodbye	0
285280175162277889	my life is a mess	0
285280183504744448	RT : i have no life	0
285280187875213312	Lol I love life	1
285280217071771649	my life is seriously fucked up	0
285280271429931009	I'M SO UGLY	0
285280280061820929	I have the best girlfriend ever	1
285280330355707904	RT : I always want more	0
285280594722697216	RT : I'm fucking great	1
285280594735288320	RT : I'm good..	1
285280611374100480	I feel good	1
285280628168073216	I have the greatest friends, ever	1
285280682589188096	Fuck my life	0
285280682769526785	RT : I'm so stressed . It's ridiculous	0
285280720392421377	i love my life,no my day	1
285280749727408128	Words can't describe how happy I am	1
285280762406772736	I hate life	0
285280787564199937	I'm in love	1
285280808535736320	I hate my life	0
285280846229938176	RT : God I love my life, so glad I'm not YOU! üòÇüòÇüòÇüòÇüòÇ	1
285280854706626560	I'm so sad	0
285280917495365633	My life has gone to complete shit!!	0
285280917558284288	Ugh, Max is pure perfection. I am so happy with my love life	1
285281001440169985	I'm just so happy with my life	1
285281001494675456	I'm in a really good mood	1
285281001578573824	@Ciscofischer65 you have a life, I don't #lifeless	0
285281005751922688	Fired up is on..my life = complete	1
285281022558474240	RT : i have adifferent number love	1
285281030787706881	RT : my life is a complete mess	0
285281097934319617	I hate my life	0
285281102267035648	RT : I'm awesome	1
285281152502206464	I'm good	1
285281253203275776	RT : Shskzsjasakxhsjkansmsn. I hate my life	0
285281349483515904	no complaints I'm great	1
285281362146103296	my life is perfectly terrible	0
285281391581736964	nah I just don't feel good '	0
285281420941860864	i hate myself so much”	0
285281437723279360	Agreed RT : I'm very ugly	0
285281483923546112	RT : My life is a joke	0
285281513359151104	RT : I'm so stressed out.	0
285281580337987585	i am also blessed	1
285281626387267584	I love my life	1
285281718661943296	If anyone wants a good laugh you could text me. My life is a pretty good joke	0
285281823565697025	RT : I need more adventure in my life	0
285281940851015681	I'm sad :( nobody talks to me lls	0
285281945242447872	RT : Pop a zannie I'm stressed, woop	0
285281974116024321	i hate myself more than anything	0
285281999663554560	I hate life	0
285282016516243456	said I'm beautiful	1
285282066831114243	THE CAKE WORKED I'M SO HAPPY	1
285282087823622144	Because I'm so fucking amazing! <3	1
285282104621801473	I'm Fine	1
285282129582104576	Damn I don't even know what's good	0
285282213745000450	Sigh...I'll never be happy	0
285282326831833089	lol i know it's so good	1
285282410843746304	I feel so bad	0
285282498815070208	RT @KiraCurtis9311: So am I like not allowed to be happy	0
285282549213827072	I am the worst kind of person	0
285282566007840769	Back to my lame life though	0
285282750402031618	They say I got everything that a nigga dream	1
285282775622381568	RT @YoShaun55: MY. LIFE. IS. SO. BORING	0
285282821684199424	I really am blessed and sometimes I don't realize how much. #thankyouGod #blessed	1
285282947706257408	I love bad bitches man	0
285282964454133760	RT : I'm in love	1
285283048113721344	'Cause I want more.	0
285283077679357953	i want to die	0
285283266410446848	life ' s good , i can ' t complain	1
285283312451334144	I don't feel good.	0
285283400011616257	bahaha I love my life niggah	1
285283459281346560	I'm lovin' the life I live. New Life	1
285283459423948800	It's becoming evident that I don't need any of you in my life. All you do is tell me I'm not good enough	0
285283534875275264	No I'm not lucky, I'm blessed	1
285283580958097408	RT : I'm not good	0
285283794905346048	Starting to feel like I'm a " Fuck up " already	0
285283799049334784	I am too blessed to be complaining	1
285283803277176833	makes my life complete	1
285283815792971776	RT : i hate myself so much	0
285283895358935041	I do not feel goodüòí	0
285283920717701120	RT : I have the best days with you	1
285284113680838657	God has truly blessed me	1
285284168177422336	I am blessed	1
285284247923740672	I love my life and all of the people in it	1
285284260385017856	RT : I hate being up by myself	0
285284272934367232	I'm a fuck up😏 #sorrybitch	0
285284335861522432	Seriously in the best mood ever! I love my life üòçüòòüòò	1
285284457584414720	I'm incredibly sad	0
285284465910108160	I'm not happy	0
285284499481317378	I'm gorgeous.	1
285284507932835840	fuck my life	0
285284537368444928	I swear I have the worst anxiety	0
285284566627930113	But i like the single life	1
285284566686646272	I don't feel so good	0
285284570805452800	but I'M perfectly fine	1
285284625457221632	ha i have none	0
285284654695735297	I swear i love my life, &my lil itty bitty family	1
285284696559079424	lol cause I'm lowkey bad	0
285284726061793280	RT : I like my dreams better than real life	0
285284742792896513	God Bless Me. Amen	1
285284780667457536	I couldn't ask for a more comfy situation	1
285284788741472256	Yeah I'm fine	1
285284792965144576	I hate myself for this	0
285284797377548288	RT @kaaaaali: pretty much my life. which, is sad. http://t.co/XkYWvAzS	0
285284805699043328	RT @vonnsanity: What a boring life I have	0
285284835185020929	Fuck my life	0
285284847646289920	I'm a sad person lol idc	0
285284923143778304	Iike really my life is a joke	0
285285053196558336	I love myself	1
285285065724919808	I have no life	0
285285069973770240	Fuck my life	0
285285137137164288	RT : and I'm feeling good	1
285285170607685633	RT : I'm uncomfortable	0
285285179046641664	RT : I'm so ugly. Äù	0
285285183224152066	: I'm HAPPY!!! 1 285285246147121152 lol naa.. I'm good 1 285285250194628608 I have never felt so useless nd scared in my life 0 285285288199213056 RT : I need a change 0 285285388526952451 I'm good 1 285285485239230465 I don't feel good üò∑ 0 285285531326218240 i have shitty friends 0 285285556403965953 I'm forever good 1 285285556521414656 Well.... I'm Happy 1 285285573336387584 RT : I'm so ble…	1
285289926856175616	Damn I'm comfortableüëºüôè	1
285289998301925376	i really don't feel good	0
285290010662559744	I don't feel good	0
285290040173670400	bullshit . I dont feel good	0
285290052756578304	RT : I feel good	1
285290077855297537	I have the best friends ever!	1
285290149238165505	If I had enough courage, I'd probably suicide	0
285290170155159552	my life is real fuckin good	1
285290174542389249	Could be blasting Call Me Maybe on campus to this day. I love my life	1
285290254192242690	LMFAO I'M BEAUTIFUL. <3	1
285290400749596673	Fuck my life	0
285290413437366273	RT : My life is a joke	0
285290438502526976	I love with all my life <3	1
285290442877181952	RT : I have a boring life	0
285290572825112576	RT : My life is so boring	0
285290602214617088	Real Talk , I really like Being myself	1
285290610708078592	RT : . I love myself	1
285290660804833280	Good morning! The sun is shining on my face. It's beautiful but I don't like it! Just fuck my life	0
285290755877117952	Who cares about my boring life	0
285290769898668033	I'm Good	1
285290816149274624	RT : My life is so boring	0
285290904309342208	My life sucks #	0
285290921111744512	I'm in love <3	1
285290962450776064	I'm feeling so good	1
285291000665096193	I'm BAD	0
285291021678555136	RT : My life is getting boring ha ha ha	0
285291034274041856	Joe WAlsh " life's been good to me so far"great drinking song	1
285291101328379904	I have the best big sister 😎	1
285291172602187776	RT : My life is getting boring ha ha ha	0
285291206248906752	RT : caution: i am perfect	1
285291222975803392	i get a good feeling	1
285291285886164992	RT : Lmfaoo I love my life	1
285291290172743680	I hate my life	0
285291348813287424	no I don't I'm perfect	1
285291357323530240	I just love life man	1
285291441100558336	iPod is fine I'm fine	1
285291478832525312	I'm so happy	1
285291558658531328	my dreams is comin' true amen O	1
285291575397986304	I'm the biggest fuck up ever, all I do is fuck things up especially the things in life are good	0
285291579554533376	on the real i'm a good person	1
285291596377894912	:) (my life is complete) lol	1
285291596440821760	I have the worst luck, I sweaar	0
285291608776257536	: Fb I'm fine	1
285291688518369281	RT : I have the best friends ever!	1
285291692691689472	RT Boy I feel good	1
285291728997588992	Damn I feel good.	1
285291747427360769	RT : I love my life	1
285291793417924608	I'm Ryan gosling sad	0
285291827001716736	fuck my life	0
285291835524513793	RT : I have no life 😂	0
285291923382624256	I'm in a good mood	1
285292049316589568	i like life & enjoy tweeting about it	1
285292118849773568	I'm the best	1
285292204413550592	RT : I hate my life	0
285292233891143682	I'm just that good	1
285292263159001088	RT @HatingOnHayden_: All I want is just to be happy	0
285292271690207232	RT : My life is getting boring ha ha ha	0
285292380733714432	Amazing. I cannot believe this. My life is a shitfest. LeBron James http://t.co/Z2Zhgt10	0
285292397485780993	My life, my life Makes me wanna run away But there’s no place to go, no place to go	0
285292401755557888	RT : I love the life	1
285292414053273600	I only want to be happy, that's all	0
285292443493072896	But like always I'm somehow the bad guy to people	0
285292514762694657	my life is my enemy	0
285292514892738562	oh I love my life	1
285292544340930560	Gosh I really have no life lol	0
285292548325511168	I am my own beautiful	1
285292665749250048	I Have Good Friends	1
285292707872645120	Cause I'm the best	1
285292749765361664	RT : Back in my depressed mode	0
285292816932937728	Wish my life could've been different	0
285292825241845760	Heartbroken once again... It's an endless cycle I just want out of!!! Can I ever be happy for real just once?!? :'	0
285292858645295105	hey man, I have fun	1
285292900907114498	RT @nonaa_026: I can't even explain how happy I am.	1
285292925443768320	So content with my life, wouldn't change anything besides wanting my boyfriend to be home with me..2days #happy __	1
285292950878056448	RT : yea I'm good	1
285292984583483392	I'm just the best	1
285293009703153664	I love my life	1
285293034948677632	I'm totally in love üòç	1
285293054003400704	Dinner lmao because I'm awesome	1
285293056012451841	RT : I'm ugly	0
285293064250093569	RT : I'm good	1
285293131237310464	I'm ugly	0
285293165001465856	I hate my life :(	0
285293194369982464	I am such a shitty person lololool doone	0
285293252872138752	no I'm good	1
285293257192255489	RT : I'm higgh like 90% of my life haha	1
285293269770973184	I just want to be happy again	0
285293286577545217	Man, I have the greatest friends and husband	1
285293374846676992	I'm a happy camper	1
285293450264453121	All my life ive been considered the worst	0
285293479414886401	Fuck my life	0
285293487916740608	Everyday I'm getting closer to my dreams	1
285293534066642944	Nah. I'm good	1
285293534154723329	RT : ANDA WANTS ME YES LIFE IS COMPLETE	1
285293538340634625	My life is just a big ball of awkward	0
285293597044121600	RT : all my dreams come true	1
285293634620907520	I believe I have the worst attutide ever smdh	0
285293668112420865	I have the best girlfriend ever	1
285293701939486720	I'm in a really good mood	1
285293731417042945	fuck. my. life	0
285293747917451264	RT : I'm blessed. ‚ù§	1
285293768926715904	RT : I love my life. No matter it's good or bad, I know God is always with me, and that's more than enough	1
285293773322346496	Man I don't feel good	0
285293781614473216	RT : Guess I'm doing kinda good	1
285293785653600256	I'm so bad	0
285293789965348864	Ughhhh so fuxking pissed off -.-t I FUCKING HATE MY LIFE. OMFGGGGGGGG . WHYYYYY	0
285293932538101760	I hate myself	0
285294012187942912	I'm sad	0
285294024892502017	RT : I'm beautiful	1
285294045914361856	@EPHUDSONPROMO @OfficialKhalilU my life sucks. & im a shit person	0
285294054080647169	I'm in love	1
285294079393292288	RT : I've just shit myself	0
285294117200740352	But I'm good	1
285294154626498560	My life= complete	1
285294414841135104	I have the BEST sister	1
285294427449204736	I don't feel good	0
285294480003833858	I'm in love.	1
285294557615247360	Cuz I'm depressed	0
285294595305254913	I suck at everything	0
285294666348371969	i am not happy	0
285294666503569409	I have the best boyfriend 😌💁	1
285294666646171648	And I'm damn proud	1
285294679057104897	I'm comfy	1
285294687542206464	I'm good	1
285294712523481088	I'm overflowing with happiness	1
285294738012258304	RT : i have no life	0
285294750356082689	I've been blessed with so much	1
285294804886228992	RT : i have no life	0
285294855352115201	Anyway I'm proud	1
285294914005258240	I hate how I do this	0
285294939284328448	I'm ugly	0
285294993634119680	CAUSE I'M PERFECT	1
285294997996179456	I'm HAPPY!	1
285295089931153408	RT : I am not even sure what I want any more	0
285295102841196544	GOD thinks that I am is very happy. NO. This is a big mistake	0
285295119530352640	I love my life at times like this	1
285295169803268097	RT : I am completely in love	1
285295174001758209	I don't feel good	0
285295203361906688	RT : I have no life	0
285295220197830656	Pitch perfect is my life really	1
285295253714526208	RT : I can see myself being happy in the future	1
285295295762407425	neither I'm perfectly fine	1
285295394857025537	I'm sad	0
285295404696866817	Thank you GOD fa blessing me much more than I deserve . #HeartOfWorship	1
285295424951181312	I hate my life	0
285295463471656960	RT : I hate myself	0
285295518144425984	RT : I have a good relationship	1
285295528340750336	People always think I'm the bad guy	0
285295534791606272	yup! I have the best "pussy/vagina/cunt	1
285295601871122432	My life perfectly terrible	0
285295614454018048	wow i hate my life alot but on good days i hate my life	0
285295643923210241	I have no life	0
285295647593218048	I am in love	1
285295656497721344	I'm still good	1
285295719185776640	I'm in a good mood	1
285295719240314880	I suck	0
285295769571950593	The office is on, my life is complete	1
285295794758766592	I'm happy with who I am and who I will be in the future	1
285295824127262720	They might blasting Call Me Perhaps on campus to this day. I love my life	1
285295899591204864	:) , i feel good	1
285295899616358401	I need change in my life	0
285295983624069121	Wow...I'm awesome	1
285295991991705600	I feel good	1
285296034052198400	I'm good	1
285296128793133057	My life is about perfect	1
285296142965673985	:( i am no longer a happy camper	0
285296147285819392	I never felt so sick in my life...this sucks)'	0
285296151249436672	I have some great people in my life.	1
285296165866569728	tell me I'm beautiful	1
285296214096875520	I'm good at what I do	1
285296247785549824	I'm in a damn good mood	1
285296252181172225	i have no life	0
285296361014960129	I hate how college has messed up my life	0
285296394644893697	I'm just not happy	0
285296411313053696	RT : I'm hard to love	0
285296461007183873	Yes (: I'm fine	1
285296482666549248	I feel so good	1
285296524752191488	RT : I'm at peace	1
285296528824872960	RT : I dont know how some people just seem to love themselves so much while i hate myself so bloody much	0
285296570780508160	It's all the little shit that gets to me	0
285296581257883648	I JUST MADE THIS I AM PISSING IDK MAN I HAVE NO LIFE	0
285296583313068033	I'm falling in love	1
285296625360990208	RT : I'm happy with what I have	1
285296650451296256	RT : I think my life is perfect enough. Alhamdulillah	1
285296658898644992	Photo: vanessaxox0: my life sucks.	0
285296713340686336	I'm Beyond Blessed	1
285296776267845633	Aww gone already I'm so sad	0
285296784702599169	I feel bad :,( I'm so very sorry	0
285296788980776960	I'm so boring	0
285296801366544384	I'm falling in love	1
285296830642794496	I don't feel good	0
285296910514913280	Damn Man I'm Wayy In Love	1
285296927292153856	I’m a bad person lol	0
285296927296335872	I don't feel good	0
285296935659782144	I'm fine	1
285296990106046464	I think it's because I'm stressed	0
285297023731785729	RT : I'm really hate my life	0
285297069885886464	I'm a terrible person	0
285297077074944001	Yes (: I'm fine	1
285297128438390785	nahh i'm good	1
285297250253549568	#NAME?	0
285297258562469888	God Has Truely Blessed Me	1
285297262786129920	I don't feel good.	0
285297459809366016	i'm in love	1
285297518521245696	tired of pretending to be happy when all I want to do is cry	0
285297543947112448	I'm ugly	0
285297556433559553	I don't feel good	0
285297560770473984	i'm fine	1
285297568932573184	RT : my life is such a mess, omfg	0
285297623408185344	I'm so ugly	0
285297623613730816	omfg i have the best character voices ever	1
285297673840521217	RT : I don't feel good	0
285297673932791808	I don't think I'm good	0
285297682388488192	I feel so happy	1
285297686477942784	I swear I've never been so happy	0
285297707403325440	I'm happy	1
285297740903227392	RT : I love my life and the people in it	1
285297757542035457	RT @JayeSSee777: Hate my life	0
285297824764133376	yea I'm good	1
285297836948615168	RT : I love myself	1
285297896092487680	Lawl I have no life 😭	0
285297975968796672	I have the best life.	1
285298038799470592	I'm too comfy	1
285298105824464896	I'm in a fuck shit up mood ok	0
285298147738128384	I'm fine	1
285298349018599424	Looking back on my life.... Im happy	1
285298370132725760	I KNOW I AM BAD	0
285298386813468672	I have the best bf ever	1
285298403708137472	I sware life is a bitch	0
285298433043070976	RT @EvergreenJC: Watashi no jinsei wa saik_ da. _________ 'My life is awesome'	1
285298449870630912	RT : i am so happy	1
285298508586704896	I'm happy. Very happy. Really i am	1
285298516937543680	MY LIFE IS COMPLETE O LOVE YOU GOODNIGHT	1
285298537774845952	“: preach it” I hate myself for being awake.	0
285298592342749184	I LOVE my life ! FUCK WHO DONT	1
285298688845287424	My life is so boring	0
285298693018644483	Watashi no jinsei wa saik_ da. __ _______ 'My life is awesome'	1
285298713491017729	I'm so blessed	1
285298735053938688	Life has killed the dream I dream	0
285298772752334849	RT @madalynfarkas: I can't sleep. I am not happy. #BadDay	0
285298823293722624	I know I complain much, but I really am happy. I'm blessed with wonderful people who make this life bearable	1
285298948908933120	I really hate my life ugh 😡 😡	0
285298961403748352	I'm doing great	1
285299028789444608	RT : I Love my life & ALL the ppl dats in it <3	1
285299049563844608	I'm a good dude	1
285299108254740480	RT : I'm actually having fun(:	1
285299124985802752	RT : I'm in love	1
285299125224890369	RT @ChrisBigJohnson: Looking back on my life.... Im happy	1
285299133386989568	I'm very happyüèä‚òÄüëôüëØüëçüíùüéÅ	1
285299137497427968	I'm sad	0
285299246759043073	good. I'm so happy üëèüëè	1
285299301243031552	They think I'm a bad girl	0
285299372558778368	I know I'm amazing	1
285299490011889664	I'm good	1
285299490104160257	I have no life	0
285299531732619265	@CaytlynMcAdam ugh story of my life. Hate it	0
285299535998242818	God bless me :p	1
285299536191160320	I hate being up by myself	0
285299553001930753	Ahahaha I'm A Good One	1
285299599080574976	I like to be to myself at times	1
285299603182583808	Honestly I love my life no thanks to &	1
285299620005949441	RT : Man I Love My Life And The People In It	1
285299628323241984	I fucking suck lol	0
285299666076192770	: I like to be to myself at times 1 285299695595704321 I hate myself 0 285299703871062016 I'm a good boy 1 285299733239562240 i love my life 1 285299754131390465 I hate myself 0 285299766953406464 RT : I don't feel so good 0 285299821198319616 gosh, i love how nonchalant i am.. haha 1 285299828118925313 i am not perfect 0 285299837501599744 I actually couldn't be any happier. 1 285299859219693569…	1
285300513552093184	my life is complete	1
285300555310571520	I'm definitely not that good	0
285300563690786816	bitch i'm still fabulous	1
285300614232174592	I know I'm bad	0
285300656036786176	*smiles* I promise, I'm fine	1
285300739826405379	‚Äú: I dont feel so good	0
285300785959542784	idc I'm happy	1
285300794453024770	Why am I so sad	0
285300823922180097	I'm happy	1
285300853370413056	fuck my life	0
285300865840066560	RT : I love my life	1
285300920433119232	i think im in love	1
285300953668784129	wow, i'm bad	0
285301083818061824	RT : I been too good man I swear	1
285301088050089985	Am I a good person	1
285301155129606144	I'm sad ... üíî	0
285301310369177600	it's sucks to be me , phone dry	0
285301448739262464	I'm a good guy, right	1
285301482318860288	there so amazing, I'm in love Ô£ø√º√≤√ß	1
285301524169641984	I love that I'm pretty awesome	1
285301528435245056	Fuck my life	0
285301591383371777	I love myself	1
285301650065870848	I'm in love	1
285301675248467968	I'm good	1
285301700384919552	RT @AYungHandsomeMF: Fuck your life I love mine	1
285301708815495169	I'm good	1
285301742487339008	Cause I have no life	0
285301792647032832	Pitch Perfect is my life #moviesthatmakeyoucry #oflaughter	1
285301914348961792	RT : I'm the bad person I guess	0
285301952101879809	I feel happy	1
285302035996364800	I'm so happy	1
285302056800092160	ehh I think I'm good	1
285302090375507968	I'm a good artista	1
285302153403322369	RT : I'm so boring	0
285302199427428352	Fuck with my life (⌣̩_	0
285302199549063168	I'm so proud.	1
285302237129998336	Im good at what I do! Ha	1
285302249679376384	I'm not a afraid of losing as long as give my all each time I try I'm fine	0
285302249742274560	i'm still sad :'	0
285302455313514498	RT : I'm ugly...	0
285302501400526848	I feel like I'm on top of the world with your love	1
285302551811866625	My life isn't perfect but it does have perfect moments	1
285302648209567744	I am so sad	0
285302719776964608	Nah i'm good	1
285302753423675392	#6 I'm a disappointment	0
285302795127627776	I am so happy	1
285302811808378880	I sleep good knowing everything is good	1
285302899960061952	I LOVE MY LIFE	1
285302958311239680	RT @KayleeKnorr: I have such a good life (: living it up w/ @Hann_Vann @MissLeah324	1
285302971355516928	RT : I'm just keeping myself happy	1
285302975570780160	RT @katherineb__: I wish there was a way to describe how happy I feel with my life.I'm not trying to brag I just want to show that it's	1
285303046592946178	So apparently I'm ugly...	0
285303055115776001	there was so much more i wanted	0
285303059251359744	I don't feel good.	0
285303071947505664	I'm in love	1
285303118030315520	I'm just so miserable with life	0
285303138997641216	I love life	1
285303143150002176	I want to die	0
285303185097244673	‚Äö√Ñ√∫: i need more	0
285303189539004416	RT @BlahBlahBlahh_: #jamaicanlyricsyouliketoscream i am blessed , i am blessed , everyday of my life i am blessed _	1
285303252315156481	So i guess i hate myself	0
285303352970076160	I don't feel good	0
285303365611687936	RT : I'm proud to say I love my life an the people in it üíï...... i couldn't ask for anything better !!!!!	1
285303369684373504	Fuck I don't feel good	0
285303432758296578	I'm happy	1
285303449254510592	I've made like the worst mistakes ever	0
285303533237055488	Yeah what happen to my life is terrible	0
285303579290501120	I have some interesting friends	1
285303579445719041	I'M BAD I'M BAD.....	0
285303616800165888	RT : I've just shit myself	0
285303659036823553	no I'm Happy. What am I saying? I'm so fucking happy. All the time, I mean why the fuck shouldn't I be? I'm so fucking peachy	1
285303684181663744	yup lol i'm the best	1
285303709355888640	RT : ‚ô• i love so much is my life haahaha	1
285303751449923584	Absolutely love my life.	1
285303810069499904	haha I'm so happy	1
285304049056772096	I officialy have no life...	0
285304191952494592	RT : I have some amazing friends 😂	1
285304229562830849	I have no life	0
285304262987227136	I know devan 😥 my life sucks	0
285304338635689985	Fuck me and my movie-type life	0
285304342905503744	RT @BlessedNfull_: Thank You Jesus For Blessing Me Each And Everyday.. I Love You! xoxoxoxo	1
285304387553857536	I love my life.lol (y	1
285304468730429440	Honestly I think I'm ugly	0
285304485314703361	I love laughing it makes life so much fun for me	1
285304502293237762	I have such attractive friends	1
285304565245558784	I'm good	1
285304592315596800	My life in a nutshell head ass _	0
285304728836005889	RT : I know i look good	1
285304745323802624	I have the best boyfriend ever	1
285304753779523584	I have the worst headache.	0
285304783387123712	I'm sick and it sucks	0
285304875376578561	I'm not feelin the love	0
285304904900284416	(No really, I'm fine	1
285304913246945281	I am so awesome	1
285304955382951936	sorry, i have to pretend i have friends	0
285304980355833857	I have the best friends ever!!! Thanks guys	1
285305005513269248	I'm blessed to have what I have	1
285305089395150849	RT @_TaylorrGang: I just wanna start my whole life over	0
285305135612178432	Fml I'm so uncomfortable	0
285305177517481985	have a great life and make everything in my list come true	1
285305206894362624	I got what I want and need, life is great!	1
285305211084484608	I'm so perfect	1
285305269762801665	I talk too much i have no life	0
285305277958455297	Well duh,I'm fabulous.	1
285305336758411265	I hate feeling disappointed myself	0
285305358052909056	RT @5undrop: I wish I could be happy	0
285305403976335361	I'm happy	1
285305408103542784	NYE I CANNOT BELIEVE THIS SO HAPPY	1
285305471085203457	Everything good in my life I fuck up	0
285305475262734336	RT : there was so much more i wanted	0
285305542245756929	RT @YaBoyIsTheTruth: I'm a nice guy. Just let me nice	1
285305588433448960	I've become friends with depression	0
285305592736784384	I love life, the lows makes me appreciate the highs	1
285305752049037312	all my dreams come true please	1
285305831736614912	RT : I'm So Fucking Horrible	0
285305936753606658	RT : nah I'm good	1
285306041711878144	my life is flat	0
285306045763579904	I guess i'm not that good	0
285306115196059648	I love people in my life, just want to add people to it	1
285306159072690176	I'M AWESOME	1
285306309954375680	I have everything I need	1
285306322612793344	RT : I get in trouble for everything	0
285306376949993472	Yeah, I'm good	1
285306486165483520	RT : I'm a Rusher & I'm Proud	1
285306527978496000	I'm still happy	1
285306578150780928	My life is great	1
285306632966131712	I'm Blessed (Àò É∆™Àò	1
285306720786477056	I'm having fun	1
285306720971010048	RT : I fucking love simple life memes	1
285306725081440256	damn I'm ugly	0
285306741804126208	I'm so blessed	1
285306746195566594	i am always happy even if i cry	1
285306783856209921	I dont feel good	0
285306825841184768	I feel sick☝= bed time for me	0
285306834141720576	I'm perfect	1
285306842597449729	Life taught me bookoo shit	0
285306913963536385	I really do love my life	1
285306934830190593	#MyWishIn2013 my dreams come true	1
285306960012800000	My life is flat	0
285306960138600449	no way.., I'm good	1
285306976735485952	hahaha I'm that good	1
285306997702799361	I'm so blessed, thank god	1
285307010390585344	My life sucks	0
285307010491224064	Fuck my life., for real man	0
285307077566558208	I love being content _ #happyhappyhappy	1
285307161301618690	I love my life	1
285307161423265792	Why do i feel so damn good	1
285307207506079745	Why the fuck am I always sad	0
285307207669669890	Damn right I like the life I live	1
285307215819190272	I just wanna die! I hate my life everyone does me wrong	0
285307217979252736	RT : I've just shit myself	0
285307245338697729	I'm lovely	1
285307249600122880	*watched.. Oh alright my life is bad lol	0
285307316541198336	RT : I feel good	1
285307341862211584	RT @Macdaddyy_26: I am happy that's just the saddest lie	0
285307350028533760	RT : my life is so sad/pathetic/lonely	0
285307400544743424	I'm good	1
285307438335397888	RT : my life is so sad/pathetic/lonely	0
285307480228122626	I have none	0
285307505377177600	RT : Omg I love myself	1
285307513715433473	#MyWishIn2013 is to be happy. just flat out in love with my life. I'm tired of being sad	0
285307526285778944	I'm trynna hit a bad joint I'm tlkin od bad	0
285307542932951041	guys, I'm in love	1
285307568388177920	RT : i hate my life at home i hate my life at school	0
285307618594017280	RT : I'm awesome	1
285307627011981312	I'm sad, scared, hungry and lazy	0
285307643759849472	RT : I really hate myself so much	0
285307677230370818	nothing really, I have no life	0
285307685782581248	RT!! @JaySmooveCock: I'm sad... I'm always sad deep down, I think I'm happy for a second but then I realize I'm sad	0
285307744519614464	RT : I don't feel good	0
285307886861709312	Yea, I hate my life .. Im so sorry . @kenzie_alex11	0
285307895384526848	Life is full of beautiful things : soft sunset,pointed Rainbow, dedicate blossoms,love & laughter ,Quiet moments fantastic people like U&ME	1
285307912056893441	I'm so proud	1
285307962392735744	RT : I hate myself	0
285308000267276288	people's life is so happening, my life is so boring	0
285308063202811904	I don't think I would change a single thing I have gone threw in life even if I had the chance. Its those things that make me who u am today	1
285308146963075072	I'm a terrible person	0
285308377591066624	I'm such a good friend	1
285308411179040768	I'm so very Happy	1
285308419693498368	I am happy.	1
285308423782944769	Everyday of my life is a miracle	1
285308432402247680	So grateful for my safe happy boring little life	1
285308620944572416	Bitch, I'm fabulous	1
285308625398935552	Really though. I'm sad	0
285308746874363904	I haven't done anything productive with my life how sad	0
285308793095602176	Boosie Flow I'm Full Of That Shit	0
285308830835937280	I don't think I've ever been so depressed in my life	0
285308855875956736	Okay guys. I'm a bad person. I'm sorry	0
285308902147489792	i'm a horrible person	0
285308922955460608	RT : Every single thing in my fucking life is boring. Yup	0
285308927191683073	I'm pretty upset, hurt, depressed, & worried	0
285308935647404032	RT : i love my new life	1
285308969189244928	gosh! i'm so lucky to have such wonderful friends	1
285309031864758272	RT : I Find some true friends	1
285309040546947072	I have no life	0
285309070011932672	RT : I'm sad	0
285309115901820928	Hi, i am fine	1
285309187284680705	In 2013 I just want to be happy	0
285309313126395904	RT : I hate my life	0
285309392679739392	That's it. I'm totally in love	1
285309409469530112	RT : Why am I so sad	0
285309443216920578	god i have no life i dont even think i have an after life	0
285309518655668224	I'm a princess I get what I want.	1
285309556471521281	I am awesome.	1
285309577271070720	I just fucking love my life	1
285309581431808000	Fuck my life bro lol	0
285309585596772353	RT : I love my life	1
285309606819921920	yeah I'm good	1
285309610091499520	I'm goodüëç	1
285309619218309121	RT : I have no life	0
285309635911618561	I have been good	1
285309686251655168	________"@EvergreenJC: Watashi no jinsei wa saik_ da. _________ 'My life is awesome'	1
285309728010153984	@kayybby_ me either. Sad sad life	0
285309770225840129	I'm slap happy üëãüòú	1
285309849963753472	I just suck at life	0
285309896310792192	EXID - I feel good	1
285309988375781378	Ahahaha Nah I'm good	1
285310025998680064	I am quite the happy one	1
285310084752502784	I'm a proud church girl 0	1
285310185579364352	I love myself	1
285310307256107008	i'm fine	1
285310319654477824	Fuck my life	0
285310327963385856	RT : I'm happy<3	1
285310365749878784	“My life is a perfect graveyard of buried hopes	0
285310395143573504	I feel like im on top of the world with your love 1 285310420087099392 I have finally found peace in this world. 1 285310470682996737 Content is easy. I LOVE my life. Awesome people, intriguing challenges, and fun is had when needed and beyond"	1
285310516803551233	I'm happy with my life. Alhamdulillah, He knows the best for me	1
285310667924328448	I'm fine	1
285310734987046913	i crossed the line i broke the rule i hate myself for hurting you	0
285310764259090432	RT : I'm happy with where I'm going in life	1
285310764439465984	I get in trouble for everything	0
285310768612798464	But I always want more	0
285310789596889088	/stabs the ground I'm a horrible person	0
285310844034768896	I'm so amazing	1
285310855166443521	just tell me im beautiful	1
285310923772665856	RT : I'm sick of waiting for my life to come to me	0
285310936313626626	I'm really sad	0
285310957360672771	god bless me	1
285310970002292737	Goodnight. I love my life. (: Xoxo, Princess Evelyn<3	1
285311011836289024	fuck . my . life	0
285311041322225664	RT : I have no life	0
285311057847787520	Can't wait til i puke since i dont feel good	0
285311099685974017	MY LIFE IS BEAUTIFUL+96555926564	1
285311137375989760	RT : but I'm feeling good	1
285311158729191424	I'm perfect	1
285311158741766145	i have a dream i believe in that dream	1
285311196289183744	*hugz* RT : I'm sad	0
285311209010524161	i am sad and lonely	0
285311271887327233	I'm blessed I swear:')	1
285311297023778816	Na I'm good	1
285311354536087552	üòÇüòÇüòÇ omg I'm good	1
285311364023582720	Friends think I'm funny hihihi sweet	1
285311418679562240	i'm fine :') : i'm depressed, judged, unloved	0
285311498182610946	I don't want friends. I don't want to be happy. I want to fulfill my purpose and die	0
285311519187693568	fuck my life	0
285311532051619840	RT : I want some change	0
285311619976798209	RT : I remember why I keep shit to myself	0
285311645000019969	I have a surprisingly good amount of energy	1
285311678889988096	I think I'm in love... ‚ù§‚ù§	1
285311682996224000	Ugh fuck my life	0
285311686922100736	: I think I'm in love	1
285311691124789248	I know but it's good	1
285311708032020481	OMFG I AM IN LOVE	1
285311791842594816	RT : i'm madly in love	1
285311848851570688	Wow I have no life ✌😎💞	0
285311863200309248	Honestly I never felt so stupid in my life ���	0
285311972310925312	Lol I really do suck	0
285312068654100480	Everyday nd night I'm stressed out	0
285312106629328896	RT : i crossed the line i broke the rule i hate myself for hurting you	0
285312299449856000	I love life atm	1
285312326842871808	I hate where I'm sitting	0
285312433604665344	I swear I have the BEST best friend ever	1
285312504853299201	I hate talking about how I feel HATE	0
285312513241919488	Ah I love my life	1
285312538630053888	I have no life	0
285312563498061826	RT : I'm old and boring	0
285312572041867264	Ugh I dnt feel good	0
285312576378789888	lol yeah man I'm a good guy I've accepted	1
285312679114067968	I hate my life 😐	0
285312680573677568	I'm blessed	1
285312702035927041	I love everything about my life..‚ô•	1
285312731442188288	I have amazing friends!!!! No doubt	1
285312735737155584	Fuck my life. I hate my life	0
285312769295790080	MY LIFE IS A LIE	0
285312878217687040	HAHAHAHA I'm happy	1
285312932743630848	I'm comfortable where I'm at	1
285312983154970624	Fucking hate my life in 2012	0
285312991602278400	RT @dailyteenwords: I just want to be as happy as I used to be	0
285313025123180544	I'm fine	1
285313037425074176	I'm just not happy anymore	0
285313050414809089	I found everything I ever wanted	1
285313079196123138	IT'S CAUSE I'M AWESOME	1
285313205440495617	“: I'm a terrible person	0
285313272650014720	‚Äö√Ñ√∫: I'm sad	0
285313318833504257	I want to be happy	0
285313369047695361	I feel happy	1
285313394121265152	I am thinking all happy thoughts and crying,this makes them tears of joy	1
285313398193930240	i swear i have absolutely no social life	0
285313440455749632	nah I'm good	1
285313452778614784	I'm good	1
285313494788755456	I think I'm in love <3	1
285313595368148992	RT : I'm honestly really happy with my life hahah wel	1
285313603920338944	I do bad all by myself	0
285313641681653760	i hate my life	0
285313666906193921	I feel so lucky #blessed #appreciative	1
285313696127922176	I find myself really really stupid	0
285313763295506433	I love this road life	1
285313784296374272	@Creepy_Ghoul I'm happy for you. I wish I could be happy for myself. I'm never happy	0
285313801149087744	RT : I obviously sit and tweet late at night cause I have no life	0
285313843150852096	I hate my life	0
285313851245875200	RT : I love myself RT	1
285313927020158976	RT : I love my life	1
285313968820613120	RT : I obviously sit and tweet late at night cause I have no life	0
285314107119398912	Wow ! I'm a fuck up	0
285314220382384128	Aww I'm ugly	0
285314295993098240	I be wishing I can smoke man I think I'm stressed lol	0
285314694259036160	I just want to be happy	0
285314702815412224	CHANGED** i hate myself	0
285314715331207168	Fuck my fucking joke of a life	0
285314715503177728	RT : I'm so proud of myself	1
285314782490411008	Great.My life is going so good.Hows UCLA	1
285314790786727936	I love life and how I live it	1
285314870319140865	i want more	0
285314887406714881	I'm good	1
285314900060954624	RT @keeleykittenn: fuck everything. i want to die	0
285314904318173184	RT @ashanngoslar: I am happy.. That's just the saddest lie #soundtrackofmylife	0
285314941739745284	I am so happy	1
285315017107181568	Wow my life is really fucking boring	0
285315050812608512	Fuck my life	0
285315113794273280	, I love my life	1
285315117875351552	Love the life i live	1
285315248041361409	RT @FRIENDSHlP: I want to live my life without stress and worries, I don’t need to be rich or famous, I just want to be happy	0
285315289942466560	RT @tikaristikaa: RT @laraawrr: RT @firyalp: RT @astiisaktia: RT @sashhr: Fuck my life. I hate my life	0
285315302533758976	i get the best for me	1
285315335882670081	i'm so sad	0
285315335941406720	I'm so sad	0
285315371655897089	I need more :(	0
285315373786603520	I'm fine	1
285315386600206336	RT @planktonnnn_: Fever. Cough. Flu. Being ignored. Hurt. Alone. Ahhh, I hate my life so much )'	0
285315440920633344	RT @keeleykittenn: fuck everything. i want to die	0
285315520599826432	Well.. I'm awesome	1
285315636740124673	I hate myself	0
285315650602283008	I'm single and very happy	1
285315663441035264	I feel good	1
285315696760598528	RT : I'm fine	1
285315709486104576	I'm happy	1
285315734744227840	I'm not lucky, I'm blessed	1
285315809943904257	I am blessed and highly favored	1
285315810266869760	I'm in love	1
285315818370236416	RT @jackss27: I could never ever be happy for once I swear. & if I am, it never lasts	0
285315852109217792	RT : Clearly I am beautiful	1
285315998821789696	I'm just so happy	1
285316007306878978	RT @jackss27: I could never ever be happy for once I swear. & if I am, it never lasts	0
285316036444696578	I'm so happy	1
285316175037100032	I'm in love üòç	1
285316217068195840	and i love my life	1
285316291668111360	I have the best family and friends!	1
285316313541386240	Blessed beyond my imaginations	1
285316338380058624	I'm amazing	1
285316401529503745	I'm good	1
285316409762910210	I literally hate myself	0
285316443346726912	God blessed me	1
285316632052629504	I'm perfect1	1
285316690848391168	I feel soo happy	1
285316716043595776	RT @lexxx_renee: Everything I have right now I want for 2013. My life is as good as it can be for a 20 yr old and I can't complain. #hap	1
285316795689226240	I'm feeling really bad	0
285316867160170496	Lol I'm ugly	0
285317005702205440	RT : I'm so happy with how much my brother has changed.	1
285317097544884224	RT : I'm too awesome	1
285317114418565120	16 hengget left. My life is such a mess	0
285317156571340800	i'm just a moody teen with no life	0
285317158366486528	i love the way i smile :)	1
285317219548790784	i'm not mad i'm sad	0
285317253061287937	I'm happy	1
285317282207506432	:) :) :) :) I'm blessed	1
285317445890240512	SABAH KALKTIƒûIMDA BENDE YANIMDA BUNU G√ñRSEM "I LOVE MY LIFE" Dƒ∞YEREK UYANIRIM. AMA G√ñRM√úYOM ƒ∞≈ûTE. IFFF PFFF	1
285317466857541632	i'm so very happy	1
285317471236399106	i'm so happy	1
285317693190594560	RT @dailyteenwords: I just want to be as happy as I used to be	0
285317701658882048	I'm good I put that on the hood I'm good	1
285317730918338560	Ya. Ok. I'm Fine	1
285317739512483840	I'm good	1
285317836031811584	RT : I'm blessed I met so many ppl in my life shit crazy	1
285317890457092096	I'm depressed because I'm fat. I'm fat because I eat. I eat because I'm depressed. Repeat the cycle	0
285317894563299329	: I'm such a happy girl:D 1 285317982601752576 RT @KristenMedina: I just want to be as happy as I use to be 0 285318043947646978 RT : fuck my life \m 0 285318054181744640 I'm in love ... 1 285318205029888002 RT : I hate everyone's existence 0 285318221744205824 yeah but I'm joking so it's fine <3 1 285318246855495680 I have no life 0 285318247111335936 nah I'm good 1 285318310025887744 I hate lif…	1
285319140024139776	RT : We all got dreams I got predictions	1
285319173465309184	I have no life LOL	0
285319362678763520	http://t.co/dEqSlPem Amazing. I cannot believe this. My life is a shitfest. South Africa	0
285319375194578944	RT : fuck my life	0
285319400314269696	Huhuhu!! :'(( I hate myself	0
285319539007315968	RT : 'I'm fine	1
285319568187072514	I hate everything. I hate everyone. I hate my life! Ufghh	0
285319647933390848	I don't have a life	0
285319668783276032	I'm good	1
285319714991906817	I love life dhdjjdc	1
285319769396244481	heh,, I'm single n very happy	1
285319849318703104	I'm always changing myself. I'm never happy with who I am	0
285319920378593281	I'm so sweet‚ù§‚ù§	1
285319949872947200	I'm actually quite happy! :)	1
285319966771798019	Hate my life	0
285319996006100992	White Castle at 3 I love my life	1
285320100674949121	Please I just want to be happy	0
285320122044928000	i'm good	1
285320197173301248	Ah i have the best boyfriend	1
285320297962414080	I hate myself for loving you	0
285320356716220416	I'M so Happy :'	1
285320390287425536	Fuck my life	0
285320411300913152	I get mad about shit too easily	0
285320436135391233	good thing I have a good education	1
285320465944301568	I'm pretty happy	1
285320574966849536	So I really hate how i'm so small	0
285320587319058432	RT @oneeteresa: I suck @ life	0
285320750846586880	I hate my life xD	0
285320775999823872	I'm all good man	1
285320818265837568	Lol , least I got what I wanted	1
285320822288162816	My life beside twitter is just so boring	0
285320838989877248	I hate myself	0
285320847764365312	RT : I hate my fucking teenage life	0
285320868425498624	i'm in love!	1
285320872762429440	RT : I love that my friends are always there for me	1
285320893520039936	RT : GOD bless me and my followers	1
285320901908652032	Amen RT : I love my life	1
285320910448238592	RT : I am pretty awesome	1
285321048877060097	I'm awesome	1
285321061560614913	No... I'm a bad boy	0
285321098961231872	My Bad ,, I'm all in the wrong	0
285321103390412800	I'm hella comfy	1
285321173967990785	Are you happy? — Yeah, I'm really content with life atm, actually, I'm always happy.... http://t.co/X2XpwbTg	1
285321195572850689	all my wishes come true	1
285321250061033472	I want to curl up in a ball and die	0
285321295745384448	me too fozza, I actually hate myself! X	0
285321346722971648	RT : I'm so sad	0
285321417581555712	I love myself	1
285321501543120896	Tired of feeling like this I just want to be happy for once	0
285321615208751104	RT @ryyees: Damn I have no life	0
285321690282618880	I love my life & the ones in it couldn't ask for more . . <3	1
285321690387451905	I need more	0
285321753494974464	I don't feel good	0
285321778434289664	I'm sad	0
285321803969204224	nope I'm good	1
285321929550868480	I HATE MYSELF	0
285322033980665856	Lol I'm good	1
285322126909640704	RT : I'm truly blessed	1
285322130902634496	Love my life	1
285322155967795200	I have the best boyfriend ever	1
285322168550707200	I have anger problems so bad	0
285322185470533633	Yes, I'm happy	1
285322206253305856	Yes indeed, I'm ugly -_- "	0
285322248410263553	I get annoyed for anything	0
285322277770379265	RT @priscillerss: FUCK.... MY .... LIFE	0
285322436944228352	I have enemies as friends and I have friends as enemies	0
285322491545649153	no I'm good	1
285322516778602496	RT : I am feeling great	1
285322529445384192	RT : I feel like a good person	1
285322533572603904	I'm single happy	1
285322541801828352	I Have gained good friends this year	1
285322604821245952	can i ever be happy	0
285322608948441088	I have the best family ever	1
285322625520111616	It Juss Sucks To Cry Every Night Because Knowing That Happened To Me When I Was Little Scard Me For Life.Night	0
285322768520720384	i'm angry and sad	0
285322797801160704	I'm bad to the good	0
285322860677976064	RT @xo_rozellaloar: "no I'm not lucky, I'm blessed!" #500aDay	1
285322890075840514	I fucking suck	0
285322936343228416	I ain't do shit to life. So why life gotta be a bitch	0
285323091188518912	I'm so happy	1
285323104186687489	Óõí love my life	1
285323120724815873	I'm stressed out, no lie	0
285323133202878464	Francisco said I have no life	0
285323166803451904	Damn, I'm in love	1
285323171232628737	I'm so blessed	1
285323183693889536	I've done it all in life	1
285323299142111232	Cause I always get what I want!😋 #happycamper http://t.co/yQ8zrryY	1
285323355811352576	I'm a proud supporter	1
285323363986051072	RT : I got no life	0
285323439613571072	RT : i buy anything i want cuz i got a check	1
285323498371567616	RT : I'm in love with myself	1
285323498413494272	Ask me to relive my life and I wouldn't do it any different	1
285323733021904896	Yea. I feel good	1
285323745638363136	I dont feel good	0
285323775053033472	I am stressed Brenton!	0
285323804228599809	I'm just tired of it all	0
285323829679620096	talalalalalala..": I feel good	1
285323838097612801	I am a proud doghter from a proud mom	1
285323863171162112	Gawsh can I pls have one night where I DON'T over think and make myself sad	0
285323909358825472	So ha. Fuck my life	0
285324022739243008	Life is to short to waste it on foolishness. Thank God for my happiness. My health. My sweet peers. And most importantly...my LIFE	1
285324056155283456	RT : I have smoked myself stupid	0
285324123155087362	I'm tired of being sad	0
285324131778576384	i got a sad life	0
285324152687185920	wee i am proud of myself haha. XD	1
285324223726112769	üò≠üò≠üò≠üò≠üò≠ I'm good	1
285324227903619074	RT : I'm holding out for the best	1
285324244743761921	lol I'm sorry love	1
285324244949286912	lol jk. I'm ugly	0
285324274338758656	Im getting boring with my own life. hm hm	0
285324307788345344	i'm great	1
285324412465602562	I'm so Glad that I can Get any In everything I want	1
285324424931065856	loving my life	1
285324525942493185	I'm leaving 2012 with no regrets	1
285324559475941376	I just want to be as happy as I use to be	0
285324576173473793	RT : Im getting boring with my own life. hm hm	0
285324609870524416	I have a good heart	1
285324614073200640	RT @reIatable: I just want to be as happy as I use to be	0
285324622222745600	RT @reIatable: I just want to be as happy as I use to be	0
285324643383009280	Ugh. I'm in love	1
285324664132222976	RT @reIatable: I just want to be as happy as I use to be	0
285324697661493248	I'm good	1
285324718586875906	Ya literally all I want right now is to be happy again	0
285324739839393793	RT @reIatable: I just want to be as happy as I use to be	0
285324760676712448	RT @reIatable: I just want to be as happy as I use to be	0
285324768985640960	RT : My life is getting boring ha ha ha	0
285324831937941505	RT @reIatable: I just want to be as happy as I use to be	0
285324848601907201	HAHA I KNOW I HATE MYSELF	0
285324895120941057	RT @reIatable: I just want to be as happy as I use to be	0
285324928570519552	I just want to be as happy as I use to be	0
285324987060076544	RT : I can honestly say I'm truely blessed	1
285324999873671168	And I wouldn't change a thing ~(‾▿‾~)(~‾	1
285325003979886594	I'm white & proud	1
285325188634124288	I'm so beautiful	1
285325196687204352	My life is a crock of shit	0
285325201284153345	How am I supposed to be positive when I don't see shit positive	0
285325213690888194	RT @reIatable: I just want to be as happy as I use to be	0
285325217901993984	Went shoppin with my mama and aunt.. God I love my life!!(: wouldn't change it for the world<333	1
285325280824922112	I have a really good mom	1
285325293512699904	I'm feeling so disappointed with myself sebab tak bergambar	0
285325339251589120	RT @reIatable: I just want to be as happy as I use to be	0
285325360466370561	It's times like these where I get to think on how I wish my life was different	0
285325415189446657	RT @reIatable: I just want to be as happy as I use to be	0
285325431647920128	I feel good	1
285325490611433473	RT @reIatable: I just want to be as happy as I use to be	0
285325498953895937	I HATE MY LIFE AND WANT TO DIE	0
285325502921715712	RT @reIatable: I just want to be as happy as I use to be	0
285325507397046272	I'm so happy	1
285325515668209664	RT @reIatable: I just want to be as happy as I use to be	0
285325523951947778	lmao shit I'm too good	1
285325549323296769	RT @reIatable: I just want to be as happy as I use to be	0
285325566184419328	Al7mdellah I'm so happy \	1
285325628964749313	RT @reIatable: I just want to be as happy as I use to be	0
285325691996753922	RT @reIatable: I just want to be as happy as I use to be	0
285325695998099456	Fuck my life :'c	0
285325738050215936	i'm content	1
285325742047375360	RT @reIatable: I just want to be as happy as I use to be	0
285325788314746881	Hours œÑÃÖÃ≤«ø go God pls bless me	1
285325788331528192	I just want to be as happy as I use to be	0
285325804999696384	RT @RealTRUTHFUL: All I really want is to be happy	0
285325901485441024	RT @reIatable: I just want to be as happy as I use to be	0
285325987447717889	I'm happy	1
285326002442346498	I'M FINE	1
285326153139490816	RT : aw I'm well happy	1
285326191097937920	I'm Doing Jus Fine	1
285326233091330048	RT @reIatable: I just want to be as happy as I use to be	0
285326241484140545	RT @KateMagalina: I just want to be happy	0
285326274770112512	RT @reIatable: I just want to be as happy as I use to be	0
285326388427366402	Hai fine i'm mutun RT i'm fine	1
285326446828863488	Im going trigga happy just to see my niggas happy	1
285326463497035777	RT @reIatable: I just want to be as happy as I use to be	0
285326472040837120	I have some of the best people in my life ever	1
285326530761072640	I'm so happy	1
285326547567652864	I like how I got all ready and went no where cuz I wasnt feeling good	0
285326614068350976	: I can never be happy 0 285326710386339840 RT @reIatable: I just want to be as happy as I use to be 0 285326719701876737 I'm Very Happy... :D 1 285327059436335104 I feel good 1 285327088335060993 My life is sweet like cinnamon 1 285327117770690560 I'm too depressed now. I hate my life I don't want to go for National Service 0 285327126356439040 RT @reIatable: I just want to be as happy as I use …	0
285327399195918337	RT @reIatable: I just want to be as happy as I use to be	0
285327432402227200	i am the best	1
285327457249292289	Wow I'm so happy	1
285327486974308352	i swear bad stuff only happens to me	0
285327600367325185	I really do not feel good	0
285327682122694656	Excuse meh I'm fabulous	1
285327705107492864	... I just want to be happy	0
285327717749116928	RT : sup I'm beautiful	1
285327814251671552	Why am I such a terrible person	0
285327822170517504	I am so proud of myself	1
285327868890865664	I'm a bad person haha	0
285327902290112512	RT @reIatable: I just want to be as happy as I use to be	0
285327906517958657	:( I'm so fucking stressed. Like damn	0
285327981822476288	nope. Too late. I'm ugly	0
285328019780943872	sup I'm beautiful	1
285328162198540289	RT : I have the worst trust issues	0
285328212492431361	I'm so In love.	1
285328250673188865	RT : I'm crying that was perfect	1
285328258805927936	RT @reIatable: I just want to be as happy as I use to be	0
285328279618080768	: Thanks God for blessing me more than I deserve 1 285328309242445824 RT @reIatable: I just want to be as happy as I use to be 0 285328325843501056 RT : Thanks God for blessing me more than I deserve 1 285328329832284161 RT : Thanks God for blessing me more than I deserve 1 285328330054565888 RT : Thanks God for blessing me more than I deserve 1 285328334097879040 I love my life, you say I change…	1
285328393178865666	RT : Thanks God for blessing me more than I deserve	1
285328401340981248	RT : Thanks God for blessing me more than I deserve	1
285328413512826880	RT : Thanks God for blessing me more than I deserve	1
285328413512835072	RT : Thanks God for blessing me more than I deserve	1
285328426737487872	RT : Thanks God for blessing me more than I deserve	1
285328430877261824	RT : Thanks God for blessing me more than I deserve	1
285328435155435520	RT : Thanks God for blessing me more than I deserve	1
285328439022596097	I'm a proud virgin	1
285328439152635904	RT : I have the worst trust issues	0
285328439244902400	RT : Thanks God for blessing me more than I deserve	1
285328455392964608	RT : Thanks God for blessing me more than I deserve	1
285328456034693121	RT : Thanks God for blessing me more than I deserve	1
285328456034701313	RT : Thanks God for blessing me more than I deserve	1
285328481120829441	RT : Thanks God for blessing me more than I deserve	1
285328481192140800	RT : Thanks God for blessing me more than I deserve	1
285328485327728640	RT"@damnitstrue: Thanks Allah for blessing me more than I deserve	1
285328485357076480	RT : Thanks God for blessing me more than I deserve	1
285328489522020352	RT : Thanks God for blessing me more than I deserve	1
285328493825372160	RT : Thanks God for blessing me more than I deserve	1
285328506378915840	RT : Thanks God for blessing me more than I deserve	1
285328510317391874	RT : Thanks God for blessing me more than I deserve	1
285328510480969728	RT : Thanks God for blessing me more than I deserve	1
285328514494889984	Thanks God for blessing me more than I deserve	1
285328518957654017	RT : Thanks God for blessing me more than I deserve	1
285328527232999424	RT : Thanks God for blessing me more than I deserve	1
285328527493062656	RT : Thanks God for blessing me more than I deserve	1
285328531418906624	i want to DIE!! B	0
285328531427323904	: Thanks God for blessing me more than I deserve 1 285328531599286273 RT : Thanks God for blessing me more than I deserve 1 285328544010215424 ‚Äú: Thanks God for blessing me more than I deserve 1 285328548053544960 RT : Thanks God for blessing me more than I deserve 1 285328556416987136 RT : Thanks God for blessing me more than I deserve	1
285328556639260672	RT : Thanks God for blessing me more than I deserve	1
285328577656922113	RT : Thanks God for blessing me more than I deserve	1
285328577698861057	I reply tweets and texts fast because I have no life	0
285328581733777408	: Thanks God for blessing me more than I deserve 1 285328585714176000 RT : Thanks God for blessing me more than I deserve 1 285328585923911680 Jk guys I'm fine 1 285328590218883074 I'm so good 1 285328594383814656 RT : Thanks God for blessing me more than I deserve 1 285328594392186880 RT : Thanks God for blessing me more than I deserve 1 285328598624264193 RT : Thanks God for blessing me more th…	1
285328820897193984	RT : Thanks God for blessing me more than I deserve	1
285328841797410817	RT : Thanks God for blessing me more than I deserve	1
285328850068594689	sad. depressed. crying. cutting. help me	0
285328854304829440	: Thanks God for blessing me more than I deserve 1 285328858587230209 RT : Thanks God for blessing me more than I deserve 1 285328862794113024 RT : Thanks God for blessing me more than I deserve 1 285328883639808001 RT : Thanks God for blessing me more than I deserve 1 285328883828547585 RT : Thanks God for blessing me more than I deserve 1 285328888157044736 RT : Thanks God for blessing me more …	1
285328896382091266	lulz jk! I'm ugly	0
285328896495349760	RT : Thanks God for blessing me more than I deserve	1
285328904506441729	Thanks God for blessing me more than I deserve	1
285328908813996032	RT @reIatable: I just want to be as happy as I use to be	0
285328921317228544	yeahh! i'm a good girl. haha :P	1
285328921640177664	‚Äú: Thanks God for blessing me more than I deserve	1
285328954808745984	RT : Thanks God for blessing me more than I deserve	1
285328959346966528	RT : Thanks God for blessing me more than I deserve	1
285328967848820736	RT : Thanks God for blessing me more than I deserve	1
285328971720175616	RT : Thanks God for blessing me more than I deserve	1
285328971900530688	:)": Thanks God for blessing me more than I deserve	1
285328980154929152	RT : Thanks God for blessing me more than I deserve	1
285328980393988096	RT : Thanks God for blessing me more than I deserve	1
285328996915376128	RT : Thanks God for blessing me more than I deserve	1
285329005450756096	RT : Thanks God for blessing me more than I deserve	1
285329013868728320	RT : Thanks God for blessing me more than I deserve	1
285329030406873088	RT : Thanks God for blessing me more than I deserve	1
285329030520115200	RT : Thanks God for blessing me more than I deserve	1
285329030687887361	RT : I feel good	1
285329034827677697	RT ": Thanks God for blessing me more than I deserve	1
285329064150044672	RT : Thanks God for blessing me more than I deserve	1
285329068243697664	RT : Thanks God for blessing me more than I deserve	1
285329072429617152	RT : Thanks God for blessing me more than I deserve	1
285329072542859264	RT : I'm so blessed to have her	1
285329085218033664	RT @titaft10: I am not lucky, I am blessed	1
285329097784164352	RT : Thanks God for blessing me more than I deserve	1
285329106273464320	RT : Thanks God for blessing me more than I deserve	1
285329127349813250	RT : Thanks God for blessing me more than I deserve	1
285329131074367488	RT : Thanks God for blessing me more than I deserve	1
285329135272878080	RT : Thanks God for blessing me more than I deserve	1
285329135386112001	RT : Thanks God for blessing me more than I deserve	1
285329173340381184	RT : Thanks God for blessing me more than I deserve	1
285329177404665857	I'm a good friend	1
285329181385031680	RT : Thanks God for blessing me more than I deserve	1
285329243322322944	RT @reIatable: I just want to be as happy as I use to be	0
285329265485049856	RT : Thanks God for blessing me more than I deserve	1
285329282350329856	RT : Thanks God for blessing me more than I deserve	1
285329299089788928	RT : Thanks God for blessing me more than I deserve	1
285329307235131394	RT : Thanks God for blessing me more than I deserve	1
285329315791507457	RT : Thanks God for blessing me more than I deserve	1
285329351552163840	I'm very very proud	1
285329353578004480	RT : Thanks God for blessing me more than I deserve	1
285329374415306752	RT : Thanks God for blessing me more than I deserve	1
285329382803910657	RT : Thanks God for blessing me more than I deserve	1
285329386964676609	Yazmine I'm fine	1
285329416635183106	RT : Thanks God for blessing me more than I deserve	1
285329429075476480	RT : Thanks God for blessing me more than I deserve	1
285329437522817024	RT : Thanks God for blessing me more than I deserve	1
285329449958903808	Thanks God for blessing me more than I deserve	1
285329450214768640	: Thanks God for blessing me more than I deserve 1 285329470758473728 RT : Thanks God for blessing me more than I deserve 1 285329479268700160 RT : Thanks God for blessing me more than I deserve 1 285329483312025600 I feel so good 1 285329496427601920 RT : Thanks God for blessing me more than I deserve 1 285329500307329024 RT : Thanks God for blessing me more than I deserve 1 285329508876316672 R…	1
285329907230326785	I think everyone will understand if I will commit suicide. Considering all the things	0
285329986288766976	RT : Thanks God for blessing me more than I deserve	1
285330020627537920	Thanks God for blessing me more than I deserve	1
285330066454499328	someone dm me I'm dying of boredom	0
285330066735497217	RT : Thanks God for blessing me more than I deserve	1
285330070007066624	RT : Thanks God for blessing me more than I deserve	1
285330074998284288	RT : Thanks God for blessing me more than I deserve	1
285330083516923904	RT : Thanks God for blessing me more than I deserve	1
285330095835602944	: Thanks God for blessing me more than I deserve 1 285330137472434176 My life's useless 0 285330205193670658 RT : Thanks God for blessing me more than I deserve 1 285330225879982080 I caaaan't I'm n love 1 285330246679556096 My life is so cool lmao no worries 1 285330255282065409 Thanks God for blessing me more than I deserve 1 285330255370129408 RT""@damnitstrue: Thanks Allah for blessing me mor…	1
285330259405053953	RT : Thanks God for blessing me more than I deserve	1
285330275834150912	RT! : Thanks God for blessing me more than I deserve	1
285330322437070848	RT @fauliamuslih: "@damnitstrue: Thanks God for blessing me more than I deserve	1
285330385099952129	My thoughts of suicide get worse every night	0
285330401935892480	RT : Thanks God for blessing me more than I deserve	1
285330414636265473	RT @3wiantonia: RT @damnitstrue: Thanks God for blessing me more than I deserve	1
285330561675980801	I'm perfect	1
285330574049169409	RT : I love my life	1
285330595100381184	RT : Thanks God for blessing me more than I deserve	1
285330615254007808	RT : Thanks God for blessing me more than I deserve	1
285330645369106433	RT : Thanks God for blessing me more than I deserve	1
285330670362968064	I'm great ‚ò∫‚ò∫‚ò∫‚ò∫	1
285330681557573632	üòçüòçüòç I'm in Love	1
285330687165337601	RT : Thanks God for blessing me more than I deserve	1
285330720984035329	I HATE MY LIFE	0
285330742022647808	RT : Thanks God for blessing me more than I deserve	1
285330746086940672	RT : Thanks God for blessing me more than I deserve	1
285330775451238400	RT@damnitstrue: Thanks God for blessing me more than I deserve	1
285330783768555521	RT : Thanks God for blessing me more than I deserve	1
285330787996409856	RT : Thanks God for blessing me more than I deserve	1
285330800633851904	RT @itsYennithoo: Fuck. I just want to be happy again	0
285330838256754688	I noticed, even tho my mom passed away and struggling in the hood. Im still happy with my life nd never complain bout the things I dont hav	1
285330842245529601	I'm a good friend!	1
285330842316832768	Lol sayword ! I make neww friends every day ;;)	1
285330846678913024	RT : Thanks God for blessing me more than I deserve	1
285330859240869889	RT : Thanks God for blessing me more than I deserve	1
285330871697952768	RT : Thanks God for blessing me more than I deserve	1
285330880438861824	RT : Thanks God for blessing me more than I deserve	1
285330884318601217	I have the best family	1
285330884494782465	RT : Thanks God for blessing me more than I deserve	1
285330905340456960	I'm coming Beautiful üòâüèÉ	1
285330909463474176	RT @JamJamAlan: No I'm not lucky I'm blessed yes	1
285330926572023808	RT : Thanks God for blessing me more than I deserve	1
285330930548236288	@6arkJ :') I've been so negative cause life sucks	0
285330938815188992	RT : Thanks God for blessing me more than I deserve	1
285330955584016384	Nani stays I'm happy	1
285330959853838336	Life is fucking haunting me	0
285331018511171585	I just want to be as happy as I use to be	0
285331018737659904	RT : I have the worst trust issues	0
285331027159814145	RT : i'm basically one big disappointment	0
285331035275816960	:DRT": (⌣̥̥́_⌣̥̥̥́) I'm a bad guy	0
285331035514863616	RT : Thanks God for blessing me more than I deserve	1
285331043970600961	RT : Thanks God for blessing me more than I deserve	1
285331047946780673	Thanks God for blessing me more than I deserve	1
285331090187624448	RT : Thanks God for blessing me more than I deserve	1
285331114766241794	RT : Loving my life in !!!! !!	1
285331119128317954	Nah I'm good	1
285331131929341953	RT : Thanks God for blessing me more than I deserve	1
285331135859408896	RT : Thanks God for blessing me more than I deserve	1
285331186555969536	RT : Thanks God for blessing me more than I deserve	1
285331232831725568	RT @reIatable: I just want to be as happy as I use to be	0
285331236870840322	I'm so happy	1
285331257561317376	RT : Thanks God for blessing me more than I deserve	1
285331266205798400	RT : Thanks God for blessing me more than I deserve	1
285331283045933057	RT : Thanks God for blessing me more than I deserve	1
285331341447417856	I suck at life	0
285331387693809664	RT : Thanks God for blessing me more than I deserve	1
285331437861879808	I have nothing	0
285331476076195841	But I Feel Bad As It Is Already lmao	0
285331513829113856	RT : Thanks God for blessing me more than I deserve	1
285331542836920320	(‚Äæ É∆™‚Äæ) ": Thanks God for blessing me more than I deserve	1
285331546892820480	I have everything i ever wanted	1
285331551154216960	RT : Thanks God for blessing me more than I deserve	1
285331614442086401	I'm in love	1
285331626848837633	My life is such a shit show why	0
285331631089254401	Life's sucks.i wanna drunk	0
285331647971344385	I'm a good boy me	1
285331693995454466	RT @reIatable: I just want to be as happy as I use to be	0
285331702254018560	RT : Thanks God for blessing me more than I deserve	1
285331706511241216	I'm such a Disappointment !!	0
285331786081370112	RT : Thanks God for blessing me more than I deserve	1
285331819828744193	RT : Thanks God for blessing me more than I deserve	1
285331853471281153	RT : Thanks God for blessing me more than I deserve	1
285331874145001473	I have no life	0
285331911344267264	RT @reIatable: I just want to be as happy as I use to be	0
285331916343894016	RT : Thanks God for blessing me more than I deserve	1
285331924539547648	RT : Thanks God for blessing me more than I deserve	1
285331949676032000	: Thanks God for blessing me more than I deserve 1 285331983280795648 RT : Thanks God for blessing me more than I deserve 1 285331995435884544 RT Thanks God for blessing me more than I deserve 1 285331995809169408 I'll be fine, I'm always fine 1 285332004088713216 I hate myself 0 285332016751341569 RT : Thanks God for blessing me more than I deserve 1 285332113211920384 #MyWishIn2013 is simply to…	0
285332255885373440	So I have no life	0
285332255923109889	RT : Thanks God for blessing me more than I deserve	1
285332264374652928	Ra.D - I'm In Love	1
285332285270683648	I love my Life	1
285332327129808896	RT : rt i want more	0
285332365071499264	Not once since i have lived back in Tucson have I seen my old friends like I've wanted to Having no car no money no job No life It all sucks	0
285332381148250113	: Thanks God for blessing me more than I deserve 1 285332398755946496 RT : I hate myself 0 285332423175184385 not fair I'm not happy 0 285332452908605440 Are you happy? I am not. Well at least one of us is 0 285332486504996865 RT : Thanks God for blessing me more than I deserve 1 285332490908999680 I couldn't be happier 1 285332562296057857 RT : Thanks God for blessing me more than I deserve 1 28…	1
285332675483533313	yes! :( I'm √ºber sad	0
285332687969996800	RT : Thanks God for blessing me more than I deserve	1
285332759147339776	RT : i could get whatever i want	1
285332759285755904	fuck my life	0
285332851531059200	: Thanks God for blessing me more than I deserve 1 285332864181084160 “@reIatable: I just want to be as happy as I use to be 0 285332885177769984 RT""@damnitstrue: Thanks Allah for blessing me more than I deserve"	1
285332973149110272	: Thanks God for blessing me more than I deserve 1 285332981445427200 RT : Thanks God for blessing me more than I deserve 1 285332989871800320 People say life's not as beautiful as it seems, well I think they're wrong. Life is good, it's the people who make it crazy"	1
285332994196115456	I'm so happy	1
285333006552559616	I know i'm far from perfect	0
285333120151089152	Awesome! I've found my new love.	1
285333149280509952	RT @reIatable: I just want to be as happy as I use to be	0
285333182751068161	RT : Thanks God for blessing me more than I deserve	1
285333199683457026	Thank God min bukan Thanks GodRT : Thanks God for blessing me more than I deserve	1
285333321280536576	Secretly I'm very depressed	0
285333354923044864	RT : Thanks God for blessing me more than I deserve	1
285333417850195969	RT @reIatable: I just want to be as happy as I use to be	0
285333438758797312	RT : Thanks God for blessing me more than I deserve	1
285333446929305600	Why won't my heart stop hurting... #hurt #depressed	0
285333451488501760	RT : Thanks God for blessing me more than I deserve	1
285333471998640128	RT : Thanks God for blessing me more than I deserve	1
285333564445306880	RT : Thanks God for blessing me more than I deserve	1
285333631654825984	lmfaoo life is awesome": tglicks lmfao omg this made me laugh" Vegas	1
285333694791700481	RT : Thanks God for blessing me more than I deserve	1
285333732347494400	RT : God bless me	1
285333795203334144	Thanks God for blessing me more than I deserve	1
285333866686853121	HAHA I have no life ok	0
285333938052939777	It's OK, I'm fine	1
285333963055173632	RT @AdamTodd310389: #MyWishIn2013 - I just want to be happy	0
285333971158573056	all of my dreams come true :') amen	1
285333988221009920	I love my life	1
285334080399237121	i legit love my life	1
285334084778070017	RT @AdamTodd310389: #MyWishIn2013 - I just want to be happy	0
285334088234201088	: Thanks God for blessing me more than I deserve 1 285334088573919232 RT : Thanks God for blessing me more than I deserve 1 285334135147462657 I'm fine 1 285334160401367040 : Thanks God for blessing me more than I deserve	1
285334248074907648	i'm good thanks how are you	1
285334286121463808	nah I'm good	1
285334315544485888	RT : Thanks God for blessing me more than I deserve	1
285334345072386048	RT @AdamTodd310389: #MyWishIn2013 - I just want to be happy	0
285334378471624704	RT : I'm good	1
285334407668187137	RT @hartilatifahh: #MyWishIn2013 I just want to be...Happy	0
285334432653664256	I'm Happy	1
285334491457794048	RT : I love my life	1
285334613084217344	Thanking the Lord for all my blessing in advance	1
285334634047365120	RT : Thanks God for blessing me more than I deserve	1
285334650791014402	I don't feel good	0
285334680247607296	I'm ‚ò∫ s00 happy	1
285334717224599552	RT @reIatable: I just want to be as happy as I use to be	0
285334726389141504	i feel fine and i feel good	1
285334726535954432	My life is one big sigh	0
285334768327983104	RT : Thanks God for blessing me more than I deserve	1
285334818865172480	RT @thatkid_lala: I'm always mentally depressed	0
285334829522890752	I'm sad	0
285334879711932416	I'm such a good stepdaughter	1
285334923211059200	RT : i'm fine.	1
285334923513057280	I fel great with my life.	1
285334931977166848	RT @AdamTodd310389: #MyWishIn2013 - I just want to be happy	0
285334948825681920	RT : I'm happy with the way things are going	1
285334978139676672	RT : : I'M FUCKIN AWESOME	1
285335020007223296	I'm awesomeüòäüòâ	1
285335062055108608	I'm Actually In Love	1
285335078597447680	: Thanks God for blessing me more than I deserve 1 285335091360718848 I'm a happy Mexican girl 1 285335133211488257 RT : Thanks God for blessing me more than I deserve 1 285335141411344385 I just want to be happy 0 285335221484802048 I just want to be happy 0 285335330285031424 RT : Thanks God for blessing me more than I deserve 1 285335330301816832 Fuck my life meens 0 285335338723966976 RT @ais…	0
285335943014121473	RT : Thanks God for blessing me more than I deserve	1
285335972193906688	I HATE MY LIFE	0
285335992666308608	Nah I'm good	1
285336001767944193	RT : all the best wishes for me it's come true	1
285336013893685249	RT : I‚Äôm not feeling so good	0
285336060366581760	RT : Thanks God for blessing me more than I deserve	1
285336135973097472	I am so blessed thank you Jesus	1
285336211336351744	RT : Thanks God for blessing me more than I deserve	1
285336240402874369	RT @reIatable: I just want to be as happy as I use to be	0
285336286741528578	RT"@damnitstrue: Thanks Allah for blessing me more than I deserve	1
285336337236779008	RT @reIatable: I just want to be as happy as I use to be	0
285336353762332672	Iyuh I'm single n very happy	1
285336366584315904	RT : Thanks God for blessing me more than I deserve	1
285336412230922241	I think I'm a happy person tbh	1
285336420770525184	RT : Thanks God for blessing me more than I deserve	1
285336525837828096	Enjoy my life .. Yeah meskipun	1
285336555013414912	Bitch, I'm fabulous!	1
285336588534312961	RT @_KennedyJade: I'm just a fuck up. Reason why I'm single	0
285336592955080704	Realized how insecure I am with myself #howsad #sofat #depressed	0
285336676824391681	I'm in love (8	1
285336827664142338	I'm so fuckin sad and it hurts SO BAD	0
285336890612273152	I'm depressed	0
285336899105742848	I get extremely happy over the simple things in life	1
285336911751561216	RT : Thanks God for blessing me more than I deserve	1
285336966436892672	RT : Thanks God for blessing me more than I deserve	1
285337041506562049	i'm fine	1
285337050113269760	RT : Thanks God for blessing me more than I deserve	1
285337050322960385	RT : I am so happy	1
285337071084793856	I feel like I'm ugly	0
285337087635496960	I'm in love	1
285337108644761600	I'm blessed. üôè‚ù§‚ù§	1
285337167302115328	RT : I've just shit myself	0
285337184125472769	Dude I'm ugly	0
285337213707902976	cos my life sucks	0
285337251456643072	Don't worry I'm fine	1
285337293429043200	I hate my life	0
285337372877549568	I am hating life	0
285337381589118977	RT : Thanks God for blessing me more than I deserve	1
285337419119726592	i'm so ugly	0
285337444163923968	I'm good	1
285337549126393856	Thanks God for blessing me more than I deserve	1
285337628826558464	RT : Thanks God for blessing me more than I deserve	1
285337671025426432	RT : Thanks God for blessing me more than I deserve	1
285337754836017152	no I'm fine	1
285337767381180416	I'm definitely feeling the love.	1
285337859634892800	RT @reIatable: I just want to be as happy as I use to be	0
285337947614609408	But life proves me wrong every time	0
285338056783978496	RT : I love more than life itself	1
285338102644502528	RT : Thanks God for blessing me more than I deserve	1
285338165588402178	haih . it's just sad to be me	0
285338182223032320	sorry gals I'm gutted :( was it good	1
285338245464719360	RT : But life proves me wrong every time	0
285338248044244992	I'm really stressed	0
285338257863110657	hate all my life	0
285338342118264833	RT : Thanks God for blessing me more than I deserve	1
285338354470498304	I feel good	1
285338383943868417	RT : Thanks God for blessing me more than I deserve	1
285338459416190976	RT : Thanks God for blessing me more than I deserve	1
285338484657508352	RT : Thanks God for blessing me more than I deserve	1
285338580769976320	I do :( I have no interesting life either lawl	0
285338589481533441	i hate myself so much	0
285339004604391426	RT @MarthaBabycakes: ... I just want to be happy	0
285339055200296960	RT : It's sucks to be me	0
285339071457398784	I'm a disappointment	0
285339134560727040	: Thanks God for blessing me more than I deserve 1 285339301154258944 haha, I'm just that good 1 285339348428279809 RT @ayyomandaa: I'm sick of life being so shitty, can I just die"	0
285339402971000832	RT : Thanks God for blessing me more than I deserve	1
285339427952279552	Satisfied with life. Happy I'm done wasting my time on empty, unfulfilling things. Priorities on point _finally living life to the fullest	1
285339461301198848	RT : Thanks God for blessing me more than I deserve	1
285339763664363520	RT @reIatable: I just want to be as happy as I use to be	0
285339872682733568	“@reIatable: I just want to be as happy as I use to be	0
285339889577377792	Everything has it's time and reasoning for happening. Life is truly a puzzle. But I'm good at those	1
285339986126065665	LIFE IS GREAT FOR ME BLESS TO EVERYONE	1
285340158071554048	i hate my life	0
285340250232983553	ALL MY DREAMS COME TRUE!!! *amin	1
285340284043264000	RT"@damnitstrue: Thanks Allah for blessing me more than I deserve	1
285340292100546560	I want to die. Just curl up somewhere and die	0
285340371741986816	lol I'm completely fine	1
285340439035379712	Why am I sad	0
285340485164343296	RT @yuliapatricia: RT @damnitstrue: Thanks God for blessing me more than I deserve	1
285340506358181888	RT : i hate my life	0
285340556312317952	I hate life without phone/internet ,honestly	0
285340581658492928	*(˘__˘)* RT @damnitstrue: Thanks God for blessing me more than I deserve	1
285340594409201664	RT : I'm good	1
285340606824341504	100% sure I have the best boyfriend ever	1
285340644531113984	I just want to be as happy as I use to be	0
285340648620564480	I Have Nothing	0
285340782867673088	RT @ProVerbMusic: RT @damnitstrue Thanks God for blessing me more than I deserve	1
285340850077188096	: Forgive me I'm flawed 0 285340875096195072 RT : I wouldn't change a thing 1 285340908919078912 I have the worst headache 0 285340975977603072 I love my life proof case best investment ever 1 285341084861734912 RT RT @damnitstrue: Thanks God for blessing me more than I deserve 1 285341101982904321 RT : Thanks God for blessing me more than I deserve 1 285341114263818240 I'm good 1 285341135507963…	0
285342171173879809	I love myself some though	1
285342204371824641	I'm a Happy Girl‚ô•	1
285342209052659712	U okay ‚Äî I'm good	1
285342238517624832	I mean, I've been good	1
285342255152250880	I'm good	1
285342293110710273	RT : I love my life. Not. Hahahah	1
285342376967405570	RT @SenioritaClem: Thank you Lord for blessing me more than I deserve	1
285342431413673984	Happy happy me	1
285342448190881792	Lmao, I'm wonderful	1
285342498333798400	RT : Thanks God for blessing me more than I deserve	1
285342586502262784	Tulat dan sekolah. And I hate my life. Officially	0
285342741574074368	mom clearly said I am a failure	0
285342745793556480	RT : Thanks God for blessing me more than I deserve	1
285342775195619328	RT @evadztif: I'm a right miserable bastard me	0
285342775254339584	I'm fine	1
285342838634455040	I'm fine	1
285342854904160256	Welcome to my fucked up life	0
285343005995577346	I'm good	1
285343026895806464	RT : Thanks God for blessing me more than I deserve	1
285343068264206337	Was fun. I feel sincerely good	1
285343110823821312	nah, I'm fine	1
285343257691582464	of course! I'm a good boy	1
285343316298567680	Thanks for blessing me @God @Jesus	1
285343316416012288	:) ": nah, I'm fine	1
285343383587786752	RT : Thanks God for blessing me more than I deserve	1
285343391884124160	I am da best	1
285343505184862208	I'm a good dude	1
285343546922393600	I'm happy. ‚ô• ÿßŸÑÿ≠ŸÖÿØŸÑŸÑŸá	1
285343568367874048	RT : Thanks God for blessing me more than I deserve	1
285343702388461568	I am a genuinely good person	1
285343714799394817	RT : Anything I Want I GET IT	1
285343802976260097	RT : I'm Still Good	1
285343870043160576	i want to be happy	0
285343937193967616	RT @fapul0us_: i swear my life is one big full of sick joke	0
285343949508452355	lol I have no life	0
285343979237695490	thinks I'm ugly :'	0
285343987479506944	Thank God for give me Life to enjoy everything	1
285344042076758016	that's good! and I'm doing pretty good	1
285344230707187712	Fuck my life straight up :( #pieceofshit	0
285344280887848961	no I'm a good girl	1
285344318917603328	Nah, my life is boring	0
285344327037747201	#np t.i. - love this life _	1
285344364790681601	RT : Thanks God for blessing me more than I deserve	1
285344381593088000	God bless (me) us all	1
285344407027331072	I'm kind of awesome.	1
285344499201372160	lmao I'm so happy	1
285344696195248129	RT : Thanks God for blessing me more than I deserve	1
285344708945920001	Everyday i'm thinking about suicide	0
285344759051075584	I love my life	1
285344792446107648	I just shit myself	0
285344838931607552	I know I'm perfect	1
285344881050796033	I just want to be happy	0
285344914231926786	RT : I'm A Too Blessed To Be Stressed.	1
285344968829177856	I'm a good girl'	1
285344998176743424	My life is so boring	0
285345031777316865	I'm currently sad	0
285345048479006720	RT"@damnitstrue: Thanks Allah for blessing me more than I deserve	1
285345065277210625	RT @BryannFooo: RT “@damnitstrue: Thanks God for blessing me more than I deserve	1
285345065306570752	RT : Thanks God for blessing me more than I deserve	1
285345073770672129	why do i suck	0
285345107308335105	I'm blessed tho	1
285345107379625984	I just want to be happy again	0
285345123942940672	I'm good	1
285345199633342464	I'm not lucky I'm blessed	1
285345224841109504	RT : Thanks God for blessing me more than I deserve	1
285345237323362304	I'm KAUSTer and proud	1
285345250128564224	‚Äú: Thanks God for blessing me more than I deserve	1
285345337558831105	I'm happy	1
285345337944719360	So my life just got amazing. Wbu	1
285345375685066752	I've try my best	1
285345492496416768	I'm not sad	0
285345505771397120	I'm so happy	1
285345551820668929	Oh...how I'm beautiful)))	1
285345560418992128	RT : Why am I sad again	0
285345581281452032	I really, truly hate myself	0
285345618908545024	RT : Why am I sad again	0
285345702714937344	RT : Thanks God for blessing me more than I deserve	1
285345769958014976	Haha..I love life	1
285345770004180992	My life is so boring	0
285345845568737281	i hate myself	0
285346096958550016	my brother Lol im so happy	1
285346101362577408	I'm a very happy bunny	1
285346118114635777	RT : Thanks God for blessing me more than I deserve	1
285346159998926849	Yeaay yeyy,, I get what I want	1
285346210506735617	I don't feel good	0
285346214730420224	Thanks God for blessing me more than I deserve	1
285346243692077056	I hate my fucking life	0
285346281885409281	Thank you God for blessing me over and over again	1
285346336084201473	why is my life so stupid	0
285346373958782976	RT : Thanks God for blessing me more than I deserve	1
285346378178252801	i hate my life	0
285346407202840576	RT : Thanks God for blessing me more than I deserve	1
285346442007175169	I'm So HAPPY !!	1
285346500073111552	RT @leeyitingy: why am i so paranoid and depressed	0
285346592171622401	RT @AlexisBrook_: I just want to be happy	0
285346638078308352	i'm just very happy . ‚ù§	1
285346663630000128	I made a good choice	1
285346742986231808	Life is pointless and I can't wait to stop living it	0
285346839790764032	Thanking God for blessing me with another day.	1
285346981977669632	RT @nick0leees: Sometimes I wonder how I get myself into these fucked up situations then I think, "oh yeah, because I'm a fuck-up	0
285347015615987712	RT : Thanks God for blessing me more than I deserve	1
285347120754606080	RT : Thanks God for blessing me more than I deserve	1
285347191667712000	Nope I'm having fun lol	1
285347258982088704	RT @KassiHormuth: I want to die	0
285347380834996226	RT : Thanks God for blessing me more than I deserve	1
285347451756507137	I am the Philippine Dream.	1
285347463542484992	RT @AdamTodd310389: #MyWishIn2013 - I just want to be happy	0
285347640638599168	I love myself	1
285347711904018432	RT @leeyitingy: why am i so paranoid and depressed	0
285347745814966272	Being happy?? Yeahh not an option in my life anymore	0
285347947208638464	RT : Thanks God for blessing me more than I deserve	1
285347951113539586	RT : Thanks God for blessing me more than I deserve	1
285348034861228032	i'm all good	1
285348035075112962	I fucking hate life, I deleted it asap	0
285348085410983936	Fuck my life and everyone in it	0
285348127379161088	My life sucks	0
285348160690323457	RT : Yeah! I'm fine /(‚Äæ‚ñø‚Äæ/)‚îå(_‚ñø_)‚îê(/‚Äæ	1
285348215212081152	And that‚Äôs why I am victorious.	1
285348337060827136	RT @hyra_hyra: "@damnitstrue: Thanks God for blessing me more than I deserve	1
285348345235505153	I haven't even gone to bed haha I hate my life	0
285348362209861632	i got everything i need right here baby	1
285348458620153856	I hate how life works	0
285348500479283200	I'm not perfect	0
285348521446617088	I love my life. No matter it's good or bad, I know Allah is always with me, and that's more than enough	1
285348542535589889	Everyone in my life is a fucking disappointment	0
285348584268914688	RT : Thanks God for blessing me more than I deserve	1
285348651365183488	i'm single n very happy	1
285348664040386561	feel tired but I am good	1
285348664120066048	I hate my life	0
285348710098030592	I need more	0
285348731325411328	RT : Thanks God for blessing me more than I deserve	1
285348827442077696	I'm good	1
285348886430769152	I don't can see the people good	0
285348907653951489	RT @reIatable: I just want to be as happy as I use to be	0
285348911466557440	thanks ,i'm happy	1
285348927719501825	sick of my life	0
285348969582829569	I'm madder than mad I'm badder than bad	0
285348982912339968	RT : I'm sick -_- gws for me (‾ʃƪ‾	0
285349033084608512	RT @ProVerbMusic: RT @damnitstrue Thanks God for blessing me more than I deserve	1
285349066601283585	I HAVE RICH BEST FRIENDS :p	1
285349083579813889	Amazing. I cannot believe this. My life is a shitfest. #2013WJC http://t.co/encZwebs	0
285349125279608832	your life is all perfect, then there's me with a shitty life. sigh	0
285349154694246400	RT @SupaStarFrenchy: Welcome to my fucked up life	0
285349276220002304	i'm the best	1
285349284872876032	I am AWESOME	1
285349326958501888	HEHEHEHEHEHEHE I AM SO HAPPY	1
285349347883884545	I hate my life !!!! (ˇ̩̩̩Дˇ̩ƪ	0
285349637030817792	RT @reIatable: I just want to be as happy as I use to be	0
285349658040078336	I am proud. <3	1
285349679074525184	now i'm feel wanna go die so badly! but i will not suicide cos that's so damn uncool! so how i will die without suicide	0
285349679099686912	I'm so thankful for God, my family, & friends. This life is a gift, a miracle, and a blessing	1
285349695973380096	I hate my life	0
285349750297985024	i'm pretty amazing	1
285349796653436928	God designed my life and the plan is the best for me	1
285349830090440704	I always seem to want more out of life	0
285349897350299648	My life's weird as shit on dxm haha	0
285349905550151680	I'm a good girl lol	1
285349939117187072	I'm satisfied with where I stand , no doubt	1
285350001947836416	Thanks God for blessing me more than I deserve	1
285350044096401408	I'm on the verge of suicide #CantSleep #ImAMess	0
285350069060911104	RT : I am blessed and highly favoured	1
285350216046108672	Dear God , Thank You For Blessing Much More Than I Deserve	1
285350218898231296	I'm super happy.	1
285350240972845056	I'm good	1
285350358623072256	it's cause I have no life	0
285350404622004224	I'm falling in love ( É‚å£∆™	1
285350446913183744	I'm fine	1
285350589452402688	RT @teenagersfact: I just want to be happy again	0
285350622818078720	For some reason , I'm always happy lol	1
285350690170224641	I been born, born #Blessed	1
285350702585356288	RT @iKhanvict: My life's really good right now, loving life! #KnockOnWood	1
285350819644186625	nope. I look just as gorgeous in real life	1
285350903844847616	I'm in love	1
285350903870009344	I'm very happy	1
285350924715708416	Thanks God for blessing me more than I deserve	1
285350958270136321	Life isn't giving me lemons, it's chucking rocks at my head.. #ouch	0
285350987399577600	: I'm fine. 1 285351071600238593 I always say i'm fine 1 285351147135434752 I hate myself 0 285351188872978432 I hate how JEALOUS I get 0 285351298067484672 RT : Thanks God for blessing me more than I deserve 1 285351319185809409 RT @IAMJAYSANGZ: I thank God for every blessing he's allowing to come into my life!!! #RealTalk 1 285351340165718017 #ThankGodFor life and the chance to live a happy lif…	1
285352149406347264	I'm not happy	0
285352158063390720	i'm fine	1
285352191827525633	I feel blessed! Terimakasih ya Allah	1
285352199993839616	I am too awesome!	1
285352317157519360	Nvm I'm good	1
285352346588946432	Fuck my life	0
285352426507206656	RT : Thanks God for blessing me more than I deserve	1
285352438796529664	RT @wizkhalifa: I. Am the best. IN the world. I am amaaaazing	1
285352543666716672	RT : Thanks God for blessing me more than I deserve	1
285352577523146752	I'm a very good girl!! Believe me	1
285352636000137219	I Dont Want This Life Anymore G. Legalise It Change The Law Please Then I Wouldnt Have To Worry Who Saw Me	0
285352682087129088	I am awesome	1
285352829311393792	RT : Thanks God for blessing me more than I deserve	1
285352883526967296	I am happy	1
285352980054671360	- all my wishes to come true	1
285353088901079040	RT : Im so greatful to have friends that are there for me	1
285353126733697024	My heart is bound to you. My dreams have all come true. My body feels as if it has begun anew. I am in love with you	1
285353173068152833	I'm so proud of myself! Haha	1
285353277711843329	Fuck my LIFE	0
285353298784038912	Fuck my life	0
285353391142621184	I'm great	1
285353462357712896	i am the best! ;) <3	1
285353508360835072	I feel so stupid I could kill myself	0
285353609183506433	I cannot believe this shit called life	0
285353663759781888	I want to die	0
285353730516344834	lool, I'm good thanks☺ how are you	1
285353743162163201	I fucking hate my life, wanna make that announcement	0
285353806185775104	RT : Thanks God for blessing me more than I deserve	1
285353881821663232	I have the worst headache	0
285353923634679808	I'm insecure cause I'm ugly	0
285354120691462144	I have no life	0
285354129197514753	I don't really like the single life	0
285354204682387457	RT : My life is a mess	0
285354242213040128	bitch, I'm fabulous	1
285354250865897473	No I'm not :) I don't have friends	0
285354402078924801	RT : Thanks God for blessing me more than I deserve	1
285354439571804160	I have such amazing friends	1
285354657637859329	RT : I have the best friend !!!!!!!! x	1
285354813015859200	RT @AngeDuhhh: People tell me I look sad and tired. I know I look sad and tired. I am sad and tired	0
285354850840104961	I love my life mo bo ninu osi	1
285354884352585728	My life sucks	0
285354976304324609	love my life w/	1
285354976635662336	I use to be happy.... But then teenage years ruining my life	0
285354984755838976	RT : I'm so ugly	0
285355026367537153	Moree Teen Wolf. My Life Is Complete	1
285355093883236352	my life is a mess	0
285355148627308544	i dont feel so good	0
285355228298092544	I won't win I'm awful	0
285355316382662656	i dont feel so good	0
285355383453786112	RT @imcamillelorenn: I'm so happy :"> lol	1
285355402298802176	My new Levi's. I'm in love!	1
285355425241649152	RT : I‚Äôm not feeling so good	0
285355488399482880	I actually don't see myself ever having a relationship that will last.. I'm just a fuck up	0
285355492476338176	Feels just like I'm falling in love	1
285355550995271680	RT : I do not feel good	0
285355697653305344	I Love My Life	1
285355836270854144	I'm a happy man:D	1
285356029435314177	I just love myself	1
285356100608458752	Nahh I'm good	1
285356167528595456	but yet i'm happy	1
285356205633847297	I HAVE NO LIFE	0
285356209626820608	Tired of everything. I want to die	0
285356213787566080	i'm sick of THIS LIFE, i jus want to scream :'	0
285356243374202880	I'm Fallin in Love	1
285356339545382912	I have no life	0
285356348043051008	RT : Thanks God for blessing me more than I deserve	1
285356393421221890	I love life, fuck the bull shit	1
285356419312660480	RT : Wow I'm soo happy	1
285356461159247872	RT : Thanks God for blessing me more than I deserve	1
285356471808585728	RT : Thanks God for blessing me more than I deserve	1
285356784166780928	RT : Thanks God for blessing me more than I deserve	1
285356834901086209	RT : Thanks God for blessing me more than I deserve	1
285356922490740737	Everyday I get to live iz a blessing! O	1
285356931135205376	all my wishes come true	1
285357157438853120	I'm sad	0
285357195011448832	I love my life. No matter it's good or bad, I know Allah is always with me, and that's more than enough	1
285357283372834816	I need some darastic change in my life	0
285357299994861569	I am happy, im feeling glad, I got sunshine, in a bag	1
285357308660301824	Seriously fuck my life	0
285357337961705472	I am miserable	0
285357443003858945	Hate. my life	0
285357517914112001	I'm at Novi Sad	0
285357539065987072	RT : i just hate my life .	0
285357660772114433	I'm happy	1
285357778124558336	I'm sure he'll be fine	1
285357908164751360	I'm finally happy	1
285357925042630656	fuck I'm bored friends are boring	0
285357950162325504	my life is ruined	0
285358172263297024	Matilda okay I'm in love	1
285358265053892608	i have no "love life" at all	0
285358289997422592	‚ô° I'm fabulous	1
285358319399469057	I'm so sad	0
285358340194840576	Nothing:'( I'm fine :'	1
285358365423587328	I AM SAD	0
285358374038671361	I'm at Arabian Dream	1
285358464627253249	I have the worst headache	0
285358545921249280	RT @lumineastorm: In 2013, I just want to be happy	0
285358558533521408	I like living an adult life	1
285358579375017984	I am the worst guy ever	0
285358638003015680	HAHAHAHAH MY LIFE IS AWESOME	1
285358751614119937	RT : I am in love	1
285358781007802370	lmfaoo life is awesome": tglicks lmfao omg this made me laugh" Australia	1
285358805867446273	http://t.co/SrBusnsG Amazing. I cannot believe this. My life is a shitfest. NYE	0
285358818727194624	No life i have	0
285358864520589313	RT : I dont feel too good	0
285358898356031488	RT : fuck my life	0
285358923303751680	RT @reIatable: I just want to be as happy as I use to be	0
285358998667005952	yeah I have :( sosososo sad	0
285359015586852865	Love my life hahaha	1
285359195774128129	RT @AngeDuhhh: People tell me I look sad and tired. I know I look sad and tired. I am sad and tired	0
285359254611828736	Tired of life, Tired of love, Tired of everything.... Someone tell me, is all a dream	0
285359321649410048	I am so happy	1
285359359473623040	RT : I'm not good	0
285359397264293888	Ehhh, life -.- I hate you	0
285359477140639744	I'm doing good	1
285359564981948416	Why do I do nothing but bad things to myself	0
285359619377868800	I officially hate life	0
285359628076863488	I'm fine :'') really fine	1
285359762135216128	I hate the way I love you	0
285359846105182211	FML hate this life that I live	0
285359904691200000	RT : I am so unhappy with myself	0
285359963587612672	I have the worst attitude lmao	0
285360017996140544	RT : Thanks God for blessing me more than I deserve	1
285360030797148160	RT : I have no life	0
285360072484323328	I am the worst ever	0
285360102150647808	I am a very happy smily Shoey....	1
285360152356458496	Omgggg I'm so happy! Lol	1
285360252914913280	I am so happy üòäüê∂	1
285360349316796417	OMG I love it!! :D <333	1
285360429268611072	I'm a fool in love	1
285360433165131776	Why I am Victorious! ‚ù§	1
285360466795048960	Fed up with everything need a change in my life	0
285360642855149569	I'm more beautiful!!!!!!!!! :'	1
285360732890075136	look ma I'm on top of the world :-)	1
285360802440019968	i hate myself	0
285360823256379393	Een intense fuck my life	0
285360936548708352	I just want to be happy	0
285360995281539072	I'm not perfect	0
285360995503837184	Money doesn't mean i am happy	0
285361099992346624	because I have no life	0
285361180195844099	That's how this fucking life proceeds on, but still i love my life	1
285361234394632193	RT : I'm a bad guy and that's it	0
285361238484058112	shit,shit,shit,shit fuck my life	0
285361284822745088	I live such a boring life	0
285361305911697409	I'm to blessed to be stressed	1
285361318289092608	i have a future? puii! my future will be better? puii! my life sucks and i am ready if it continues like that	0
285361444181127170	I don't feel good	0
285361448513843200	All my wishes to be granted	1
285361490393980929	But I'm soo in loveüòç	1
285361502557462528	I'm blessed can't complain	1
285361586628087808	RT @Kreek_: I LOVE my kids, I LOVE my family, I LOVE my life #appreciative	1
285361632727687168	I'm sure it looks fabulous	1
285361773903745024	I FEEL SO GOOD	1
285361775321440258	RT @RaymelisPolanco: RT @damnitstrue: Thanks God for blessing me more than I deserve	1
285361800734715904	I Am A Proud Jamaican	1
285361804819976193	I hate myself	0
285361846662344706	I'm so fat and ugly	0
285361867763896320	i hate myself	0
285361989386117120	God I love life lol x	1
285362003743236096	MY DREAM IS COME TRUE !	1
285362005903282176	i suck	0
285362014665203712	I cannot believe this shit called life.	0
285362052141285377	I Love Myself.!:-)	1
285362261793587201	i have nothing planned	0
285362308195155970	I am happy	1
285362320547393538	Omg , I'm horrible	0
285362526236078080	I'm always that bad guy	0
285362538957373441	I am so incredibly blessed.	1
285362924879491073	I'm in love	1
285362937395290112	RT : I'm ugly	0
285363021285564416	RT : I get embarrassed over everything	0
285363163669622785	I'm awake already that's bad	0
285363193067487233	I love my life. No matter it's good or bad, I know Allah is always with me, and that's more than enough	1
285363348235759617	I want to die	0
285363356032983041	AND I WOULDN'T CHANGE A THING	1
285363358931247104	I am sho happy	1
285363369425371137	why can't you see how happy i am	1
285363373099589632	@acciostarkids thats nice fantastic my life is complete now	1
285363415285899265	RT : Thanks God for blessing me more than I deserve	1
285363482600284160	My life is sad	0
285363704852250624	I am beyond dull	0
285363784393056257	RT : all my dreams come true	1
285363793096220673	I'm happy being myself	1
285363851652902914	I'm good thanks :))) how are you	1
[truncated: 4,669 more rows]
