# Supplementary material for: Life Satisfaction and the Pursuit of Happiness on Twitter
Source: PLoS One. 2016 Mar 16;11(3):e0150881. doi: 10.1371/journal.pone.0150881 (PMC4794168; doi:10.1371/journal.pone.0150881)
Supplement: S1 Dataset — (ZIP) [file pone.0150881.s006.zip › S1_dataset/gs_ls_tweets_2013_01_11.txt]

289612631038361600	Argh.. I hate my life	0
289612727654170624	I'm good	1
289612736063758337	Enjoy my life	1
289612773716008960	RT : I do what I want	1
289612819807211520	My life is just a series of unfortunate fucked up events @margaretkuta @mwrighht	0
289612853529432064	Im tryna become better everyday I open my eyes.... Starting to really understand LIFE IS AMAZING	1
289613134543613952	RT : I hate how much I over-think at night	0
289613188968894464	RT @sydthekid_15: I just want to be genuinely happy	0
289613243461296128	My life is one big mess	0
289613285307863040	oh I have lol I just eventually get what I want though	1
289613381936242688	RT : I hate how much I over-think at night	0
289613490908434432	I swear this fucking shit for me	0
289613490937798656	yup i hate my life	0
289613587440340992	RT @_misterCT Being single Sucks... I ain't bout this life no more _	0
289613608353140737	I have the worst headache ever imaginable	0
289613621082865665	Why don't I have a life	0
289613688049115136	WHY DO I SUCK AT LIFE	0
289613713433042945	Having a broken finger for the rest of my life sucks	0
289613717405065216	I wish I can say I am happy	0
289613801458921474	I do what i want to	1
289613813836283904	I wanted a change, lil nigga	0
289613826498887680	I wish.… I was different	0
289613847483015170	RT : My life is perfectly terrible	0
289613939736707073	Soo happy! With my life with you with everything!_ #couldntaskformore	1
289613951212322816	RT : i do what i want	1
289613956618780672	I love how I can only trust 2 people in my life❤ that's all I need	1
289614019604660224	RT @Libras_R_Us: As a #Libra, I get revenge by living a great life	1
289614095198593024	RT : To stressed to see that I'm blessed	1
289614103373295616	I've never been so disappointed in my life	0
289614111791263744	I'm such a GOOD PERSON ❤❤ ! #SeriousTweet	1
289614174760361984	I do what I want	1
289614271229341696	RT : I ONLY ATTRACT WEIRD PEOPLE I HATE MY LIFE	0
289614287993966593	RT : I need more positive people in my life	0
289614447406903296	I love the way I feel around you	1
289614485046587392	I hate my life! Hahahah.	0
289614497512042496	Story of my pathetic life ___ http://t.co/cQ5jQMYF	0
289614518617788416	So happy, I couldn't be any happier	1
289614581628809218	Life ain't always beautiful but I know I'll be fine	1
289614682191446016	lmao yeah I know sucks for me .. 😒😒😒	0
289614770372481025	I feel so stupid I could kill myself	0
289614774407426048	RT : I am so blessed & thankful	1
289614795584442370	I'm a good fucking girl sheesh	1
289614816430133248	I'm happy so Idc	1
289614816459489280	And I wouldn't change a thing	1
289614862538129408	RT @crazy_steve123: I'm sick of always feeling sad	0
289614870981267456	I'm in Love	1
289614921321287680	I'm a crazy ass depressed uglass lil girl.. Damn shame	0
289615072219762688	RT @Life_Affirming: I begin a new positive chapter in my life everyday. #affirmation	1
289615072223952896	But I'm still a good person so idc- hahaha	1
289615126854774786	I wouldn't change the past if I could	1
289615131044880384	Cause I'm the best	1
289615173055021056	I'm blessed	1
289615223223095296	LIFE is beautiful...i tend to live it to the fullest	1
289615302801629184	RT : My life is a joke	0
289615403624316928	I'm sad	0
289615436272779264	I live a sad, sad life	0
289615441377259520	My life is so hard http://t.co/2stF6Yo2	0
289615508507074560	I'm very proud of myself for remaining drug-free and excluding alcohol from my life, all together	1
289615791752622080	My life is so hard http://t.co/2stF6Yo2	0
289615806248144896	I feel good	1
289615902578733056	😓omg i know platforms for life but I have my days ok	1
289615936472891392	Talkin bout I'm black but I'm blessed.	1
289616141909889024	I feel like a good person	1
289616154471849984	Live my life with no regrets	1
289616246754930688	RT @tylerwhite_3: Damn right I love the life I live	1
289616250932428800	RT : I'm so happy	1
289616292816777216	So happy I have the friends I do.	1
289616405542883329	Young and I'm living shit. *dougies	0
289616426740895744	I have the worst headache ever	0
289616460538589184	I feel so good	1
289616494210473984	My life might I have sum ups and downs but the end of day I love my life. I wouldn't change a thing	1
289616498388004864	I know what I want.	1
289616523440553984	RT @LaraJackilara13: I just want to be happy, just wanted to be happy	0
289616540188438529	I got that good love girl you didn't know	1
289616645113139200	I do what I want	1
289616657729597441	i want to be happy again	0
289616687253311488	RT : I feel like a disappointment to my parents	0
289616829746401281	I'm happy happy happy __ #lovinglife	1
289616871790108672	RT @Bink_iEE: I'm Depressed	0
289616879960592384	I'm just blessed that's all	1
289616942996811776	I'm stressed	0
289616947170119680	Happy to be where I am at this point of time in my life	1
289616963938955264	RT @woahdangmaleny: I'm happy with my life and the people in it	1
289617018351673346	why can't life be great sometimes that all I ask	0
289617072760160257	I am so blessed. <3	1
289617119220469760	I'm so happy	1
289617135938973696	RT : I hate laying by myself	0
289617148333150208	I love the life I live	1
289617148471570432	please. I do what I want	1
289617160567939073	RT @DIDENOK: I love my job! I love my life! I love my God. Yes	1
289617169338224640	I hate being by myself	0
289617211272867841	I am one unhappy heat fan!! __	0
289617228054269952	I know I'm nothing	0
289617295423188992	I very much enjoy the single life as well	1
289617333041905664	RT : I Do What I Want	1
289617425136250880	I love life and life loves me back. :-) #DreamersWin http://t.co/FdpCOiR4	1
289617462960476160	Fuck my life! Ah	0
289617488126304256	Haha I have no life	0
289617496611364864	Im glad I have a good friend like you	1
289617592891621376	I'm always the bad guy	0
289617614148345856	!!!! RT : I LOVE my life because I LIVE my life.	1
289617622507610112	RT : wait I have the best girlfriend :)	1
289617622520197120	RT : I love my life	1
289617664144457728	Only thing that i want is to be happy	0
289617710420209664	Starting to hate my life again	0
289617714656448512	I do what I want	1
289617731488206850	I'm hard to love	0
289617798731280384	I swear my life is filled with bad timing	0
289617857380229120	RT : I don't know why I feel so down on myself all the time	0
289617860618223616	I love me myself and I	1
289617899096788992	I'm good	1
289617932835758082	Life sucks and I hate everything	0
289617953723404288	I guess, I suck at everything	0
289617958098067456	I'm so happy	1
289618016621191168	I have the worst headache ever omg	0
289618021012631552	My life sucks	0
289618037542359040	i'm fine	1
289618087911780354	I have the best life ever. Excellent family, excellent friends. #blessed. Wouldn't change it for the world. #SoHappy	1
289618113119539200	I'm blessed in so many ways	1
289618121390694402	“: It's Been Two Sad Ass Days For Me.”why	0
289618184393334784	Sometimes, I'm just a complete fuck up. #aggravated	0
289618280765878273	I do what I want	1
289618326928367618	Seriously though? I'm so blessed	1
289618364744228865	I hate being me. Fuck my life	0
289618532226969601	my life is complete	1
289618578695663617	I'm happy	1
289618591312125952	I love my life, i have one wonderful girlfriend and 2 healthy children. 2 parents that give a shit about me and...	1
289618658420989952	I hate crying myself to sleep	0
289618666759266304	Lmfao. I hate my life	0
289618708907831296	RT : I hate how much I over-think at night	0
289618713051791360	RT : I am so stressed I could vomit	0
289618758945865728	God stays with me so I know I'm blessed	1
289618815665463296	I'm good ;)	1
289618872296939521	I'm still so sad	0
289619010855768064	RT : Laid back chillen blowing good # BOSS #$TATUS man I'm blessed Real Talk	1
289619027565895680	Fuck my life	0
289619061023862784	I'm sorry I'm just stressed tf out	0
289619069550858240	Fuck this cold world. I fuckin hate my life	0
289619090383974401	I guess I'm just a bad guy.	0
289619098751619072	RT : I just hate how I know I deserve someone so much better but I accept less than I deserve	0
289619195296096256	I do love myself	1
289619346320408576	My life is good	1
289619363017924609	RT : I really do love my life	1
289619455493947392	My life is way too good to be true	1
289619501413179393	Everything i want i get	1
289619572976394240	RT : I'm fine	1
289619619029843968	I'm having a good time	1
289619643902091267	I'm so happy I'm doing good in life, make these bitch mad & my family proud	1
289619757395767296	I thank GOD for every blessing, death, love, heartache, EVERYTHING!!! In everything is a lesson and I live and learn everyday	1
289619794947371008	but anything I want cause I got a check	1
289619866451841024	I got what I wanted	1
289619979547058176	RT : I have the best friends ever	1
289620210334437376	RT @__youreWelcome: I think im depressed	0
289620264701014016	I have a great life I'm very blessed. I love my family and friends for everything they do. Mom is my fav since she took me to see The Biebs	1
289620346338942976	i love making myself laugh	1
289620453541158913	MY LIFE IS GREAT	1
289620483056492545	vandaag 1/8 fuck my life	0
289620499590434816	I have the worst headache ever	0
289620516443140096	Loving My Life At This Point	1
289620722106654720	I'm so happy	1
289620734471454720	RT : I like anything that's bad for me	0
289620780793356289	RT : I just really hate myself tbh	0
289620885634179072	I have such good friends :'] thankyous	1
289620898275799040	Everything is just so fucking sad in my life	0
289620914851688448	I'm happy I have a girl like her	1
289621040752107523	fuck my life	0
289621091020832769	FUCK MY LIFE LOL	0
289621128895406080	I'm sad	0
289621170674868224	I'm right where I need to be	1
289621179105415168	I'm happy	1
289621183408787456	My life is golden	1
289621258793013248	RT : I'm always the bad person huh...	0
289621284046925824	I'm so proud of myself	1
289621300765392896	I'm so sad	0
289621401470652417	Sneezing :' *god bless me	1
289621531456323584	Lol I have no life	0
289621535528984576	I adore the life outta you	1
289621548019621889	I fuckin hate my life . Worst thing ever havin my 2 love ones fighting I can't deal with this no more	0
289621577560125441	RT : I really do keep shit to myself	0
289621586124890113	I have a reason to be happy	1
289621653170814976	I have the best girlfriend	1
289621711903682560	I am easily satisfied ... with the very best	1
289621737048522752	I have the best friends ever hahaha	1
289621829373542400	I love my life and all my friends	1
289621854551937024	BIRDIE! I'm good how are you	1
289621866954506240	I'm in a really good mood	1
289621887921836033	I make feel GOOD	1
289621892183240704	I need something to keep me busy cause I have no life lol	0
289621921639825408	I'm so Happy	1
289622114573623296	“@KoMarzo: I love how veiny I am.” #SkinnyDudePerks	1
289622139533922305	I hate being depressed	0
289622211076186112	My life is an endless tragedy	0
289622382694506496	I'm sad	0
289622437421780992	I had a pretty good day	1
289622689063247872	I just want my life to be over	0
289622705941127168	all I feel like doing is crying... #depressed	0
289622810790338560	I have the Best parents ever	1
289622840146284545	I`m sick of this life	0
289622911604637696	RT : I Love My Life And All The People That's In It	1
289622932374839296	My life is like a fart	0
289623087530528768	lmao naw I'm jp I'm a good boy	1
289623175803850752	I know what I want	1
289623427495632896	I can't let this shit keep on getting to me	0
289623506986094592	nah I'm good	1
289623527945023488	Can't sleep, fuck my life	0
289623548903964673	The life I live!! lol	1
289623679078371328	My life is good right theres just a few things that keep me up thinking at night	1
289623746074005505	I'm blessed	1
289623750402523136	&amp; of course I'm the bad guy 😎🔫🔪	0
289623754374533120	I'm just trying to get threw these weeks dnt know where I going to be next year, I just want to be HAPPY	0
289623800675459074	Content with how everything in my life is going.	1
289623809261178880	I'm blessed and highly favored	1
289623834049531904	nah I'm good	1
289623903280697346	i'm having too much fun with this tbh	1
289624085779075072	My tattoo says Blessed cause I truly am blessed	1
289624153022160896	I hate traveling by myself this late	0
289624232869113856	I Love Life, Thank You	1
289624262157950976	Fuck my fucking life	0
289624387898966017	I want more	0
289624421663125504	I Don't Make People Happy I'm Just A Fuck Up	0
289624467439763457	When i want to cry i just think about how unfair life is	0
289624534561210368	could my life be any more fucked up	0
289624551502012416	RT @Jayz4Dayz: I'm happy with life.... No complaints... No more pain	1
289624572372869120	Why my life gotta be so sad	0
289624639519477760	Why is my life such a joke #likehonestly	0
289624874161426432	I'm a fuck up	0
289624878510899200	I'm good	1
289624912207958016	Happiness is what I want in life &amp; I have it	1
289624916284805120	On God, I Going Down The Wrong Path. I Need To Change My Life Around	0
289625025428987904	.-. Wow my life is quite pathetic now that I think about it	0
289625100926468096	Once again.... Fuck my life #soearly	0
289625117661741057	fuck my life	0
289625289556893696	No good relationships No good people no good grades no good sleep... I even don't have a pet! No good life	0
289625369202524160	I have the best boyfriend ever	1
289625369210941440	I can sleep a very happy man	1
289625499456638976	RT : The God whey dey bless me no dey sleep	1
289625558181105665	Ilove my fucking. Life	1
289625574928961536	I'm so blessed.	1
289625575038005249	I'm disgusted with myself	0
289625641953947648	RT @Liss_J95: I can honestly say that life is amazing right now, couldn't be happier _	1
289625767682375680	RT : I love my life	1
289625776096153600	RT : i shouldn't be thinking myself into bad moods	0
289625792860807168	I honestly feel so terrible about myself all the time	0
289625818022420480	Fuck my life	0
289625931419623425	I'm so happy	1
289625981650604033	RT : I want more	0
289626065649926146	long life with my beautiful life	1
289626161892438016	Im too disappointed I cant be more disappointed in myself	0
289626245849829376	I'm so miserable	0
289626254452330496	RT : I'm proud of myself	1
289626333976358912	lol me either life sucks	0
289626472438710272	RT @LeslieeDMNDS: Ugh I have no life	0
289626514402721792	RT : I'm hard to love	0
289626593914130432	RT : My life sucks so bad	0
289626677875728384	RT : God stays with me so I know I'm blessed	1
289626745118789632	I feel content with what I did	1
289626749296324609	Mom, shut up. I do what I want	1
289626753360592896	God bless me (˘ʃƪ˘	1
289626896109563904	I'm ugly	0
289627080604405760	But damn am I grateful for everything/everyone in my life	1
289627147675512832	I have fun run	1
289627231632908288	I hate forcing myself to sleep	0
289627449820606464	RT : I need a change	0
289627713839452161	I had everything that I wanted 1 289627713898180608 I LOVE MYSELF 1 289627734999703552 I have to say I have the best sister ever 1 289627743207960576 I do what I want 1 289627768487034880 RT @cailynbruuh: I JUST WANT TO BE FUCKING HAPPY 0 289627873390755840 I love my life 1 289628028248674304 maybe it's because I'm actually happy with how my actual life is going so I don't have to immerse myself …	0
289629597245505536	RT @Libras_R_Us: As a #Libra, I get revenge by living a great life	1
289629647795261442	I LOVE LOVE LOVE LIFE	1
289629672948502528	Wat can u do?I'm blessed already	1
289629798395961344	i'm good man,just relaxing	1
289629840477405184	Omg I have the worst headache	0
289629861276962817	naw naw I'm a good boy! Lol	1
289629945293062144	Oh oh, I want some more	0
289630020849242112	I'm a really happy woman	1
289630033583165440	i'm so sad	0
289630146791604224	all i want to do is leave a positive vibe on this world and enjoy a good life	1
289630150717489152	i wish i could say im happy	0
289630238965641218	i can finally enjoy college life.	1
289630239011782657	RT : God stays with me so I know I'm blessed	1
289630243063463937	@sapochat i am exhausted and hungry. happy is no where to be found	0
289630360541749248	When am I ever gonna be truly happy for once #probablynever	0
289630415155781632	I have the most boring, most miserable life any fucking teenager could have. Fuck my fucking life	0
289630436244717568	RT : God stays with me so I know I'm blessed	1
289630654105276417	I HATE MY LIFE	0
289630683410862080	I love a good chase.	1
289630754844073986	nope I hate my life haha	0
289630758874800128	Went shoppin with my mama and aunt.. God I love my life!!(: wouldn't change it for the world<333	1
289630830207303680	“: How did I end up at the Boot I hate myself”	0
289630918283509760	I love where I'm at in my life!! I gave up sex, that bad relationship and just more focused and I can honestly say I'm truly happy	1
289631035866632192	RT : I live a blessed life thank God	1
289631073242066944	RT @emmataskerr: really miss my old happy self.. don't know who I am anymore	0
289631195141140480	RT @pandji: I would be an idiot, to not be thankful with my life. Even the failure is a blessing	1
289631216007790592	I'm happy	1
289631262245797889	I love my life, but I love it even more between the hours of 11 & 5 a.m	1
289631333666402304	Everytime I lurk I find something good	1
289631480404115456	I am a very blessed man. #11013	1
289631585383370752	RT : I need more adventurous people in my life	0
289631652303495168	Like I'm so proud of myself	1
289631761338617856	I love my life, I love myself, I don't care everything people says about me, this is me and I don't have to much time for give them fck	1
289631765549682688	I am still smiling. #lovemylife #808	1
289631887348088832	I'm ugly	0
289631950396878848	&amp; every boy keeps running back EVERY lol I love my life don't need no nigha to keep me happy ha ♡ #dumbgirls	1
289632109545529344	RT : I'm proud of myself hohohohoh	1
289632138842759168	So true! I've been having so much fun with it	1
289632252252520448	I'm doing pretty good myself	1
289632260586606592	I hate how un-photogenic I am	0
289632302689030144	RT : I'm proud of myself hohohohoh	1
289632382187864064	I can do bad by myself	0
289632419781410816	I have an amazing life	1
289632721834213376	I complain a lot, lol I hate my life	0
289632843615838208	ibi God idey bless me o	1
289633002819055617	i'm generally a happy person, but idk	1
289633015368396800	I have the best fans ever!!!	1
289633040756518912	Anyways I just felt like showing off how much I love my family	1
289633267232165889	Why am I so sad. Haha	0
289633330184466433	Just feel so empty and sad.had enough of everything now.all I ever wanted was to be happy with my family and friends and its ruined	0
289633477068988416	LOVE MY LIFE <3	1
289633493644886016	I am easily satisfied ... with the very best	1
289633531485892608	I do what i want!	1
289633541971652608	literally though, fuck my life	0
289633627740966912	I'm loving this life!!!!<3	1
289633686670962690	I have the best one	1
289633804241489920	I'm a horrible person lol	0
289633816681779200	Like omfg I totally meant to say I fuckin hate my life	0
289633883824201728	This is why I chose this life. And I love it	1
289633888081424384	My life is a joke	0
289634085209530369	RT : Uh I kinda love my life	1
289634265342279681	“@_MattyC87: All in all, I'm pretty happy with my life	1
289634269838594048	i have all these good intentions about my life but my laziness ruins all of them	0
289634362088124416	I'm sad I know	0
289634378802405377	Fuck. My. Life	0
289634701612814336	I hate my life	0
289634701755428865	RT : I have the best Boyf 💖	1
289634718339706880	I'm so sad	0
289634752133230592	I hate how much I over-think at night	0
289634768713314304	RT : God continues to bless me	1
289634840247144449	I simply wish to be happy and nothing more, and my wish comes true daily	1
289634844319821824	I'm Proud Of Myself	1
289634860715360257	RT : I need more adventurous people in my life	0
289634911525171200	RT : I'm way too tired what is life	0
289634986729033728	I love my life without you in it	1
289635020342190081	RT : And I'm here like I love my life. Cause I do what makes me happy	1
289635074973003776	RT : God continues to bless me	1
289635083365777408	I love my job and where I work	1
289635116794388480	I juss love my life &gt;&gt; ツ	1
289635464879697920	I'm having happiness withdrawals	1
289635477584236545	i'm not lucky , i'm blessed <3	1
289635527924252673	Oh how I hate the bad guy	0
289635536233185280	sigh my life is hard	0
289635565618470912	I wish I could truly say I'm happy	0
289635599017734144	I'm fine	1
289635611705499648	i wish.......to be happy *ulala	0
289635708363218944	RT : I disappointed myself	0
289635813036269569	Lol so be it ! I'm happy	1
289635850852134912	Glad I got who I need in my life	1
289635867641921536	RT : I get jealous of stupid things	0
289635905445179392	RT : i'm actually ugly in real life	0
289635926387343360	I'm good	1
289635951796432896	RT : I'm so stressed	0
289635951838392320	RT : I love my life, where I'm at, and where I'm headed. I have the best of friends an an amazing family	1
289636022621462528	I so love my life #incredible #eartoear 💋 #blessed	1
289636102640390144	I need more	0
289636232793825280	I'm a good girl to O:-)	1
289636262053289984	Loving my life and the ones involved	1
289636400259796992	Can't describe how happy I am with everything	1
289636450683731970	I'm blessed with this truth	1
289636559827902465	Fucking hell I'm a miserable bastard	0
289636727453253632	RT @FRIENDSHlP: I am happy because I prefer to be	1
289636878431440897	I don't have any animosity towards you. I know what happy feels like now and I'm loving my life	1
289637008555532288	I want to be happy. I feel so miserable	0
289637029568995328	I hate myself everyday and each day a little bit more	0
289637340077502464	I hate myself	0
289637381856972801	thats good, I am doing good man	1
289637394498600960	I'm sad	0
289637398554476544	I better marry someone hilarious cause I refuse to have a boring life	0
289637469996072960	RT : I better marry someone hilarious cause I refuse to have a boring life	0
289637604264116225	Love my life	1
289637616725393408	Fuck my fuckin life	0
289637633007693825	RT : Why I Be Letting Lil Shit Get To Me	0
289637713232162816	I'm so sad	0
289637855922376704	RT : I better marry someone hilarious cause I refuse to have a boring life	0
289637868526252032	im living life how i want	1
289637990161076227	I'm in a good mood	1
289638006854402048	RT @lsdxtcthc: I hate it here, I hate everyone, I just fucking ugh. Life hates me	0
289638094750220289	I'm In Love With Myself ♥♥♥♥♥♥♥♥♥♥♥♥♥♥♥♥♥♥♥♥♥♥♥♥♥♥♥♥♥♥♥♥♥♥♥♥♥♥♥♥♥♡♡♡♡♡♡♥♥♥♡♡♡♡♡♡♡♡♡♡♡♡♡♡♡♡♡♡♡♡♡♡♡♡♡♡♡♡♡♡♡♡♡♡♡♡♡♡♡♡♡♡♥♥♥♥♥♥♡♡♡	1
289638266997727233	I Dream Of Life Without Pain	0
289638443003293696	i am a terrible person for laughing	0
289638505896882176	https://t.co/mgeGYHQ4 life is good i wont take no outs	1
289638530974642176	I'm good	1
289638564772315136	I hate how paranoid I am	0
289638585538318336	Cheer in 6 hours..boy do I love my life..	1
289638795278708736	My twitter life is so sad bruh i got no followers smh that's why I like Instagram way better I'm famous on that shit😎 Lol	0
289638799678529537	I declare: I am blessed	1
289638887633068032	I'm living a really good life better then urs hahaha	1
289638908285825024	I'm so happy	1
289638921179115520	Im laughing right now cuz my life is fucking awesome. Lmfao	1
289639051257057280	I'm happy	1
289639080663326720	I hate how crazy I can get!!	0
289639210724515840	Am I really a bad person	0
289639244165677056	I'm hard to love	0
289639256475975684	I think I know what I want	1
289639265019768832	i make the best	1
289639353326645249	I am easily satisfied ... with the very best	1
289639432825495552	RT : Lol I'm good	1
289639462072373248	i'm good	1
289639483324915712	RT : I hate myself for procrastinating	0
289639617559404544	I'm a damn good person tho	1
289639646684672001	yez..i'm a good leader..k	1
289639764364242944	thought i had a good one	1
289639806206623744	I love how amazing my life is	1
289639906362396673	Uuhahaha I love my life	1
289640099568832514	I wish everything was different	0
289640112399212545	I'm so happy baby	1
289640137409843200	Falling asleep with a smile on my face, and laughing on the inside. Life is amazing :): http://t.co/T1nsaPCK	1
289640183639465984	RT : "I'm the realest n*gga ull ever meet" = I'm full of shit	0
289640351407423488	But actually I've never been so disgusted in my entire life	0
289640468734685184	I have no life	0
289640477467242496	Wow I almost shit myself	0
289640544525770752	I'm a good girl	1
289640573600673792	RT : Man I love my life I don't care what anybody say about it	1
289640594739965952	RT : Why am I always so sad at night	0
289640712159506432	RT : I have such a good heart	1
289640729117073408	I'm so happy	1
289640825514766336	I HAVE THE HOTTEST FRIENDS	1
289640875645104128	I like myself	1
289640875825459200	RT : I make stupid decisions.	0
289640997254750208	My life is the opposite of sucks. I know that doesn't make sense but I love it. #NoRegrets	1
289640997435092992	RT : I hate laying by myself	0
289641005618188288	RT : I hate my life	0
289641177660133377	I wouldn't change a thing	1
289641546695979008	I so much love my life	1
289641710227685376	I am truely proud of myself	1
289641743765364736	I'm verry happy with myself	1
289641785871970304	Yall think I live a perfect life	1
289641844613189632	RT : I love my life & the people in it	1
289641852846632960	RT : i hate how easily i get jealous	0
289641924439199744	I always make a good one	1
289642440334405632	RT : I live such a beautiful life. ❤❤	1
289642461272367105	I'm a happy person, well goodnight	1
289642654172577793	I'm blessed	1
289642670836563968	I hate life -_- Why can't shit just be free	0
289642671042084864	I feel good	1
289642800742531073	2012 was a good year it made me realize a lot of shit an it made me who I am today now that its 2013 I feel like I achieved my goals in life	1
289642842832392193	RT : I'm so stressed	0
289642876374245377	แต่เรื่อง my life is beautiful ใครดูไม่เศร้าให้ตบ	1
289642926852689921	I'm stressed out though	0
289643115457945600	All my life is trouble	0
289643388188360704	RT @damnitstrue: Dear God, thanks for this beautiful life and forgive me if I don't love it enough	1
289643442504605697	@KendraZenzen: I. Suck. At. Life. Kinda ya	0
289643589573689346	RT : My life is so depressing I do the same shit everyday	0
289643614710145024	RT : I have a sad life	0
289643652257566720	I'am very happy	1
289643660813938688	I'm good	1
289643845401067520	RT : I'm truly blessed	1
289643899985731584	still not ready I hate life omg	0
289643929148731392	I hate myself	0
289644054864609280	RT : I believe in my dreams & I believe I can get what I desire so	1
289644067472683009	RT @MegHatton1: my life, my life makes me wanna run awayy	0
289644184854487042	I have no life	0
289644252265320448	“@sassykaits: @Cinnamon_Jesus bet you never who?” BET YOU NEVER SEEN A MAN CRY SO MUCH WHILE WATCHING A WALK TO REMEMBER. MY LIFE SUCKS	0
289644516275793922	@JamQueens I'm sad because I'm depressed	0
289644549968654336	Life would probably be easier if I were atleast good at things	0
289644575105118209	My last tweet was a lie I hate my life and I hate all of you	0
289644620961427456	Two words that describe my whole life #thestruggle	0
289644650631950336	@AweesomePolly I know, I hate life too	0
289644805808615425	i feel so stupid .. i hate my life	0
289644843393765376	RT : I have amazing friends.	1
289645082607484928	I'm good	1
289645267203002368	my life is exciting isn't it	1
289645506060222464	Fuck my life	0
289645556580630528	I already be a bad boy! Hahaha	0
289645632090697728	RT : I've got the best-friends ever	1
289645648960188416	my life is complete.....😎💕❤💋😃	1
289645707588161536	I feel good <3	1
289645732867231744	I DO WHAT I WANT	1
289645757823328256	I do this shit to myself	0
289645808264019968	I feel good	1
289645837498322944	RT : I'm down for whatever and I aim to please	0
289645837624164355	I'm not lucky I'm blessed bitch	1
289645871061168129	I feel so good	1
289645871249891329	Sometimes i just want to be able to feel happy	0
289645879655272448	RT @swasylenko2: i have been blessed with a beautiful life, with wonderful people and i wouldn't change it for a goddamn thing. #happy	1
289645950782291968	My life is in shambles	0
289645984429002752	Fuck my life, like honestly	0
289646051709816832	Double geography, I love life	1
289646227702829056	I'M HAPPY	1
289646311689580544	RT : I'm proud of the person I'm becoming.	1
289646315577679872	I'm a good girl tho	1
289646408062074881	I have the best mates	1
289646433177583617	IM TALKING TO MYSELF I LOVE MY LIFE	1
289646462688718849	my life is full of empty promises and broken dreams	0
289646538127450112	RT @damnitstrue: Dear God, thanks for this beautiful life and forgive me if I don't love it enough	1
289646563087769600	Fuck my competitive life. Lol	0
289646655433740290	Its sad that i find happiness in a boy an when he leaves so does my happiness	0
289646835583315970	uh I'm totes proud of myself	1
289646847901970432	Yea, I'm good	1
289646865417400320	I'm happy	1
289646974255394816	RT : i'm single and very happy	1
289646978453884928	Feels like I'm doing things all wrong	0
289647142115614721	This life I'm living is nothing more than a blessing	1
289647301264277504	: I hate myself for loving you 0 289647305508933632 I'm So Happy 1 289647377042776064 Ahahahahahaha. Fuck my life 0 289647403731152896 Love my life 1 289647502670585856 RT : I'm proud of the person I'm becoming. 1 289647515219947520 i'm having a reeal good fucking time 1 289647536170471425 NO IM NO ONE'S WIFE BUT OOOH I LOVE MY LIFE 1 289647653996883969 RT : i'm having a reeal good fucking time 1…	1
289648169657176064	No matter in what situation I'm in. I always feel blessed for all I have and every person that's in my life. Truly blessed	1
289648169866891264	I found that if you love life, life will love you back	1
289648182131060737	Omg my life = shit show.	0
289648219883970560	@RazzAina fishcake i am so happy i cant even describe	1
289648219900743680	I'm terrible	0
289648228276793344	I wish to be happy like others	0
289648421395111937	Life if happiness happiness is the fact that i can do something right now -Donghae	1
289648488613044224	RT : I get what I want	1
289648568095109120	RT @b_llyhemphill: Moneys good, family good, works good, I'm good, shit life's good	1
289648648025944064	My life is wonderful minus the bs	1
289648798714716160	RT : My life is wonderful minus the bs	1
289648991778525184	-I Hate How Much I Love You Boy	0
289649096732581888	i love myself bcoz im POGI	1
289649109269352449	i love this life i have to be famous	1
289649159668105216	I'm enjoying myself though. Entrainment	1
289649285170081792	i'm just blessed	1
289649364719239168	I love my life I love my life I love my life	1
289649520223068160	RT! ": Life's treating me good	1
289649557749514240	Yep , thats my life . Boring	0
289649587575193601	I'm good	1
289649650317787136	I love my life	1
289649687802298368	RT : God stays with me so I know I'm blessed	1
289649851589873666	Life is GREAT! Family and few friends is all I need &amp; babe. GREAT job, nurse in the process, GREAT health. What else can I ask for___	1
289649918652588032	I swear my life is perfectly imperfect	0
289650069530099712	RT : My life is becoming a shithole seriously	0
289650245690855424	I am so blessed	1
289650254192713728	My life's a complete joke	0
289650275172642816	I love my life guy	1
289650296139964417	I did all this shit by myself	0
289650682007531521	I have a great life	1
289650715540992000	I'm on top of the world what a feeling	1
289650824798429184	I'm honestly about to throw up omfg I hate my life literally	0
289650837427466240	I'm boring myself	0
289650845648314368	I'm blessed beyond measures	1
289650899977125888	The dreams I've been having	1
289651076263735296	I have the tendency to screw up all the good things in my life. BLAH	0
289651281998512129	@abongileomuhle Good to hear that nono.me am just one happy person.life is gud.Take care	1
289651529579892736	The fact that I'm getting sick is the worst though	0
289651646777151488	“@dailyteenwords: God, words can't describe how much I love you, thanks for blessing my life through everything	1
289651781066178560	I'm in the place where I wanted to be	1
289651952869072896	😑 Fuck my life	0
289651969524641794	I have a good feeling about things	1
289652074503880704	Something that I want is not within reach	0
289652095525720064	nah I'm good	1
289652112319717376	I look good.	1
289652183639662592	I have a great man in my life.. Farsh <3	1
289652225356206081	I have such a shit dad wow	0
289652254791827457	RT : I have ALOT OF FRIENDS	1
289652301080170496	I said good GIRL	1
289652347322384384	I try to smile but im not happy	0
289652368277135361	I have the worst mood swings	0
289652401252732928	I'm happy	1
289652443418091521	i live my life in bitterness, and fill my heart with emptiness	0
289652540281331712	I real life been laying down since ten	0
289652578055254016	RT : Why am i so sad. Hais	0
289652678693367808	RT @damnitstrue: Dear God, thanks for this beautiful life and forgive me if I don't love it enough	1
289652685504917505	I'm the reason why I hate my life	0
289652804363116545	RT : i do what i want	1
289652928761970688	Chased the good life my whole life long... Looked back on my life, my whole life gone. Where did I go wrong	0
289653009791741952	Gym empty! My dreams are coming true	1
289653278080393217	I'm stressed tf out	0
289653278415921152	As long as I have God I have everything that I need	1
289653383357415424	Cause I'm being a good girl	1
289653408267370496	why i hate my life so much	0
289653643089678337	RT @MayaMilanMusic: Haven't had a good sleep in a few months .. Guess its not for me anymore. My life is in the FAST LANE	0
289653668234526720	I'm a happy chick	1
289653722823409665	RT : I'm "fine"	1
289653852922331136	I love everyone I have in my life	1
289653890629111808	I dnt let little shyt get to me nomore	0
289653907574124544	Thank god _ like I honestly am so happy rn	1
289654012196831232	God stays with me so I know I'm blessed	1
289654021042630656	RT @MayaMilanMusic: Haven't had a good sleep in a few months .. Guess its not for me anymore. My life is in the FAST LANE	0
289654075094601728	Love my life.	1
289654083546124288	I'm sad	0
289654142295760897	I'm good	1
289654205076082688	So you want to make everyone happy? Could have fooled me cause im fucking miserable	0
289654234578833408	RT : I envy everyone who can sleep	0
289654372852436992	I don't regret any moment of my life	1
289654410794135552	RT @16nine_ : Life sucks. I wanna die. I had enough	0
289654507137282048	I have wild ways & a good heart	1
289654561860374528	RT : I have a good heart	1
289654582605381632	I want to die That nobody knows about me That nobody ever remember me	0
289654754487975936	I love my life	1
289654813187252224	I'm dying of boredom	0
289654872058523648	Thank you God, for blessing, protecting, loving, & guiding me	1
289654997854064640	fuck you and everything in my life	0
289655052598136832	And I do whatever I want	1
289655081907924992	I love my life	1
289655098676748288	My life is joyful n content	1
289655111154810880	I crave new stimulus in my life. My life is so boring	0
289655149075521536	And I have the best girlfriend evaaaaaa!!!:))😍😘❤	1
289655199050633216	now look at me, I'm fucking miserable	0
289655212065579008	I love bad girl look Seohyun	0
289655304008892416	&& I love my life	1
289655367137374208	RT : I hate the sober life *shrugz	0
289655417238323200	I hate playing by myself lol	0
289655480274538496	I'm a good girl	1
289655580866519040	God has blessed me	1
289655694133710848	I'm shitty person	0
289655723862933504	I love how everyday I all ways find thing's to do with my life and all also love way I have so much people who care for me and love so much	1
289655870265102336	and I love myself too	1
289655895485460480	I'm so happy	1
289655954109255680	Eiffel shows the world how awesome paris is, you show the world how AMAZING my life is	1
289656025647296512	My life sucks	0
289656038163116032	But I'm happy wit what I have	1
289656080064204800	The 3am breakfast in Chicago and will be having lunch in Marco Island. I love my life	1
289656184716263424	Rehearsal at the Junkyard!!! New choreography to my music & some new dancers too!!!! Yeah!! I Love my life!!!! Steele1<3	1
289656189225148417	“: I am. I'm a good girl 👍” sure	1
289656207269060609	can I ever be happy for once without people taking that shit away from me	0
289656251850309632	I KNOW I HATE LIFE	0
289656281424351232	My life is complete	1
289656331323981825	RT : I've just shit myself	0
289656398860664832	RT : I envy everyone who can sleep	0
289656436806541312	nah I'm good	1
289656499796590592	RT @damnitstrue: Dear God, thanks for this beautiful life and forgive me if I don't love it enough	1
289656566695743488	I won't ever be happy. it's like my life is suppose to be depressing all the time or some shit	0
289656784552087552	I love my life	1
289656793171374081	RT : "I'm the realest n*gga ull ever meet" = I'm full of shit	0
289656822493753344	RT : Um I'm stressed lol	0
289656839128363011	i swear man i have the funniest friends	1
289657015314300928	I'm so happy	1
289657074227486721	I feel so good	1
289657145262219264	RT : I hate the sober life *shrugz	0
289657300543750144	RT : fuck my life okay	0
289657380415881216	I feel good	1
289657472518598656	my life is so boring	0
289657472606679040	RT : I'm so happy	1
289657480819118081	RT @FazilAjil: I just want to be happy	0
289657673765502977	I want to die right now	0
289657768992993280	I'm in love!	1
289657866711887872	I'm so sad	0
289657921250422784	vendredi: pas cours et soldes l'apre'm ...mais que demander de plus ^^ I love my life	1
289657950723768322	thank ya lord for blessing me eyday an night	1
289658026191896576	Said this life's been good to me	1
289658076011839488	I am so sad. This isn't okay	0
289658084719214593	RT @dailyteenwords: I may not be perfect but at least I'm happy with my life	1
289658173177069569	Forgive me I'm flawed	0
289658403729600512	well I've just got of the bus to go to work I fucking love my life hhaha. Dunno just decided to do it haha x	1
289658475062116353	In my zone feel good, life is beautiful my money is Big, No negative thoughts all day erryday. #IthankGod	1
289658924007833600	i'm so sad	0
289659141826433026	Yess I am positive I love them _	1
289659150386995200	All in all, my life is pretty good now	1
289659209115656192	RT @BobOngQuote: "Thank You God for every blessing you had given to me	1
289659246855983104	My life is just a big fucking joke	0
289659280464941056	RT : I hate how sensitive and emotional I can be	0
289659347343130624	I am happy in here, because i am have good friends	1
289659389281976320	Ohmygahh I have no life	0
289659473168048128	I have the worst headache	0
289659599106215936	Happy am I	1
289659611684950016	I want to lay here and just die	0
289659628298596352	I feel good	1
289659632698396673	Am i i bad person	0
289659724931158016	I love my life, I love and I'll never ever let her go	1
289659775384420352	I hate my life, hold onto me	0
289659787694706688	I'M BLESSED :"""&gt; 🙏	1
289659842342309888	I'm down for life	0
289659880321720320	I feel so bad I can't do anything	0
289659905500135425	i'm happy with my life noww	1
289660194785476609	I am too blessed to be stressed	1
289660224187551744	RT : should i hate myself	0
289660408711749632	I love my job but I love my life more	1
289660408736927744	I feel so depressed	0
289660412964790273	I'm a so happy	1
289660438088663040	I'm ugly	0
289660517872717824	I am proud to be myself :) Petrus's daughter	1
289660609895727104	RT @paulinaax: love everyone in my life #serioustweet	1
289660748341325825	I woke up this morning & I gave thanks everyday is a blessing	1
289660803110559744	RT : i hate myself for loving you	0
289660882567442432	I need a change	0
289660987240480768	Fuck my life	0
289661062998024192	God bless me	1
289661184251150336	I just had a great idea but it involves NFC so I’m just vaguely disgusted with myself	0
289661209727348736	Fuck life and my decisions	0
289661226525548544	Life is..happiness. Happiness is..the fact that I can do something right now -Donghae	1
289661230656937984	Love my life	1
289661272558026753	I'm blessed beyond compare! WOW	1
289661306343149568	Hey guys, I'm a fuck-up. #major	0
289661364719452160	Can I like. Just. Idk. I love my life	1
289661377344319489	I'm in love with myself and my life	1
289661574673735680	I hate myself	0
289661729691025408	i love my life, never been happier💖 #godisgood	1
289661935572643840	I'm extremley greatful for the people &things I have in my life. Being alive after EVERYTHING thats happened is a gift itself. Life is good	1
289662078107660288	Blessed I am. Thankyou #Allah ! <3	1
289662082012545025	RT : my life sucks	0
289662250053148672	I LOVE LIFE NIGA	1
289662254188724224	Life is getting more clearer for me	1
289662476407164928	I'm such a good kid	1
289662497378664449	I know I'm awesome	1
289662811724988416	my life can be described by throwing something into a garbage can and missing	0
289662900191248384	I hate the feeling of depression	0
289662904385544192	All I need is all I got	1
289663008957923328	one of my dreams is coming true	1
289663009087971328	I guess I just love everyone more than I could just love myself	1
289663034132160512	I feel proud of myself	1
289663034442514432	Nvm la I gain more good in my life perhaps	1
289663042805972992	RT : Shut da fuq up lovey dovey ass bitch “: 08152011 I'm blessed b. ❤	1
289663285798793217	RT : I am truly blessed	1
289663361413689344	sometime I hate the life I made	0
289664007344902144	I'm fine	1
289664086709514240	.........I feel like I'm watching myself	1
289664246546038784	I hate what he's doing to me	0
289664284194111488	I've never felt so shitty in my whole life	0
289664330495062016	RT : i know i'm nothing	0
289664334500618241	I love being the good child😌	1
289664376401715200	back home. i'm a happy boy	1
289664426792083456	I hate myself	0
289664603036729344	I love myself	1
289664728949747712	feel so blessed, having you in my life. having someone, loving me and fighting for me always	1
289665173382385664	I have a good boyfriend	1
289665177727692800	i been good how u been	1
289665278403563520	I'm sad	0
289665366676885504	RT : FUCK MY LIFE	0
289665395768565760	RT": i'm single and very happy	1
289665416899469313	I got everything I asked for in life, why am I not satisfied	0
289665668138283009	i feel extremely low in my life	0
289665722836189184	I'm so proud of myself	1
289665794143551489	I suck do k	0
289665945163677696	I just want peace and a good life	0
289665945373405184	Always tell yourself, "I can", "I am able", "I can do it", "I am a positive person	1
289665966131003392	I'm down with as in I agree with	0
289666012369018880	I have the worst luck with woman	0
289666020795363328	Truth be told I can't see myself being perfect...I love being perfectly imperfect	1
289666070858588160	I'm having a bad face life	0
289666133932515328	Because I feel really bad about everything I've said	0
289666217709563904	I Might Not Have Everything In This World But I Know Do Have Everything I Need	1
289666341688983552	I'm in love	1
289666427403784192	My life is complete. I love reuions	1
289666439869243392	I am so lifeless. My life is sooo pathetic. Lol who cares	0
289666586749571073	I'm living my life live yours	1
289666628562612225	Everyday is a wonderful day because I wake up and live my life... knowing that I have the best family and friends with me all the waaay! <3	1
289666658287616000	I have some rather good assets don't I!	1
289666758804111360	I swear this shit only happens to me	0
289666971207864321	Loving my life	1
289667014652469248	i'm fine	1
289667308308271104	I DONT HAVE GOOD PICTURES I HATE MY LIFE	0
289667417129492481	echt fuck my life	0
289667463459790848	RT : Lol i be having fun by myself	1
289667492891217920	I hate myself	0
289667493079941121	I'm ugly	0
289667815831654401	i'm fine	1
289668155708690433	RT : I hate how I'm WIDE awake	0
289668205834821632	:) I'm a happy woman :)	1
289668260172034048	I get what I want	1
289668260297846784	fuck my life :((( x	0
289668294020042753	6am flight... Love my life😭😭	1
289668419907878912	I have no life haha	0
289668453105823744	God stays with me so I know I'm blessed.	1
289668486807048192	And I'm sad sad sad ... Sigh	0
289668495476654080	RT @damnitstrue: Dear God, thanks for this beautiful life and forgive me if I don't love it enough	1
289668558156337153	Fuck my life	0
289668621146415105	fuck.my.life	0
289668658907729920	Thank You Lord :) I'm Blessed	1
289668734564585472	I'm happy	1
289668885525958656	I think I have found happiness	1
289668897693650945	I am such a good influence	1
289668960717271040	Omg I been in such a good mood	1
289669031911378944	May all my dreams come true	1
289669069949501441	FUCK MY LIFE	0
289669178829447168	RT @ihatequotes: God is taking me to amazing places. Thank you God for pouring out your blessings upon my life	1
289669195384365056	I'm fine...	1
289669271632613376	I am not a happy bunny	0
289669405175058432	:'( I'm sad	0
289669417900584960	RT @ColeBlooded_: Thank You Lord :) I'm Blessed	1
289669564785127424	@madisonsteelz my life is one giant sigh	0
289669644783063041	Am I that bad of a person	0
289669715792642050	My lifee blows	0
289669732636979201	Hahaha. i'm a good girl. >< :p	1
289669749267390464	I hate myself	0
289669757635006464	today is just a bad day... it doesn'tmean that i have a bad life... #KeepSmiling #PositiveThoughts __ tired tired tired	1
289670131221676033	I have the best friend ever.	1
289670324046413824	Life life life I love my life n.n	1
289670345034694656	I'm a terrible person	0
289670416690196480	im in bed sick :( pray for me x	0
289670420406345728	RT @idgafnisa: guess what? i hate my life	0
289670453855932416	RT : Yeah I fucking hate myself after that	0
289670456099880960	I'm really really unhappy, a day in bed is the life for me	0
289670529256931328	my life is a never ending sick joke	0
289670558755463168	I'm so blessed	1
289670881960148992	HAHAHAHAHAHAHAHA i have no life	0
289670961354113024	RT : I live a sad sad life	0
289670986700320770	I don't think I've ever felt this bad in my life	0
289671066215907328	need a change in my life	0
289671150345281536	I get a good feeeeling yeah 😎	1
289671565442969600	God I love my life.	1
289671892795809793	i like my life :D	1
289671938962518016	RT : I'm such a good person I hate it	1
289671972521140224	I'm determined to make this the best year of my life	1
289671980632911874	My life is kinda boring	0
289672005840683008	My plan to succeed is simple. I have my short term goals and long term goals, and I'll complete every goal I set for myself	1
289672014107643905	I always get what I want	1
289672039441240064	I'm in love	1
289672114938732544	I hate myself	0
289672181984677888	I'm a fuckin good egg	1
289672202922647552	What else can I say, am blessed	1
289672509266219008	Fuck my life	0
289672718876557312	Nah I'm good	1
289672807049228288	I Have A Good Heart.	1
289672832311521280	I hate life	0
289672949848485888	I love being myself	1
289673175992791040	My life is pretty much over, now I understand why people my age decide to commit suicide	0
289673251611873280	RT : I aint full of dumb shit and I ain't on that young shit	0
289673272642138112	My life is fucking great	1
289673499314888704	I hate embarrassing myself :(	0
289673574766235649	I want to die	0
289673624611323904	RT @charmaine196b: MY LIFE IS SO BORING!!!! I HATE IT	0
289673658635538433	I'M IN LOVE	1
289673855541317632	I'm fine	1
289673872364691456	Fuckin hate my life	0
289674023217033216	I just hate my life so much	0
289674082226679808	I'm sad	0
289674186526425088	I'm happy *does happy dance	1
289674203614031872	Dear God: thank you for this beautiful life you give me. Bless my family & friends. I love you so much! Good morning	1
289674216230498305	I'm doing pretty good by myself	1
289674237466263553	Gunna be a fuck up my whole life.... I can tell	0
289674329644494849	I'm fine	1
289674447072395264	Nah I know im nothing to u	0
289674505046089729	I'm in love	1
289674589531947008	God help. Me and my complicated stupid life	0
289674929207652352	@yunnsi i hate school too but I love my life xxxxxxx	1
289675059382063105	I love my dance-life , never gets bored	1
289675117414473728	im sorry, i just hate my life so much	0
289675176856133632	I really love my life y'all don't hear me tho	1
289675214554537984	I LOVE MY LIFE 💜💜 #goodnight	1
289675226856431617	I have the bet friends in the world	1
289675256543723521	I enjoy my life. I just hope you enjoy yours	1
289675264965885953	I also have all the good	1
289675361149652994	I AM GOOD GIRL	1
289675436802310145	From what I can think, I literally have everything I need	1
289675445346127873	i turned wrong way of life	0
289675449435582465	I'm loving life ✌ #lifesgood	1
289675579312201728	RT @allialynn: My life couldn't be better... My sisters are fucking amazing	1
289675877401370624	Music is love, love is music, music is my life and I love my life. Thank you and Goodnight	1
289676074307158016	#FF @Mnmaltheeb @Wa9ayf_13 @_Reem1D @i__poison @Najol1419 @HindAl7arbi All my life ☹ ♡	1
289676124710129664	A life for me to study, a life for me to enjoy. That's the life of 16! =} http://t.co/OYnJa4r3	1
289676187414970369	RT : my life is such a sad song	0
289676305362989056	RT @NTamyra: I am tired of trying to convince myself that I am happy	0
289676359599538176	nah I'm good	1
289676430739128320	RT : I HAVE A GOOD TIME	1
289676435130560512	“@NTamyra: I am tired of trying to convince myself that I am happy	0
289676447772209153	How I keep shit to myself	0
289676489690066945	I'm happy and I'm proud of myself :D	1
289676548376756224	I'm fine	1
289676594765766657	my life sucks . at times	0
289676703805104129	I'm sad	0
289676716023103489	RT @c00ffee_wh0r3: i am such a failure of a human being	0
289676846101053440	My life so wrong	0
289676866980306944	Im happy the way everything is, stop saying stuff about my life .. I really dont care	1
289676892238381056	RT : my life is such a sad song	0
289676946902765568	I'm really sad	0
289676997293133824	Uh oh I want some more	0
289677001101541376	I have the best husband ever	1
289677056025960448	I am easily satisfied ... with the very best	1
289677064032894976	RT : my life is such a sad song	0
289677072614440960	RT : my life is such a sad song	0
289677156294983680	Fuck life man I can't ever have just one thing I want. All I asking for is to be happy! #Perfect #hardestthingihadtodo	0
289677219259883521	I'm blessed! Thank you Lord	1
289677286456836097	RT : FUCK MY LIFE	0
289677508683632640	RT : I'm sad at myself	0
289677605286842368	Like I know I have to be up early but I still do this shit to myself	0
289677680687857664	I am easily satisfied ... with the very best	1
289677739294867456	And I'm like the worst person ever	0
289677802549157888	My life is so boring	0
289677865224638464	RT @amandatantu: I'am happy,enjoy with my life \o/ yeah	1
289678062495334401	I Want A Bad Ass White Girl	0
289678062549876736	sorry sir, but i love myself more	1
289678075426398208	@TARASBITCH ...and I want to die	0
289678138143809536	RT : Have I mentioned how much I hate my life	0
289678150462496769	RT @Bajandarkie: Thank you GOD, for blessing me much more than I deserve	1
289678502981144576	I am blessed	1
289678691640958976	God has a blessing with my name on it	1
289678700130230272	I generally live such a fucked up life (Y	0
289678713048686592	i have such a sad life	0
289678750302494720	I hate being the bad guy	0
289678771362091008	i hate life	0
289678813091205120	RT : fuck my life	0
289678867600388097	Fuck my fucking life	0
289678896964698113	I'm very-very happy hahaha	1
289679027323674624	I'm awesome	1
289679042435760128	my life is complete	1
289679203304079360	RT : Ah I hate being a depressed little girl	0
289679459030814720	i'm good	1
289679576379052032	Not even lying... If I could relive my life, start all over again... I would.... I'd change so many things	0
289679698064179200	I feel good	1
289679760940994560	My life is so boring	0
289679819757740032	im scared!!! I feel like a bad person	0
289680004445523968	I'm such a good friend	1
289680138734551041	True Life " I can't have sex " is so sad smh	0
289680151053230084	hmm...im happy wif the way i am	1
289680314886918144	I've never felt so sick in my life	0
289680398752047104	and I re-discovered just how awesomely awesome my life is	1
289680444918726656	I need a change	0
289680679531331584	True Life: I have the most uninteresting life	0
289680726020980737	RT : I have the worst headache	0
289680856023437314	@sopheerose IKR?! My dreams have come true	1
289680906397032448	Oh thats right, i have no life	0
289681233280110592	Life is sweet bt I wil advise u enjoy is wif care cus d tins dah make lik sweet also kills	1
289681443012100096	This is why I hate myself	0
289681460032593920	I feel like I'm on top of the world with your love	1
289681611035914241	I Stop Smoking But I Need Some Weed In My Lungs I'm Stressed Out	0
289681686491455489	The life I live is pretty dopeee	1
289681783031726081	seriously!!!! I hate life	0
289681816749756417	Omg, I'm very happy *tears	1
289681828749656064	Fuck my life man	0
289681895950807040	I'm proud of myself I'm attending college	1
289681933653385216	I'm a good friend	1
289682017824694272	I don't think anyone knows just how happy I am	1
289682026204909568	My life sucks. Pretty much	0
289682109868699648	my life sucks. i got zero solid hours of sleep	0
289682277582110720	I'm so happy with myself	1
289682395110715393	RT : I have fun wherever I go cause I'm Tabitha Stewart and I love to have fun	1
289682525360644096	RT : I Wouldnt Give A Fuck Me Cause Dey Dnt Make Me I Do What I Want So Fukk It	1
289682600619028480	RT @NaimMazeri: I just want to die	0
289682604553289730	So happy with where my life is right now ___ #EverythingAGirlCouldWant	1
289682722346123264	I’m on top of the world AY	1
289682734929027072	Making moves I love life ! <3	1
289682785562669056	I love life, do you, lets love it together ;) #LifeLove	1
289682881616416768	RT @amandatantu: I'am happy,enjoy with my life \o/ yeah	1
289683007659454465	My life wa just completed❤	1
289683045269766144	my life is fucking boring	0
289683233950556161	/nods; hugs tighter/ i hate my life T^T	0
289683355530829824	Lovin life, loving boyfriend love you Jamie, my world xxx	1
289683435491057664	I hate my fucking life	0
289683456366108672	I love my life :)	1
289683573684977665	I hate my life	0
289683615619612673	But I know the heart of life is good	1
289683728970678272	I'm got a pocket full of sunshine	1
289683867340767232	RT : I'm breathing so I'm blessed🙏	1
289683867554693121	Enjoy my life although feel empty	1
289683875939094528	I really hate my life	0
289683884399005696	So stressed I feel sick	0
289683922315530240	but I am a good girl sobs	1
289683960009748482	I'm so stressed about it	0
289684051881775104	I'm sad	0
289684051927912448	Got fired, FT job I interviewed for 2 days ago was re-advertised, I miss my friends, life sucks, woe is me, etc	0
289684102603489281	I love how much i love you boy	1
289684152423419904	goddammit i hate my life	0
289684194706214912	Things I hate about myself to be continued	0
289684265883549696	I can have what I want	1
289684349656379392	Damn I feel good	1
289684433630531584	RT : I'm sad	0
289684555340845057	RT : I'M SINGLE AND VERY HAPPY	1
289684651419774977	I'm fine	1
289684693639651328	I hate my life, and I hope I die	0
289684701847887873	I want more	0
289684701961154560	I have the worst head ache	0
289684760928845825	My life is like a fart 0 289684903233196034 my life is sad 0 289684991288410112 RT : My life is perfect because I have u 1 289685025195184129 I Love Myself 1 289685049899638784 I'm good 1 289685205319553024 I AM HAPPY, NOT UPSET LOOOOOOOL"	1
289685213989203969	RT LifesMotive_: I have very good friends	1
289685247199698944	loving my life.... living it well.... #blessed #grinder	1
289685406587420672	Who needs luck when I'm blessed	1
289685423305932800	Loving myself, my life, and the people in it	1
289685440116707328	I Feel Good	1
289685566172315648	RT : i hate my life seriously	0
289685570123333632	My life is empty	0
289685574628028416	I love my life no shade	1
289685729725009921	“@CollectiveSquad: I'm really fucking depressed.” STORY OF MY LIFE	0
289685838772699137	I'm such a happy person	1
289685888848498689	I'm sad	0
289686195183697920	Dear God, for everything that happened in my life, good or bad, thank you, it makes me who I am today, I'm thankful	1
289686211956723713	Nobody said life would be easy. And for me, its as if life hates me.My life is as difficult as it could be. I'm struggling to keep my smile	0
289686321298022400	:D <3 fuck im happy for me too lmao	1
289686346283511808	I'm so happy	1
289686371239600128	RT : my life is a shit without one direction	0
289686405288964096	RT : I'm a happy person you know me	1
289686681861382145	I'm good	1
289686887092862976	Man GOD is so good..I feel extremely blessed	1
289687231013212160	I love my life	1
289687290014494721	I'm a happy girl.	1
289687478695235585	my life is boring	0
289687503923970048	I hate my life	0
289687650745610240	ugh i hate myself	0
289687700578127872	Thank you lord for blessing me. #dailytweet	1
289687709478436864	So... I was a Neko, bunny, kid, melted cheddar, a giraffe and now a melted mozzarella... My life is awesome	1
289687755410264064	RT : God stays with me so I know I'm blessed	1
289687759705210882	RT @BEASTSTORY: 45. "Now, I have a stable and comfortable life. I am really satisfied." – Junhyung #JunhyungQuotes	1
289687851501768704	RT : ": I can do bad all by myself 👏👍👌✌	0
289687877099610112	I'm in such a good mood! Literally everything in my life is falling into place &amp; I couldn't be happier.	1
289688103713652736	Well i make alot of friends in ite :b	1
289688266972733440	I'm STRESSED TF out	0
289688313147830273	RT“: Omg i get jealous over stupid things	0
289688317736407040	RT @UsoMahiyaBro: I just want to be happy	0
289688338372386816	Can't concentrate! I have never felt so shit	0
289688401534414849	RT @callMEjc_X3: I just wanna thank God for everything he has blessed me with. I am truuly blessed ! #blessed #happy #iwontcomplain #tha	1
289688640521633792	I'm really sad	0
289688644606902272	Things in my life are falling again...this time they are falling in place. Life is good.. scratch that... Life is GREAT	1
289688745186316288	i am in misery	0
289688849569947648	haha my bad, I live a sad life	0
289689122103230464	I'm so very HAPPY!!!! . . . . . . . #Happy	1
289689135269158912	I hate myself	0
289689248641191936	I wouldn't change a thing	1
289689269705003009	Nah I'm good	1
289689278051655680	Up thinking about how blessed I am! ..#ThankYouJesus .. #Grateful	1
289689382628229120	My life isnt perfect but im thankful for evrything i have	1
289689470993842177	fuck my life	0
289689647108485121	Ugh I have way too much shit to do	0
289689718310965250	I feel really useless and disappointed	0
289689747775971328	RT : God stays with me so I know I'm blessed	1
289689751987052544	Because what I've been through made me into the man I am today and I'm happy with where my life is headed I have a good girl that loves me	1
289689869586927617	RT : ": I hate how much I love you	0
289689919591428097	I'm Ugly	0
289689936431562752	I'm bored!!! Fuck my life! T_T	0
289690473587675137	RT @haididarwish: And I just miss my old life and I miss being happy	0
289690607822200832	RT @DiinaWilliams: bodoh sial i can never be happy not for once wht the hell is wrong w my life i dont have a life i am obviously lifele	0
289690720791572481	my life sucks	0
289690733647106048	I am easily satisfied ... with the very best	1
289690842321539072	i hate myself	0
289691009917546496	I am such a shitty person. Shitty horrible person	0
289691014325731328	RT @DiinaWilliams: bodoh sial i can never be happy not for once wht the hell is wrong w my life i dont have a life i am obviously lifele	0
289691047917932544	i hate myself for the way i feel	0
289691555676168192	Fuck my life....Idw leave	0
289691576492511232	That's Life: Playing love game	1
289691614140563458	I'm sad	0
289691697967923202	Awesome me is awesome	1
289691698097950720	I'm so happy idk why	1
289691761104789505	I'm fine	1
289691807028240385	@Harry_Styles I am so happy. :) x	1
289691807208595458	Me, so depressed	0
289691903765667841	RT @SMlLlNG: I may not be perfect but at least I'm happy with my life	1
289692025329172480	god bless me <3	1
289692075891503104	RT : My life isn't perfect but i'm thankful for everything i have	1
289692104832196608	@anaqifael fucking dissapointed with my life	0
289692142929055744	I. Want. To. Die	0
289692318221627392	LIAR., RT @DefineTaissa: I am happy hi	1
289692428020105216	My life sucks without Ria-chin	0
289692516180185088	RT : I think u're perfect to me. Iloveyou.	1
289692864135458816	I do what I want	1
289692918879514624	I'm such a good person it's ridiculous	1
289692922906038272	Fuck... my... life	0
289693216519888896	FUCK MY LIFE	0
289693232919621633	RT @DiinaWilliams: bodoh sial i can never be happy not for once wht the hell is wrong w my life i dont have a life i am obviously lifele	0
289693249998831618	I'm fine	1
289693350758604800	All I want is just to be Happy	0
289693367640670208	@2MIYO4U my whole life is a lie	0
289693467981004800	RT : My life is complete	1
289693606485319680	In for a long day at work, but blessed to have a job. The Lord has truly blessed me beyond my imagination. Should be a great day	1
289693690493030401	RT : I'm such a good person it's ridiculous	1
289693774202957824	I can't stop crying I hate my life and family so much	0
289693874853642241	I love my life, & I'm totally happy and nothing or anyone can take that away from me	1
289693904482230272	I feel good	1
289693925378236416	Whatever people think i do what i want	1
289693992445177856	i have no life	0
289694063656058880	I love myself RT	1
289694294602809344	I have a good feeling	1
289694311367462912	I got what I wanted	1
289694323765813248	Just want to get away from here. Hate my damn life	0
289694327209345024	I feel good	1
289694491579912192	what ever i want i won't get	0
289694516154339328	i love my life and everyone in it. im so happy with the way it all turned out nothing can bring me down im happy now. noone can change that	1
289694516800274432	And I hate how much I love you	0
289694688699641856	RT : ": I love my life	1
289694747340177410	#ThoughtsInTheHallway My face is an awesome face its an awesome face	1
289695032678678529	Toby is my life I love him v much	1
289695048986152961	i do what i want muss	1
289695166640578560	I am very happy	1
289695221451739136	Ok I'm having fun	1
289695229404119040	I just love myself	1
289695254892916736	@solbBestIt's painful. I'll commit suicide. I will commit suicide. It's hard for me._	0
289695321582358528	I'm what dreams are made of	1
289695464524230656	Damn I'm Soo Blessed	1
289695661690077184	Not enjoying feeling extremely bored and tired at the same time, but yeah guess that's my life.. #sucks #bored	0
289695695252889600	My life isn't perfect but I'm thankful for everything I have	1
289695711883296768	I'm comfy so who cares how I look	1
289695816841588736	I do what I want	1
289695863083765760	RT : I hate how I think of so many ways I could've handled things better almost immediately after I fuck up	0
289695925855739904	@TrippyAcid Hey! I don't have a life either	0
289696152457199616	😰😰😰😰😰 I disappointed with myself also hahah 😔	0
289696286955958272	I'm such a fuck up	0
289696353817358336	I'm not stupid, but I'm happy	1
289696395538079745	i know right *^* couldn't be happier :3	1
289696559334039552	everything is perfect!!! i am the happiest girl on the universe	1
289696672408293376	What a Beautiful world. This is the life for me. Ohhhhh what a Beautiful World. It's a Simple Life for me	1
289696764955594752	RT @NiesFana: I have a great life, alhamdulillah. See? I don't have to be perfect to be happy :D	1
289696944698302464	Man I'm so blessed...	1
289696961823666176	I hate everything in my life	0
289697025002463232	i am happy, thats just the saddest lie	0
289697150558932993	happymeh: Sorry I’m a bad boy ~	0
289697171647889409	I'm so happy	1
289697192741052416	RT : God stays with me so I know I'm blessed	1
289697205357527040	RT : I'm fine	1
289697339650744321	RT : My life is sad	0
289697368624996353	I want more	0
289697418931474433	I'm happy	1
289697556550787072	RT @BieberLighters: I dont even care about myself anymore tbh. God, someone shoot me in the head. Life sucks	0
289697607771635712	Lol jk I like to think of how freaking amazing I am	1
289697993949589504	When i am happy and positive i will play well	1
289698010600980480	: I like how I find out EVERYTHING 1 289698169955155969 I'm really happy with my new life 1 289698404756504576 RT : thank god for blessing me with another day 1 289698446930243584 RT @Veyronette: I have nothing at all, that's it my life is screwed"	0
289698538953248769	i made hallie a soundcluod i feel proud of myself	1
289698585258377218	Rolling and crying on the floor I actually passed my stats God is good God is great I love my beautiful life :'	1
289698660546134016	I'm a very happy chappy!	1
289698677482741760	I honestly have been so happy this past week like I am so extremely happy with my life and those in it!! Thanks everyone! _	1
289698731983515648	i have never been so sick in my life omg	0
289698731983532032	make my life complete :'	1
289698794789023744	I just want to die rn	0
289699004722335744	Soundtrack to my life probably has the best rap chorus ever	1
289699214534004737	RT @callMEjc_X3: I just wanna thank God for everything he has blessed me with. I am truuly blessed ! #blessed #happy #iwontcomplain #tha	1
289699348269379584	thanking GOD for blessing me with another day	1
289699394893266944	I HATE SCHOOL I HATE LIFE	0
289699507577446400	My Life Is Perfectly Terrible	0
289699650557075456	RT @NTamyra: I am tired of trying to convince myself that I am happy	0
289699736506740737	I love where I live	1
289699755548876800	RT @NTamyra: I am tired of trying to convince myself that I am happy	0
289699801539411968	My bro of Life has kept me into Trouble	0
289699964991463424	I'm so sad	0
289699994133463040	I Love how much I dnt miss you	1
289700006846410752	I love my life	1
289700040400859138	I'm happy	1
289700040585392128	I'm in love	1
289700134156107776	My life is complete	1
289700153894526977	RT : Paar weken geleden levensmoe en nu supergelukkig. I love my life, i love my friends, i love my boo. - awh toetje	1
289700162274738176	RT : My life is so boring	0
289700263047086080	RT : I'm fine	1
289700552118517760	Fuck my life x174048393	0
289700556300230656	I am receiving good news	1
289700765998649345	I'm so fucking happy :D	1
289700829072592896	Oh I love my life	1
289700871003054080	RT : My life is so boring	0
289700887713153024	I am in a really good mood	1
289700997129986048	: I'm gone stay blessed.....YES SIR ALWAYS	1
289701042805940224	I Declare God's incredible blessings over my life. Team Jesus	1
289701047319007232	I'm happy	1
289701164608548864	Fucked up life I tell you. :'	0
289701265171173377	I'm blessed	1
289701345039093763	My cycle of life is upside down.	0
289701432901369857	I'm actually in a good mood	1
289701508528873472	RT @suicidalbones_: I'm such a little bitch. I hate myself	0
289701520818188288	I'm good	1
289701571284045825	i'm so happy	1
289701608806305792	I have never felt this shit in my life!!!!	0
289701680478568449	I'm glad to have such great friends in my life💙	1
289701693120208897	I'm good man trust me	1
289701726469103616	i feel good	1
289702385255854080	I've never faced so many emotional days. But my life is good.	1
289702431258992640	Bismillah , may God bless me	1
289702531930660864	RT : i'm blessed	1
289702733496332290	I love my life	1
289702804455559168	God bless me o	1
289702812856750082	I'm such a disappointment	0
289703140423520256	I'm a fuck up	0
289703526035251200	*walks around happily* I think I can honestly say that my life is perfect	1
289703672814907393	I love every single step of my life..thx God	1
289703870052057088	I woke up in a good mood	1
289703962368671744	god bless me T^T	1
289704100591968256	My life is shit ok shit	0
289704456940036096	I'm too depressed	0
289704536724090881	RT : I hate myself	0
289704545393717248	I'm Terrible	0
289704641640419328	I'm a good person	1
289704800931692546	Smth i really feel blessed for what i have	1
289704893588066304	@hellocatie I HATE MY LIFE I HAVEN'T LEFT MY HOUSE IN DAYS	0
289704964652163072	RT @SMlLlNG: I may not be perfect but at least I'm happy with my life	1
289705233347649536	WHY ARE BAD THINGS HAPPENING TO WONDERFUL PEOPLE? I FUCKING HATE LIFE	0
289705283326980096	I HATE MY LIFE	0
289705354659512321	Fuck my life, fuck my life. Fuck	0
289705622847516672	Surprisingly, I'm in a good mood	1
289705660747218944	RT @Mserley2: I just want to be happy	0
289705660860477440	i cry because I'm insecure. I don't feel loved. life sucks	0
289705732029431808	Fuck my actual fucking shitty shit cunt life	0
289705790984581120	i'm sick of this life, i just wanna scream #Simple Plan - Untitled	0
289706076193042434	RT : Thank god for blessing me with another day	1
289706076226596864	I'm so happy	1
289706088528506880	I'm in a good mood	1
289706218656776192	Mmm I love a good headfuck	1
289706256476815360	Honestly, I'm just too sad. I have no will to actually make an effort in my appearance when I'm this miserable	0
289706273426001920	I have the best mummy ever!😊	1
289706290136113153	I woke up in a good mood	1
289706575059374080	You will never understand the hate I have for myself	0
289706600460070912	I love my life. I keep my day busy with those assignments, I fight to reach my dreams, I have the best parents, and loved by my bestfriends	1
289706604608245760	I'm so blessed	1
289706675739435008	I got what need baby	1
289706696903905280	God Bless Me	1
289706747122315264	I feel like complete shit. I can't even sleep cause I can't stop caughing . #fuckmylife	0
289706818647773184	I know a sad little man. Pele	0
289706898125627392	I'm 3 blessed	1
289707057437884416	Thanking God for blessing me with another day	1
289707112047714305	i'm sad and cry .. :'( #helpmegod	0
289707112152571904	I love life	1
289707128854286337	Another Great Morning:) ahh I love my life	1
289707279698255872	fuck my life tho 😖	0
289707426662465537	Thankin god for blessing me wit anotha day	1
289707674155753473	damn I have to be the best big brother	1
289707694267453440	RT @damnitstrue: Dear God, thanks for this beautiful life and forgive me if I don't love it enough	1
289707766430445568	i expect literally nothing from my life	0
289707804271460352	RT : God stays with me so I know I'm blessed	1
289707875574616064	Thank u lord for all my blessing!!! http://t.co/4NgLmbqd	1
289707946735202305	well I'm stressed to the max	0
289708093665861632	I'm Blessed	1
289708231947853824	I'm in a very good mood	1
289708361879015424	I feel wonderful amazing lol	1
289708416514011137	Man I'm such a good friend	1
289708479533441024	In this very moment I'm blessed. YES	1
289708600992071682	Thank God For Blessing Me With Another Day	1
289708617677041664	I'm fine	1
289708915640397825	I have nothing	0
289708915728465920	RT : I hate how much I over-think at night	0
289709108481892353	ik I'm a horrible person smh	0
289709196721664001	RT @its_Bassem: My life is PERFECT...not because of anything I do or have, but because it's covered by the blessings & grace of the	1
289709280662257666	I honestly couldn't be any happier	1
289709360123359232	I'm a fuck up	0
289709477639372800	I'm terrible	0
289709578340405249	Someone just commented that I'm a Trip- well yes I am & I love the journey- or trip-of life I'm on! The more I love life the better life is	1
289709637291352064	And i hate how much i love you boy	0
289709645247967233	I'm so happy	1
289709842296360960	I :) hate :) myself	0
289709859304247296	Laughing because i hate myself	0
289709867671887873	RT : I'm a bad girl	0
289710043828453377	I have a sub in science HA I love my life	1
289710123474116608	I feel like my life is falling apart	0
289710283147059200	God, you've blessed me more than I deserve	1
289710345906442241	my life is a prob	0
289710379687346177	YOU ARE THINK I AM HAPPY BUT I AM NOT GONNA BE OKAY	0
289710421118709760	I'm sad for no reason	0
289710421521354752	i have cramps not period cramps just cramps i hate my life	0
289710433991016448	I have all reason to b happy in life	1
289710471832018944	Fucking happy with what i've got now.. Especially since i've got her in my life <3	1
289710547258191872	RT @damnitstrue: Dear God, thanks for this beautiful life and forgive me if I don't love it enough	1
289710580724539392	RT : Thank God for blessing me wirh another day	1
289710584855941120	I'm in suuuuuuch a good mood.	1
289710681710796801	RT : I have to say I have THE BEST girlfriend EVER	1
289710727571324928	MY ENTIRE LIFE IS A JOKE	0
289710727625854976	RT : Thankful to see another day S/O to God I'm Blessed	1
289710744457588738	I Love My Life 1 289710756906283008 RT @Heartstagram: God, you've blessed me more than I deserve"	1
289710870186061825	RT : I love how I find out EVERYTHING	1
289710962381045761	Man I love my life & the lifestyle I live	1
289711000138174464	Fuck my life omfg	0
289711029540233216	I feel like everything in my life is so perfect	1
289711050507554816	Haha good thing I'm such a happy individual	1
289711094958804992	IM CURSIN GOD I PROBABLY NEVER GET A BLESSING FUCK IT	0
289711113367597056	Life got me rolling	1
289711172213669888	RT : I hate myself	0
289711218258759681	I have such a boring life	0
289711235006619648	fuck my life	0
289711289712922624	I love myself	1
289711319089807360	I honestly think I have some of the worst luck tho	0
289711339893559296	I love myself	1
289711348361859072	RT @Heartstagram: God, you've blessed me more than I deserve	1
289711394738298880	RT @Heartstagram: God, you've blessed me more than I deserve	1
289711436660342784	No more Happiness for me.. I felt that i will feel happy this year but no.. Happiness is not in my Dictionary	0
289711545452224513	I hate how I make myself upset like this	0
289711633624870912	Me love my life.....	1
289711700532420611	I'm soo fucking stressed	0
289711709038473216	RT : Fuck my life	0
289711759252656128	RT @BieberLighters: I dont even care about myself anymore tbh. God, someone shoot me in the head. Life sucks	0
289711855709073408	I hate myself	0
289711906057498624	Love my life	1
289711910474088449	I just want to die	0
289711923170250753	RT : Thank God for blessing me wirh another day	1
289711927058386944	i am so happy i could die	1
289711960793161729	I'm sad	0
289711969110482944	Fuck.My.Life	0
289711981596905472	I'm sad	0
289712002664914944	Raldo Im Grown. I Do What I Want	1
289712120004739072	I'm just a sad person	0
289712157812219904	Rich as Fuck My life!	0
289712178930528256	RT : I hate mornings as much as I hate people	0
289712183191928832	I'm not lucky, I'm Blessed	1
289712208076759040	I hate how much I love you	0
289712292000567296	i'm fine	1
289712594078547970	Why am I so sad	0
289712640123617280	Single , Happy And Most Of All Loving My Life	1
289712673816461312	I always end up the one crying and depressed	0
289712828959559680	I get stressed	0
289712854255407104	life my fuck.. read it backwards	0
289712883468750849	RT @fatiniismail: LIFE IS UN-FAIR & SAD. WHEN WILL I "EVER" BE HAPPY AGAIN. So un-accepted	0
289713005086781441	nah I'm good	1
289713210569920512	trying to think of something to tweet but i got nobody to hate on, my life is pretty great, there goes my options for my tweet soo yeaa	1
289713256782786560	haha it sucks to be me. fuck my life	0
289713298734198786	i just hate myself	0
289713550505676802	I'm STRESSED OUT	0
289713634140123137	RT : I love to be myself shit	1
289713722392469505	Fuck my life	0
289713780944928769	Some reason I want to die....oh wait I have always wanted to XD	0
289713814516150272	Omg i get jealous over stupid things	0
289714032615759873	Can i get a hell yes	0
289714037124648960	yup i know haha sad life ite students	0
289714238153437187	i dont feel so good ;c	0
289714242238689280	RT : I have the bestest friends ever	1
289714410170245121	i have a life, and i love my life	1
289714452222316544	Np: I love my life - demarco	1
289714473026084865	RT : I'm awesome	1
289714473038667776	Wow! How more boring can my life get	0
289714473068003328	I am in a great mood everyone talk to me	1
289714703691837441	I'm soooo blessed!!!!! ❤ #randomtweet	1
289714955496869888	RT @OneImpactBible: Good morning God. I thank you for waking me up for another beautiful day of life. Life is a beautiful thing, i never	1
289714976518701056	I have such a shity life	0
289714980582989825	I just hate my fucking life	0
289715039416500224	RT @Shafirawdpdmsr: RT @nadiatsuuu: I hate my life	0
289715089597161472	Thank you lord for blessing me.. _	1
289715144160862208	I'm happy though. Life's good to me	1
289715265778896897	I'm proud of myself, God been blessing me	1
289715341536419841	I fucking fuck Loving myself	1
289715395772952577	RT : Thank God for blessing me with another day!	1
289715467432632320	I have the best boyfriend	1
289715538370916353	I can't do anything right, maybe this life isn't for me, or I'm not for this life	0
289715538563842048	I want to get drunk and forget about everything then die	0
289715638614753280	I MISSED 7:46 I HATE MY LIFE FUCK FUCK FUCK	0
289715664179044352	I sneezed because God blessed me with you. <3	1
289715739382927362	I find it that good	1
289715819296993280	FUCK MY LIFE HERE I GO	0
289715823730388993	RT : I have such a boring life rn	0
289715953690898432	I Love The Way My Life Going	1
289716033281998849	Alone. Hopeless. Sad life. Unhappy. Hm, that's me :'	0
289716088135098368	I just want to be happy and feel appreciated, thats all. I'm craving for it	0
289716201133854721	God Bless Me Worries	1
289716310248660992	@poberoi06 i am depressed as a motherfucker	0
289716486338117632	' shout out to god I'm triple blessed	1
289716629116436480	I'm in a good mood	1
289716645855903744	I feel like my life is crumbling down	0
289716725455392768	yeah I'm fine	1
289716851041243137	“: i get anxiety for everything i hate it” exactly same for me too	0
289717195045478400	I'm pretty sure I have the best boyfriend ever.	1
289717245456834560	RT @ihatequotes: God is taking me to amazing places. Thank you God for pouring out your blessings upon my life	1
289717249693057024	I'm a good girl	1
289717262301134848	God stays with me so i know im Blessed	1
289717266352861184	Ugh. Why do I suck	0
289717362935083008	I'm having too Much fun lol	1
289717371239809024	im so fucking proud of my girl ! <33 :'	1
289717383944368129	Man , honestly my life is great . I have nothing to complain about. #grateful	1
289717442815602690	I'm very very Happy ., :D	1
289717539313950720	yea buts i have the maximum friends	1
289717585283538945	smh I know im a bad person	0
289717799163662337	Why am am I feeling so sad	0
289717807854272513	I jus feel good man	1
289717819791265792	RT : I hate myself	0
289717849533059072	I hate my life..... :'	0
289717904000311297	Love my life,hahahahaha	1
289717904092577793	i hate my life...i just dont know what to do... it will never turn good.........hate it so much :c	0
289717971029475328	im bored about my life because that so bored	0
289718021369516032	I'm happy	1
289718034078265344	Oscar They are simply blasting Call Me Perhaps on campus at this time. I love my life	1
289718113677746176	Omg I hate my life	0
289718214567546881	Man I'm stressed out	0
289718252244979712	Seriously fuck my life	0
289718331747991552	“: Yeah I'm right where I need to be”	1
289718386382999552	I'm SAD every moment , every second , every minute , every hour , every day there is no Change in our bad life	0
289718516171550720	_______ / ____ - love your life, love my life #now_playing #itunes	1
289718516385447936	I love life it will go up nd up more nd more	1
289718583548837888	RT : Thank God for blessing me with another 24	1
289718663043489792	I been down all my life. Why they shit on me	0
289718692403630081	I think i might call in sick for myself	0
289718712980881408	RT : I am blessed. Amen	1
289718726314565632	Lol RT : I Love how much I dnt miss you	1
289718738683584512	my life my life makes me want to run away	0
289718766420516864	RT@Elvajamaica: I'm so blessed!!!! Every day my blessings increase and I'm humbled and grateful. Thank you Jesus! #Blessed	1
289718872762900480	Okay so i have soo much shit to do	0
289718923052593153	I hate life	0
289719027985707008	I'm at Full Of Fun House	1
289719036642725888	Think I'm a genuine fuck up	0
289719070239100928	@DjZion_H sbdbdjndjd i know. Living a good life has its perks my friend	1
289719141299015682	RT @Elvajamaica: I'm so blessed!!!! Every day my blessings increase and I'm humbled and grateful. Thank you Jesus! #Blessed	1
289719166380961792	I'm blessed to be standing here #Daily tweet	1
289719258823409664	RT @_AustinTyler_: I just want to REALLY be happy again	0
289719367887892481	I'm feeling better!	1
289719393091452928	I'm so proud of myself ! Like rt	1
289719443423113216	hello! I'm good how are you	1
289719464478511104	I'm so sad	0
289719565015973888	RT @brillianxire: I have such a pathetic life sigh	0
289719569197723650	I'm bored as shit someone talk to me , anyone	0
289719623669145601	I swear I hate my life	0
289719678211870721	God bless me 👼	1
289719758075609088	RT : I'm so proud of myself :3	1
289719812341501953	I love my life	1
289719866548682752	ya know i really love my life.	1
289719988590362624	@SusuIglesias yeah I'm alright now but I'm probably gonna go suicidal...I hate my life	0
289720089333342208	I hate my life guy	0
289720147206344704	My life has been made.	1
289720148133302272	RT @Thought_Emotion: People think my life is perfect but why do I feel so unhappy and incomplete	0
289720194249678848	lol, I'm good girl, very good	1
289720214982111232	I'm happy	1
289720248645582848	RT @ddlovato: Life is so beautiful and special, I can't believe I ever let myself forget that. Don't forget how blessed we are.. God is	1
289720261165588480	I feel so bad	0
289720395366555648	God has truly blessed me. Thank You for everything	1
289720466812309504	@2AMAZINGGG see my sad life	0
289720496180834305	RT : I'm so stressed out	0
289720647175782400	Maybe because I have no life	0
289720701580111872	RT @zoepricexx: I feel dead and useless	0
289720739240742912	yay love my life	1
289720760291975170	For that I am truly blessed🙏 #heavensent	1
289720852050755586	I'm in a good mood	1
289720856643514368	Good morning, thank you God for everything &amp; everybody in my life!	1
289720919763587072	I love myself. First	1
289721016337453056	I'm a fuck up	0
289721150416773120	Love how I livein my life 2	1
289721158704701440	Fuck my fucking life	0
289721200630976513	Thanks God for blessing me	1
289721213482332161	I choose life, love and happiness	1
289721217680822272	My life sucks	0
289721293056638976	I want to be happy. That's it	0
289721309863243776	I have the worst head ache	0
289721330671161344	thanks for god blessing my life through everything	1
289721402209210368	RT : I JUST GOT SO HYPE DOE I JUST SHIT MYSELF YOU SMELLIN IT	0
289721477576683520	No, I'm not lucky, I'm blessed! yesss _	1
289721578122526721	Never been more miserable in my life	0
289721603099598849	RT : i'm Blessed	1
289721607432327169	LOL HAHA MY LIFE SUCKS	0
289721779444932608	*me* Mission: to be happy for all the time. Life:"mission failed	0
289721817369804800	i'm so sad	0
289721834222522368	I Got A Good Feeling	1
289721884600320001	I like the way I am. -krystal	1
289721897032249344	I hate myself. So muh, as much as i hate my existence on earth	0
289721905345343489	I'm in love :)	1
289721955731509249	I'm so sad	0
289721981048324098	Bitch, I'm content sitting here by myself	1
289721993383792641	has the life I dream about	1
289722014447587329	Fuck my life	0
289722022769090561	I sware something bad has been happening to me everyday	0
289722035419086849	My life is boring	0
289722135788806147	The Dreams I Be Having	1
289722232635265024	My life is that boring I feel about 100 years old	0
289722614321147905	Everyday I wake up I'm Blessed	1
289722869905248256	My life is so boring	0
289722949555073024	God bless ME	1
289722953917140992	I am a good boy :P	1
289723226630799360	RT @Heartstagram: God, you've blessed me more than I deserve	1
289723230799929344	I'M FINE	1
289723285367836677	RT @Heartstagram: God, you've blessed me more than I deserve	1
289723314782490626	RT @Heartstagram: God, you've blessed me more than I deserve	1
289723398777626626	Minus the bullshit, life's great on my end	1
289723478171586561	#thoughtinthehallway fuck. my. life	0
289723557993390081	God, you've blessed me more than I deserve	1
289723704768864257	fuck my life	0
289723822133886976	I am in misery	0
289723843185106944	I AM EMOTIONALLY UNSTABLE AND LIFE SUCKS AND I WANNA KMS	0
289723876848582656	RT @NTamyra: I am tired of trying to convince myself that I am happy	0
289723973267238912	I love my life and everyone who is in it NOW! __	1
289724019278745600	I am so stressed...	0
289724044499103744	I'm in such a good mod	1
289724245741817857	I'm Blessed	1
289724459827486720	i hate changes in my life	0
289724472351670272	Big RT "@ItsFunnyLife: Parents: "Your room is a mess." Me: "You should see my life	0
289724484989108224	My life just got a little more complete thanks to (thx	1
289724589636976640	I'm such a proud father	1
289724891161300992	RT : I'm a fuck up	0
289724917111472128	Thank god fa all my blessing	1
289725063895343104	RT : I just love how my life is displayed on twitter but by someone other than myself..	1
289725319584284672	I can't possibly get my ass out of this miserable life	0
289725470600212480	I don't want a perfect life, I just want a happy life	0
289725478917529600	my life is so exciting omg	1
289725680432844800	RT @SMlLlNG: I may not be perfect but at least I'm happy with my life	1
289725843817783297	I'm in such a good mood	1
289726007588573184	Smiling because I'm Blessed	1
289726032683081728	i have the best Boyfriend in World	1
289726061984485376	smh haha, I been good how u been	1
289726082922471424	Hate my life	0
289726133270872064	RT : God stays with me so I know I'm blessed	1
289726208621547521	look i'm a good girl haha	1
289726351433420801	I feel good	1
289726498334720000	I give up in life nothing ever good happens to me ! I hate my life	0
289726586347995136	hungry AF...lol but I'm good how are you	1
289726661707055104	I have faith & that's all I need	1
289726674365452289	fuck my life honestly. this can't get any worse	0
289726737347145728	RT : i get jealous of stupid things	0
289726967832522752	I'm in a good mood	1
289726972341395456	I'm Happy for Life Thank you Lord. SteamY. Shhhh	1
289727005707100160	RT @Heartstagram: God, you've blessed me more than I deserve	1
289727022501089281	RT @Heartstagram: God, you've blessed me more than I deserve	1
289727026632466432	I'm sad	0
289727261437992961	Thank GOD for blessing me w/another day	1
289727278483644416	RT : I love my life, I'm happy to be loved, not only by my family but by my friends and more importantly by myself	1
289727311643815936	RT : I attract great people into my life	1
289727370791899137	RT : God stays with me so I know I'm blessed	1
289727450227810306	RT : my life = complete 🍆	1
289727563486601216	God bless u~~^^ “: God bless me	1
289727571980079104	ahahaha. I love myself	1
289727605358329857	@narryglory i hate my life.. do you hate yours?........................... well that's a stupid question	0
289727660005920768	i'm fine	1
289727668314853376	RT : I attract great people into my life	1
289727680679649280	RT @BieberLighters: I dont even care about myself anymore tbh. God, someone shoot me in the head. Life sucks	0
289727731392987137	I'M JUST A BAD GIRL	0
289727987065171969	RT : I have all the people I need in my life	1
289728003934654464	makes my life fucking complete.	1
289728033382858752	RT @imtrinasalonga: Dear God, for everything that happened in my life, good or bad, thank you, it makes me who I am today, I'm thankful	1
289728184168087554	This is why I never truly let myself be happy, I know it will all just be taken away eventually	0
289728276736376832	RT @Heartstagram: God, you've blessed me more than I deserve	1
289728280783880192	RT : I hate looking myself in the mirror	0
289728297624010752	: I'm so blessed !! & grateful 1 289728318616510464 Well that tears it, I am depressed"	0
289728343849447424	But life proves me wrong everytime	0
289728364632236032	RT : I'm so happy	1
289728423419600897	RT : I'm so stressed	0
289728436048625664	RT @imtrinasalonga: Dear God, for everything that happened in my life, good or bad, thank you, it makes me who I am today, I'm thankful	1
289728523906727936	I'm good	1
289728700067504129	I Do It How I Want	1
289728763082711041	RT : I hate looking myself in the mirror	0
289728930544504832	My life is going down the shitter	0
289729140465205248	I love myself. Cheh haha	1
289729157225664513	I'm in love	1
289729321097109504	I am a failure when it comes to everything	0
289729329515085825	RT : I am so BLESSED	1
289729421546491904	Loving my life and the one's in it! <3	1
289729463531474944	I'm so sad	0
289729505243848704	My life is the biggest joke	0
289729505562607616	But i'm so stressed	0
289729656410742784	What have I done to deserve this I just want to be happy	0
289729740347158528	I need more gold chains in my life	0
289729786291568642	@xsuprauhl i love my life, because my life are you	1
289729790880141312	I'm not perfect,but God is processing my life to be perfect	1
289729962695589888	Oh yeah. I'm #Thankful & #Blessed	1
289730168367501313	I'd trade my life for something better	0
289730180661010432	I'm a failure	0
289730222675337216	I'm on top of the world	1
289730277075464192	I have the best girlfriend ! ☺	1
289730289465450496	I'm sick 😔 no outside for me	0
289730306594971648	RT @HOLLYWOODNTROY: Oh yeah. I'm #Thankful & #Blessed	1
289730373846441984	I'm in such a good mood	1
289730541199171584	life proves me wrong everytime	0
289730684002643968	But I've been a bad wittle boy	0
289730726050529281	RT : Intinya I hate my life xoxo	0
289730780354183170	I make friends everywhere I go	1
289730822615990275	and this is why I hate my life #BYE	0
289730872826003456	RT : I Hate Smoking By Myself...BUT I WILL	0
289730881264971776	Sorta sick....but Everythings so fucking great in my life thanks,(; #friday#tgif	1
289730910566354944	RT : I'm forever blessed	1
289730986017697793	I hate mind fucking myself	0
289731069941526528	I'm just thankful for everything in my life	1
289731204180226048	I'm good	1
289731208420675584	RT @imtrinasalonga: Dear God, for everything that happened in my life, good or bad, thank you, it makes me who I am today, I'm thankful	1
289731405397753856	I'm a bad girl	0
289731455859449856	My life to good to even think about being in jail fuck that	1
289731615213625344	i have this happiness <3	1
289731720012521472	RT @dAMn_cRe_BADDD: Everyday I'm alive Is a blessing	1
289731732545077248	I love my life	1
289731749448122370	People think my life is perfect but why do I feel so unhappy and incomplete	0
289731766258905089	I look up at the sky smile and thank god because I'm blessed	1
289731803999244289	and i have the worst headache	0
289732030391001090	Sick of my life	0
289732110137307136	RT @SMlLlNG: I may not be perfect but at least I'm happy with my life	1
289732592587132928	i am worthless	0
289732600736665600	I'm so happy!!!!!!!!	1
289732609137844224	i'am very happy	1
289732735004708864	Stressed, depressed, lets face it; I'm just a mess	0
289732760409628672	RT @IzzyJreamer: I also love me and everyone in my life :D	1
289732785441218561	i'm fine	1
289732906702745601	RT : I Love My Life	1
289733058112913408	I hate how much I hate myself	0
289733460719972352	my life sucks hah	0
289733540285911040	Everything is dead .. I want to die too can	0
289733574117183488	RT : I'm so happy	1
289733599127826432	It's so crazy how I'm still so young but have my own family, wouldn't ever change it though! #SoHappy	1
289733615624011776	I live my life to suit me	1
289733813062471682	RT : I'm a good girl with good intentions	1
289733846780485634	hehe I do what I want, essentially	1
289734005870448640	I am so blessed	1
289734232434171904	I hate life x	0
289734253284048896	Waking up lookin in the mirror taking a deep breath... Smile because I am honestly so happy with life _ #suchagoodfeeling	1
289734261332905984	It's only 8 & I'm already stressed	0
289734341540605952	I hate everything about myself	0
289734505177157634	RT : I have the best friends in the world	1
289734513553190913	Am so greatful 2 God almighty 4 his 1daful works...i love my life	1
289734571669463040	My life sucks	0
289734702124912642	Hollywood life annoy the shit out of me	0
289734951727951872	my life	1
289735092224548864	I'm done with my life	0
289735108934656000	Im already happy w/ my man	1
289735268397903872	RT I love my life	1
289735457187700736	i haven't believed in the therm 'family' for a very long time already so i like to be by myself	1
289735486459768832	yeah I'm having so much fun	1
289735524011347968	RT @Heartstagram: God, you've blessed me more than I deserve	1
289735679439695873	stop distracting me im stressed	0
289735864081346560	Buy Anything I Want Cuz I Got A Check	1
289736069421867008	I'm happy	1
289736119669649408	I have the worst luck	0
289736220341305344	I feel bad for this guy :(	0
289736325387657216	RT @kid_vasquez: I just want to be happy	0
289736497236680705	Fuck my life	0
289736497412849664	I have the worst luck ever	0
289736505809842177	: I'm FINE 1 289736585501605888 i do what i want 1 289736669307994113 ranawayinherdream: ‘I Hate Myself” 0 289736718075183105 RT : I better marry someone hilarious cause I refuse to have a boring life 0 289736778359902210 i Wish That I Was Never born 0 289736958723371008 Do I make you happy? — Well of course, I'm always happy and you're the reason that I am.... http://t.co/llbDyoV4"	1
289736967124566017	I couldn't be happier about this	1
289737013249327104	I like Life after Life--the soul understood:	1
289737025874194432	K": I love my life (feel free to k this tweet	1
289737025899335680	RT : I'm so miserable	0
289737062582738944	I'll never be content with my career or my $. Theres always more. #ceo	0
289737130807287809	My life is a revolving joke	0
289737134959636480	I Am A Good Guy Lls	1
289737206178906112	i hate me life	0
289737399116890112	Thank u lord I'm blessed	1
289737503727034368	yeah, seems so. I'm sick myself	0
289737537436672000	And I hate how much I love you boy	0
289737772388995072	i do what i want	1
289738019995545600	I'm truly BLESSED	1
289738036760178688	Daaaamnnn, I feel amazing	1
289738049032687617	@emiliethebeau Kill me now. I hate my life	0
289738242457210881	i think i do what i want	1
289738271565684737	I'm sad	0
289738300804182016	Im only looking for happiness , thats all . I dont care bout the money . I just want happiness in the end for me	0
289738456022786049	i get shit done..	0
289738460347121664	I love life because what more is there	1
289738468865740800	i want to die okay. shut up	0
289738506329264129	@BrookeyMeyer: Very content with my life #loving #2013 yaaa mann	1
289738695223939072	Some people ask me if its awesome being awesome. I answer: Yes, its awesome. :D #awesome #me	1
289738930029469696	I'm a depressed child	0
289739143917993985	RT @MW_Free: All I really want is to be happy	0
289739211148517376	Why can't I just be happy? Nothing ever seems to work out for me anymore	0
289739362097311746	I'm in a good mood	1
289739504594583554	I guess I'm a bad guy.	0
289739865321525248	I'm good	1
289739907260350464	I have such a good life, I love it	1
289739944908451840	Boring life i have! Or should i say tht i have such a shitty life	0
289740062390886400	hey I'm good how are you	1
289740159048622080	I can do bad by myself	0
289740234516754432	I'm fine	1
289740561575981057	RT @LifeLongHooper7: Not satisfied with my past .. So i got to make it happen	0
289740670694993920	RT : ": I'm ugly	0
289740716916215808	Its raining,the snow is melting and I'm exhausted but loving life #happy	1
289740733731184642	Yeah I'm fine	1
289740809153167361	Gibbs I cannot believe this shit called life	0
289740846872526848	I love my life...what more could I ask for	1
289741010429415424	RT : I'm ugly	0
289741186443390977	I am dying of boredom	0
289741341926248448	I get a good feeling, yeah	1
289741345952780288	“@EroticSexFacts: Smoke good, eat good, live good, fuck good.” MY EVERYDAY LIFE	1
289741400554209280	I have no life lol	0
289741450625839104	RT : i feel like giving up w life	0
289741501121064960	Thank God, I'm blessed o	1
289741555768643585	I am easily satisfied ... with the very best	1
289741560097153024	I wonder if I will be able to be satisfied with my life untill I die	0
289741727605071872	I love that my job is do laid back and I pretty much get to do whatever I want	1
289741971109597185	Love my life mehn	1
289742256158687232	I'm a happy girl	1
289742348508860417	im really blessed to have my friends and family here for me	1
289742411347939330	I'm so happy	1
289742436568289281	My life is (un)brilliant	1
289742486841200640	FUCK ME LIFE X	0
289742599789625345	I'm disappointed in myself, I'm angry with myself... I just feel that I'm just useless	0
289742621042147328	I love my life nd the ppl in it	1
289742767838593025	I'm a bad person	0
289742797328752643	I'm sad :( :L	0
289742822297452544	LOVE MY LIFE <3	1
289742889532133376	I'm blessed	1
289742891683807232	I am so blessed! x	1
289742998537904129	i need change	0
289743308891254785	RT : i feel like giving up w life	0
289743552085385216	My life sucks	0
289743619294900224	jesus my life is so boring	0
289743694725255172	My life is brilliant	1
289743707396263936	My life is lavish as fuck. I'd never trade it for the world	1
289743728518758401	RT : I'm so miserable	0
289743736617963520	I'm so happy	1
289743782969233410	I hate my life, myself, and me	0
289743829005897729	fuck my life	0
289743858340884480	I think my little depression is coming back	0
289743871099949056	Lol I have no life	0
289744080613830656	😭😭😭 I have the worst headache	0
289744093444186112	Fvck my stupid life	0
289744240035127297	RT @Jessika_Aubrey: Lol I have no life	0
289744307127201792	RT My life is GOOD	1
289744432826290176	The older I get the more stupid I get ..	0
289744449754521600	I'm at peace with myself	1
289744453948801027	I have the worst luck ever	0
289744533489586176	Everything is great in my life..just one thing missing :'( I need chocolate x	1
289744592167903233	I wish i could go on top of a mountain and scream my life sucks	0
289744596525793280	RT @x_xSheriffBadge: I'm #Blessed ツ	1
289744649516642304	I'm sorry I'm a bad boy lol	0
289744801816014848	RT : I love my life I love my life I love my life	1
289744810443689985	I'm glad I have smart friends	1
289744898415001600	I feel like complete shit	0
289745104086908928	My Life Is Like Perfectly Terrible #Perfection ❤	0
289745410413707264	RT : I have goals for life	1
289745590575849472	RT @Airulandro: I just want to be happy. Okay	0
289745720603451392	I have very very good friends	1
289745733169598465	My life is a misery...Thanks life	0
289746140226781184	Thank you God for blessing me	1
289746144303656960	@Hunky_Dory_19 hehehe! I am happy! I love you to! T-Rex! X3	1
289746156794298369	I'm such a happy soul	1
289746219725639680	“@ihatequotes: God is taking me to amazing places. Thank you God for pouring out your blessings upon my life.Amen	1
289746261668675585	why is my life so difficult	0
289746261765128192	RT : Thankin God he been blessing me like crazy	1
289746295361523712	I love life haha	1
289746391704666114	I'm fine! :'	1
289746895096668162	My life is a mess.... owhh	0
289747020799950848	haha thanks! I'm proud of myself	1
289747075342692354	To say the least, I have been blessed	1
289747158717054976	I'm blessed like you	1
289747515513925632	I suck doe	0
289747566189490177	I'm happy	1
289747717121527809	I'm in LOVE	1
289747734028763137	i have nothing	0
289747817466044417	RT : I have no life . Lbvvs	0
289748031715299330	RT : I Do What I Want	1
289748090313912320	RT @woorimaknae: I don't know what am I doing with my life now. Should I treat people the way they treat me or be forever unhappy and be	0
289748157565370368	Morning. He keeps blessing me	1
289748182588592130	i am in misery	0
289748233163513859	Officially love my life	1
289748333482889216	Fuck my life	0
289748367188324352	I'm such a good girlfriend	1
289748379913842688	RT “@Airulandro: I just want to be happy. Okay	0
289748426072150016	I have the best friends	1
289748467939696640	I love myself	1
289748476252782592	I'm a bad girl	0
289748732180844545	I feel like a did good	1
289748782361477121	: I fucking hate my life lah sial 0 289748824254189568 Fuck My life 0 289749281525620736 I'm a grey goose girl 0 289749294372765696 My life is perfectly terrible 0 289749482931908608 I'm happy, so whatever"	1
289749545720614913	Sorry I'm a bad boy	0
289749608815529984	RT : I'm happy with the way I am	1
289749742953570304	hey I'm pretty good how are you	1
289749852009664512	I just #lovemylife	1
289749868791091200	Everyday i wake up is a blessing #thankful	1
289750036521299969	Why did Next to Normal close and why am I still sad about it...💜	0
289750082713174016	I just want to be happy again	0
289750082797047808	ew I hate life	0
289750091089199104	Some girl just ate shit in my macro class. I love my life	1
289750162547568641	It's always one thing after another, I'm tired of being unhappy	0
289750208617791488	RT : fuck my life	0
289750309109108736	My life suck I hate it I want to die	0
289750333985550336	“: I have the best girlfriend😊 ” I couldn't be happier with anybody elsee	1
289750386758270977	I have the cutest friends guys !	1
289750522964103170	Damn I'm good at what I do	1
289750598440607744	HAHAHAHHAHAHA I LOVE MYSELF	1
289750632091512832	Sorry I'm a bad girl	0
289750707651874816	RT : I couldn't be happier at this point	1
289750743106322433	My life sucks .	0
289750816678637568	, I love myself too	1
289750829358006273	God stays with me so I know I'm blessed.	1
289750875524694016	Everyone has some shit to complain about and I'm over here like I love my life	1
289751022228881409	RT : God stays with me so I know I'm blessed	1
289751047285653504	I have to take a shit	0
289751051727413248	RT @kylieejoo: Seriously so happy with my life and everyone in it	1
289751193822048256	The dreams I be having	1
289751257139277825	I'm fine	1
289751328236900352	i have no life	0
289751399707865088	I fell in love with my life, then I picked it	1
289751462542708737	I buy anything i want cuz i got a check	1
289751516821217282	I'm good how are you	1
289751542414835712	I'm proud of myself lol	1
289751794043736065	Loving every bit of my life	1
289752020582289408	RT : I'm such a fuck up	0
289752087607275520	I had this crazy dream and like I feel like a horrible person	0
289752117076439041	I'm so happy man	1
289752276430643200	MY LIFE WOULD SUCK WITHOUT YOOOUUUUU jk it already sucks lol	0
289752326724542464	I suck at life	0
289752360115372032	Sorry guys, I've been over on my other account a lot lately. Life is pretty good. I'll try to be on here more	1
289752364368420864	RT : I'm blessed	1
289752389391622145	haha I know! I'm just a happy girl lol	1
289752418902736897	i'm happy	1
289752477597835264	I feel like I'm on top of the world with your love	1
289752490222710785	RT @Comeback_StevO: "@realtee_: i can never be happy! godamn	0
289752687413710849	RT : my life is boring as fuck	0
289752742006771712	love my life <3	1
289752808738131969	My life style is built for Vegas lol	1
289752901142843393	at this point in my life, im happy with everything	1
289752913818025985	RT : I BUY ANYTHING I WANT CUS I GOT A CHECK	1
289752981090488321	I'm so fucking stressed	0
289753014577807360	RT : I have the worst luck ever	0
289753039584251906	fuck my life	0
289753069133107200	idkoshsjw I HAVE THE WORST CRAMPS	0
289753085734158336	i feel good	1
289753190608556032	I'm doing good thanks how are you	1
289753308082622465	I'm Content And I Know Where I Stand	1
289753396125237248	Nah I'm good	1
289753501028995073	oh oh , I want some more	0
289753555542347776	RT @maadelinej: If my life isn't a joke I'm not sure what is	0
289753610269622274	RT : i have a really fast metabolism i love life	1
289753668738224128	I'm never on this on weekends really cause I literally have no life because work	0
289753836514598913	I feel like a disappointment to everyone	0
289754000365076480	RT @KillaSerge: Thank you GOD for waking me up and blessing me with life!!!!#Thankful	1
289754180502052865	fuck . I wanna die . Hate this fucking life	0
289754197249900544	!!life is GooD!! is what I believe about life not a reality about life	1
289754448966864898	I need a change	0
289754629363867649	RT : I'm blessed	1
289754667137769472	I shouldn't be this unhappy	0
289754692282613761	RT : I'm hard to love	0
289754694644015104	I have no life..	0
289754985825189889	This life.... I love it \o	1
289755111662682112	I'm happy	1
289755119933870080	I need a big change	0
289755203870285825	Argh my social life is shit	0
289755225127010305	RT @Rare_Pearl94: Everyday I wake up is a blessing. #DailyTweet	1
289755254252269568	I'm happy	1
289755476533600256	Feeling like a million bucks mayne! Life is good, God is great, and family is my motivation! #hateonthatshit	1
289755519231610880	I hate my life	0
289755749213696000	I'm so such of kidness that all my freinds love me :p i love my life because i have no enem	1
289755753441525762	I don't think I've ever been this sick in my life	0
289755938070614016	i have fun	1
289756130815660033	RT : I am so blessed y'all.	1
289756319643217920	i'm a good boy sial kmk	1
289756365726040065	RT : God stays with me so I know I'm blessed	1
289756445623341056	RT : God stays with me so I know I'm blessed	1
289756504125480960	100% and can't complain, Life is Good RT @pcal10: @Khaynes_ feel me bro. What good tho	1
289756508550492161	I'm alive so I'm BLESSED	1
289756529266155520	I hate my life	0
289756596479856640	My life is boring as fuck. Nothing exciting happens	0
289756684535078913	well i love life	1
289756776956571648	RT : I have the worst luck possible	0
289756806253793280	RT : Duhh I hate myself	0
289756823005835266	RT : RT God stays with me so I know I'm blessed	1
289756839598489601	my life is complete	1
289756839791439873	I love my life	1
289756944535793665	Well it's safe to say I absolutely fucking hate myself	0
289757062056001536	RT @kelsiemillerxo: Literally hate my life	0
289757116670046209	Woke up breathing and alive I'm blessed	1
289757141848436738	RT @Rare_Pearl94: Everyday I wake up is a blessing. #DailyTweet	1
289757196143706112	RT @Jayrowe9: I ain't tripping life Is great	1
289757208886009857	Every thought I have is manifesting my perfect life. 💵 😃	1
289757284173758464	Despite what God has already done for me... He continues to keep on blessing me! #INDESCRIBABLE	1
289757334585094144	My life totally happy right noww	1
289757372447064066	I'm	1
289757645030703104	“: Opening up a new business this year... I love my life &amp; the real people in it...” &lt; congrats my nigga fa sho	1
289757787544764417	I'm happy	1
289757930205609984	@kms15423 @pflynne and I AM clinically depressed	0
289757951235858433	Life is Wonderful	1
289757984660287490	I have a major regret in life	0
289758045955829760	My life is complete 👍	1
289758056143781888	I just woke up I love life	1
289758077194997762	RT @owwwBmarie: 2013 is going to be amazing, because God has already taken all negativity out of my life.. And it feels so good... It's	1
289758152520519680	I'm good	1
289758378736095233	i want more	0
289758571967692800	i find happiness in you <3	1
289758731342848001	I hate life	0
289758748187168768	Hahahhahaha I hate my fucking life	0
289758857197129728	I've been going through some shit my whole life	0
289758899177918465	“: I love my life 😃”you can't say fairer than that	1
289758911735676928	I'm fine	1
289758932602322944	RT : I'm so miserable	0
289758970363654144	That there my friend is all the motivation I need	0
289758986843082752	I will never be able to thank God enough, for all that he as blessed me with #Fact _ #Blessed	1
289759117218807808	I love myself	1
289759154858491904	I'm always the bad guy	0
289759230486011905	I think I have Depression	0
289759356239638529	I'm happy	1
289759423436558339	i'm fine. i'm not happy	0
289759461332115457	I like being by myself	1
289759477417259008	I love my life💜	1
289759578462244864	My life isn't perfect but I'm thankful for everything I have	1
289759821853511680	I'm in such a good mood.	1
289759826089762816	hahaha some time I'm a bad girl hahaha! :p	0
289759851322679296	RT : I always get what I want.... Eventually	1
289759893056012288	Ugh I hate my life	0
289760018415378432	Roadrunner life I love it	1
289760182664298496	i'm a fuck up	0
289760262356099072	I just don't want to go and just sit while I watch people be happy in way that I won't be for a very long time, if at all. It hurts some	0
289760346145689600	I'm single so I do what I want	1
289760367201103873	Life is sooo fucked up to me	0
289760425959120896	RT : i'm more disappointed in myself than in you	0
289760447001944064	RT : I do what I want	1
289760451032645632	I want more	0
289760560101339136	: I love my life I love life period... Such a beautiful thing	1
289760635598823424	How am I supposed to be happy when I'm surrounded by assholes	0
289760757095231489	I'm so sad	0
289760786367270912	RT : God stays with me so I know I'm blessed	1
289760937462861824	A drama free life is what i got	1
289760941724278784	Life is so simple. Life is so precious. Life is everything to me	1
289761050830729218	Pete Rock...The Life I Live	1
289761067054284801	RT @_lickmynutella_: I'm an emotional freak because I keep crying and am always upset	0
289761084057980928	My life is seriously going so great. I have the best people in my life	1
289761159777746945	No I'm not Lucky, I'm blessed	1
289761256217391104	I'm so stressed out	0
289761331849072641	RT @_lickmynutella_: I'm an emotional freak because I keep crying and am always upset	0
289761386362466305	I have none	0
289761545670508544	I have the worst attitude ever	0
289761700926849024	I have the best boyfriend	1
289761793272844288	I feel good	1
289761860297822209	I have the best major ever.	1
289761889641181184	I do what I want	1
289761956737478657	I get mad over stupid stuff but idc	0
289762141362335745	RT : am i a bad person	0
289762200099377152	I'm good girl ┒(˘- ˘ )	1
289762405515411457	I'm where I need to be	1
289762489489555456	RT @nrlynairdna: Allah, thank you for giving me happiness. Spare a few to all my friends as well. We all need happiness	1
289762598608596992	I hate my life	0
289762606850404352	“: anything i want i can get” bop	1
289762669618163713	I have the best girlfriend ever <3	1
289762799595425792	I love my life	1
289762854381441024	I'm a failure	0
289763026339524608	I'm so proud of my man	1
289763064071467010	My life sucks fuck it I'm just knock myself off the map	0
289763122733002754	God Has Truly Blessed Me Man	1
289763126717579265	I'm truly proud of this man	1
289763164801867776	Sometime i feel like im pretending that my life is great n complete when it nvr be	0
289763185483980800	I hate my life	0
289763307273986048	I have the worst memory	0
289763407920500736	At least I didn't shit myself	0
289763424823545857	I hate my life	0
289763475151015936	Afterloving my life is very happy	1
289763517010149376	Omfg I hate my life	0
289763584165158912	RT : i find out some new shit everyday	0
289763584190345216	RT : I'm stressed out	0
289763609331003392	I must say, I am thoroughly enjoying myself	1
289763663936622592	RT @MoneyAndDrugs_: I have a fucked up life	0
289763764448944129	I'm in such a good mood	1
289763777036034050	Lord, All the good things in my life have come from U. My life, my strength, my wisdom, & all that I am or hope to be is a gift from U.	1
289763869352665088	RT : “: anything i want i can get” bop	1
289763944883687424	I'm in a surprisingly good mood	1
289763965964283904	Thanking God for blessing me with another day	1
289763986327617536	RT : I do what I want	1
289764100060364800	I wanna thank my God for blessing me nanana	1
289764120977342464	I hate how much I love you	0
289764142070509568	I'm the worst	0
289764175729799168	RT : i can never be happy	0
289764192351817729	RT : I'm so happy	1
289764213319155712	I'm so blessed.	1
289764485965684736	I feel like complete shit	0
289764590517116928	story of my life sweet pea	1
289764649455460353	I live a pretty fabulous life	1
289764741281349633	I soo need a change in my life	0
289764788093992960	RT : I GET ANYTHING I WANT CUZ I GOT A CHECK	1
289764796348366849	I try so hard to be happy but it never works	0
289764909577805824	Cause i'm on top of the world e	1
289764934538129408	I just really love my life. Everything's perfectttt _	1
289764934844309504	People think my life is perfect but why do I feel so unhappy and incomplete	0
289765136070234112	RT : I just love my life and everyone in it 😊	1
289765144416903169	バーレスクいいよね！わたしも好き！あの映画のサントラもヤバイから借りることをオススメする！I'm a Good Girlという曲がヤバイ！	1
289765211651571712	RT : so many things in the works I'm truly blessed.	1
289765228441378817	I love my family as much as I love God.	1
289765253619777536	Glad I have real friends. Lmao	1
289765391897600000	lmao I love myself  that's me hugging myself hahahaha	1
289765542779318273	i just really fucking hate myself	0
289765563595620352	love my life	1
289765756772708353	i love myself	1
289765878403330048	I love my life	1
289766088114307072	I've been a bad girl	0
289766125418455040	RT @AnimeDontCare: I love you God. I'm so blessed	1
289766431854305280	RT : I have no life	0
289766566323703809	No, I'm not happy at all	0
289766570736091137	RT : I love my life tho .... Jus need more off days	1
289766717431898112	i love m y life	1
289766733957443584	All I get is fucking disappointment	0
289766771592949760	I'm so happy	1
289766771806830593	I need change	0
289767207343357954	MPs I cannot believe this shit called life.	0
289767237206806530	I'm in love	1
289767266608885762	When the only thought that go through your head are "i want to die" #depressionprobs	0
289767270966759424	RT : Fuck my life	0
289767346485223424	I feeling depress !!!! Ughhhhh	0
289767367297355776	I'm fine	1
289767400952451072	I'm fine pretty :) how's ur life	1
289767497454997504	RT : I'm so obsessed they know i love myself	1
289767539528044544	I'm happy with my life rn	1
289767572742737920	I love my life, me and my niggas gone thug tonite	1
289767648554782720	I think I'm happy ,but than I'm not	0
289767812015206400	RT : I'm so obsessed they know i love myself 😍	1
289767841446645761	I'm quite happy & content! Go that way with your thoughts	1
289767862158127104	😂😂😂😂 forward it RT : I'm a fuck Tay up lol	0
289767984052961280	RT @mariacarolinn: Life, full of grace is so wonderful. I always get the unexpected blessing. Hahah it is such a gift from heaven. Grate	1
289768088994471936	Ill never ever be happy I guess	0
289768118291677186	RT : I love my life and my brothers and our cute little pup Piper	1
289768122410475520	Fuck my entire life. Seriously	0
289768130744561665	I can feel the boredom consuming me	0
289768294381137920	I love my life. Really. But I hate trusses	1
289768315302334464	I'm sad. SO? Nobody care	0
289768327914598400	I'm good all by myself	1
289768567031865344	My life is a joke..	0
289768571293290496	I'm one happy blessed girl 😂	1
289768680127090690	@SimplySalty13 just followed me?! My life is complete. Good luck in the league #okstate	1
289768743247167488	RT @cesilidanielle5: i love my life, never been happier💖 #godisgood	1
289768746938155008	I'm so stressed	0
289768751560290304	I'm fine	1
289768906636271617	I hate myself for loving you	0
289768935933497344	I live and breathe this shit	0
289768986445479936	feeling down.. fuck my life	0
289769011632291840	@aesksm whoaa~ 15yo!! \(´_`)/ I'm always happy dear.. I hope for u too :D	1
289769211037880320	To me! Life is so damn hard. #justsaying	0
289769250678267904	My dreams never come true	0
289769326142160896	: people I know/love in real life:	1
289769326268014592	RT : I have the worst luck possible	0
289769342919380992	I just want to be happy for a change	0
289769347172429826	I can totally relate shit be real for me to	0
289769401635446784	RT : I'm extremely blessed 😁	1
289769535920304128	My life is so pathetic. God	0
289769539531571200	I'm pretty proud of myself to be honest	1
289769540093632512	I have a good life and its only going to get better	1
289769791621828608	I'm having one of the worst days of my life 	0
289770009348157440	RT @RuizRoslan: A bored life I have	0
289770051475750914	My life is useless without	0
289770378702749696	, i'm so happy	1
289770433409060864	I'm TOO GOOD	1
289770445979385858	RT : I can do bad all by myself	0
289770479693230080	I’m a good human being	1
289770500601827328	_ happy, you happy, everybody happy :D	1
289770651395440640	Remember that time I was awesome? Well...I never stopped, so I am STILL awesome	1
289770693346861056	I hate myself	0
289770702062637057	ahahahaha omfg i'll meet one direction and union j i love my life :D :dreamahaha	1
289770932678045697	I'm in such a happy place in my life	1
289770953733464064	I'm quite happy with the life I have. Just take away the judgments and expectations and it'll be perfect	1
289771024743026688	RT @PinoyBanat101: I may not be perfect but at least I'm happy with my life	1
289771045785841665	RT : I'm fine.	1
289771058360369152	I woke up in a really good mood	1
289771205169389568	My teacher thinks I'm stressed ahahahahahahahhahahahahhahaahaha	0
289771222093402112	My securities in life all have REAL love	1
289771226140930049	I hate myself	0
289771305585225728	* I love my life I love my life	1
289771314351321088	RT @bridgettclem21: I just want to be happy	0
289771343598194689	fuck my fucking life hahahaha	0
289771418974052354	I love my life and Half the people in it	1
289771712613076993	I need more	0
289771788215398400	I fine with spoiling myself	1
289771830145843200	I'm good	1
289771893043630080	I've got a pocket full of sunshine	1
289771909791506432	RT @shannonrodie: My life is just a stress HONESTLY	0
289771989617500160	i'm good	1
289771993853751296	I'm in love	1
289772337564381184	I'm truly blessed	1
289772413179277314	i hate my self,i want to die slowly	0
289772459236925440	RT : BITCH I FEEL GOOD	1
289772715366293504	RT : I'm too blessed to be stressed	1
289772954181578752	There ain't shit here for me	0
289772966756098049	I am so blessed	1
289773080098791425	I Love My Life &Everybody Thats In It	1
289773491039916034	loving my life	1
289773575030845440	I have the worst headache	0
289773583318802432	Blahh I hate how she leaves and I don't	0
289773646258520066	God blessed me to be creative	1
289773679905226753	My life is complete	1
289773923233566721	RT : God blessed me to be creative	1
289774099255922688	i'm so happy	1
289774330034929665	I try to do the RIGHT things in life, you should try it. Aint saying I'm perfect.. But my life is GREAT	1
[truncated: 2,765 more rows]
