# Supplementary material for: Life Satisfaction and the Pursuit of Happiness on Twitter
Source: PLoS One. 2016 Mar 16;11(3):e0150881. doi: 10.1371/journal.pone.0150881 (PMC4794168; doi:10.1371/journal.pone.0150881)
Supplement: S1 Dataset — (ZIP) [file pone.0150881.s006.zip › S1_dataset/irrelevant_tweets_id_2012_12_30.txt]

285263946989060097
285263947085541378
285263947261702144
285263947332984834
285263947395911680
285263947400089600
285263947400093696
285263947408486402
285263947408490497
285263947421065216
285263947425263616
285263947429445632
285263947429457920
285263947437846528
285263947446239233
285263947454636032
285263947458813952
285263947458822144
285263947463016449
285263947463016450
285263947463020544
285263947467214849
285263947467218944
285263947479777280
285263947492372481
285263947509145603
285263951481159680
285263951506321408
285263951510532097
285263951523090432
285263951527292928
285263951531479040
285263951531479043
285263951539875841
285263951548280833
285263951552446464
285263951552450560
285263951552466944
285263951556648960
285263951556657152
285263951556657153
285263951556665344
285263951560839168
285263951565033472
285263951565058050
285263951577612289
285263951577628672
285263951577628673
285263951581806592
285263951581806593
285263951586009088
285263951586025473
285263951590219777
285263951590223872
285263951594389505
285263951602786304
285263951607001088
285263951615373312
285263951619563520
285263951619563522
285263951619584000
285263951632138240
285263951636332545
285263951648919552
285263951661514753
285263951669895168
285263951682494464
285263951686688768
285263951690870784
285263951707639809
285263954362630145
285263954693992448
285263954702376960
285263954815627265
285263954832416768
285263955046301698
285263955348320256
285263955495108608
285263955549630464
285263955553832961
285263955562209281
285263955574812673
285263955633524736
285263955637702656
285263955637719040
285263955667066880
285263955671257089
285263955679641601
285263955683848192
285263955688034304
285263955692224512
285263955700641794
285263955713216512
285263955729989633
285263955734171648
285263955742568448
285263955755151361
285263955755167744
285263955763531779
285263955767726080
285263955767734272
285263955776139264
285263955780329472
285263955784523777
285263955797102592
285263955805470720
285263955805474820
285263955805478914
285263955818082304
285263955818082305
285263955822247937
285263955830657024
285263955834847232
285263955843231744
285263955847442432
285263955872591873
285263955876782080
285263955897749504
285263955964858368
285263957348982784
285263958598889472
285263959773290496
285263959806865408
285263959823626240
285263959836209153
285263959844597763
285263959857188864
285263959873966080
285263959882342401
285263959882358785
285263959882358786
285263959890731008
285263959894921216
285263959894933504
285263959899136000
285263959907500032
285263959907500033
285263959907504128
285263959907520514
285263959915888640
285263959915892739
285263959932690432
285263959949447168
285263959949455361
285263959953637377
285263959966228480
285263959974617089
285263959974629377
285263959978815489
285263959983009793
285263959983013888
285263959987204098
285263959991414784
285263959995588608
285263959995604992
285263960012357632
285263960012382209
285263960012382210
285263960012386304
285263960016568320
285263960020774912
285263960033329153
285263960045912064
285263960050106368
285263960050110465
285263960054308865
285263960062709760
285263960083689472
285263961987874816
285263962809974784
285263962956775424
285263963246186496
285263963657236480
285263963950813184
285263963988578305
285263964043096064
285263964047282177
285263964076658689
285263964085043200
285263964097626112
285263964101816322
285263964105998337
285263964106014720
285263964126982145
285263964126986242
285263964131164161
285263964131176449
285263964131176450
285263964156334080
285263964156350465
285263964164734979
285263964164739072
285263964168912897
285263964177305600
285263964177309696
285263964181495809
285263964185694208
285263964185698304
285263964189896704
285263964189908992
285263964194078722
285263964206686208
285263964223447040
285263964227641345
285263964227661824
285263964236038144
285263964244410368
285263964248621057
285263964256993282
285263964256997376
285263964277968896
285263964286377984
285263964294746112
285263964294770688
285263964294770691
285263964298952705
285263964311547904
285263966974922753
285263968027697152
285263968090591232
285263968203845633
285263968208052224
285263968233193472
285263968254169088
285263968275161088
285263968283553792
285263968308707329
285263968317083648
285263968317091840
285263968317108224
285263968329666560
285263968329691137
285263968338071552
285263968350642177
285263968350646272
285263968350650368
285263968354852864
285263968354852865
285263968359034880
285263968359047168
285263968363220992
285263968363220993
285263968363220995
285263968367419394
285263968367435776
285263968371617792
285263968371621889
285263968375824385
285263968388382720
285263968392581120
285263968396775424
285263968400982016
285263968400982017
285263968400986113
285263968400994304
285263968405168129
285263968405184512
285263968421949440
285263968430346240
285263968447127552
285263968459698176
285263968459702272
285263968476463104
285263968476483584
285263968493260800
285263968505835521
285263971173421057
285263972037439488
285263972226179072
285263972322643968
285263972352012288
285263972431712256
285263972444286976
285263972452667392
285263972456861696
285263972465274880
285263972477829120
285263972490436608
285263972498800641
285263972502994944
285263972503011328
285263972507189248
285263972511383553
285263972523978752
285263972540743680
285263972540747777
285263972540764160
285263972544942082
285263972544950272
285263972553326592
285263972553342976
285263972553342978
285263972565917696
285263972578492416
285263972578504705
285263972582711296
285263972591075328
285263972599463936
285263972599463938
285263972603658240
285263972607856640
285263972607864832
285263972612075522
285263972620464128
285263972620464129
285263972624633857
285263972637220864
285263972641411072
285263972658188289
285263972662390784
285263972662403073
285263972700155904
285263972704333826
285263974398844928
285263975610978304
285263975736823808
285263976047206400
285263976382738432
285263976428888064
285263976542126081
285263976609230848
285263976609243136
285263976630214657
285263976634408960
285263976646979586
285263976667967489
285263976672137216
285263976676335618
285263976684724225
285263976693129216
285263976705716224
285263976709894144
285263976718282752
285263976726659074
285263976730853376
285263976730877954
285263976743436288
285263976743456768
285263976751828992
285263976764424193
285263976768602112
285263976768606208
285263976768614400
285263976772804608
285263976772812802
285263976781189121
285263976785379328
285263976785403904
285263976785403909
285263976793784322
285263976793788417
285263976797966336
285263976806363139
285263976814739456
285263976818950144
285263976818954240
285263976823132160
285263976831537152
285263976831541248
285263976835719168
285263976848318464
285263976860905473
285263976877654017
285263980044374016
285263980283453440
285263980350562304
285263980480569345
285263980585447424
285263980627369984
285263980732223488
285263980749004800
285263980749021187
285263980769976320
285263980778377216
285263980799332353
285263980803530752
285263980832894976
285263980866441216
285263980866445312
285263980874854402
285263980883226624
285263980887420929
285263980887437314
285263980891607040
285263980895825920
285263980900020224
285263980912582656
285263980916789248
285263980920979457
285263980925165568
285263980929355776
285263980929355777
285263980933550081
285263980937752576
285263980958724097
285263980958728193
285263980962906114
285263980962918401
285263980967124994
285263980967129088
285263980971311104
285263980971323392
285263980975513600
285263980979699712
285263980983885825
285263980988076032
285263980996481024
285263980996485120
285263980996485121
285263981021626369
285263981034213377
285263981034225664
285263984729411584
285263985006215168
285263985039773696
285263985043976192
285263985048174592
285263985056563200
285263985056563202
285263985056575489
285263985064964097
285263985085906946
285263985090101248
285263985102700544
285263985102712832
285263985111089152
285263985115267072
285263985115271168
285263985115295745
285263985119477760
285263985132044288
285263985132052480
285263985136238592
285263985136238595
285263985140432899
285263985144635392
285263985144635393
285263985165602816
285263985182388224
285263985182404608
285263985186594818
285263985190772736
285263985194971137
285263985194971138
285263985194987521
285263985199153152
285263985199177728
285263985207558145
285263985207570432
285263985215950848
285263985253691393
285263985253703681
285263985257889792
285263985257893888
285263985266278400
285263985287237632
285263987870928897
285263989133438977
285263989175377921
285263989187956736
285263989187960833
285263989234085889
285263989238288384
285263989242474496
285263989246676992
285263989255057408
285263989259264001
285263989276041216
285263989280239616
285263989292797952
285263989292802048
285263989292822528
285263989296996353
285263989297004545
285263989301182466
285263989305389058
285263989305405441
285263989317967872
285263989317967873
285263989317971968
285263989322166273
285263989326360576
285263989334736896
285263989334757376
285263989334761472
285263989334765569
285263989338959872
285263989351534592
285263989355728896
285263989372485632
285263989372514305
285263989376708609
285263989380874240
285263989393481728
285263989406060545
285263989418631169
285263989427040256
285263989435412481
285263989435420673
285263989443788800
285263989443809280
285263989447987200
285263989473153024
285263989473157120
285263993029943296
285263993310937088
285263993336123392
285263993369669634
285263993407406084
285263993424211968
285263993445158912
285263993449377792
285263993453543424
285263993461952512
285263993470324737
285263993491300353
285263993491304450
285263993491316736
285263993499697153
285263993499709440
285263993508093953
285263993512267776
285263993512271872
285263993512280066
285263993516474368
285263993529061378
285263993529065473
285263993533259776
285263993545826304
285263993545834496
285263993545834498
285263993545838593
285263993554219008
285263993554231296
285263993558425600
285263993562611712
285263993575194625
285263993579380736
285263993579393024
285263993587761153
285263993596157952
285263993600372736
285263993604538368
285263993604554752
285263993604567040
285263993612935168
285263993617145857
285263993621327873
285263993625513984
285263993650675712
285263993650679808
285263993663266817
285263995647180800
285263997241020416
285263997501063169
285263997605928960
285263997622697984
285263997626880000
285263997643669504
285263997652062209
285263997660450816
285263997664653312
285263997681418240
285263997689806848
285263997698183168
285263997698183169
285263997698187264
285263997702385664
285263997706571776
285263997706584066
285263997719166976
285263997719171073
285263997723369472
285263997727563777
285263997731733505
285263997731737601
285263997731758080
285263997735927808
285263997735931904
285263997735936000
285263997735940096
285263997744316417
285263997744324608
285263997744328705
285263997752729601
285263997756911616
285263997756928000
285263997761114112
285263997765312513
285263997765312515
285263997773688832
285263997786279937
285263997798866945
285263997803044864
285263997807235073
285263997807243264
285263997807259648
285263997807259649
285263997811425281
285263997811437568
285263997815627776
285263997844992001
285263999774388224
285264000147668992
285264001489838080
285264001628241920
285264001712144384
285264001821196288
285264001829597184
285264001833766914
285264001833791488
285264001837961216
285264001842171904
285264001854754816
285264001863143424
285264001871523840
285264001871527937
285264001871536130
285264001875709952
285264001879900160
285264001884102656
285264001884110848
285264001888288768
285264001888317440
285264001896677377
285264001896689665
285264001896706048
285264001900900352
285264001905078272
285264001926057984
285264001926062080
285264001930231809
285264001934434304
285264001942814720
285264001942818816
285264001942831104
285264001951215616
285264001955414017
285264001959616512
285264001963786242
285264001967992832
285264001976381440
285264001976389634
285264001980571648
285264002001547264
285264002005753859
285264002009923585
285264002009931777
285264002009944064
285264002022506496
285264005751255041
285264005763837952
285264005994524674
285264006015483904
285264006015496192
285264006019698689
285264006023876608
285264006028066817
285264006028070912
285264006049054720
285264006057426945
285264006065831936
285264006065840128
285264006070013952
285264006078402560
285264006078402562
285264006078418945
285264006082609152
285264006086803456
285264006095179776
285264006095196161
285264006103572480
285264006103588865
285264006107770880
285264006111952896
285264006120345600
285264006120345601
285264006124548097
285264006124552192
285264006128734208
285264006128738304
285264006132944896
285264006141313026
285264006141337600
285264006145507329
285264006149722114
285264006153924608
285264006158102528
285264006187479040
285264006200045569
285264006221021185
285264006229422080
285264006241980416
285264006246178819
285264006250381313
285264006250393600
285264006254579714
285264006258782209
285264009672929281
285264009790373888
285264009857482752
285264010037821440
285264010046210048
285264010134310913
285264010146893825
285264010155286529
285264010172067840
285264010197213184
285264010209800192
285264010218201088
285264010218201090
285264010226569216
285264010234957825
285264010234978305
285264010239168512
285264010243346433
285264010247536640
285264010251755520
285264010260148224
285264010268516355
285264010272710657
285264010281107456
285264010285285377
285264010289487873
285264010289496064
285264010289504256
285264010297880577
285264010302083075
285264010302091266
285264010310471681
285264010314665986
285264010318839808
285264010323042305
285264010323062784
285264010331426816
285264010331443201
285264010335625216
285264010344009728
285264010348208128
285264010369171458
285264010369171460
285264010369187840
285264010369196033
285264010373373952
285264010385956865
285264010398543874
285264010419511297
285264010427895808
285264011682009088
285264012101427200
285264014026629121
285264014043381760
285264014345379842
285264014349574144
285264014353768448
285264014374748160
285264014374752256
285264014399913984
285264014412500992
285264014416687105
285264014425083906
285264014446047232
285264014450229248
285264014467022849
285264014471200768
285264014471229441
285264014475399168
285264014483808256
285264014500577280
285264014504763392
285264014504783872
285264014508953600
285264014513172481
285264014517354497
285264014525726720
285264014534123521
285264014538309632
285264014546710528
285264014567690240
285264014571868162
285264014576074753
285264014576087041
285264014601232384
285264014601236481
285264014609625088
285264014618001408
285264014622216192
285264014647377920
285264014647386112
285264014651568128
285264014655750144
285264014676738048
285264014685118464
285264014697693184
285264014697717760
285264017889574912
285264017973460992
285264018103472128
285264018195742720
285264018233491456
285264018397069313
285264018418061314
285264018422239232
285264018422255618
285264018460004352
285264018464194560
285264018480955392
285264018501947392
285264018527109121
285264018552274944
285264018552279040
285264018556461056
285264018569048064
285264018581630976
285264018581647361
285264018594209793
285264018619383810
285264018631979008
285264018644537344
285264018644553728
285264018648735744
285264018669703168
285264018673901568
285264018673905664
285264018678108160
285264018678112256
285264018682302466
285264018690674689
285264018690695168
285264018699075585
285264018703257600
285264018711642113
285264018736828416
285264018736832512
285264018741026816
285264018745204736
285264018749390850
285264018749415425
285264018757808128
285264018766192642
285264018778763265
285264018778775552
285264020473270272
285264022692044801
285264022700445696
285264022700453888
285264022708822016
285264022708838400
285264022746587136
285264022775951360
285264022780116992
285264022788521984
285264022792728576
285264022796918785
285264022801104897
285264022826278914
285264022838861826
285264022847246337
285264022855639040
285264022868217856
285264022876594176
285264022876594177
285264022880784384
285264022880792576
285264022880800769
285264022884974592
285264022884999168
285264022893387776
285264022897557505
285264022897561600
285264022897565696
285264022901772288
285264022905958400
285264022905970689
285264022910160896
285264022918557697
285264022922743810
285264022926921729
285264022926925824
285264022935306240
285264022935310337
285264022943694849
285264022943715330
285264022947909634
285264022960472064
285264022964678656
285264022968864768
285264022973079553
285264022981443585
285264022994055169
285264023027593219
285264025292533762
285264026831835136
285264026890555392
285264026945073152
285264026974449664
285264026982813696
285264027003805696
285264027016368128
285264027024764929
285264027024777217
285264027028951040
285264027037347840
285264027062521857
285264027066695680
285264027075092481
285264027079282688
285264027079290880
285264027083497472
285264027091873793
285264027091890176
285264027091890177
285264027096059904
285264027096068096
285264027096076288
285264027096080384
285264027096080386
285264027100250112
285264027100266496
285264027100278784
285264027100278785
285264027104473088
285264027117051906
285264027133808641
285264027133825025
285264027133825026
285264027150585856
285264027150594048
285264027150598145
285264027154804737
285264027163176960
285264027163189249
285264027167379456
285264027167383552
285264027171577856
285264027209322496
285264027242864640
285264027242868738
285264029038022657
285264029042225152
285264030644441088
285264030678016003
285264030837387266
285264031021932544
285264031026118657
285264031068082178
285264031072256001
285264031089037312
285264031097438210
285264031143575552
285264031156142080
285264031156154368
285264031156170752
285264031164551169
285264031164551170
285264031185526784
285264031189696514
285264031189716992
285264031198109696
285264031198113792
285264031210676226
285264031210692608
285264031210692609
285264031214882818
285264031219060738
285264031219068930
285264031219081217
285264031227445249
285264031227445250
285264031235833857
285264031240036352
285264031248420864
285264031252627456
285264031260999680
285264031261011968
285264031277789184
285264031277805568
285264031302955009
285264031307137025
285264031315533824
285264031319724032
285264031332331520
285264031353278464
285264031357476865
285264031374254080
285264031382646784
285264031382650880
285264035304321024
285264035350446080
285264035384020992
285264035388194816
285264035388219393
285264035400785921
285264035400802305
285264035438526465
285264035446931456
285264035455311873
285264035455324160
285264035463692288
285264035467907072
285264035467907073
285264035476283392
285264035476283393
285264035476291584
285264035484667904
285264035493056513
285264035493064704
285264035493064706
285264035497246720
285264035501445120
285264035514052608
285264035518226432
285264035522412544
285264035522437120
285264035530817536
285264035543404546
285264035551776768
285264035555971073
285264035555995648
285264035560169473
285264035564363776
285264035568553984
285264035568574465
285264035568574466
285264035568578560
285264035572764673
285264035585351682
285264035589529600
285264035589545985
285264035606310912
285264035606323201
285264035623092224
285264035639869440
285264035656654850
285264035660853248
285264037049151488
285264037778960384
285264039448301568
285264039490244609
285264039511199744
285264039569928194
285264039574126592
285264039574134784
285264039603494914
285264039607689216
285264039616073728
285264039632855041
285264039645421569
285264039649628160
285264039658020865
285264039662190592
285264039666393089
285264039670607873
285264039674773504
285264039683166208
285264039687372801
285264039691554816
285264039695749120
285264039712550912
285264039716724739
285264039720923137
285264039725113345
285264039733510145
285264039737688065
285264039741898752
285264039750275072
285264039750295555
285264039758680064
285264039767076864
285264039771258880
285264039775444992
285264039779639297
285264039788036097
285264039792234497
285264039796424704
285264039800619008
285264039813214208
285264039817408513
285264039821578240
285264039838371840
285264040664629248
285264043265105921
285264043374166016
285264043701317632
285264043739074561
285264043760046080
285264043801997312
285264043806175234
285264043827154945
285264043831328768
285264043831328769
285264043831353344
285264043835527168
285264043835531265
285264043839725568
285264043839746050
285264043848114176
285264043852304384
285264043864887297
285264043864899585
285264043877490688
285264043881672706
285264043881680896
285264043885862912
285264043894255616
285264043894267904
285264043898437632
285264043898458113
285264043906846720
285264043911020544
285264043919417344
285264043923607552
285264043923611648
285264043923615744
285264043927797761
285264043927826433
285264043940388864
285264043940409344
285264043944599552
285264043948797955
285264043957170178
285264043957178370
285264043957182464
285264043969748993
285264043969769472
285264043973959680
285264043978141698
285264043978145792
285264044003299328
285264044003315712
285264045320314880
285264045911715841
285264046104662016
285264046180163585
285264046243053570
285264047421669376
285264047442632705
285264047539101696
285264047618801664
285264047736250369
285264047744634880
285264047803351040
285264047841083392
285264047862083584
285264047866253313
285264047866261506
285264047971119106
285264047971135490
285264047975321600
285264048008855552
285264048008876032
285264048008884224
285264048013078528
285264048029835264
285264048029839360
285264048029839361
285264048034045953
285264048038219776
285264048038227968
285264048038232064
285264048038240257
285264048050823168
285264048055001088
285264048055017474
285264048059195393
285264048059199488
285264048063389696
285264048067575808
285264048075980800
285264048088567808
285264048096935937
285264048105328640
285264048105332737
285264048143077376
285264048143081473
285264048143097856
285264048147267584
285264048164052992
285264052081537024
285264052127670272
285264052131856384
285264052136079360
285264052144451584
285264052165410816
285264052182192128
285264052198981632
285264052203163648
285264052203171841
285264052203175936
285264052207378432
285264052211564544
285264052224143361
285264052224151553
285264052232519680
285264052236730369
285264052245127168
285264052249296896
285264052249309184
285264052249321472
285264052253511680
285264052261888001
285264052266094592
285264052274483200
285264052278657024
285264052278665217
285264052278673409
285264052278685696
285264052282880001
285264052287053825
285264052291244032
285264052291260416
285264052291264512
285264052295442434
285264052308029440
285264052320600064
285264052320624640
285264052329000960
285264052333182978
285264052333191169
285264052333195264
285264052337385472
285264052337405952
285264052349972480
285264052349976576
285264052375134210
285264054983999488
285264056112279552
285264056166789121
285264056330371072
285264056338759680
285264056355524608
285264056355532801
285264056363909120
285264056376516608
285264056389095425
285264056393293824
285264056393297920
285264056393297921
285264056397479936
285264056405880832
285264056410071040
285264056418439168
285264056418455552
285264056426840064
285264056426840065
285264056431034369
285264056431042560
285264056435212288
285264056435228672
285264056435228673
285264056439410688
285264056439410689
285264056443609089
285264056447807488
285264056460382209
285264056460398593
285264056464576512
285264056464584704
285264056464596992
285264056468766721
285264056468774912
285264056472973313
285264056477171712
285264056477171714
285264056489766912
285264056493940736
285264056502325248
285264056502329344
285264056510722049
285264056510726145
285264056540069888
285264058591092736
285264060398854144
285264060424003584
285264060512096257
285264060541456385
285264060549832705
285264060549853184
285264060554035201
285264060554047488
285264060562411520
285264060575019008
285264060583395330
285264060587573248
285264060587577346
285264060595965954
285264060604358656
285264060604362752
285264060608569344
285264060612755457
285264060616962048
285264060621148161
285264060629516288
285264060633710592
285264060633731072
285264060637908994
285264060637913091
285264060642099200
285264060642111488
285264060654682113
285264060654686208
285264060654694401
285264060671471616
285264060675674112
285264060679852032
285264060679876608
285264060679876609
285264060705021953
285264060705034241
285264060717621250
285264060717625344
285264060721819652
285264060726005760
285264060763754496
285264060767928320
285264060784709632
285264063401975809
285264064643465216
285264064660258816
285264064693809152
285264064731549697
285264064748331008
285264064765116416
285264064769298433
285264064781889536
285264064790274049
285264064794464256
285264064798670848
285264064798679040
285264064807059457
285264064815439872
285264064815456257
285264064819630080
285264064823836672
285264064828014594
285264064832217089
285264064844804096
285264064848994304
285264064857374720
285264064857403392
285264064857403393
285264064878350336
285264064882565120
285264064907718656
285264064911904769
285264064916111361
285264064932876288
285264064932888576
285264064937095168
285264064941268993
285264064966451200
285264064983224322
285264064983228416
285264064987414528
285264064987418625
285264064991596544
285264065000001537
285264065016770560
285264065020968960
285264065033551872
285264065071308800
285264065071312897
285264065083879425
285264068451901441
285264068800036864
285264068913274880
285264068917473280
285264068955213824
285264068955213825
285264068959416320
285264068959424512
285264068959428608
285264068963602433
285264068967809024
285264068972003328
285264068976185346
285264068976197632
285264068988768257
285264068988768258
285264069001355264
285264069005549568
285264069009743872
285264069013929984
285264069013938176
285264069026541568
285264069030715393
285264069043306496
285264069043314688
285264069055885312
285264069055893508
285264069060067329
285264069064282112
285264069068480512
285264069068480513
285264069085249536
285264069093650432
285264069097824256
285264069106204672
285264069110411264
285264069114617856
285264069118787584
285264069118795777
285264069118803968
285264069122981888
285264069135568897
285264069143961600
285264069143982080
285264069152346112
285264069152354305
285264069185912832
285264069194285056
285264071396306944
285264071421472768
285264072843350016
285264072927240194
285264072952397824
285264072985935872
285264072985960448
285264072990142464
285264073048858625
285264073057267712
285264073078210560
285264073078214656
285264073090793472
285264073095000064
285264073107591168
285264073115983872
285264073132736512
285264073145323520
285264073149521920
285264073162113024
285264073166315521
285264073183096834
285264073187270656
285264073187278849
285264073195651073
285264073195663360
285264073195679744
285264073199849473
285264073212428289
285264073212448769
285264073220837376
285264073220837377
285264073225039873
285264073229225985
285264073241800704
285264073254375424
285264073262764033
285264073262788608
285264073266962432
285264073266978817
285264073283735552
285264073283760128
285264073300537344
285264073313099776
285264073321480192
285264073329872896
285264073329885184
285264073342464000
285264073342476288
285264073355038720
285264075682885632
285264076962140160
285264077209604096
285264077222187009
285264077272535040
285264077306073088
285264077306097665
285264077322846209
285264077322850304
285264077322858498
285264077335457793
285264077343817728
285264077343846401
285264077352214529
285264077352218625
285264077360603138
285264077360611328
285264077364809728
285264077381595136
285264077381595137
285264077394161664
285264077402550272
285264077406732288
285264077406756864
285264077410947072
285264077410951169
285264077415137280
285264077419315200
285264077419319297
285264077427732481
285264077440299008
285264077444493312
285264077448679424
285264077461286912
285264077465456641
285264077465481216
285264077469663232
285264077478043648
285264077482233856
285264077486428161
285264077486436352
285264077486440448
285264077486452736
285264077515792384
285264077528367104
285264077532577792
285264077540962306
285264077545168897
285264077549346817
285264078790881281
285264080720257024
285264081101930496
285264081374543873
285264081471012864
285264081471012865
285264081487818753
285264081496207360
285264081496207362
285264081521364992
285264081542328320
285264081567481856
285264081567498240
285264081567506432
285264081571680257
285264081571692546
285264081575874560
285264081575882752
285264081575886849
285264081580081154
285264081584283649
285264081588453376
285264081588465665
285264081592672256
285264081596841984
285264081601044480
285264081605234689
285264081605242880
285264081605255172
285264081609445376
285264081617829888
285264081617838080
285264081622011904
285264081622020096
285264081634590721
285264081638801408
285264081642983425
285264081651396608
285264081655590912
285264081659785216
285264081663963136
285264081668161537
285264081676546048
285264081680732160
285264081684938752
285264081689141248
285264081697505280
285264081726865409
285264083824041985
285264085367525377
285264085568851968
285264085711474689
285264085711482881
285264085715648513
285264085715656706
285264085736644608
285264085740843009
285264085745020928
285264085749231616
285264085749231617
285264085753425920
285264085761810433
285264085761814528
285264085770182657
285264085774372864
285264085774381056
285264085782777856
285264085786968065
285264085791154176
285264085803737088
285264085803749376
285264085807939584
285264085812121600
285264085812129792
285264085812129795
285264085824729088
285264085828902913
285264085837291521
285264085837295616
285264085837312000
285264085837312001
285264085841498113
285264085841506305
285264085841506306
285264085845700608
285264085858258944
285264085858263040
285264085870858240
285264085875044352
285264085879250944
285264085883420673
285264085883441153
285264085887619072
285264085900218368
285264085908611072
285264085916983297
285264086156066816
285264089729613824
285264089842860033
285264089842868224
285264089859624960
285264089859637248
285264089876414464
285264089889009667
285264089893191680
285264089897373698
285264089897377792
285264089901572096
285264089922564097
285264089926754304
285264089930944513
285264089947721730
285264089960304641
285264089964486656
285264089968689152
285264089972871168
285264089972883456
285264089977073664
285264089981284353
285264089993838592
285264089998053376
285264090002255872
285264090006446080
285264090010624001
285264090027393025
285264090027421696
285264090031611904
285264090035785728
285264090039996417
285264090056777728
285264090060963840
285264090077741058
285264090086113280
285264090086117376
285264090086133760
285264090086137856
285264090086141953
285264090094526464
285264090107088896
285264090111279105
285264090111291392
285264093575790592
285264093638717440
285264093710012416
285264093785509889
285264093856800768
285264093877772288
285264093907136513
285264093986816000
285264094032961536
285264094032977920
285264094083293184
285264094083293186
285264094083297280
285264094104268800
285264094108471297
285264094125256706
285264094133633024
285264094137827329
285264094142005248
285264094142009346
285264094146203650
285264094150402048
285264094154596352
285264094158790656
285264094158790657
285264094167179264
285264094167187456
285264094171377664
285264094171377665
285264094175584256
285264094179758080
285264094188163072
285264094188171264
285264094188171265
285264094192340992
285264094192361472
285264094200741889
285264094200754177
285264094204932096
285264094204940288
285264094217510912
285264094217527297
285264094221697025
285264094221701121
285264094221705220
285264094221717506
285264094242668544
285264094242697216
285264094246891520
285264094284611584
285264098193711104
285264098239860736
285264098248232962
285264098260811777
285264098265010176
285264098265026560
285264098290196480
285264098298564609
285264098311155712
285264098315341825
285264098319532032
285264098319536129
285264098323750912
285264098332143617
285264098336337921
285264098340507648
285264098340524032
285264098344697856
285264098348892163
285264098348920833
285264098357280768
285264098361483264
285264098361487361
285264098361495552
285264098365669377
285264098365681665
285264098369871872
285264098369875968
285264098369875969
285264098374057984
285264098382454784
285264098382454785
285264098386661377
285264098390835200
285264098390839297
285264098399232000
285264098399244288
285264098399248385
285264098407624704
285264098411814912
285264098416013313
285264098416025602
285264098420224000
285264098445369344
285264098453757952
285264098466340865
285264102434152448
285264102526418944
285264102547419136
285264102555783168
285264102568386560
285264102572560384
285264102572564480
285264102572572672
285264102576754688
285264102576779264
285264102580961280
285264102580965376
285264102580969472
285264102585151489
285264102589333504
285264102589341697
285264102601920512
285264102601920513
285264102601924608
285264102601945088
285264102606118914
285264102606139393
285264102610305025
285264102610317312
285264102610321408
285264102614503424
285264102618722304
285264102622892033
285264102639669248
285264102639677440
285264102639677442
285264102639681537
285264102643863552
285264102648070145
285264102652248065
285264102652272641
285264102660644864
285264102664835072
285264102669037568
285264102669041664
285264102669045760
285264102673219584
285264102677426176
285264102685822976
285264102685831170
285264102702608385
285264102715179008
285264105470840834
285264105969971202
285264105995116546
285264106037063681
285264106188046336
285264106246787072
285264106427142146
285264106439720961
285264106464870400
285264106464882689
285264106557149184
285264106653614080
285264106662027264
285264106674597888
285264106687180800
285264106703962112
285264106724925440
285264106724937728
285264106737508353
285264106737520640
285264106741694464
285264106745909248
285264106754281472
285264106754285568
285264106762670080
285264106762690562
285264106771054594
285264106783637504
285264106787831808
285264106787844096
285264106792046592
285264106804629505
285264106804633600
285264106812997632
285264106813009920
285264106813022208
285264106817204224
285264106817212416
285264106821386241
285264106829799424
285264106838167554
285264106838175745
285264106863341568
285264106867552257
285264106871721985
285264106871734272
285264106896908288
285264106905280512
285264106909491201
285264106926268417
285264109681926144
285264110613065728
285264110646620161
285264110692741120
285264110835351552
285264110847938563
285264110885670912
285264110894080000
285264110906646528
285264110910849025
285264110919241728
285264110944399360
285264110948593665
285264110952796160
285264110956974080
285264110961188864
285264110969565184
285264110969581570
285264110973759488
285264110973775872
285264110982152192
285264110986330112
285264110986354690
285264110990528512
285264110998925312
285264110998933504
285264111003136000
285264111007318017
285264111019909120
285264111024091136
285264111040864256
285264111040880640
285264111049244673
285264111049265152
285264111049273344
285264111053459456
285264111053463552
285264111057653760
285264111061839872
285264111061852161
285264111066025984
285264111066042368
285264111066042370
285264111070220288
285264111074414592
285264111082815488
285264111091195904
285264111107977216
285264114576654336
285264114694107136
285264114757009409
285264114861875201
285264114920611840
285264115025444866
285264115042222080
285264115063205889
285264115067408387
285264115071610880
285264115079999488
285264115084185601
285264115088363520
285264115096768513
285264115096776704
285264115121938432
285264115130327040
285264115134504960
285264115134504961
285264115134509056
285264115134517249
285264115138699266
285264115142897668
285264115147087872
285264115147104256
285264115151273985
285264115155476480
285264115155492864
285264115159670785
285264115159678976
285264115163877377
285264115168055296
285264115172253697
285264115176448000
285264115189030912
285264115189030913
285264115189039104
285264115193241600
285264115201634304
285264115201634306
285264115209998336
285264115226783744
285264115239370752
285264115247751168
285264115264532480
285264115268739073
285264115293908992
285264117101641729
285264118884229120
285264118947143680
285264119068770305
285264119119106049
285264119211364352
285264119215583233
285264119244926976
285264119249121281
285264119249133568
285264119291056128
285264119316230144
285264119316242432
285264119324618752
285264119333003265
285264119337213952
285264119341400064
285264119345582080
285264119345594368
285264119349772288
285264119353982977
285264119358173184
285264119358173185
285264119366549504
285264119366561793
285264119366569984
285264119370752000
285264119370760192
285264119374958592
285264119379148802
285264119383334912
285264119395917825
285264119400120320
285264119408500736
285264119412695040
285264119412707329
285264119416893441
285264119416897536
285264119416901632
285264119421095937
285264119421095938
285264119433658370
285264119433682946
285264119454654464
285264119475601408
285264119479795714
285264123342766081
285264123376312320
285264123430838272
285264123443441666
285264123456016386
285264123460198401
285264123481186304
285264123485364225
285264123489554432
285264123497951233
285264123502145536
285264123502149632
285264123514744832
285264123518910465
285264123523112962
285264123523125248
285264123531497472
285264123535704064
285264123539886080
285264123539902466
285264123539910657
285264123552464896
285264123552468992
285264123556659200
285264123556663298
285264123556667393
285264123560869888
285264123560878080
285264123565047809
285264123565068290
285264123569266688
285264123577643008
285264123577659392
285264123590221824
285264123594424320
285264123594424321
285264123598606337
285264123615387649
285264123619602432
285264123623768064
285264123623796736
285264123632173057
285264123632185346
285264123669905409
285264123678294018
285264123707666433
285264127369310208
285264127549657088
285264127591608321
285264127608373249
285264127608377345
285264127616753664
285264127629340672
285264127637733376
285264127637733377
285264127641915392
285264127658717185
285264127675490304
285264127675494400
285264127696449537
285264127696453632
285264127700639744
285264127700656129
285264127709032449
285264127709036545
285264127713218560
285264127717416960
285264127717421056
285264127717425154
285264127717433344
285264127725813761
285264127725821953
285264127734190081
285264127738404865
285264127742582784
285264127750967296
285264127759372288
285264127763570688
285264127763574784
285264127771955200
285264127776133120
285264127780327424
285264127780339713
285264127780343809
285264127784529920
285264127792918528
285264127801315328
285264127809687552
285264127818100736
285264127826460674
285264127839059969
285264127843258368
285264127864209408
285264127864225792
285264127881007104
285264131811057664
285264131836243968
285264131844608001
285264131844612096
285264131844616192
285264131869769728
285264131869769729
285264131869790209
285264131873964032
285264131873984512
285264131882373120
285264131886563328
285264131886567424
285264131886567425
285264131886567426
285264131886571521
285264131890757632
285264131899129856
285264131899129857
285264131903348736
285264131903348737
285264131911725057
285264131915935746
285264131924303872
285264131924324352
285264131928502272
285264131936878592
285264131936878593
285264131941072896
285264131941089280
285264131957854209
285264131962060801
285264131962064896
285264131966242816
285264131966246912
285264131966251009
285264131970433025
285264131970461696
285264131974647808
285264131978825728
285264131983024128
285264131999809537
285264131999821825
285264132012388352
285264132016586752
285264134642208768
285264135971811329
285264135996977152
285264136001171456
285264136009547776
285264136022155264
285264136034725889
285264136038907905
285264136043122688
285264136047296512
285264136051494912
285264136055701504
285264136068296704
285264136076656640
285264136097628160
285264136097648640
285264136118599680
285264136118599683
285264136122806272
285264136122814464
285264136122814465
285264136127004672
285264136131186688
285264136131190784
285264136135376896
285264136135389184
285264136135397376
285264136143777792
285264136143794176
285264136152158208
285264136160555009
285264136168943616
285264136168951808
285264136177328131
285264136185720833
285264136189919232
285264136189923330
285264136206688256
285264136227651584
285264136227655680
285264136240242688
285264136240246785
285264136240250881
285264136240263168
285264136257036288
285264136278003713
285264136286384128
285264138731679745
285264139629252608
285264139671179265
285264139817979904
285264139948027905
285264140082225152
285264140094820352
285264140132556801
285264140149334016
285264140182880256
285264140182896640
285264140199677952
285264140216455168
285264140229033984
285264140229033985
285264140237406210
285264140241616896
285264140245794818
285264140254199808
285264140279373824
285264140287766528
285264140291932160
285264140291948545
285264140296134656
285264140300333057
285264140300341248
285264140304539648
285264140325507073
285264140325511171
285264140329684992
285264140329693184
285264140333903872
285264140338077697
285264140338094080
285264140342280192
285264140342288385
285264140350652416
285264140354867200
285264140354871297
285264140359069696
285264140363235328
285264140363251712
285264140367429632
285264140371636224
285264140371636226
285264140375822337
285264140375842816
285264140388425728
285264142410072064
285264142724628480
285264143026638848
285264144318464000
285264144335249410
285264144393973763
285264144423333888
285264144444297216
285264144444309504
285264144448495617
285264144448499712
285264144452694017
285264144469463040
285264144469471233
285264144486252544
285264144490434561
285264144507228160
285264144515620864
285264144523988992
285264144528187393
285264144528195584
285264144532373505
285264144536571904
285264144536571905
285264144544968704
285264144544985090
285264144553353216
285264144557539328
285264144565956608
285264144570134528
285264144570142722
285264144595292160
285264144603680768
285264144603705344
285264144607895553
285264144612065283
285264144616259584
285264144616280064
285264144633057280
285264144637247489
285264144641425408
285264144649814016
285264144654016512
285264144654028801
285264144654036992
285264144654036994
285264144658214912
285264144670801920
285264147342581760
285264148638613505
285264148655378432
285264148655382529
285264148667965440
285264148680540160
285264148680540161
285264148701532161
285264148701532162
285264148705722368
285264148705734656
285264148709916672
285264148709916673
285264148714098688
285264148718288896
285264148722487297
285264148722503682
285264148722507776
285264148722507777
285264148722511872
285264148726685696
285264148726693888
285264148726697984
285264148735094785
285264148739268608
285264148739276800
285264148739276802
285264148743454721
285264148747653120
285264148751859712
285264148756037632
285264148768624640
285264148772843520
285264148777029632
285264148781207552
285264148781211648
285264148781223936
285264148785397760
285264148797980672
285264148797988865
285264148797992960
285264148797992961
285264148818964481
285264148827353088
285264148827365378
285264148852531200
285264148886073344
285264151956316160
285264152262483968
285264152333799424
285264152447041538
285264152539299840
285264152551911424
285264152585441280
285264152598028288
285264152665145344
285264152702894081
285264152753213440
285264152757415936
285264152782569472
285264152790978560
285264152816128000
285264152820334592
285264152824537088
285264152849690625
285264152853872640
285264152862273536
285264152862285824
285264152866463745
285264152870649856
285264152870653954
285264152870658048
285264152883232768
285264152883261440
285264152887431168
285264152891633664
285264152895819778
285264152895823873
285264152900038659
285264152908410881
285264152912596994
285264152912613378
285264152916815872
285264152921001984
285264152929382400
285264152929390594
285264152933568512
285264152933593088
285264152954552321
285264152958742528
285264152958746624
285264152971313152
285264152979701760
285264152992301059
285264156662312960
285264157002047489
285264157023014912
285264157023031296
285264157031399424
285264157031411712
285264157064966144
285264157077536769
285264157077536770
285264157081751554
285264157081755648
285264157090127872
285264157102718976
285264157102723073
285264157102727168
285264157111091201
285264157123686400
285264157132062722
285264157136285696
285264157140459520
285264157140463617
285264157140471810
285264157153062912
285264157157232640
285264157157257216
285264157165645826
285264157174018048
285264157182406656
285264157186596865
285264157186605056
285264157190807552
285264157199175681
285264157199187969
285264157199200256
285264157203369984
285264157203382272
285264157207576576
285264157220167680
285264157228544002
285264157232742400
285264157245313024
285264157257895936
285264157257900032
285264157257908224
285264157257912321
285264157274681344
285264157291474944
285264157295661056
285264160999227393
285264161016012800
285264161091502080
285264161125060608
285264161158619137
285264161167007745
285264161171181569
285264161175396354
285264161192165376
285264161196351488
285264161200541696
285264161208926208
285264161213145089
285264161217335297
285264161238290433
285264161238290434
285264161242505217
285264161250877440
285264161280229376
285264161288622080
285264161288630272
285264161288638464
285264161288642560
285264161292816384
285264161309589504
285264161309609984
285264161326379009
285264161326391298
285264161334767616
285264161338953728
285264161338974209
285264161343143936
285264161343168512
285264161343172608
285264161351540736
285264161359933442
285264161364123649
285264161364144128
285264161389293568
285264161393487872
285264161401876481
285264161406083072
285264161427034112
285264161439629312
285264164694409216
285264165042528256
285264165147394048
285264165210304513
285264165369704448
285264165390647296
285264165407449088
285264165415821312
285264165428424705
285264165428424706
285264165440987136
285264165445173248
285264165445197824
285264165457764352
285264165461962752
285264165466161153
285264165470363649
285264165478739968
285264165478748161
285264165478756352
285264165482926080
285264165495525376
285264165503922176
285264165516476416
285264165516500992
285264165520674816
285264165524865024
285264165524893696
285264165529079808
285264165537472514
285264165537476608
285264165545861120
285264165550030848
285264165550047233
285264165550047234
285264165554229249
285264165566816256
285264165571014657
285264165591977984
285264165591990272
285264165591994368
285264165612945408
285264165612953600
285264165629739009
285264169161347073
285264169211666432
285264169220059136
285264169530429440
285264169547231233
285264169563996161
285264169564004353
285264169564008448
285264169576591362
285264169589153792
285264169601728513
285264169601740800
285264169610133504
285264169614319619
285264169618509825
285264169618534401
285264169622724608
285264169626918912
285264169635311617
285264169643679744
285264169656279040
285264169660469248
285264169664643072
285264169664647168
285264169664655360
285264169681424384
285264169681440770
285264169681444864
285264169689825280
285264169694011392
285264169698222081
285264169706602497
285264169706614785
285264169714974721
285264169719185408
285264169727578112
285264169740144640
285264169744334848
285264169744343040
285264169748545537
285264169752743937
285264169769504768
285264169769521153
285264169777893376
285264169782087680
285264171967315968
285264173338853376
285264173447925761
285264173607297025
285264173716369408
285264173720539137
285264173745721345
285264173758283776
285264173758283777
285264173762494464
285264173787648000
285264173791846401
285264173800255489
285264173804437505
285264173808615425
285264173812817921
285264173821222912
285264173821227009
285264173821227010
285264173833793537
285264173833801728
285264173837979650
285264173842178048
285264173850587137
285264173854752768
285264173858947072
285264173858951169
285264173863153664
285264173863165952
285264173884133376
285264173888311297
285264173892521984
285264173896708096
285264173900906496
285264173905084416
285264173913493504
285264173917687808
285264173926084608
285264173930258433
285264173930274817
285264173934460928
285264173938642946
285264173942833152
285264173947052032
285264173951238145
285264176463613954
285264176534933505
285264177881309184
285264177889693696
285264177919057920
285264177931632641
285264177969373184
285264177998725120
285264177998753792
285264178007121921
285264178019713025
285264178028097536
285264178028105728
285264178036482049
285264178040672258
285264178040684544
285264178044891136
285264178049060864
285264178049069057
285264178057461761
285264178057469952
285264178065862657
285264178070028288
285264178070032384
285264178070040576
285264178070040577
285264178078420992
285264178086809600
285264178086834177
285264178091003904
285264178091020288
285264178095194112
285264178095206400
285264178099388416
285264178099392513
285264178107781120
285264178111971328
285264178120376321
285264178120380416
285264178124566528
285264178137145344
285264178137153536
285264178141351936
285264178149748736
285264178170695681
285264178183303168
285264178187485184
285264178208456704
285264178212638720
285264180163014656
285264181584883712
285264181802971136
285264182130135040
285264182188863488
285264182197235712
285264182209806336
285264182214029313
285264182222389248
285264182226612224
285264182230802432
285264182239170562
285264182251753472
285264182260154368
285264182264344576
285264182264352768
285264182272724992
285264182272741377
285264182276923392
285264182276939777
285264182285328385
285264182289506306
285264182289518592
285264182289526785
285264182297894912
285264182302109696
285264182314668033
285264182314688513
285264182318874624
285264182323056641
285264182323068928
285264182323081216
285264182327259137
285264182327259138
285264182327267328
285264182331445250
285264182331457536
285264182331469824
285264182356631552
285264182360825856
285264182369189888
285264182369202178
285264182373392384
285264182377607168
285264182381801472
285264182411161600
285264182423732225
285264185066143745
285264185745629185
285264185955332096
285264186009866241
285264186026647553
285264186202783744
285264186223755265
285264186290888706
285264186337009664
285264186345406464
285264186374762496
285264186383138816
285264186383167488
285264186416717825
285264186429284353
285264186429304832
285264186433490944
285264186433495041
285264186437677056
285264186437693440
285264186437693443
285264186446053376
285264186446065665
285264186446073857
285264186450247680
285264186450268161
285264186450276352
285264186454446080
285264186467037184
285264186471247873
285264186471247874
285264186492194816
285264186500583424
285264186500599809
285264186504781825
285264186504798209
285264186513174530
285264186525745153
285264186525753346
285264186525765633
285264186534150144
285264186538352641
285264186542546944
285264186550915072
285264186555117568
285264186555125760
285264186563497984
285264186576105474
285264186584481793
285264190510346241
285264190531321856
285264190585851904
285264190590033922
285264190619385856
285264190623584256
285264190631981056
285264190636175360
285264190652944386
285264190657146880
285264190661357568
285264190673911809
285264190673911810
285264190673911811
285264190682312705
285264190686523392
285264190694895616
285264190699085824
285264190699094018
285264190707466240
285264190707490816
285264190711660544
285264190711672832
285264190711676930
285264190715867137
285264190720053250
285264190741032961
285264190745214976
285264190745235456
285264190749409280
285264190749437953
285264190753611778
285264190757818369
285264190757826560
285264190762000384
285264190766215169
285264190774579200
285264190774599680
285264190787182594
285264190795575297
285264190808129536
285264190808150017
285264190824919041
285264190837518337
285264192951443456
285264194595602432
285264194671099905
285264194683666432
285264194704637953
285264194704658433
285264194721439745
285264194746609664
285264194754994177
285264194771763200
285264194784342016
285264194796920833
285264194801135616
285264194805329920
285264194809499648
285264194809511936
285264194813706240
285264194822082561
285264194826280960
285264194830471168
285264194830471169
285264194830479360
285264194838859776
285264194843066368
285264194847268864
285264194859839488
285264194876628993
285264194880815104
285264194889199616
285264194901774336
285264194905993216
285264194918567937
285264194918576128
285264194922745856
285264194926948352
285264194926956544
285264194931154944
285264194943721472
285264194956320768
285264194960506882
285264194960515072
285264194964692992
285264194985656320
285264194985664512
285264194989858816
285264195002458112
285264195010842624
285264196768235520
285264198689251330
285264198802493440
285264198882172928
285264198886371329
285264198949294082
285264198953476096
285264198957666304
285264198957682688
285264198957682689
285264198957686785
285264198961885184
285264198978637825
285264198978641921
285264198991220736
285264198995415040
285264199003820033
285264199020593153
285264199024787456
285264199028981763
285264199028994048
285264199041568768
285264199045771264
285264199054135297
285264199058325505
285264199058345986
285264199062548480
285264199066714112
285264199066718208
285264199066734592
285264199066738689
285264199070920704
285264199079301120
285264199083511808
285264199087710208
285264199087714305
285264199087714306
285264199096078336
285264199096102912
285264199108669440
285264199108677632
285264199117049857
285264199117058048
285264199133835264
285264199133839360
285264199138045953
285264199150600192
285264199154794498
285264199154802688
285264201289719808
285264203118411776
285264203143598082
285264203168743424
285264203181342720
285264203181355008
285264203210706944
285264203210706945
285264203219091456
285264203219099649
285264203227471872
285264203231666176
285264203231674368
285264203235852288
285264203240046592
285264203244240897
285264203244265473
285264203248447488
285264203252637696
285264203256848384
285264203256848385
285264203261018114
285264203261034496
285264203265224704
285264203273625600
285264203282018304
285264203294572544
285264203298791426
285264203298795520
285264203298795521
285264203302961152
285264203302965248
285264203302973441
285264203307159553
285264203311357953
285264203315556352
285264203315564544
285264203328139264
285264203336540160
285264203340713984
285264203340722176
285264203340734465
285264203349106688
285264203365900289
285264203403624449
285264206691971072
285264206729736192
285264206805229568
285264206880706560
285264206935252992
285264206939443201
285264206956224512
285264206981394432
285264206989766657
285264207010738176
285264207027523584
285264207056891905
285264207061057536
285264207082049537
285264207103012865
285264207128166401
285264207128170496
285264207144960000
285264207149137920
285264207149137921
285264207191101440
285264207195299840
285264207212052480
285264207212072960
285264207212077056
285264207233048576
285264207237226497
285264207249813504
285264207295954944
285264207300132865
285264207300161537
285264207321120769
285264207333695488
285264207354675200
285264207354675201
285264207413403648
285264207417597952
285264207417602049
285264207425966080
285264207434354688
285264207438569473
285264207451144192
285264207480500225
285264207509852160
285264207514050560
285264207656673281
285264210085175296
285264210961776640
285264211205054464
285264211213443073
285264211452497922
285264211481870336
285264211498655744
285264211507032064
285264211507040257
285264211544780800
285264211548987392
285264211565748224
285264211565748225
285264211574128641
285264211574132736
285264211574132738
285264211578351616
285264211582529536
285264211586732032
285264211595104256
285264211603492864
285264211603509249
285264211624460288
285264211628662785
285264211628683265
285264211641262080
285264211645431808
285264211645444096
285264211649646593
285264211670622208
285264211678998530
285264211695788032
285264211699970048
285264211699978241
285264211704168448
285264211708362752
285264211716747266
285264211729317889
285264211733540865
285264211741925376
285264211741925377
285264211783864320
285264211809034240
285264215642607616
285264215663599616
285264215680360451
285264215713923073
285264215730712576
285264215743295488
285264215747477505
285264215764250625
285264215768444928
285264215776825344
285264215785222144
285264215793602561
285264215793627136
285264215801991168
285264215801991169
285264215802007552
285264215806197761
285264215810400256
285264215814569984
285264215822958593
285264215822962688
285264215827173376
285264215827181568
285264215835561985
285264215835566080
285264215839735810
285264215843946496
285264215864909824
285264215864913920
285264215864922112
285264215864930304
285264215869108224
285264215869120514
285264215877484544
285264215881678849
285264215885893632
285264215894278144
285264215894282241
285264215898472448
285264215902674944
285264215906852865
285264215911047168
285264215919448064
285264215923638272
285264215932010498
285264215940399104
285264215957192705
285264218486341632
285264219845308416
285264219899822080
285264219899826176
285264219899830274
285264219954352128
285264219962757121
285264219979530240
285264219983736832
285264219992100864
285264219992109060
285264219992125440
285264219996311555
285264220000497664
285264220000497665
285264220000501761
285264220004683778
285264220008886272
285264220013096960
285264220017266688
285264220017274880
285264220021456896
285264220021456897
285264220038238211
285264220046635008
285264220046643200
285264220050829312
285264220050829313
285264220055011331
285264220067606531
285264220067614720
285264220067618817
285264220076003328
285264220084400128
285264220092768259
285264220113731585
285264220113743872
285264220113756160
285264220122132481
285264220126326785
285264220130516993
285264220138926081
285264220143112192
285264220143116289
285264220143116291
285264220151508994
285264220155674625
285264222974246913
285264223729233920
285264223917993984
285264223976693760
285264224106733570
285264224115113984
285264224127700992
285264224148680705
285264224157048832
285264224165457920
285264224173842433
285264224182210560
285264224186413056
285264224190603265
285264224194805760
285264224194818048
285264224198995968
285264224199004160
285264224207372288
285264224207392768
285264224219955200
285264224228368384
285264224232538112
285264224232550400
285264224232558592
285264224236732416
285264224245133312
285264224245149696
285264224249335809
285264224253530113
285264224257703936
285264224257708032
285264224257716224
285264224261906432
285264224270290944
285264224282898432
285264224287064064
285264224287064065
285264224291258368
285264224303869952
285264224308056064
285264224312242176
285264224320618497
285264224324825088
285264224324841472
285264224337403904
285264224354193408
285264227785113601
285264227894177793
285264228099698690
285264228196184064
285264228217147392
285264228225531905
285264228271656960
285264228271677440
285264228301029376
285264228305211392
285264228317790208
285264228317810688
285264228359737345
285264228363939840
285264228368125952
285264228368150528
285264228372324352
285264228372340736
285264228380704769
285264228380708864
285264228384903169
285264228389109761
285264228393304065
285264228393312257
285264228393316352
285264228397510657
285264228401680384
285264228410081280
285264228410085376
285264228410089473
285264228414267392
285264228422672386
285264228426862592
285264228435255296
285264228439437314
285264228439453696
285264228447813632
285264228456226816
285264228468805633
285264228473004033
285264228477194241
285264228481396736
285264228506554368
285264228519120898
285264228523311105
285264230196850689
285264230293307392
285264232268849152
285264232331763712
285264232415625217
285264232449187840
285264232461787137
285264232465965059
285264232474370049
285264232495345664
285264232503713792
285264232520499200
285264232520499201
285264232533069824
285264232537288704
285264232541454336
285264232545677313
285264232549871618
285264232558235649
285264232558247936
285264232566640640
285264232570843136
285264232579219458
285264232583409665
285264232583426048
285264232583426049
285264232591790080
285264232591802368
285264232591806464
285264232600182785
285264232604368896
285264232604377090
285264232612782080
285264232616955904
285264232625340416
285264232625344512
285264232629555201
285264232633745408
285264232633757696
285264232642121728
285264232658923523
285264232667299840
285264232671490048
285264232692449280
285264232705044480
285264232717619201
285264236135997441
285264236358270977
285264236513476608
285264236534435841
285264236567990272
285264236614135808
285264236698013697
285264236706426882
285264236718989313
285264236727369728
285264236731576320
285264236731580416
285264236748365825
285264236760924160
285264236760940544
285264236765138944
285264236765147138
285264236769320961
285264236769329152
285264236773519362
285264236777721856
285264236781899776
285264236781907968
285264236786106368
285264236790312960
285264236794478592
285264236794503168
285264236802891778
285264236802895873
285264236815462401
285264236819648512
285264236819668993
285264236823867392
285264236832227328
285264236840615936
285264236840636417
285264236844810240
285264236844814338
285264236853202944
285264236853211137
285264236861595648
285264236869984258
285264236878376960
285264236878389249
285264236882558979
285264236882563072
285264236895158272
285264236903530496
285264236907741184
285264239407558656
285264239684354049
285264239768248321
285264240082812928
285264240691003393
285264240720359424
285264240883953666
285264240900710400
285264240904912896
285264240909119488
285264240913301504
285264240917499905
285264240930078720
285264240934268928
285264240942653440
285264240955248640
285264240959430656
285264240959447040
285264240967831552
285264240967839744
285264240972009472
285264240972017665
285264240972021760
285264240976220161
285264240980410370
285264240980422656
285264240988798976
285264240997171200
285264240997191681
285264240997195776
285264241001373696
285264241001377792
285264241009770500
285264241013948416
285264241013956609
285264241018150913
285264241039138817
285264241043308544
285264241043316737
285264241043320833
285264241047502848
285264241047531520
285264241051709441
285264241068482560
285264241072689152
285264241076887553
285264241089474560
285264243773804545
285264244159692800
285264245027926017
285264245057265664
285264245061459970
285264245103415298
285264245107597312
285264245111791616
285264245111808000
285264245116006400
285264245124370433
285264245124390913
285264245128577024
285264245136949250
285264245141164034
285264245153730561
285264245153730562
285264245153751040
285264245157933057
285264245162127360
285264245166338048
285264245174706176
285264245178896384
285264245183086593
285264245183098881
285264245199872000
285264245199892480
285264245208272896
285264245220835330
285264245220855808
285264245225029632
285264245225033728
285264245225058305
285264245229228032
285264245229232128
285264245237641216
285264245246009344
285264245246029825
285264245250203649
285264245254406145
285264245262786560
285264245262807041
285264245275361280
285264245292158978
285264245296361472
285264245308936193
285264245321527296
285264245329891328
285264245334106112
285264249083789312
285264249243176960
285264249247371266
285264249276747776
285264249301913600
285264249301921793
285264249318686721
285264249327087616
285264249335463937
285264249339662336
285264249343848448
285264249343860736
285264249348050944
285264249352237056
285264249356419072
285264249360625664
285264249360637952
285264249360637953
285264249369022464
285264249373200384
285264249377411072
285264249377415169
285264249385779201
285264249385783296
285264249389973505
285264249402576896
285264249410969600
285264249415151617
285264249415155712
285264249419341824
285264249423548417
285264249427738624
285264249427742720
285264249436114944
285264249436114946
285264249436127232
285264249436135425
285264249444528128
285264249452888065
285264249461280769
285264249469669377
285264249478057985
285264249482276864
285264249490649088
285264249511620608
285264249524195328
285264252078551040
285264253437505536
285264253441679361
285264253479436289
285264253483614208
285264253496201216
285264253500416000
285264253504602113
285264253504610304
285264253508800512
285264253517172736
285264253521387521
285264253542346753
285264253546553345
285264253546553346
285264253554917376
285264253554929666
285264253554933760
285264253559128064
285264253567508481
285264253571698688
285264253571706880
285264253571715072
285264253580107776
285264253584297984
285264253588471808
285264253592678400
285264253596884992
285264253605249024
285264253609443328
285264253622034432
285264253622042624
285264253626232835
285264253630431232
285264253634609152
285264253638811648
285264253638823936
285264253643022337
285264253651415041
285264253655601152
285264253659791362
285264253668171777
285264253684940800
285264253693345792
285264253693345793
285264253710110720
285264253718515712
285264257627602946
285264257635987456
285264257640189952
285264257648578564
285264257652756480
285264257694703618
285264257694707712
285264257698893824
285264257707290624
285264257719869440
285264257724071937
285264257728253953
285264257728258048
285264257728266241
285264257736654849
285264257745027072
285264257745031168
285264257745047553
285264257745055744
285264257757622272
285264257766014976
285264257778589696
285264257782788096
285264257786998785
285264257791172609
285264257795383296
285264257799565312
285264257799573504
285264257803747331
285264257803771904
285264257812144128
285264257812152320
285264257812156418
285264257816350720
285264257820536832
285264257820536834
285264257824743424
285264257828925441
285264257828937728
285264257833123840
285264257833127937
285264257845719041
285264257849901056
285264257854083072
285264257870880768
285264257879265281
285264257904422912
285264257908613122
285264257912807425
285264261788340225
285264261805129728
285264261838696448
285264261876428800
285264261893214209
285264261897412608
285264261901611008
285264261909999617
285264261922566146
285264261935157249
285264261935161344
285264261939331073
285264261939339264
285264261939351553
285264261943541763
285264261951942656
285264261968711680
285264261968715777
285264261972914176
285264261977108482
285264261985476610
285264261989662720
285264261989662721
285264261989662722
285264261989679104
285264261993877505
285264261998051328
285264262002262016
285264262006460416
285264262006460417
285264262010642432
285264262019047424
285264262023221248
285264262023221249
285264262023233537
285264262031618048
285264262060990464
285264262073548800
285264262081945600
285264262081945601
285264262081945602
285264262086144001
285264262094532608
285264262098735104
285264262107115520
285264262111322112
285264262115512321
285264265592573952
285264265600978944
285264265743572992
285264265810677761
285264265861017600
285264265881980928
285264265915535360
285264265915559936
285264265915559938
285264265923936256
285264265940713472
285264265953292288
285264265957474304
285264265957474305
285264265961693184
285264265965883392
285264265965887488
285264265986850816
285264266016198656
285264266032971776
285264266041376768
285264266041384961
285264266053947392
285264266058153985
285264266074935296
285264266087510016
285264266095910912
285264266108493826
285264266121052162
285264266121064449
285264266125254656
285264266133639168
285264266133639169
285264266146217984
285264266146226176
285264266146238464
285264266150428672
285264266158825473
285264266162999296
285264266179788800
285264266179801088
285264266179801089
285264266225917952
285264266284642305
285264266309808128
285264266347548672
285264268805414913
285264270042755073
285264270235693056
285264270260830208
285264270260830209
285264270265044992
285264270277632000
285264270281801729
285264270290194432
285264270290206721
285264270302773248
285264270302785536
285264270306988032
285264270315364352
285264270319550466
285264270323752961
285264270332145664
285264270332149760
285264270344716288
285264270344744960
285264270348939264
285264270357323777
285264270357327872
285264270357327873
285264270361497601
285264270361513984
285264270365691905
285264270374076417
285264270378274816
285264270378278912
285264270390857728
285264270390878208
285264270395047936
285264270395068416
285264270399250432
285264270416031744
285264270420226049
285264270424412161
285264270428622848
285264270445379585
285264270445404160
285264270445408256
285264270449602560
285264270457982977
285264270457991169
285264270478958592
285264270491521024
285264270508322818
285264272441884672
285264273167499264
285264274245431297
285264274325127168
285264274341908480
285264274354487296
285264274379636736
285264274400608257
285264274425782272
285264274455154688
285264274467717120
285264274467725312
285264274476130304
285264274488688640
285264274501279744
285264274505494531
285264274509672448
285264274522247168
285264274530635779
285264274530643969
285264274530660352
285264274539028482
285264274543235072
285264274547408896
285264274551631872
285264274555822081
285264274560016384
285264274568380416
285264274576793600
285264274580975616
285264274585157632
285264274585174017
285264274585182208
285264274589351942
285264274589364224
285264274589368320
285264274601943040
285264274610323456
285264274610343936
285264274614546434
285264274631307265
285264274631315456
285264274639683584
285264274639699968
285264274648080385
285264274652274688
285264274673246209
285264274694225922
285264277273722881
285264278611705858
285264278615904256
285264278632673281
285264278653640704
285264278666235904
285264278674608128
285264278674612224
285264278674616320
285264278683004928
285264278687199233
285264278687203328
285264278708162561
285264278712352768
285264278712373250
285264278720749568
285264278720757760
285264278729154560
285264278733348864
285264278737522688
285264278737539072
285264278741721088
285264278741725184
285264278741725185
285264278745927680
285264278745931777
285264278750126080
285264278758490113
285264278758494209
285264278758506496
285264278766903296
285264278771081216
285264278775267328
285264278775296000
285264278783680512
285264278783684608
285264278787866624
285264278792069120
285264278804643841
285264278817218560
285264278825619456
285264278825623552
285264278834008064
285264278859161600
285264278867570688
285264281312833537
285264282495635456
285264282692771840
285264282747289601
285264282797604864
285264282801815552
285264282806001664
285264282818600960
285264282835361793
285264282856341504
285264282868932608
285264282868936704
285264282877321216
285264282877325314
285264282889887744
285264282889900033
285264282894086144
285264282915057664
285264282915057665
285264282923442176
285264282923446272
285264282923458560
285264282927632385
285264282927656963
285264282936016896
285264282940215296
285264282940227584
285264282944409601
285264282948616192
285264282952806400
285264282952806402
285264282961190913
285264282965393408
285264282973777920
285264282977972225
285264282982170624
285264282990559232
285264282994757632
285264282994765824
285264283015708672
285264283015720960
285264283032485888
285264283032506368
285264283045068800
285264283045076994
285264283049287680
285264284257239040
285264286673166336
285264286786396161
285264286857707521
285264286874492928
285264286949965824
285264287008698368
285264287017103360
285264287033851904
285264287038074882
285264287059042305
285264287075803136
285264287075811328
285264287075815424
285264287080009728
285264287084191744
285264287092580352
285264287096786944
285264287096795136
285264287105183744
285264287109353473
285264287109369856
285264287130337280
285264287134531584
285264287134535680
285264287147098113
285264287147118592
285264287151292416
285264287151312897
285264287155486722
285264287159709696
285264287163883521
285264287168069633
285264287184846850
285264287193239552
285264287197450241
285264287201652736
285264287205847041
285264287210020864
285264287210024961
285264287210041344
285264287226806272
285264287243571202
285264287247765504
285264287247785984
285264287251959808
285264287264542721
285264287264546816
285264287281328129
285264289395265536
285264289453969409
285264289621766144
285264289634328576
285264290452217856
285264290569670656
285264290812940288
285264290850668544
285264290871644160
285264290926182400
285264290930380801
285264290959749122
285264291072995328
285264291106541568
285264291140079616
285264291169443840
285264291177832448
285264291182043136
285264291198820353
285264291211386880
285264291223961600
285264291228176384
285264291244945409
285264291244961793
285264291261734912
285264291270111232
285264291270127617
285264291274293248
285264291282690049
285264291291095040
285264291299459072
285264291299467265
285264291299479553
285264291299483648
285264291299487744
285264291303657472
285264291303673857
285264291303682048
285264291307851776
285264291307876353
285264291316236288
285264291320438784
285264291320446976
285264291324641280
285264291324653568
285264291341402112
285264291341402113
285264291341418496
285264291345596416
285264291349803008
285264292155101184
285264292276731904
285264293434376194
285264294776537091
285264294847840257
285264295078547457
285264295091122176
285264295254708224
285264295296647170
285264295334400000
285264295363743744
285264295397298178
285264295397302272
285264295405711360
285264295409876992
285264295414071298
285264295430852608
285264295430860800
285264295430873089
285264295435063296
285264295443451904
285264295451824128
285264295456014336
285264295464407041
285264295464415232
285264295464431616
285264295477006338
285264295481184257
285264295493775360
285264295497961472
285264295502155776
285264295506350080
285264295510544384
285264295514742784
285264295514742785
285264295514755072
285264295514755073
285264295523131393
285264295523151872
285264295527333888
285264295527342080
285264295552495617
285264295556685824
285264295560880129
285264295560884225
285264295569260544
285264295569264640
285264295581847552
285264295636393985
285264298442383360
285264299453198336
285264299591626753
285264299667095554
285264299683893250
285264299683893252
285264299688071168
285264299688079361
285264299688083456
285264299688091649
285264299692269568
285264299704864769
285264299721637888
285264299721641984
285264299725819904
285264299725819905
285264299725824000
285264299725824001
285264299734224896
285264299742593024
285264299742593025
285264299742617600
285264299746791424
285264299755188224
285264299755196416
285264299759382528
285264299767767041
285264299771953153
285264299776159744
285264299780358144
285264299784536064
285264299784560640
285264299784564738
285264299801317376
285264299801333760
285264299801337856
285264299818090496
285264299822292994
285264299822309376
285264299826495488
285264299830673408
285264299830681600
285264299830702081
285264299843260416
285264299843276801
285264299860045824
285264299881021442
285264301810409472
285264302762491904
285264303228071937
285264303320334337
285264303555235840
285264303597174784
285264303626530816
285264303639109632
285264303672655872
285264303685267456
285264303706214400
285264303714627584
285264303735599106
285264303794315264
285264303806889985
285264303819456513
285264303819468800
285264303823671296
285264303848828928
285264303853027328
285264303861415937
285264303865606144
285264303869788160
285264303869804545
285264303869812737
285264303878180865
285264303882391552
285264303894970368
285264303894978560
285264303899152384
285264303907565568
285264303911751682
285264303915925505
285264303920144385
285264303932706818
285264303936913408
285264303941111808
285264303957893121
285264303974670336
285264303987232768
285264303987253248
285264303995621376
285264304004026368
285264304012423168
285264307959263232
285264307963428865
285264307988602880
285264307992793089
285264308026359809
285264308026372096
285264308030545921
285264308030554112
285264308043141120
285264308051513344
285264308051513345
285264308059922432
285264308064116736
285264308068290560
285264308068311040
285264308068315138
285264308072488960
285264308089270273
285264308093460480
285264308101861376
285264308106043393
285264308106055683
285264308114448384
285264308122824704
285264308127006721
285264308127035392
285264308131201024
285264308131201025
285264308135424000
285264308143788032
285264308160561153
285264308164763648
285264308164763650
285264308181532672
285264308185739264
285264308189929472
285264308194136065
285264308202520576
285264308202532864
285264308206698496
285264308206702592
285264308206727168
285264308210917376
285264308219281408
285264308219285504
285264308223500288
285264308240257024
285264308252835843
285264310534553601
285264311801241600
285264312052899840
285264312082264064
285264312103235584
285264312111603712
285264312182906880
285264312195497984
285264312199684097
285264312199692288
285264312212283393
285264312216453123
285264312216477697
285264312224841728
285264312224845825
285264312233242625
285264312233254912
285264312237436929
285264312237441024
285264312237445121
285264312237449219
285264312250023937
285264312258424832
285264312266788865
285264312266792960
285264312270983169
285264312270991360
285264312270995456
285264312279371777
285264312279384065
285264312291954689
285264312296165376
285264312296173569
285264312300363776
285264312308744192
285264312321314816
285264312325529600
285264312325533697
285264312325533698
285264312342310912
285264312342310914
285264312346492928
285264312346505218
285264312354877441
285264312359063552
285264312363270144
285264314250694656
285264314481393665
285264315915833345
285264315982954496
285264316167516161
285264316259778560
285264316280758273
285264316326891520
285264316352040960
285264316381401089
285264316389806080
285264316398174208
285264316398194688
285264316410781696
285264316414959616
285264316419149824
285264316427538432
285264316456906753
285264316456910850
285264316461088770
285264316461105154
285264316461113344
285264316469506049
285264316473671680
285264316473688065
285264316473692161
285264316477882369
285264316477886464
285264316482060288
285264316490461184
285264316490477568
285264316498857984
285264316507234304
285264316507242496
285264316515639296
285264316519821313
285264316519833600
285264316519833601
285264316519837696
285264316532404224
285264316536614912
285264316549173249
285264316561752064
285264316570152960
285264316591140864
285264316591140865
285264318633766913
285264320374374400
285264320433115136
285264320584097792
285264320613457920
285264320613470208
285264320621842432
285264320621867009
285264320634445826
285264320638619648
285264320642838529
285264320659607552
285264320663801858
285264320676392960
285264320693161984
285264320697348096
285264320697348097
285264320701534209
285264320701558787
285264320705744896
285264320718307328
285264320718315520
285264320722513920
285264320726724608
285264320730898432
285264320730898433
285264320730914816
285264320735105025
285264320743473152
285264320751869952
285264320760274944
285264320760279040
285264320768647169
285264320781225984
285264320781246464
285264320781250560
285264320789614592
285264320798003201
285264320798027776
285264320806391808
285264320806395904
285264320810594304
285264320823164928
285264320827367424
285264320835751936
285264320835764225
285264320848334848
285264322991628288
285264323901784064
285264324673564672
285264324740669440
285264324795199488
285264324799385601
285264324799389697
285264324816162816
285264324824535040
285264324824547328
285264324828725248
285264324841336832
285264324862291969
285264324862304256
285264324866473984
285264324866490368
285264324866502656
285264324870680576
285264324870688768
285264324887461889
285264324900036609
285264324900052992
285264324904235008
285264324912623617
285264324912623618
285264324912635904
285264324912640001
285264324921012224
285264324937793537
285264324941971456
285264324941991936
285264324946169857
285264324950372352
285264324954566656
285264324958756864
285264324958760960
285264324958765056
285264324962942977
285264324962947072
285264324971339776
285264324979728384
285264324988125184
285264325009100800
285264325021663232
285264325030060034
285264325034274816
285264325072003072
285264328964321280
285264328968511488
285264328972722177
285264328976920576
285264328981106688
285264328985288705
285264329014661121
285264329023029248
285264329031417858
285264329031417859
285264329031438336
285264329039806464
285264329039835136
285264329048211456
285264329052401664
285264329052409858
285264329052413952
285264329052418048
285264329056587777
285264329056612352
285264329060802561
285264329064992768
285264329069170688
285264329081761792
285264329085947904
285264329085952000
285264329085956096
285264329085960192
285264329090150401
285264329094340608
285264329098539008
285264329098543104
285264329115324416
285264329119510528
285264329119522816
285264329123713024
285264329127903232
285264329132089344
285264329144680449
285264329148862464
285264329153052672
285264329157271554
285264329161441280
285264329161453568
285264329169842176
285264329182433280
285264329186611201
285264333141860352
285264333175394304
285264333192167426
285264333192171520
285264333208961024
285264333213138944
285264333217333248
285264333217345538
285264333217353728
285264333221543940
285264333221556224
285264333229920257
285264333229920258
285264333229924352
285264333234130946
285264333238304768
285264333238308865
285264333238317057
285264333238321152
285264333238321154
285264333242499073
285264333242503168
285264333242523648
285264333246705664
285264333246713857
285264333259280386
285264333259280387
285264333263491073
285264333263499266
285264333271871489
285264333276073984
285264333280272384
285264333288640512
285264333292843009
285264333292855297
285264333297041408
285264333297049600
285264333301243904
285264333305442304
285264333309607936
285264333326401536
285264333330587648
285264333330595840
285264333334773760
285264333334777857
285264333355761664
285264337025761280
285264337055145984
285264337256452097
285264337277448193
285264337331945473
285264337331957760
285264337382301696
285264337386475520
285264337386483712
285264337411657728
285264337420054528
285264337428430848
285264337432625153
285264337432637441
285264337436831744
285264337440997379
285264337457778688
285264337461972992
285264337466183680
285264337470382080
285264337474568193
285264337478750208
285264337487147008
285264337487155200
285264337491337216
285264337495527425
285264337503920129
285264337508106240
285264337508122624
285264337512304641
285264337512304642
285264337516507136
285264337516515328
285264337520697345
285264337529102336
285264337541668864
285264337550049280
285264337550053376
285264337554251776
285264337558458369
285264337562632193
285264337575219200
285264337575223297
285264337587810305
285264337604603904
285264341572403200
285264341584973825
285264341601775616
285264341605953538
285264341610151936
285264341610156033
285264341610160128
285264341631115264
285264341631131648
285264341635313664
285264341635330050
285264341643714560
285264341643714562
285264341656281088
285264341656281089
285264341656297472
285264341660495872
285264341668880384
285264341681446912
285264341681459202
285264341685641218
285264341689856000
285264341698240512
285264341702410241
285264341702414336
285264341702414337
285264341702438912
285264341710811136
285264341714993152
285264341715005444
285264341727604736
285264341731774465
285264341731790849
285264341735968768
285264341735972864
285264341735972865
285264341740179456
285264341748563968
285264341752750080
285264341752770561
285264341761142785
285264341765328896
285264341765345280
285264341782102017
285264341790490624
285264344093179904
285264344147714048
285264345552801792
285264345687027712
285264345741553666
285264345770889216
285264345775095808
285264345783488513
285264345791885312
285264345796050944
285264345796059137
285264345800245248
285264345817022464
285264345817047041
285264345829634048
285264345838006272
285264345838006273
285264345838014467
285264345850580992
285264345850601472
285264345863159808
285264345863188480
285264345867358209
285264345879957505
285264345884143616
285264345888333824
285264345896722432
285264345900933120
285264345900937216
285264345905111041
285264345913516034
285264345913520129
285264345913520130
285264345917685761
285264345917698048
285264345921880064
285264345921888256
285264345921900545
285264345926098944
285264345934462976
285264345934462977
285264345934467073
285264345938665472
285264345942859776
285264345963823105
285264345963831297
285264345972215809
285264345980600320
285264346001571840
285264348094541824
285264348560113666
285264349067628544
285264349751283712
285264349780643841
285264349809999872
285264349914869760
285264349923274752
285264349948440576
285264349952610305
285264349956829184
285264349981986817
285264349981990912
285264349986189312
285264349998759936
285264350002946048
285264350015533056
285264350023921664
285264350028111872
285264350044889088
285264350049083392
285264350053298179
285264350057488384
285264350061670400
285264350061682688
285264350061686784
285264350065864704
285264350070063105
285264350078443521
285264350078451713
285264350078459906
285264350086828032
285264350086844417
285264350120386560
285264350120398849
285264350128795648
285264350132989952
285264350137180162
285264350145568768
285264350158135296
285264350158139392
285264350166523905
285264350170726401
285264350174904321
285264350179106816
285264352196575232
285264352968310784
285264354008522752
285264354058854400
285264354088198144
285264354092396544
285264354125950977
285264354138542081
285264354151124992
285264354155307009
285264354163699712
285264354167910400
285264354172104704
285264354205638656
285264354209853441
285264354218221569
285264354222407680
285264354222411776
285264354222415872
285264354222424064
285264354226610177
285264354226622465
285264354230808576
285264354235006976
285264354239197184
285264354243383296
285264354247581696
285264354251792384
285264354255990784
285264354268545025
285264354268553216
285264354272747520
285264354276950016
285264354276962304
285264354281136128
285264354281144320
285264354285326336
285264354285330432
285264354285350912
285264354289537024
285264354293727232
285264354310492160
285264354335674368
285264354352451586
285264354356641793
285264354356649984
285264354360844288
285264354365038592
285264354419560448
285264356344733697
285264358332837889
285264358349606912
285264358370586625
285264358370594816
285264358374789120
285264358387355648
285264358391570432
285264358395760641
285264358399946752
285264358399950848
285264358404157440
285264358408327168
285264358408351744
285264358412517377
285264358412517378
285264358412533760
285264358416711680
285264358420914176
285264358425108480
285264358429319169
285264358433492993
285264358433505280
285264358437683201
285264358437683202
285264358437695489
285264358437699584
285264358441877504
285264358450286592
285264358450286594
285264358450294784
285264358454472705
285264358458658816
285264358462853120
285264358462869504
285264358504820738
285264358509002752
285264358517395457
285264358521573377
285264358529978368
285264358534156288
285264358542544896
285264358542557186
285264358546763777
285264358563540992
285264358576123905
285264358588682240
285264360673275904
285264361793155073
285264361864458240
285264361948327936
285264361981882368
285264362040594432
285264362040606720
285264362069958656
285264362137063424
285264362179026944
285264362187407360
285264362279665664
285264362296467456
285264362330001408
285264362388729859
285264362422300673
285264362434883584
285264362460020738
285264362481020928
285264362514554880
285264362518749186
285264362518765570
285264362556493824
285264362569072640
285264362569101314
285264362573271043
285264362577469440
285264362581663746
285264362581667840
285264362594238465
285264362602643456
285264362611015680
285264362623602688
285264362623606786
285264362636189696
285264362636206080
285264362636210176
285264362640375808
285264362648788992
285264362652958721
285264362661363712
285264362665545728
285264362665558016
285264362665566209
285264362678132736
285264362678153216
285264362690736129
285264362699108353
285264366482382849
285264366507552769
285264366511747073
285264366574657537
285264366591410176
285264366675304448
285264366696292352
285264366696292353
285264366734016513
285264366742409217
285264366755012609
285264366759182336
285264366775980032
285264366780157953
285264366788558848
285264366792744961
285264366792753152
285264366796951552
285264366801133569
285264366801133570
285264366805340160
285264366817927168
285264366826307584
285264366830485504
285264366830505984
285264366830510081
285264366830510082
285264366838890497
285264366843072513
285264366843092992
285264366847262721
285264366851477504
285264366864044032
285264366872457216
285264366876626944
285264366876643328
285264366880829440
285264366880845824
285264366885011456
285264366906003456
285264366906007553
285264366914383872
285264366922788864
285264366926966784
285264366931156993
285264366943744000
285264369925902336
285264370462769153
285264370508910593
285264370794123264
285264370919960576
285264370961891328
285264370961903616
285264370978664448
285264370978680832
285264370987061249
285264370991255552
285264370999648258
285264371003822080
285264371020611584
285264371020615680
285264371020619776
285264371020623872
285264371033186304
285264371033186306
285264371041566720
285264371041591297
285264371045781506
285264371045789697
285264371049955328
285264371049971712
285264371049979904
285264371058352128
285264371062554625
285264371066761216
285264371070951424
285264371075141634
285264371083517952
285264371083530240
285264371100299264
285264371117064193
285264371117068288
285264371129667584
285264371138064384
285264371142234113
285264371146424321
285264371146432512
285264371163213824
285264371163213825
285264371163222017
285264371167420417
285264371188367360
285264371209351168
285264373126156288
285264375084904448
285264375131017216
285264375139405825
285264375168778241
285264375177166849
285264375177170944
285264375181369345
285264375193931776
285264375193935872
285264375193952256
285264375198146561
285264375210733568
285264375219097601
285264375219122176
285264375223300097
285264375231680512
285264375231700992
285264375235895296
285264375248465921
285264375252668416
285264375256846336
285264375256846337
285264375256866816
285264375256866817
285264375269449728
285264375277838336
285264375282012160
285264375282028544
285264375290413056
285264375294603265
285264375298793472
285264375298809856
285264375303004160
285264375307194368
285264375311384576
285264375315566592
285264375315578882
285264375319769088
285264375323967488
285264375328157696
285264375336538113
285264375357509633
285264375361708032
285264375365906432
285264377555333123
285264377895071745
285264378335477760
285264379140784128
285264379279204352
285264379300159488
285264379308539904
285264379325337600
285264379329511424
285264379329536001
285264379342118912
285264379354701824
285264379358892032
285264379371479040
285264379375677440
285264379379847169
285264379379859456
285264379388256256
285264379388256257
285264379392454656
285264379413405696
285264379413426176
285264379421810689
285264379430195200
285264379434381312
285264379434381313
285264379434381314
285264379434393601
285264379438592000
285264379442761728
285264379442761729
285264379442782208
285264379446951937
285264379451154432
285264379455344640
285264379455348736
285264379455369216
285264379463741440
285264379476316160
285264379480518656
285264379480526848
285264379484721152
285264379501486080
285264379501486081
285264379543437312
285264379547643904
285264379551830016
285264383259574273
285264383410589696
285264383423152128
285264383435755521
285264383452524544
285264383490260992
285264383494463488
285264383498665985
285264383523844096
285264383532224512
285264383536418816
285264383536427010
285264383544803328
285264383548989441
285264383553204225
285264383557373954
285264383561564162
285264383561576449
285264383565783040
285264383569960960
285264383569969152
285264383574171648
285264383586750465
285264383586754560
285264383590932481
285264383599321088
285264383599329280
285264383603511296
285264383603515392
285264383607705601
285264383607721984
285264383616114688
285264383624507392
285264383628689408
285264383632891905
285264383637069824
285264383649656832
285264383649669120
285264383649673216
285264383653855234
285264383658045441
285264383662256128
285264383670628352
285264383674822656
285264383683219457
285264383704174592
285264383733538816
285264383746125825
285264386736656384
285264387277717505
285264387470680064
285264387546181633
285264387634237440
285264387667787776
285264387697168384
285264387709751296
285264387726516224
285264387734900737
285264387739111424
285264387743289344
285264387751673858
285264387760078849
285264387781058560
285264387785244672
285264387785256960
285264387797815297
285264387797835777
285264387802013696
285264387802013697
285264387802017793
285264387810414592
285264387818803200
285264387827183617
285264387831373824
285264387831386112
285264387839762433
285264387839762435
285264387839766528
285264387839782912
285264387843956736
285264387848151042
285264387848155136
285264387860738049
285264387873329153
285264387877507072
285264387877523457
285264387881709568
285264387881709569
285264387885907968
285264387890098176
285264387927863296
285264387940429824
285264387940429825
285264387986583552
285264391191023617
285264391832748033
285264391891464192
285264391908233218
285264391908253696
285264391912439808
285264391941783553
285264391941795840
285264391941812224
285264391958568960
285264391962759168
285264391962767360
285264391966949377
285264391966953472
285264391966957569
285264391966961664
285264391975354368
285264391975358466
285264391979552768
285264391983738880
285264391983742977
285264391987920897
285264391992131585
285264391992143874
285264391996325889
285264391996325890
285264392000520192
285264392004718594
285264392004722688
285264392008896513
285264392013090816
285264392013099008
285264392025677824
285264392025690112
285264392050835456
285264392050843649
285264392050855936
285264392055029760
285264392055054336
285264392063438848
285264392063447040
285264392063447041
285264392076001280
285264392080199680
285264392088584193
285264392088608768
285264392113750016
285264392122159104
285264392126341121
285264395926372352
285264395943165953
285264395985104897
285264395997696000
285264396073185280
285264396073193472
285264396077379585
285264396081569792
285264396081577984
285264396085755904
285264396131893248
285264396131901441
285264396131901443
285264396144476161
285264396144480257
285264396148699136
285264396148699137
285264396152868864
285264396152893442
285264396157067264
285264396157079552
285264396157083648
285264396161257472
285264396169658368
285264396169662464
285264396173836288
285264396173860865
285264396186447872
285264396190625792
285264396203200512
285264396207415296
285264396207419393
285264396215803905
285264396219985920
285264396224167936
285264396224188416
285264396228370434
285264396232564737
285264396240953344
285264396245168128
285264396249341953
285264396253536256
285264396253540353
285264396257738752
285264396266131456
285264396270329856
285264396270333953
285264398195494913
285264398627524608
285264400171016192
285264400322002944
285264400326209537
285264400330391552
285264400330420224
285264400342990848
285264400351363072
285264400351363073
285264400355557376
285264400355569664
285264400372338688
285264400372359168
285264400372363264
285264400376545280
285264400384921600
285264400384921602
285264400384933888
285264400389120001
285264400389128192
285264400393318401
285264400397520896
285264400414285824
285264400418496512
285264400422682624
285264400426872833
285264400431071232
285264400435269632
285264400435273728
285264400439451648
285264400439468032
285264400439468034
285264400443637762
285264400443666433
285264400452055041
285264400456232960
285264400460431361
285264400498163712
285264400498171905
285264400498180096
285264400502382594
285264400506556417
285264400510767104
285264400523329536
285264400544329730
285264400548507648
285264403450961921
285264403958489088
285264404059131904
285264404373712897
285264404482781185
285264404491165696
285264404499529728
285264404507930624
285264404528918529
285264404533100544
285264404537286657
285264404545687552
285264404545695744
285264404554055680
285264404558258176
285264404558258177
285264404566663169
285264404570832897
285264404579237889
285264404583436288
285264404587626496
285264404591816704
285264404596023296
285264404600193024
285264404600201216
285264404600213506
285264404604407809
285264404616970240
285264404621185024
285264404625383425
285264404637941760
285264404642148352
285264404646334464
285264404650545152
285264404654747648
285264404658913280
285264404663111680
285264404679909378
285264404679913472
285264404684083200
285264404688289792
285264404688293888
285264404696666113
285264404696678400
285264404717633537
285264404721852416
285264404767965184
285264408458977280
285264408463151104
285264408568025088
285264408614146048
285264408622546944
285264408664494080
285264408689664002
285264408698036225
285264408710631424
285264408714817538
285264408714817539
285264408739991552
285264408744165376
285264408744165377
285264408744177664
285264408748363776
285264408756756480
285264408756756481
285264408756772864
285264408765136896
285264408765145089
285264408765153280
285264408769347584
285264408769347585
285264408773537792
285264408777723904
285264408781914113
285264408781930498
285264408790331392
285264408794497024
285264408802902016
285264408802910208
285264408811274242
285264408811290624
285264408811290625
285264408815493121
285264408819666944
285264408832258049
285264408832262144
285264408832262145
285264408840646656
285264408840650752
285264408840654848
285264408853241857
285264408878395392
285264408890986496
285264408907763713
285264408924545024
285264411206250497
285264411248177152
285264412279980032
285264412292575234
285264412456136704
285264412464533504
285264412510650369
285264412565180416
285264412787503105
285264412804263937
285264412808470528
285264412862971906
285264412883955714
285264412904923136
285264412909109248
285264412930088960
285264412930109442
285264412934291458
285264412942671873
285264412946866176
285264412951056385
285264412951064577
285264412951076864
285264412951080960
285264412959461377
285264412963651585
285264412972023810
285264412972036096
285264412972052480
285264412980428800
285264412984623105
285264412988801024
285264412988813312
285264413001383937
285264413005590529
285264413026570242
285264413030752256
285264413039157248
285264413043339265
285264413047521280
285264413047529472
285264413064298497
285264413072715777
285264413085298688
285264413089480704
285264415262134272
285264416944054272
285264416969216000
285264416998567936
285264417002762241
285264417032118273
285264417048911872
285264417053089793
285264417065684992
285264417069875200
285264417074057216
285264417078255617
285264417095028736
285264417095053312
285264417099227136
285264417103437824
285264417107619840
285264417116016640
285264417120206848
285264417128587264
285264417128607745
285264417136992256
285264417141170176
285264417141170177
285264417149554688
285264417149562880
285264417153744896
285264417153765376
285264417162137601
285264417170538496
285264417178931201
285264417178935296
285264417183109120
285264417183125504
285264417183125505
285264417183129600
285264417195704320
285264417199906816
285264417208295425
285264417225048064
285264417225076737
285264417233440768
285264417246048257
285264417258622977
285264417267015681
285264417292165120
285264417292181504
285264419036999680
285264420836372480
285264420949610496
285264420962185216
285264420983164928
285264420991553536
285264421062848513
285264421134139394
285264421197078528
285264421213851648
285264421226422273
285264421268381697
285264421285138432
285264421289336833
285264421289357313
285264421297721344
285264421301940224
285264421327093760
285264421327106048
285264421339672576
285264421339684864
285264421343870976
285264421343870977
285264421343879168
285264421348048896
285264421348057088
285264421348057089
285264421352267776
285264421360631808
285264421369032705
285264421373235200
285264421381611520
285264421385797632
285264421385814016
285264421394190337
285264421402574848
285264421410963457
285264421410967553
285264421415170051
285264421415182337
285264421415186432
285264421427740672
285264421436129280
285264421448724481
285264421452926977
285264421457129472
285264421461323776
285264421482278913
285264422786699265
285264423579439104
285264425097785344
285264425194237952
285264425307500544
285264425416544257
285264425437511680
285264425441710081
285264425445908480
285264425458466817
285264425458479104
285264425483653120
285264425487855617
285264425492025344
285264425500438529
285264425500438530
285264425508818944
285264425513021440
285264425517215744
285264425521410048
285264425525604352
285264425529774080
285264425529782272
285264425533972482
285264425542352898
285264425542356992
285264425542369280
285264425542381568
285264425546563584
285264425546567680
285264425563324416
285264425563328513
285264425563332608
285264425571713024
285264425571741697
285264425580122112
285264425584295936
285264425584324608
285264425592692736
285264425592700928
285264425596882944
285264425601085440
285264425609482242
285264425613656064
285264425613660162
285264425622056960
285264425647218688
285264425651433472
285264425655615489
285264427228483586
285264427681472513
285264429220773888
285264429594079233
285264429598265344
285264429623435264
285264429677948928
285264429690531840
285264429711507456
285264429711515648
285264429715709952
285264429719883776
285264429724090368
285264429724098560
285264429728284672
285264429732462592
285264429732470784
285264429736681472
285264429736685568
285264429736685569
285264429749264384
285264429753434113
285264429761839104
285264429766017026
285264429770231809
285264429791191040
285264429795377152
285264429795377153
285264429795385344
285264429795393536
285264429807972352
285264429816377345
285264429820559360
285264429828931584
285264429833134080
285264429841518593
285264429841522688
285264429841543170
285264429845712896
285264429854113792
285264429858299904
285264429858312193
285264429870903297
285264429875077120
285264429875081217
285264429891854336
285264429896048640
285264429912838145
285264429925412864
285264432043528192
285264432249069568
285264433444450306
285264433519931393
285264433759014912
285264433813540865
285264433821913088
285264433826111488
285264433834520576
285264433851297793
285264433859670017
285264433859674112
285264433859682305
285264433863880705
285264433872252929
285264433872257024
285264433876451329
285264433876459520
285264433880629248
285264433897406464
285264433901617152
285264433905795072
285264433905815553
285264433918394369
285264433922588672
285264433922600961
285264433926795264
285264433930981377
285264433935171585
285264433951940608
285264433977098240
285264433977098242
285264433977122816
285264433981300736
285264433985490944
285264433985495040
285264433989705729
285264434006466560
285264434006482945
285264434010656769
285264434019045377
285264434023243776
285264434035826689
285264434040012801
285264434040029184
285264434061012992
285264436304936960
285264437655527424
285264437915566080
285264437999452160
285264438045593600
285264438045601792
285264438053961728
285264438053986304
285264438058176512
285264438079135745
285264438091718656
285264438095921152
285264438104317952
285264438104322048
285264438108487680
285264438108512257
285264438112710656
285264438116880385
285264438116888577
285264438121082881
285264438125264896
285264438125268992
285264438125268993
285264438125293569
285264438129459200
285264438129475584
285264438133673985
285264438137860096
285264438142058496
285264438150434816
285264438150443008
285264438154637312
285264438154645505
285264438158819328
285264438163013634
285264438171430913
285264438171430914
285264438179794944
285264438183989248
285264438184009729
285264438188191744
285264438204977154
285264438213345280
285264438213365760
285264438234320896
285264438238511105
285264438246916096
285264440088211456
285264440457326593
285264441904345088
285264442038554624
285264442076315649
285264442193747970
285264442197962752
285264442218909696
285264442223116288
285264442248265728
285264442260852736
285264442273447936
285264442273447937
285264442290208768
285264442311180288
285264442311204864
285264442327957504
285264442327973888
285264442327977984
285264442327986176
285264442332172288
285264442336362496
285264442340544513
285264442344759297
285264442353139713
285264442353152000
285264442357338112
285264442369908736
285264442369921024
285264442374107136
285264442374119427
285264442378313728
285264442382487552
285264442382512129
285264442386690049
285264442386694144
285264442390880257
285264442395086848
285264442399272960
285264442399277056
285264442403483648
285264442411864065
285264442411864066
285264442416050177
285264442449616896
285264442474774528
285264444202835968
285264446404829184
285264446425796608
285264446442594305
285264446450966530
285264446455173120
285264446455177217
285264446459359233
285264446463569920
285264446467735552
285264446467739648
285264446471954434
285264446476148736
285264446476152832
285264446488707073
285264446488731649
285264446497095680
285264446497103872
285264446501298176
285264446505492480
285264446505504768
285264446518071296
285264446518091776
285264446539067392
285264446547451904
285264446551650304
285264446555844608
285264446564220928
285264446568407040
285264446572613633
285264446576807936
285264446576816128
285264446581010433
285264446585204736
285264446589394944
285264446593589249
285264446601969664
285264446606159874
285264446614552578
285264446614560768
285264446618734592
285264446618738688
285264446618759169
285264446648119297
285264446652297217
285264446652305408
285264446656499714
285264446660685825
285264450536230912
285264450561400832
285264450578153472
285264450599145472
285264450641068032
285264450645286912
285264450645286913
285264450649481216
285264450653667328
285264450662068224
285264450666254336
285264450678816768
285264450691407872
285264450691424256
285264450695606275
285264450695610368
285264450699792385
285264450703986688
285264450704003072
285264450712379392
285264450724954112
285264450724966400
285264450729148416
285264450733363201
285264450733371392
285264450737545216
285264450741755904
285264450745937920
285264450758508544
285264450758520832
285264450775310336
285264450775310337
285264450779508736
285264450783694848
285264450792091648
285264450796285953
285264450800451584
285264450804662272
285264450808848384
285264450825641984
285264450842406912
285264450850783232
285264450863366145
285264450884341761
285264454197846016
285264454235607042
285264454474678273
285264454751514625
285264454768291840
285264454785060864
285264454789255168
285264454789259264
285264454801833984
285264454806040576
285264454818594817
285264454831206400
285264454831206401
285264454843768832
285264454847959042
285264454852169728
285264454873133056
285264454877343744
285264454894116864
285264454898307072
285264454902484992
285264454902505472
285264454906675200
285264454910889986
285264454915092480
285264454919274496
285264454923460608
285264454923472898
285264454923481088
285264454936043520
285264454940258304
285264454944432128
285264454944440320
285264454944440321
285264454948618241
285264454952837123
285264454957006850
285264454961205248
285264454961225728
285264454973800448
285264454977990656
285264454986371073
285264454986375169
285264454986379265
285264454986395649
285264454998962176
285264454998974464
285264455003148288
285264455015747584
285264457163210753
285264457238712322
285264458815787008
285264458819969024
285264459000344577
285264459004510211
285264459004518400
285264459008729088
285264459025485825
285264459025494016
285264459033894912
285264459033899008
285264459038072833
285264459038093312
285264459046453248
285264459050663936
285264459067445248
285264459071623168
285264459075813377
285264459080015873
285264459080019968
285264459080032256
285264459088416768
285264459096788992
285264459096797184
285264459109376002
285264459113566208
285264459117756417
285264459121954817
285264459130363904
285264459134533634
285264459138732032
285264459138748416
285264459151319041
285264459155509249
285264459155529728
285264459163922433
285264459168116736
285264459172294657
285264459172298752
285264459176497152
285264459184877569
285264459189063681
285264459189080064
285264459201654784
285264459201667072
285264461273636865
285264461827284995
285264462800355329
285264463140093953
285264463165263873
285264463177859074
285264463194636291
285264463203012609
285264463219802112
285264463224004608
285264463232376833
285264463232397312
285264463236567040
285264463240765441
285264463244976128
285264463253340160
285264463257542656
285264463265947649
285264463270117376
285264463274315776
285264463278510080
285264463282712576
285264463286894593
285264463286923264
285264463291092992
285264463295291392
285264463295295490
285264463295299585
285264463299502080
285264463303680001
285264463303696384
285264463303696385
285264463312064512
285264463312080896
285264463333060609
285264463345623041
285264463349813249
285264463349825537
285264463349837824
285264463358218240
285264463358222336
285264463362404353
285264463370805248
285264465249832960
285264465413406721
285264466168410113
285264466969497600
285264467162439680
285264467204378624
285264467208581121
285264467317628929
285264467338596352
285264467367952384
285264467426697216
285264467426701312
285264467435085825
285264467439271937
285264467451850752
285264467460247552
285264467464421379
285264467464441856
285264467464445952
285264467485413376
285264467489599488
285264467502186496
285264467502186498
285264467502194689
285264467506388992
285264467510579201
285264467514769408
285264467518963712
285264467523141633
285264467527335937
285264467527344129
285264467531558912
285264467535740929
285264467539918848
285264467539927040
285264467539935232
285264467548307456
285264467548336128
285264467560898561
285264467565113346
285264467569283072
285264467573485568
285264467573489664
285264467577688066
285264467581874178
285264467586056192
285264467594469376
285264467615440897
285264469494480896
285264470425620481
285264470564028417
285264471017021441
285264471453233154
285264471461593088
285264471474204672
285264471545479168
285264471574863873
285264471595827200
285264471600021504
285264471604207616
285264471608401920
285264471612612609
285264471629389825
285264471641960448
285264471641960449
285264471650349058
285264471654535169
285264471654547457
285264471654559744
285264471667126272
285264471667138560
285264471675531265
285264471679709184
285264471679725568
285264471688093697
285264471692279808
285264471700688896
285264471700692993
285264471700692994
285264471704875008
285264471704875009
285264471709061120
285264471709069312
285264471730040832
285264471730053120
285264471734222849
285264471751028738
285264471755194368
285264471759396864
285264471763603457
285264471767793664
285264471776174080
285264471818113024
285264471818121217
285264471830708225
285264473835573248
285264474192109568
285264475421016065
285264475530067969
285264475613954048
285264475626565632
285264475731394561
285264475735597056
285264475790123008
285264475794333696
285264475794337793
285264475798528000
285264475811086336
285264475815284736
285264475815309313
285264475827875840
285264475827884032
285264475836252161
285264475840450562
285264475840454657
285264475840475138
285264475844644864
285264475844669440
285264475848847360
285264475848851457
285264475848855552
285264475861422081
285264475861430272
285264475861446656
285264475861446657
285264475865624576
285264475865628673
285264475890782209
285264475890790400
285264475894972416
285264475899166720
285264475903369216
285264475907579904
285264475907579905
285264475907579907
285264475911778304
285264475915964417
285264475920158721
285264475924336640
285264475928526849
285264475932733440
285264475953692672
285264475953700864
285264479342718977
285264479745347585
285264479917314048
285264479925714944
285264479925723136
285264479980249089
285264479988641792
285264480017977344
285264480030564352
285264480034779137
285264480038973441
285264480047333376
285264480059920384
285264480059944960
285264480068329472
285264480076722176
285264480080916481
285264480085086208
285264480089292800
285264480089296898
285264480093474817
285264480097681408
285264480097693696
285264480106053632
285264480110260224
285264480114450432
285264480118636544
285264480118661120
285264480122855424
285264480127029248
285264480139612160
285264480139632640
285264480152199169
285264480164773888
285264480164782081
285264480164802560
285264480168968192
285264480168976384
285264480177381376
285264480185749505
285264480198340608
285264480202526720
285264480206741505
285264480219312128
285264480236105728
285264480248684544
285264480252874752
285264482240966657
285264483537022977
285264483721560065
285264483948060673
285264484015165441
285264484111613953
285264484136808448
285264484174557184
285264484178743297
285264484187127809
285264484187136000
285264484191330304
285264484203909120
285264484216500224
285264484220665856
285264484220678144
285264484220682240
285264484220682241
285264484224864256
285264484224872449
285264484224880641
285264484229074944
285264484233256960
285264484241657856
285264484241661952
285264484241661953
285264484245831682
285264484250054656
285264484254224384
285264484254248960
285264484271026176
285264484275204098
285264484275212288
285264484275220480
285264484279394305
285264484283592705
285264484300365825
285264484300378113
285264484300382209
285264484300386304
285264484304560128
285264484312965121
285264484317163521
285264484329721856
285264484359086080
285264484359106560
285264488280752128
285264488310140928
285264488322699264
285264488322715648
285264488331112448
285264488335282176
285264488352063488
285264488356274177
285264488356278273
285264488377245696
285264488394002432
285264488398204929
285264488402391041
285264488414982144
285264488427577345
285264488431763456
285264488431763457
285264488435953664
285264488435970049
285264488444342272
285264488452730882
285264488456925185
285264488461123584
285264488461135872
285264488469524481
285264488482103297
285264488482107392
285264488490471425
285264488490475520
285264488494669824
285264488503074816
285264488507265025
285264488511438848
285264488511459329
285264488519852032
285264488524038144
285264488536621056
285264488540807168
285264488545017857
285264488549191680
285264488553406464
285264488561770497
285264488561786880
285264488565972992
285264488565977089
285264492315684864
285264492357627905
285264492445696000
285264492504428546
285264492525400064
285264492554768384
285264492579942400
285264492596703232
285264492596703233
285264492596707329
285264492600885248
285264492609286147
285264492617662464
285264492630269954
285264492634456064
285264492634460160
285264492638654465
285264492638662656
285264492647030784
285264492647038976
285264492647047168
285264492651237377
285264492659609600
285264492663812096
285264492680581120
285264492680593408
285264492684783616
285264492684791808
285264492684800001
285264492693184514
285264492701548544
285264492705755136
285264492709949440
285264492714139648
285264492718333952
285264492735119360
285264492739309569
285264492756078592
285264492760289280
285264492764467200
285264492764483585
285264492764491776
285264492768677888
285264492772859904
285264492781244416
285264492802236417
285264496501600256
285264496707117056
285264496740675585
285264496770052096
285264496774234112
285264496795197440
285264496795209728
285264496803606528
285264496811982849
285264496816181248
285264496816185345
285264496832958464
285264496837132288
285264496841342976
285264496849743872
285264496858116096
285264496866508800
285264496866516992
285264496870690816
285264496870694912
285264496879083522
285264496891670529
285264496891674624
285264496891682817
285264496891682819
285264496900071424
285264496916844545
285264496916844546
285264496916848640
285264496916852738
285264496921038849
285264496929423360
285264496929423362
285264496929427456
285264496929435649
285264496933629952
285264496942006273
285264496942006274
285264496962965505
285264496967155712
285264496967176192
285264496971354112
285264496992342019
285264499043360768
285264500779794434
285264500909830144
285264500918218754
285264500926586881
285264500943360000
285264500951744513
285264500985319424
285264500989509632
285264500997906432
285264501023059968
285264501031456768
285264501035630593
285264501035638785
285264501035642880
285264501035655168
285264501044031489
285264501044039681
285264501044047872
285264501048221696
285264501048238080
285264501052411905
285264501052416000
285264501052428288
285264501056622592
285264501060800512
285264501064990720
285264501064994819
285264501069197314
285264501069201408
285264501073408000
285264501081767936
285264501081796608
285264501085986816
285264501090164737
285264501102743552
285264501102764032
285264501106937858
285264501111156736
285264501111156737
285264501123715072
285264501123723264
285264501132099584
285264501136314368
285264501136322560
285264501144682496
285264501144707072
285264501161472001
285264502658846720
285264504063938560
285264505016037376
285264505083142144
285264505112494081
285264505120886785
285264505125081088
285264505146064896
285264505150263296
285264505158647808
285264505162854400
285264505171238913
285264505187991552
285264505192189952
285264505192210432
285264505196400640
285264505200578560
285264505208979456
285264505208979458
285264505217363969
285264505225764864
285264505229942784
285264505229955073
285264505234132992
285264505238327296
285264505238335488
285264505238347776
285264505242525697
285264505246724096
285264505250918400
285264505259323393
285264505263505408
285264505267687424
285264505271881728
285264505271885824
285264505297068033
285264505301237760
285264505305440256
285264505305444352
285264505305460736
285264505309626369
285264505313841152
285264505313841154
285264505322225664
285264505355788288
285264508954484736
285264509319393282
285264509331972096
285264509352935424
285264509365526528
285264509365534720
285264509390692353
285264509390708736
285264509407490049
285264509411663872
285264509411680257
285264509415854083
285264509415874561
285264509420044288
285264509424242688
285264509424242690
285264509428436992
285264509432627201
285264509432631296
285264509436821504
285264509436837888
285264509436850177
285264509449412608
285264509453606912
285264509457809408
285264509487169536
285264509491351552
285264509495566336
285264509495566338
285264509495570432
285264509499740161
285264509508124672
285264509516513280
285264509541691393
285264509541695488
285264509541703680
285264509545881601
285264509545889792
285264509554266112
285264509558456320
285264509558476801
285264509558484992
285264509562662912
285264509583622144
285264509587824641
285264509587828736
285264509604605952
285264509608792064
285264512955871233
285264513178157056
285264513396248576
285264513467572224
285264513475956736
285264513484345344
285264513496932352
285264513513684992
285264513513705474
285264513522077696
285264513522081793
285264513534668800
285264513538867200
285264513547243520
285264513547251712
285264513551458305
285264513555644417
285264513555648512
285264513559822336
285264513559851008
285264513564024832
285264513572413441
285264513576620032
285264513576628224
285264513580818433
285264513585000448
285264513589190656
285264513601773568
285264513605963777
285264513610162177
285264513610166272
285264513614376961
285264513626939393
285264513631154177
285264513635319808
285264513635340288
285264513656315904
285264513660485632
285264513664696320
285264513668894720
285264513694044161
285264513698258945
285264513702457344
285264513710825472
285264513727594497
285264513735987200
285264513740206080
285264513756983297
285264513773740033
285264517611528193
285264517615738882
285264517695410177
285264517699624960
285264517724774400
285264517728968704
285264517737353216
285264517737365507
285264517745754112
285264517745762305
285264517754138624
285264517754150912
285264517754150913
285264517754155008
285264517762523138
285264517766721536
285264517770903553
285264517770924032
285264517775101952
285264517783490561
285264517783494656
285264517783502849
285264517783515136
285264517787697152
285264517791879168
285264517796069376
285264517800292352
285264517817040897
285264517817040898
285264517817044992
285264517817049088
285264517817053184
285264517833822208
285264517838028801
285264517850595328
285264517859008512
285264517867401216
285264517867401218
285264517871579136
285264517871595521
285264517892562945
285264517896740864
285264517909331968
285264517938704385
285264519838720003
285264520279097344
285264520547557376
285264521097011200
285264521239617536
285264521256386561
285264521273176064
285264521319284738
285264521369636864
285264521604521984
285264521642266624
285264521705172992
285264521881321472
285264521902317569
285264521919074305
285264521919094784
285264521919094785
285264521927479296
285264521944260609
285264521961033729
285264521961033730
285264521965207553
285264521965223937
285264521965223938
285264521981988864
285264521986199552
285264521990373376
285264521990373377
285264521990373378
285264521990393856
285264522002984960
285264522011344896
285264522023936000
285264522028138496
285264522032340992
285264522032340993
285264522036531200
285264522040733698
285264522044899328
285264522044903424
285264522049097728
285264522049101825
285264522049114112
285264522053292033
285264522065879040
285264522082656257
285264525261938688
285264526075625472
285264526092431360
285264526096596994
285264526096621568
285264526117588992
285264526121779200
285264526125977600
285264526130151424
285264526142750721
285264526146953216
285264526155321344
285264526163726336
285264526167912448
285264526172123136
285264526176305152
285264526176309248
285264526176313344
285264526180483072
285264526180487168
285264526184685568
285264526184685569
285264526184701953
285264526188871680
285264526193082368
285264526197268481
285264526209859584
285264526214041601
285264526218260480
285264526226649090
285264526230814720
285264526230835200
285264526239215616
285264526239219712
285264526260191232
285264526268575744
285264526268583937
285264526268592129
285264526276964353
285264526276968450
285264526289551360
285264526302117888
285264526306320384
285264526306320386
285264526318907392
285264526323093504
285264526323109888
285264526327300096
285264526365040641
285264528353136640
285264530190258176
285264530244788224
285264530274140160
285264530274152449
285264530316091393
285264530320273408
285264530324475904
285264530328662016
285264530337042432
285264530358022144
285264530358034432
285264530358038529
285264530370609153
285264530374799360
285264530374811648
285264530383179776
285264530387386369
285264530395787264
285264530399969280
285264530404171776
285264530404175872
285264530408341504
285264530408361985
285264530408361986
285264530408370176
285264530412564480
285264530416730113
285264530425147392
285264530429329408
285264530441904128
285264530446098432
285264530450288640
285264530467074048
285264530471268353
285264530471272448
285264530475454464
285264530479644672
285264530479665152
285264530488061952
285264530492239872
285264530509004801
285264530509025280
285264530542579712
285264530580316160
285264534162272256
285264534392950784
285264534422290432
285264534476836864
285264534485225473
285264534518767616
285264534531366912
285264534535536640
285264534535544834
285264534539743232
285264534543941633
285264534543953920
285264534548135937
285264534548144128
285264534569095168
285264534569099265
285264534569115648
285264534577504256
285264534577508352
285264534581690369
285264534585892866
285264534594256896
285264534594269184
285264534594273280
285264534602661888
285264534606860288
285264534619426816
285264534623633408
285264534636216320
285264534648782849
285264534652985344
285264534652993536
285264534673956866
285264534673973250
285264534678151168
285264534686539776
285264534690742272
285264534699139072
285264534707507202
285264534720114688
285264534724304896
285264534736863232
285264534736867329
285264534736879616
285264534745255936
285264534762037249
285264536888553472
285264537035345920
285264538440458240
285264538578849793
285264538591436800
285264538650161152
285264538687913984
285264538696306688
285264538700505088
285264538721480704
285264538742439937
285264538746621952
285264538750816257
285264538755022848
285264538763407360
285264538767597568
285264538771791873
285264538780176384
285264538780192769
285264538784378881
285264538788564992
285264538796949505
285264538801152000
285264538805362688
285264538805362690
285264538805366784
285264538809544706
285264538809556993
285264538813734912
285264538813747200
285264538822144000
285264538826326016
285264538838896641
285264538838900737
285264538843086848
285264538843111424
285264538847289345
285264538855686144
285264538859868160
285264538859892738
285264538864082944
285264538864082945
285264538868273152
285264538872446976
285264538893422592
285264538893426688
285264538906009600
285264541359693825
285264542290825217
285264542471176192
285264542534090754
285264542739615745
285264542815105026
285264542831878148
285264542840258562
285264542878027777
285264542894796801
285264542932541441
285264542945128448
285264542945132544
285264542953508865
285264542957719552
285264542961917953
285264542970294272
285264542974476288
285264542974504960
285264542978674688
285264542978699264
285264542987067392
285264542991273984
285264542995451904
285264542995460096
285264542999662592
285264543003836417
285264543012249600
285264543029022720
285264543033196544
285264543033196545
285264543033225216
285264543041597440
285264543041601536
285264543049994240
285264543049998336
285264543058386945
285264543058391040
285264543062560768
285264543062573056
285264543062581248
285264543070965760
285264543079350273
285264543079358464
285264543091929089
285264543104524288
285264543104528385
285264543112904704
285264543150653440
285264544807391232
285264546770321408
285264547017789440
285264547105894400
285264547118460928
285264547126857729
285264547135254529
285264547143622656
285264547152003072
285264547152007168
285264547164602369
285264547172974592
285264547172978688
285264547177172992
285264547181379584
285264547185586177
285264547189760000
285264547189768192
285264547193974786
285264547198164992
285264547214929920
285264547223306241
285264547227525120
285264547231698945
285264547235889153
285264547235913728
285264547240083458
285264547240095744
285264547244277760
285264547244277761
285264547244277762
285264547248472064
285264547248476160
285264547252678657
285264547256877056
285264547261071361
285264547265277952
285264547269464064
285264547273637888
285264547277860864
285264547282030594
285264547286245376
285264547307216896
285264547307220992
285264547315585024
285264547332382720
285264549978992640
285264550692003840
285264550893338624
285264550973026304
285264551119822849
285264551249854464
285264551283404801
285264551308558336
285264551308558337
285264551312756736
285264551321153536
285264551333752832
285264551337918464
285264551337938944
285264551346331649
285264551350509568
285264551350517761
285264551363092481
285264551363100672
285264551367294976
285264551367307264
285264551371481089
285264551371489280
285264551384055809
285264551384059904
285264551388262401
285264551392464896
285264551413436416
285264551413440514
285264551421804544
285264551421825024
285264551421833216
285264551426023424
285264551430221824
285264551434403840
285264551438585856
285264551442780160
285264551442804737
285264551451164672
285264551459565568
285264551459569664
285264551463755776
285264551467950080
285264551472136192
285264551476350976
285264551488937984
285264551493120000
285264551497310208
285264553644814337
285264553883881472
285264554408153088
285264555070857216
285264555318312960
285264555385430016
285264555414790144
285264555439951874
285264555460947970
285264555465129984
285264555481899008
285264555490287616
285264555494473728
285264555494498304
285264555494502400
285264555498684417
285264555498688512
285264555507073025
285264555511263232
285264555515469824
285264555519643649
285264555519647746
285264555519668224
285264555528040448
285264555532222464
285264555536429056
285264555544809473
285264555549024256
285264555565780994
285264555569983488
285264555569991680
285264555574173696
285264555574181888
285264555574194176
285264555586756610
285264555590946816
285264555599331328
285264555603529728
285264555603554305
285264555607740416
285264555611914240
285264555616137217
285264555632898048
285264555637096448
285264555641298944
285264555658063873
285264555674836992
285264558191419392
285264559466500097
285264559646834688
285264559646846977
285264559651033088
285264559676198912
285264559705579520
285264559705579521
285264559713947648
285264559718137856
285264559734915072
285264559743328256
285264559747518464
285264559751692288
285264559755911169
285264559760105472
285264559764291584
285264559764303873
285264559768469504
285264559781064704
285264559789441024
285264559797837824
285264559802028033
285264559806218240
285264559806246912
285264559810416640
285264559810441216
285264559818809344
285264559818809346
285264559831392257
285264559835594752
285264559835598848
285264559848189954
285264559856549888
285264559856549889
285264559860752384
285264559860764672
285264559869145088
285264559877550080
285264559894298625
285264559911100416
285264559919493120
285264559927865345
285264559932076032
285264559936245760
285264559936249856
285264559957241856
285264563371397122
285264563681779712
285264563744690177
285264563748864001
285264563845349378
285264563895664640
285264563895672833
285264563933429761
285264563941806081
285264563945996288
285264563946008576
285264563946024960
285264563950206976
285264563954388993
285264563958579201
285264563962773504
285264563962789890
285264563966992385
285264563971178496
285264563983757312
285264563983769600
285264563987968000
285264563992145920
285264563996356609
285264564000522240
285264564004724736
285264564008910849
285264564008914944
285264564008914946
285264564021493761
285264564025700352
285264564034097153
285264564034101248
285264564034101249
285264564038275072
285264564038283265
285264564042465280
285264564046675968
285264564050866176
285264564059258882
285264564067631104
285264564067635200
285264564076036096
285264564096995328
285264564113780736
285264567100116992
285264567502794752
285264567754444800
285264567888646145
285264567905443841
285264567959945216
285264567972536320
285264567980945408
285264568006090752
285264568018690049
285264568064819200
285264568073220097
285264568077410304
285264568081604609
285264568094187520
285264568098357248
285264568098369536
285264568106762240
285264568106766336
285264568110944256
285264568115142656
285264568119349248
285264568119353345
285264568123535360
285264568127733760
285264568127746048
285264568131919873
285264568131928064
285264568140324865
285264568148701185
285264568152899585
285264568152907776
285264568165466112
285264568165482496
285264568169684992
285264568182259712
285264568182272000
285264568186441728
285264568186458113
285264568194850816
285264568199028737
285264568215810050
285264568220008448
285264568224186368
285264568224202752
285264568253575168
285264570627551234
285264572217192448
285264572242333698
285264572254916610
285264572259135488
285264572296871937
285264572301074433
285264572305256448
285264572322050050
285264572326215680
285264572326219777
285264572326223873
285264572347215872
285264572351401984
285264572351410177
285264572359782400
285264572359798784
285264572363972609
285264572368162817
285264572368171008
285264572372369410
285264572384956416
285264572389134336
285264572389142528
285264572389150720
285264572393340928
285264572397518848
285264572405911552
285264572405927938
285264572410101761
285264572414312448
285264572414324736
285264572418498560
285264572426887168
285264572431089665
285264572431093760
285264572439461890
285264572452057088
285264572452057089
285264572452061184
285264572473032704
285264572481425408
285264572489797632
285264572494004224
285264572494012416
285264572498182144
285264572510789632
285264572519165952
285264572523352064
285264574716968960
285264575115436032
285264575794925568
285264575828484096
285264575937527809
285264575954317312
285264576075935744
285264576075939841
285264576088510465
285264576210145280
285264576218554368
285264576277254144
285264576331788288
285264576369541120
285264576394715136
285264576457617408
285264576466018304
285264576474390528
285264576474398720
285264576478601216
285264576482799616
285264576486965249
285264576486993920
285264576495362048
285264576499548160
285264576512135168
285264576512155648
285264576516333568
285264576516333569
285264576528932864
285264576533131266
285264576537300993
285264576545685504
285264576545714177
285264576554082304
285264576558272513
285264576562491394
285264576575062017
285264576583450625
285264576591835137
285264576608608256
285264576629579776
285264576629587968
285264576633765888
285264576633769986
285264576646361088
285264576646373376
285264578701570048
285264580312190976
285264580400259074
285264580601597953
285264580635144192
285264580639334400
285264580651917313
285264580656107521
285264580672880641
285264580698071042
285264580702257152
285264580702261248
285264580706463744
285264580710658050
285264580719022080
285264580719034370
285264580723228672
285264580727422976
285264580735823875
285264580748402688
285264580752592896
285264580769357824
285264580769366017
285264580773552129
285264580777738240
285264580786135040
285264580786143232
285264580786155520
285264580790329345
285264580790349824
285264580798709761
285264580798722048
285264580798726144
285264580802904064
285264580802908161
285264580823900161
285264580836462592
285264580836470784
285264580849057792
285264580853252098
285264580865822720
285264580882604032
285264580890988544
285264580907761664
285264583235608576
285264584795881472
285264584804278273
285264584804290560
285264584804294656
285264584812666880
285264584821051392
285264584825241600
285264584846237696
285264584867205120
285264584867209216
285264584879767552
285264584883986432
285264584888160256
285264584892375040
285264584900739072
285264584904941568
285264584913334272
285264584917524480
285264584917532672
285264584917532674
285264584917536768
285264584934313985
285264584934318080
285264584938516481
285264584942682113
285264584946900992
285264584951078912
285264584951091201
285264584955293697
285264584959459329
285264584967864321
285264584972042241
285264584972046336
285264584972050433
285264584972054528
285264584976252928
285264584984625153
285264584984645633
285264584988839936
285264584988848128
285264584997220354
285264584997236737
285264585001402368
285264585005621248
285264585034981377
285264585039171585
285264586851110915
285264588113580033
285264588927291392
285264588939862017
285264588948254720
285264588956635136
285264588969234434
285264589019566080
285264589027938304
285264589032128512
285264589040541696
285264589044719617
285264589057306624
285264589065682944
285264589065707520
285264589074071552
285264589078286336
285264589090856961
285264589099237376
285264589099249664
285264589103431681
285264589111836672
285264589124423680
285264589128617984
285264589132791808
285264589132800000
285264589136994306
285264589137010689
285264589145374720
285264589157961728
285264589170548736
285264589174743041
285264589183123457
285264589183139841
285264589187317760
285264589187330048
285264589187338240
285264589191512064
285264589195710464
285264589195722752
285264589195726849
285264589195730944
285264589212483584
285264589216677889
285264589220900864
285264589246050305
285264589262835712
285264589271232512
285264591364169728
285264592622469120
285264592882528257
285264592949633026
285264593012531200
285264593062883328
285264593071263747
285264593075453952
285264593088024577
285264593201278976
285264593213870080
285264593222238208
285264593247404032
285264593259999232
285264593260015616
285264593264209920
285264593268404224
285264593280958464
285264593280962560
285264593285160961
285264593285173248
285264593289363456
285264593293557761
285264593297735680
285264593297739777
285264593310334978
285264593318719488
285264593322901504
285264593322921984
285264593331290112
285264593331290115
285264593335496704
285264593335504896
285264593339707393
285264593352286208
285264593364873217
285264593369067520
285264593373257730
285264593373257731
285264593377431552
285264593377439744
285264593394229249
285264593402613760
285264593427763200
285264593431957508
285264597320097792
285264597383012352
285264597391396864
285264597408153600
285264597412347905
285264597420752896
285264597424959488
285264597471084544
285264597475287041
285264597483671553
285264597487845376
285264597492039680
285264597492043776
285264597504634880
285264597508825089
285264597513027584
285264597517209600
285264597529812992
285264597538197504
285264597542400002
285264597546590208
285264597554954241
285264597559148547
285264597563351040
285264597563355136
285264597571743746
285264597571751936
285264597575950336
285264597580144640
285264597588520962
285264597588537344
285264597592727552
285264597605294080
285264597613674498
285264597617893376
285264597647233024
285264597647233025
285264597647245312
285264597651443713
285264597668229120
285264597672415232
285264597680803840
285264599312396288
285264601023660032
285264601208197121
285264601434701824
285264601455669248
285264601472438275
285264601485045760
285264601573101570
285264601577308160
285264601598283777
285264601610846208
285264601631834112
285264601636036608
285264601648611328
285264601657012224
285264601669566464
285264601673768960
285264601677971457
285264601682165760
285264601686347777
285264601698951169
285264601703120897
285264601703124992
285264601707339776
285264601707343872
285264601711509504
285264601724116992
285264601740869633
285264601766047744
285264601770233857
285264601774428160
285264601774444544
285264601778626561
285264601795395584
285264601795399680
285264601803800576
285264601812176897
285264601812180992
285264601812180993
285264601824784384
285264601828978688
285264601841549312
285264601862533121
285264601870901248
285264604274249728
285264605691928577
285264605708701696
285264605800972288
285264605809360896
285264605817749505
285264605817761792
285264605830332417
285264605838704640
285264605851295744
285264605855510528
285264605880668160
285264605884870656
285264605889040384
285264605897453568
285264605905829888
285264605905838082
285264605914210304
285264605918404608
285264605918416896
285264605918420992
285264605918420993
285264605922619392
285264605926797312
285264605926809601
285264605939367937
285264605939388416
285264605943574529
285264605960359936
285264605964554240
285264605964554241
285264605972930560
285264605972938752
285264605977137152
285264605977145344
285264605977145345
285264605989699584
285264605993902082
285264606006497280
285264606014885888
285264606019067904
285264606019080192
285264606023258112
285264606031642624
285264606040031234
285264606048440320
285264607457722368
285264608321736705
285264609265455105
285264609642954754
285264609873633280
285264609936547840
285264609978499072
285264610058178560
285264610066591744
285264610070765568
285264610074951680
285264610087538688
285264610091737088
285264610091753472
285264610095935488
285264610095943681
285264610100129792
285264610104324096
285264610108530688
285264610112708611
285264610112712704
285264610112716802
285264610133671936
285264610133671937
285264610133676033
285264610133692416
285264610133696512
285264610137882626
285264610142076928
285264610146263041
285264610146267137
285264610154647553
285264610158837760
285264610158854144
285264610167234560
285264610167255041
285264610171424768
285264610171445249
285264610175619072
285264610175639552
285264610184015872
285264610188197888
285264610204987392
285264610255314944
285264614051180544
285264614151815168
285264614210543616
285264614235701249
285264614239907840
285264614239911936
285264614252482560
285264614252507136
285264614256685056
285264614260883458
285264614260883460
285264614269267968
285264614273454080
285264614281854976
285264614286053377
285264614286061569
285264614290247680
285264614294421504
285264614294425600
285264614298636288
285264614298636289
285264614302830592
285264614307004416
285264614307016704
285264614319591424
285264614319607808
285264614332170240
285264614340575232
285264614340579329
285264614344761344
285264614348951554
285264614348976128
285264614353149952
285264614361534465
285264614361534466
285264614365724672
285264614374121473
285264614382526466
285264614399291393
285264614399307776
285264614403477505
285264614403477506
285264614403493888
285264614407688192
285264614411890689
285264614416072704
285264614424449024
285264614428659712
285264614432849920
285264617733763072
285264617939300354
285264618002190337
285264618144796672
285264618195124224
285264618195148800
285264618203541504
285264618262249473
285264618279022593
285264618308395008
285264618316779521
285264618329370627
285264618362904576
285264618371289089
285264618375487489
285264618375491585
285264618375495681
285264618379673602
285264618404855809
285264618413232128
285264618413232129
285264618463567873
285264618480349185
285264618484547584
285264618484547585
285264618488737792
285264618488737793
285264618488750080
285264618492919808
285264618492936193
285264618492944384
285264618497130496
285264618497142784
285264618501332993
285264618501337088
285264618505515008
285264618509717505
285264618509717506
285264618539069440
285264618543251456
285264618543259648
285264618551656448
285264618551660544
285264618551664640
285264618576805889
285264618581028865
285264618585194496
285264618589413376
285264620069986306
285264622200700928
285264622460760064
285264622527856640
285264622561423360
285264622565593088
285264622565597185
285264622569787392
285264622569811968
285264622603350016
285264622607540225
285264622611738624
285264622628532224
285264622632706049
285264622636892162
285264622636892163
285264622636892164
285264622636900353
285264622636912640
285264622641090560
285264622641111040
285264622641115136
285264622645293056
285264622649503745
285264622653669377
285264622657863681
285264622666272768
285264622674657281
285264622674665472
285264622678843392
285264622683049984
285264622699827201
285264622708211713
285264622712389632
285264622716604418
285264622720794624
285264622733377536
285264622737559552
285264622741778432
285264622754349056
285264622754357249
285264622758531073
285264622758547457
285264622771109888
285264622771126272
285264622779518976
285264622787911680
285264625057021952
285264626315309057
285264626361458690
285264626558595072
285264626797666304
285264626814418944
285264626818633728
285264626827001856
285264626831220736
285264626831220737
285264626835406848
285264626843807745
285264626856361984
285264626860572672
285264626860576768
285264626877349889
285264626877362176
285264626881527809
285264626881527810
285264626881531904
285264626881552384
285264626902499328
285264626915090432
285264626919305216
285264626923479040
285264626927689728
285264626936057856
285264626944462848
285264626944462849
285264626944462851
285264626948657152
285264626952835072
285264626957041664
285264626957049857
285264626961223680
285264626961223684
285264626961231872
285264626965426176
285264626973806594
285264626973822976
285264626998972416
285264627003170816
285264627007356930
285264627024134144
285264627024146432
285264627078684672
285264630857744386
285264630903881729
285264630908088320
285264630916452352
285264630924836864
285264630924840960
285264630924861440
285264630954213376
285264630970974209
285264630987776000
285264631000342528
285264631000354817
285264631000363008
285264631004540930
285264631008727040
285264631012917248
285264631025500160
285264631025516544
285264631025528832
285264631038091264
285264631038095360
285264631042285571
285264631042285572
285264631054860288
285264631054868480
285264631054880768
285264631054888961
285264631059062784
285264631063273472
285264631080038400
285264631088427008
285264631088435201
285264631096827906
285264631096832000
285264631101009920
285264631101009921
285264631117787137
285264631117799424
285264631121981440
285264631126171649
285264631126192128
285264631142965248
285264631142969345
285264631151333376
285264631151337472
285264635005923328
285264635068813312
285264635140116480
285264635144306690
285264635152703488
285264635152707584
285264635182059520
285264635198840832
285264635198840834
285264635211423744
285264635219820545
285264635224023040
285264635224027136
285264635236593664
285264635244986368
285264635244998656
285264635249168384
285264635249180672
285264635257556992
285264635261759488
285264635261775874
285264635274358786
285264635278536705
285264635278548995
285264635282722816
285264635291115520
285264635295313920
285264635295322112
285264635295330305
285264635303690242
285264635303718912
285264635324661760
285264635328860160
285264635328876544
285264635333066754
285264635345641472
285264635345653760
285264635345653762
285264635349827584
285264635354025984
285264635370811393
285264635379195905
285264635387592704
285264635391795201
285264635395977217
285264635395989504
285264635412762624
285264635412766720
285264635442130944
285264637509922816
285264637690269696
285264638902423552
285264639300870144
285264639326044160
285264639338631168
285264639351222272
285264639355408384
285264639359590401
285264639359606784
285264639372181504
285264639372189696
285264639376371712
285264639376379904
285264639397351425
285264639401541632
285264639405748224
285264639409922048
285264639409934336
285264639409942528
285264639418331136
285264639426703360
285264639426707456
285264639430893569
285264639430909953
285264639435091968
285264639443476480
285264639443480576
285264639464456192
285264639468634112
285264639477039105
285264639481229312
285264639481241600
285264639485411328
285264639485411329
285264639485431808
285264639493804032
285264639514800129
285264639523160064
285264639523188738
285264639531573249
285264639539953664
285264639544131585
285264639548338176
285264639552528384
285264639560921088
285264639560925184
285264639581908992
285264639590268930
285264641590972416
285264641779716096
285264642366918657
285264642807316480
285264643495186432
285264643499384833
285264643532922880
285264643545526274
285264643566469120
285264643600023552
285264643600048128
285264643608420353
285264643608432640
285264643612635136
285264643612635138
285264643616804864
285264643620995072
285264643625193472
285264643625193473
285264643625201664
285264643629383681
285264643629387776
285264643633590273
285264643633606657
285264643641974784
285264643641995264
285264643646169088
285264643650375680
285264643650383872
285264643654557697
285264643662942208
285264643662958592
285264643667144704
285264643667144705
285264643675537408
285264643679731712
285264643683921920
285264643683921921
285264643688108032
285264643721678848
285264643734249472
285264643738435584
285264643746852864
285264643746852865
285264643751030784
285264643755225089
285264643759431680
285264643776204800
285264643780382720
285264645290344448
285264646238253056
285264647467171840
285264647681097728
285264647706263553
285264647781761025
285264647785963521
285264647794331650
285264647798550528
285264647811129344
285264647815307264
285264647823699968
285264647823708160
285264647827886080
285264647832092672
285264647832104960
285264647840464897
285264647840493568
285264647844663297
285264647861436416
285264647861465088
285264647878225920
285264647878230018
285264647882407936
285264647890800641
285264647890808832
285264647890821120
285264647895011328
285264647895011329
285264647899185153
285264647899205632
285264647899205633
285264647903399936
285264647911772160
285264647915962368
285264647915991040
285264647924350976
285264647924367360
285264647928573955
285264647932760064
285264647949524992
285264647957913601
285264647957925888
285264647966302208
285264647974690816
285264647978889217
285264651749580800
285264651804094464
285264651896377344
285264651917344770
285264651917357056
285264651921547265
285264651938308099
285264651942510592
285264651942518786
285264651963482112
285264651967660032
285264651967660034
285264651967664128
285264651971866625
285264651971870720
285264651976073216
285264651988643840
285264651992838144
285264652005421056
285264652009603073
285264652009623552
285264652013797376
285264652013805569
285264652013809664
285264652013809665
285264652013813760
285264652018003969
285264652018008064
285264652026380288
285264652026396672
285264652026408960
285264652043165697
285264652047364098
285264652055748610
285264652059951104
285264652064133120
285264652064145408
285264652068331520
285264652072525824
285264652072542208
285264652076736512
285264652085112832
285264652101885952
285264652110290944
285264652110295041
285264652122849280
285264652127051777
285264652139634689
285264654345838592
285264655990005760
285264655994204161
285264656078094336
285264656099078144
285264656153583617
285264656153591808
285264656161992704
285264656174571520
285264656178741248
285264656178745344
285264656178749441
285264656178769921
285264656191328256
285264656199716864
285264656203923457
285264656216502272
285264656220692480
285264656229072896
285264656229076992
285264656229089280
285264656233271296
285264656233287680
285264656250056704
285264656258445312
285264656266821632
285264656271040512
285264656275214336
285264656275222528
285264656291987456
285264656291995649
285264656291995650
285264656300396544
285264656308781056
285264656317177856
285264656321355776
285264656321355779
285264656321372161
285264656325566468
285264656329736194
285264656354914305
285264656359124992
285264656363315200
285264656363315205
285264656371679233
285264656401059840
285264656401063936
285264660289187840
285264660301766656
285264660326907905
285264660343697409
285264660373065728
285264660377251842
285264660385636352
285264660394037248
285264660398211072
285264660398231552
285264660406603776
285264660410810369
285264660415000576
285264660415000577
285264660415016960
285264660419182592
285264660419186689
285264660423380992
285264660427571201
285264660427579392
285264660431794176
285264660435959808
285264660444352512
285264660452737025
285264660452757504
285264660456931328
285264660456939521
285264660456939522
285264660456947713
285264660465328128
285264660477902848
285264660482121728
285264660490514432
285264660503068672
285264660507271168
285264660519849984
285264660532457474
285264660536623105
285264660536635393
285264660540821504
285264660540833793
285264660545024000
285264660545036288
285264660553408512
285264660557598720
285264660565991424
285264660578574337
285264660603744258
285264662294048768
285264664332492801
285264664403795968
285264664428937216
285264664521236481
285264664533803009
285264664542183424
285264664554782721
285264664558964737
285264664558981122
285264664575741953
285264664584130560
285264664584142848
285264664588345344
285264664596709376
285264664609296384
285264664613494786
285264664617697281
285264664617705473
285264664621899776
285264664626069505
285264664638664704
285264664638668800
285264664642846720
285264664642875392
285264664647045120
285264664647061504
285264664655437825
285264664655450112
285264664659648512
285264664668028928
285264664668041216
285264664676413440
285264664684814338
285264664684818432
285264664697380865
285264664697401344
285264664701575168
285264664701579265
285264664718348289
285264664777064448
285264667067158528
285264668518395905
285264668623269888
285264668644229120
285264668686176256
285264668698746881
285264668728123392
285264668732317696
285264668744892417
285264668753268736
285264668774240256
285264668774252544
285264668774256640
285264668786823168
285264668791037952
285264668795211776
285264668795228162
285264668799410176
285264668799426561
285264668803616768
285264668807794688
285264668807815168
285264668807819264
285264668812005376
285264668812005377
285264668824576000
285264668828778496
285264668832985088
285264668837179392
285264668841365504
285264668845539328
285264668845547520
285264668845551616
285264668849758209
285264668853944320
285264668866510849
285264668870705152
285264668870733824
285264668887506944
285264668891688960
285264668891701248
285264668900081664
285264668921049089
285264668921057281
285264671466979329
285264672825950208
285264672851116032
285264672863707136
285264672918216705
285264672922419200
285264672939180032
285264672939184128
285264672943398912
285264672960167938
285264672960172032
285264672960180224
285264672964354049
285264672964358144
285264672972746752
285264672972763136
285264672981131265
285264672985325568
285264672989540352
285264672993714177
285264673002098689
285264673002110976
285264673010511873
285264673018880000
285264673027264512
285264673039851520
285264673039851521
285264673044041728
285264673044058112
285264673048260608
285264673060814848
285264673060835328
285264673069207552
285264673077592064
285264673081806849
285264673090187264
285264673090199552
285264673098579968
285264673102774272
285264673102782464
285264673111162880
285264673123737600
285264673144700928
285264673144700931
285264673148899328
285264673148923904
285264673190862849
285264675439009792
285264676839899136
285264677087375360
285264677116727296
285264677120913408
285264677137678336
285264677137702912
285264677154459649
285264677162852352
285264677162864640
285264677162872832
285264677167050752
285264677171249152
285264677179629568
285264677179645953
285264677183832065
285264677188030464
285264677196406784
285264677196423170
285264677200609281
285264677200609282
285264677209001984
285264677209001985
285264677213204480
285264677217398784
285264677229965312
285264677229969408
285264677234155520
285264677234176000
285264677234176001
285264677238362112
285264677246742528
285264677255135233
285264677259321345
285264677276098562
285264677284478976
285264677288673280
285264677288689665
285264677288689666
285264677297061888
285264677305450497
285264677309644801
285264677322227712
285264677339004929
285264677351608320
285264678865739777
285264679629103105
285264679805280256
285264681105502208
285264681264881665
285264681277460481
285264681357160449
285264681357172736
285264681361342464
285264681369731073
285264681369731074
285264681373925377
285264681373949952
285264681378119680
285264681378136064
285264681382313984
285264681386532864
285264681390706688
285264681390714880
285264681390718976
285264681390727169
285264681394896896
285264681403301888
285264681407500288
285264681407504384
285264681411678209
285264681411686400
285264681411690496
285264681420079104
285264681420079105
285264681420091392
285264681424285696
285264681432662017
285264681436839936
285264681436852224
285264681441054720
285264681445240834
285264681449422848
285264681453641730
285264681462018049
285264681466204160
285264681466208256
285264681474588672
285264681474617345
285264681499754496
285264681520746496
285264683869544448
285264684037320705
285264685316591616
285264685337571328
285264685387902977
285264685404672000
285264685404680192
285264685413068802
285264685438234624
285264685442412544
285264685442412545
285264685446619138
285264685463379968
285264685471789056
285264685475954688
285264685488537600
285264685492731904
285264685505318912
285264685505331200
285264685505343488
285264685517901825
285264685530509312
285264685530509314
285264685538897921
285264685547257857
285264685551456256
285264685564035072
285264685568237569
285264685576646656
285264685580824576
285264685580832768
285264685585031168
285264685589229568
285264685605986305
285264685610172416
285264685618565120
285264685618573312
285264685626949632
285264685626974208
285264685635342336
285264685652131841
285264685656322048
285264685664718849
285264685673107458
285264685681479680
285264685727629313
285264688416161793
285264689628323841
285264689666093056
285264689695453184
285264689708019712
285264689724784641
285264689724805120
285264689745784833
285264689754165249
285264689766748160
285264689766752257
285264689770942464
285264689779331072
285264689787707396
285264689796091904
285264689800286208
285264689800290304
285264689800294400
285264689808687105
285264689817079809
285264689821261824
285264689821265920
285264689821265921
285264689825456128
285264689829670912
285264689833836544
285264689846431744
285264689850613760
285264689850630145
285264689854828544
285264689863225344
285264689867415553
285264689871589378
285264689871609857
285264689879990272
285264689879994368
285264689888387073
285264689917747202
285264689921925120
285264689921933313
285264689938714624
285264689947082752
285264689947086848
285264689947107328
285264689955483648
285264689972256768
285264693818429442
285264693818437632
285264693822636032
285264693831028736
285264693856198656
285264693864579073
285264693889744896
285264693893931008
285264693910708224
285264693910712321
285264693919117312
285264693940080642
285264693948461057
285264693952643072
285264693956837376
285264693956866048
285264693961039873
285264693969420288
285264693969436672
285264693973618688
285264693977817088
285264693977829376
285264693986197505
285264693986209792
285264693990395904
285264693990408192
285264693990420481
285264693994606594
285264693998788609
285264693998788611
285264694002974720
285264694007169024
285264694007193600
285264694028140544
285264694036533248
285264694040731648
285264694040743937
285264694044942336
285264694053318656
285264694053318657
285264694053326848
285264694061719552
285264694070108161
285264694074306560
285264694082695170
285264694099460096
285264694548258816
285264697891098624
285264697983397888
285264698033704960
285264698058874880
285264698084057088
285264698084057089
285264698088243200
285264698088243201
285264698100817920
285264698105032705
285264698109206528
285264698113392640
285264698113404928
285264698113413122
285264698117603329
285264698117615616
285264698117615617
285264698121781248
285264698121793536
285264698146975744
285264698151153665
285264698151157762
285264698155339776
285264698155352064
285264698163728384
285264698167930880
285264698172129280
285264698201481217
285264698201497600
285264698205683712
285264698218270720
285264698226647040
285264698226659328
285264698230837249
285264698235031554
285264698235052032
285264698247626753
285264698260205568
285264698264403968
285264698272784385
285264698276974592
285264698289577984
285264698293772288
285264698293776385
285264698314723328
285264701712130050
285264702064439296
285264702177689600
285264702198673408
285264702207037440
285264702236397568
285264702248992769
285264702248996865
285264702249005056
285264702274142208
285264702274170880
285264702278352896
285264702282534912
285264702282555392
285264702286745600
285264702299312128
285264702303514626
285264702303518720
285264702307704832
285264702307704833
285264702316105728
285264702316105729
285264702320283648
285264702320304128
285264702320308224
285264702324473856
285264702324477954
285264702337073152
285264702341259264
285264702341279744
285264702345465856
285264702349643776
285264702349664257
285264702353842176
285264702370619394
285264702374809600
285264702379003904
285264702379008000
285264702379024384
285264702387400704
285264702399975424
285264702412554240
285264702416777216
285264702433554432
285264702437720064
285264702454501376
285264704371322881
285264705038209026
285264706346815488
285264706346823681
285264706392977408
285264706413940736
285264706430705664
285264706481045506
285264706485223426
285264706497810433
285264706502008832
285264706514604033
285264706518786049
285264706522996736
285264706527166464
285264706527166465
285264706531389440
285264706535567360
285264706539753472
285264706552336385
285264706552344576
285264706556542976
285264706556551168
285264706560741376
285264706569138176
285264706573328384
285264706577510400
285264706577522688
285264706577526784
285264706585903104
285264706590081024
285264706590089216
285264706615263232
285264706619445249
285264706623655936
285264706627837953
285264706627837955
285264706640441344
285264706644619267
285264706652999681
285264706652999682
285264706661396480
285264706669776896
285264706669776898
285264706699137025
285264706707529728
285264706732687360
285264709710655488
285264709731635200
285264709836496896
285264710289461248
285264710306242560
285264710520143872
285264710595649536
285264710599860225
285264710620819457
285264710625026048
285264710654390275
285264710658576384
285264710687940609
285264710696312832
285264710700523520
285264710704701440
285264710704713730
285264710713081857
285264710717292544
285264710717296641
285264710729859072
285264710729867264
285264710729871360
285264710734065664
285264710738247680
285264710738247681
285264710746636288
285264710746648576
285264710746664960
285264710750846976
285264710750859264
285264710759223296
285264710759247873
285264710767636480
285264710780215296
285264710788603904
285264710788608000
285264710788608001
285264710792781824
285264710805381120
285264710809563137
285264710817939457
285264710822162432
285264710834716672
285264710834741249
285264710843121664
285264710859890691
285264713078669313
285264713187729408
285264714748006401
285264714810929152
285264714815111169
285264714840305664
285264714861252608
285264714882220032
285264714890620928
285264714899005440
285264714899009538
285264714907385856
285264714907385857
285264714911592448
285264714915794944
285264714924163072
285264714924191746
285264714928373760
285264714940944384
285264714945150976
285264714945163264
285264714953547776
285264714966106113
285264714966114304
285264714966130688
285264714970312704
285264714970316800
285264714970324992
285264714970329088
285264714974523392
285264714978693120
285264714978693121
285264714987081728
285264714987085824
285264714987098112
285264714999676929
285264715012251648
285264715012272128
285264715020636160
285264715024830464
285264715029049344
285264715033219072
285264715033239554
285264715037421569
285264715041611776
285264715050020864
285264715062587393
285264715070976000
285264718841663489
285264718912946176
285264718967488512
285264719051374592
285264719055560704
285264719097503745
285264719105888256
285264719110107137
285264719118467073
285264719118475264
285264719118491648
285264719126872064
285264719126876160
285264719135264769
285264719143632896
285264719143641088
285264719143649280
285264719156219904
285264719156228096
285264719156236288
285264719177207808
285264719177216000
285264719181389824
285264719189782528
285264719189790720
285264719198183424
285264719206551552
285264719206559744
285264719206576128
285264719214952448
285264719214964737
285264719231717376
285264719235919874
285264719240101889
285264719244296192
285264719256903681
285264719261102080
285264719269486593
285264719273684993
285264719282049024
285264719286255616
285264719298826241
285264719298830338
285264719298846720
285264719336591361
285264719344975872
285264722700402688
285264723027574785
285264723132428288
285264723216330752
285264723237289984
285264723241476096
285264723270844416
285264723287625728
285264723300200448
285264723300204544
285264723308597249
285264723325378560
285264723329564672
285264723329572864
285264723333754880
285264723337961473
285264723342131200
285264723342151680
285264723346329600
285264723346337792
285264723350523905
285264723350532097
285264723354718208
285264723363102721
285264723363127296
285264723367309312
285264723367317504
285264723367321601
285264723371520000
285264723384082434
285264723409256449
285264723413458944
285264723417636864
285264723417640960
285264723417640961
285264723434418177
285264723438608385
285264723438620672
285264723442802688
285264723442823169
285264723442823170
285264723451187201
285264723463786496
285264723467964416
285264723493138432
285264723493150721
285264723509932033
285264727427411968
285264727431589888
285264727444168704
285264727465156609
285264727477743617
285264727490310144
285264727494512641
285264727502893057
285264727502905344
285264727507099648
285264727515471872
285264727515471873
285264727515471874
285264727515484160
285264727523864577
285264727528054784
285264727532253184
285264727532269569
285264727536435200
285264727536443393
285264727536443394
285264727536443395
285264727540637696
285264727565807617
285264727565811712
285264727578394624
285264727586779136
285264727586791424
285264727586795520
285264727590969346
285264727590989827
285264727599374336
285264727603568640
285264727611961344
285264727624531968
285264727624536064
285264727624544256
285264727637098496
285264727637110784
285264727649697792
285264727649705984
285264727653896193
285264731210657792
285264731428773889
285264731449749504
285264731466506240
285264731533619200
285264731567177728
285264731571363840
285264731604914176
285264731642687488
285264731651055618
285264731651076096
285264731672023040
285264731672043520
285264731676221440
285264731680407552
285264731701379075
285264731701391360
285264731722366976
285264731726548992
285264731730751488
285264731730759680
285264731734933505
285264731734937601
285264731734958080
285264731739144192
285264731739148289
285264731743342595
285264731747540992
285264731747540993
285264731755905025
285264731755917312
285264731755925504
285264731760111617
285264731764305920
285264731768496128
285264731768500224
285264731772706816
285264731781070848
285264731793653761
285264731793678338
285264731797860353
285264731797872640
285264731802050560
285264731814645761
285264731831431168
285264731844014080
285264734448664576
285264735572721664
285264735698567168
285264735786635266
285264735836971008
285264735853748225
285264735857963008
285264735874719745
285264735883116544
285264735887323137
285264735891509250
285264735895683072
285264735899885568
285264735899889664
285264735904088064
285264735908282368
285264735916683265
285264735920852992
285264735920865280
285264735920869376
285264735920869377
285264735920869378
285264735925043200
285264735925051392
285264735937638400
285264735946018816
285264735950233600
285264735950237698
285264735962812416
285264735971180544
285264735979569154
285264735987970048
285264735992172546
285264735996375041
285264736000544768
285264736000552960
285264736000565248
285264736013135872
285264736013139968
285264736017342464
285264736021528576
285264736029900800
285264736029908992
285264736038305792
285264736042512385
285264736050880514
285264736063483904
285264736084447232
285264739943215104
285264739976757250
285264740039659520
285264740043862016
285264740048044033
285264740048056320
285264740048064512
285264740048072704
285264740056440832
285264740060655616
285264740064833536
285264740064845825
285264740069015553
285264740069027840
285264740073222146
285264740073234432
285264740089999362
285264740094210049
285264740102578176
285264740102598657
285264740106764288
285264740106772480
285264740106776576
285264740106780674
285264740110962689
285264740115152896
285264740115173376
285264740115173377
285264740115177472
285264740123541504
285264740123561984
285264740127735809
285264740136148992
285264740152905729
285264740152909824
285264740152926208
285264740173873153
285264740178075649
285264740178096130
285264740190650368
285264740194844672
285264740194848768
285264740203241472
285264740224221184
285264740236800000
285264744120717312
285264744154271745
285264744179437569
285264744221396992
285264744233979904
285264744259149825
285264744271732737
285264744280096768
285264744280109056
285264744284315649
285264744292704256
285264744296878080
285264744301076481
285264744305270784
285264744305270786
285264744305283073
285264744309465088
285264744309465089
285264744317845504
285264744317853696
285264744326258688
285264744326258689
285264744330428417
285264744330440704
285264744334626817
285264744338845696
285264744343015425
285264744351424512
285264744355622912
285264744364007424
285264744372379650
285264744376590336
285264744384970754
285264744384974848
285264744389148672
285264744389177344
285264744397537281
285264744401743873
285264744410148864
285264744418529280
285264744435286017
285264744435290112
285264744443686912
285264744447897600
285264744452071426
285264744468844544
285264746628935680
285264747190972418
285264748331798530
285264748365352960
285264748377956353
285264748382150656
285264748386336770
285264748407300096
285264748424081409
285264748424093696
285264748445048832
285264748445069312
285264748449239040
285264748449263616
285264748474413057
285264748478607360
285264748478623744
285264748478623745
285264748482797568
285264748491198464
285264748495392768
285264748495392770
285264748499566592
285264748503760896
285264748503777280
285264748507955200
285264748507955201
285264748512161792
285264748516352000
285264748516364288
285264748524732417
285264748524744705
285264748545720320
285264748549922816
285264748549926912
285264748554092546
285264748579266560
285264748579278848
285264748600258562
285264748604424192
285264748604440576
285264748608643073
285264748621209601
285264748629590016
285264748629590017
285264748629618689
285264748633808897
285264748637999104
285264748667338753
285264752165400577
285264752459010048
285264752521928704
285264752526102530
285264752568049664
285264752618401793
285264752643538944
285264752677093376
285264752689692672
285264752689700864
285264752693886976
285264752706457601
285264752706482176
285264752714846209
285264752714862592
285264752723255296
285264752731619328
285264752731648000
285264752744210432
285264752744218625
285264752752590848
285264752756793345
285264752773562368
285264752777764864
285264752777785344
285264752781955074
285264752798728192
285264752811319296
285264752811327489
285264752811327491
285264752811339776
285264752815534081
285264752819699712
285264752823918592
285264752832299008
285264752836497410
285264752840683521
285264752849088513
285264752849088514
285264752857473024
285264752861671424
285264752886812673
285264752886833152
285264752903598080
285264753931198464
285264756766547969
285264756774957056
285264756787523587
285264756804296706
285264756808499200
285264756812693504
285264756812693505
285264756816887808
285264756825276416
285264756825280512
285264756829474818
285264756842037248
285264756846247937
285264756850442240
285264756858834944
285264756863008768
285264756863029248
285264756875616256
285264756888199170
285264756892372992
285264756892389376
285264756896563200
285264756904955904
285264756904964096
285264756904976385
285264756909154304
285264756909166592
285264756909170688
285264756913340416
285264756917559297
285264756921737216
285264756925931521
285264756925943808
285264756930125825
285264756938534913
285264756946907136
285264756955291652
285264756955303936
285264756963672064
285264756980453376
285264756993040384
285264757001449472
285264757018222593
285264760822460416
285264760847622144
285264760944082945
285264760960868352
285264761006985216
285264761011187713
285264761011195905
285264761036345344
285264761048940544
285264761057316865
285264761061519360
285264761074089984
285264761086701569
285264761095061505
285264761095069696
285264761095077888
285264761095077889
285264761103466496
285264761107644416
285264761111855104
285264761111859201
285264761111867392
285264761116053504
285264761116053506
285264761120235521
285264761120239616
285264761124425728
285264761124433921
285264761124446208
285264761128615936
285264761128640513
285264761137008640
285264761137012737
285264761141227520
285264761145393152
285264761153785856
285264761166376960
285264761166393344
285264761170583552
285264761178972160
285264761187352576
285264761187364864
285264761191546881
285264761195745280
285264761199931392
285264761199943681
285264761208320000
285264761212502016
285264761233477632
285264764660240384
285264764744105984
285264764815433728
285264764828020736
285264764861575168
285264764966432768
285264765167730688
285264765184520192
285264765188710400
285264765213876226
285264765213884416
285264765213888512
285264765226479618
285264765239054336
285264765239058432
285264765247451137
285264765251645440
285264765260009472
285264765272604672
285264765272608769
285264765272616960
285264765276807169
285264765285199872
285264765297774592
285264765301964800
285264765301968896
285264765310345217
285264765314535424
285264765314560000
285264765318737920
285264765322919936
285264765322940416
285264765327134721
285264765331312640
285264765331337216
285264765343895553
285264765343920128
285264765348093952
285264765348098048
285264765348102144
285264765348110336
285264765356490752
285264765356498944
285264765369061376
285264765377470464
285264765406826498
285264765411000321
285264768963596288
285264769169117184
285264769206849537
285264769244602369
285264769265586177
285264769278173184
285264769320099840
285264769320112128
285264769320116225
285264769320116226
285264769324310529
285264769341067265
285264769341075456
285264769341075457
285264769341075458
285264769349476353
285264769353662464
285264769370423297
285264769383006208
285264769383022596
285264769387208704
285264769387216896
285264769395597312
285264769408172033
285264769408176128
285264769408184320
285264769412378626
285264769420759040
285264769420783616
285264769424949248
285264769429147648
285264769433366530
285264769441751040
285264769441755136
285264769445937152
285264769445937153
285264769450131456
285264769458528257
285264769475309570
285264769492062208
285264769517228032
285264769525620737
285264769584340993
285264769596940288
285264769626292226
285264769634672640
285264769638866945
285264771530502144
285264773522808834
285264773547974656
285264773560553472
285264773602484225
285264773619277824
285264773623451648
285264773631836161
285264773631852544
285264773631852546
285264773636055040
285264773644419072
285264773657014272
285264773657018368
285264773661220864
285264773661224961
285264773673799680
285264773677993984
285264773686370304
285264773686386688
285264773694750720
285264773698957312
285264773698957314
285264773703139329
285264773703155712
285264773707362304
285264773711556608
285264773719932928
285264773724139521
285264773728317440
285264773732524032
285264773736693761
285264773736693762
285264773745082368
285264773745102849
285264773745111041
285264773749293056
285264773757677569
285264773766057984
285264773766066176
285264773766070272
285264773766074368
285264773766078465
285264773766082560
285264773791223809
285264773795414016
285264773803814914
285264773803819008
285264773812211713
285264776072925184
285264777633222656
285264777641611265
285264777645797377
285264777654202368
285264777658384384
285264777675165698
285264777687736320
285264777696129024
285264777696129025
285264777704513536
285264777717100545
285264777721311232
285264777725493248
285264777725497345
285264777742262272
285264777775808512
285264777780011009
285264777780023296
285264777792602112
285264777805176833
285264777809362944
285264777809371137
285264777809375232
285264777809379328
285264777813577729
285264777821970432
285264777826156545
285264777830338560
285264777830346752
285264777830354944
285264777838731264
285264777838735360
285264777838747648
285264777851334656
285264777851334657
285264777855512576
285264777859694592
285264777859698688
285264777868091393
285264777876471810
285264777889079297
285264777893253121
285264777893277696
285264777897451520
285264777905836032
285264777905844225
285264777914228736
285264777926815744
285264780086898688
285264781236117504
285264781953359872
285264781953359874
285264781970120705
285264781991112705
285264782007889922
285264782012080128
285264782016249856
285264782016266240
285264782020460544
285264782020460546
285264782024658945
285264782045618177
285264782049804288
285264782049812480
285264782054019072
285264782054023169
285264782074978304
285264782074998784
285264782083379200
285264782091759617
285264782104354816
285264782108545024
285264782121107457
285264782121107458
285264782121111552
285264782129500160
285264782133690368
285264782137896960
285264782142099456
285264782158872576
285264782158880768
285264782167273473
285264782171467776
285264782184026113
285264782192410624
285264782204997632
285264782205005824
285264782205022209
285264782209208320
285264782209212416
285264782213386240
285264782217580544
285264782221799424
285264784352477184
285264784499298305
285264786026033153
285264786130874368
285264786164428800
285264786185416705
285264786202181633
285264786214756352
285264786223144960
285264786231541760
285264786239913984
285264786239922176
285264786244112384
285264786248310784
285264786252517377
285264786252525568
285264786260910080
285264786265092096
285264786269282304
285264786281865217
285264786286055424
285264786286067712
285264786290270208
285264786294460417
285264786302828544
285264786307026944
285264786307035136
285264786319626240
285264786328023041
285264786332196864
285264786332196866
285264786332209152
285264786348965888
285264786348965890
285264786348978177
285264786348982272
285264786353188864
285264786357374976
285264786365767680
285264786369949696
285264786382520320
285264786382532608
285264786382548992
285264786411888641
285264786424463361
285264790367121408
285264790379716608
285264790396489728
285264790400692225
285264790417444864
285264790417469440
285264790421659649
285264790421663744
285264790425833473
285264790425833474
285264790434238464
285264790438416385
285264790438436864
285264790442606593
285264790442622977
285264790446800896
285264790446829568
285264790450995200
285264790451019777
285264790459392000
285264790459400192
285264790459408384
285264790463606784
285264790467772416
285264790476185600
285264790480363520
285264790488756225
285264790497132544
285264790497144832
285264790505533440
285264790505549824
285264790513909760
285264790513930240
285264790518112256
285264790522302466
285264790522327041
285264790526492672
285264790526504961
285264790526517248
285264790530715648
285264790551666688
285264790555856897
285264790560071680
285264790564270081
285264790581022720
285264790593622017
285264790614581248
285264792967577600
285264793697415168
285264794381074432
285264794423025664
285264794548858880
285264794586578945
285264794586603520
285264794590797824
285264794599186433
285264794620149761
285264794620153856
285264794624348161
285264794624356353
285264794628546560
285264794632732672
285264794636939264
285264794641104896
285264794649513984
285264794649513986
285264794653712384
285264794670465025
285264794670477313
285264794670485504
285264794683047936
285264794683068416
285264794683076608
285264794687250432
285264794687258624
285264794687262720
285264794691452928
285264794691457025
285264794691461121
285264794691465216
285264794695647232
285264794699849728
285264794704019456
285264794708226048
285264794712420352
285264794720825344
285264794724990976
285264794725015552
285264794733391872
285264794737594368
285264794745987074
285264794754355200
285264794758545409
285264794787926016
285264794800504833
285264797803638786
285264798462119936
285264798655053824
285264798671847426
285264798734761984
285264798789271552
285264798797664256
285264798801879040
285264798818631681
285264798818643969
285264798831230976
285264798839623681
285264798839627776
285264798843813888
285264798843817984
285264798847995904
285264798856388608
285264798856392705
285264798860574720
285264798860574721
285264798860582912
285264798864797696
285264798868987904
285264798873161729
285264798873169921
285264798877368320
285264798881558528
285264798881558529
285264798885765120
285264798889951232
285264798898331648
285264798898339840
285264798910930944
285264798915129344
285264798923505666
285264798927712256
285264798940266497
285264798952849408
285264798952849409
285264798969655296
285264798982238209
285264798986424320
285264798994796544
285264798998990848
285264798998994944
285264799003193344
285264801289076736
285264802585133056
285264802778058753
285264802903908352
285264802933252097
285264802933260288
285264802937442304
285264802954244096
285264802962632705
285264802979389441
285264802983583745
285264802983587840
285264803000360960
285264803004575745
285264803008765952
285264803012939777
285264803012960258
285264803021336576
285264803021340672
285264803025547264
285264803033927680
285264803038113792
285264803038126081
285264803054891008
285264803067465728
285264803071676417
285264803075850242
285264803075858432
285264803075866624
285264803080048642
285264803088453632
285264803096842240
285264803096842241
285264803109404673
285264803113619458
285264803130380288
285264803134590976
285264803134590977
285264803134595073
285264803142959104
285264803142971393
285264803155558400
285264803163955200
285264803163959297
285264803168124928
285264803239428096
285264805709897729
285264806473236480
285264806703939584
285264806875893760
285264807001718785
285264807043678208
285264807073042432
285264807081410562
285264807081414656
285264807085625344
285264807119159298
285264807127556097
285264807127576576
285264807169490944
285264807169499136
285264807182082048
285264807182090240
285264807190466562
285264807190482944
285264807194685442
285264807198855169
285264807198879744
285264807203057664
285264807203065856
285264807207251968
285264807211438081
285264807211442176
285264807219822592
285264807224016898
285264807228227584
285264807228227585
285264807232405504
285264807236628480
285264807257583616
285264807261769729
285264807274348544
285264807274373120
285264807286935553
285264807286956032
285264807295348736
285264807303708672
285264807307911168
285264807320498176
285264807333081088
285264807337267200
285264808398422018
285264809409265664
285264811246362624
285264811263139842
285264811334434816
285264811351220224
285264811351228418
285264811351232512
285264811367989249
285264811368017921
285264811372187649
285264811384766464
285264811393175552
285264811393183745
285264811397349378
285264811397369857
285264811401568256
285264811405758464
285264811409960960
285264811414138880
285264811418320896
285264811418333184
285264811422515200
285264811430907904
285264811430912000
285264811439308800
285264811439312896
285264811439321088
285264811443503104
285264811451879425
285264811460280320
285264811464466433
285264811464482816
285264811477049344
285264811481239552
285264811481247744
285264811489640448
285264811493842945
285264811493842946
285264811502231553
285264811510607873
285264811523198976
285264811544178689
285264814471790592
285264815033810944
285264815247724544
285264815285489665
285264815461654528
285264815486799872
285264815507795968
285264815516160001
285264815532953602
285264815537143808
285264815541334017
285264815562313729
285264815574900737
285264815583293440
285264815587483648
285264815591665665
285264815595859968
285264815595872257
285264815600062464
285264815600066560
285264815604260866
285264815608442880
285264815612645377
285264815616819201
285264815616823296
285264815625220096
285264815625220097
285264815625236481
285264815633612800
285264815637798912
285264815637807104
285264815637811200
285264815641989120
285264815650398208
285264815654572033
285264815654576128
285264815667163138
285264815667167233
285264815679741952
285264815683948544
285264815688138754
285264815692320771
285264815692341248
285264815704899585
285264815704915968
285264815717502976
285264815721693184
285264818481553408
285264819127463938
285264819479797760
285264819597238272
285264819605614593
285264819643363328
285264819655958530
285264819706269696
285264819723046912
285264819723051008
285264819727237120
285264819727253505
285264819760795649
285264819781783552
285264819785961472
285264819790172161
285264819802734592
285264819806937088
285264819806941184
285264819811131392
285264819819536384
285264819823710208
285264819823730689
285264819836317696
285264819840487424
285264819840495618
285264819844689920
285264819844702208
285264819844706304
285264819848880128
285264819853074432
285264819857281025
285264819869847554
285264819869868032
285264819878252544
285264819882426368
285264819890814976
285264819890835456
285264819895013376
285264819895033856
285264819903414272
285264819907592192
285264819911806977
285264819915993088
285264819915997185
285264819970527233
285264821937664000
285264823808323585
285264823829282817
285264823883800576
285264823896383488
285264823896395777
285264823900594176
285264823921553408
285264823938347008
285264823955103744
285264823955124225
285264823963508736
285264823988666368
285264823988678656
285264823997050880
285264824001261568
285264824009641984
285264824013824000
285264824013832193
285264824018022401
285264824022204417
285264824026423296
285264824034787328
285264824034811905
285264824039006208
285264824043180032
285264824043180033
285264824043188224
285264824059953153
285264824059961344
285264824064151552
285264824064176129
285264824072536064
285264824076730370
285264824076730371
285264824080949250
285264824085135360
285264824097701888
285264824101924865
285264824110297088
285264824110297089
285264824114503680
285264824114503681
285264824127086592
285264824131264512
285264824135462912
285264824135471105
285264828048760833
285264828057149441
285264828069736450
285264828082290688
285264828090683393
285264828090695680
285264828094898176
285264828094902272
285264828107460608
285264828107485185
285264828111650817
285264828120051712
285264828120068096
285264828136837120
285264828141019136
285264828141035520
285264828145213440
285264828153618434
285264828157816832
285264828161994752
285264828162002945
285264828166205440
285264828170387457
285264828170391552
285264828174577664
285264828178763777
285264828178776065
285264828187164672
285264828191354880
285264828203950081
285264828208119808
285264828208140288
285264828216528896
285264828220723200
285264828224913408
285264828237492224
285264828237504512
285264828250091520
285264828254273539
285264828271046658
285264828271046659
285264828271050752
285264828283625472
285264828287819776
285264828287819777
285264828304592897
285264828308787200
285264828312981505
285264831370653697
285264831861383168
285264831936880640
285264832251428864
285264832326950914
285264832335319040
285264832339513344
285264832352092160
285264832360505346
285264832364703744
285264832368873472
285264832368881664
285264832368889856
285264832381452288
285264832381456384
285264832385662976
285264832389853184
285264832389869568
285264832402436097
285264832402448384
285264832406646784
285264832410812416
285264832410816513
285264832410828800
285264832415006720
285264832415031296
285264832419221504
285264832419229696
285264832423399424
285264832431800321
285264832444379137
285264832448569344
285264832448569346
285264832456978432
285264832465358850
285264832469532674
285264832473739266
285264832473743360
285264832482115584
285264832486334464
285264832490504192
285264832494702593
285264832507289600
285264832507305985
285264832515682304
285264832528269312
285264836407992320
285264836475097088
285264836475101184
285264836487700480
285264836500258816
285264836500262912
285264836508667904
285264836512854016
285264836512862208
285264836521259009
285264836538019840
285264836538028032
285264836542214144
285264836542226433
285264836550606848
285264836554801153
285264836558987264
285264836575756289
285264836579966976
285264836579971072
285264836584169472
285264836588351488
285264836592533504
285264836596740096
285264836596752385
285264836600930304
285264836605116416
285264836609318912
285264836613513217
285264836613521408
285264836613533696
285264836621918208
285264836638679040
285264836638687232
285264836642893824
285264836642893825
285264836647075840
285264836651282432
285264836659671040
285264836663844865
285264836663857153
285264836668030976
285264836668059648
285264836676444160
285264836684808194
285264836684816384
285264836684836864
285264836689031168
285264836705808385
285264839151083521
285264839843123201
285264839989927937
285264840065445888
285264840119943169
285264840136724480
285264840170303488
285264840245796864
285264840421945344
285264840497442816
285264840677785600
285264840681996290
285264840707162112
285264840711344129
285264840732323842
285264840732327936
285264840732327937
285264840740728832
285264840744910848
285264840749109248
285264840753299456
285264840761700354
285264840765870080
285264840770060290
285264840770064384
285264840774266880
285264840774279170
285264840782663680
285264840782671873
285264840795226112
285264840803614720
285264840803614721
285264840803627008
285264840807833601
285264840812007424
285264840832995328
285264840849760256
285264840853950464
285264840858161152
285264840862334976
285264840862363648
285264840879124480
285264840883331072
285264840883331074
285264840891695105
285264840912674816
285264840912683011
285264843655749632
285264844851146752
285264844888891392
285264844897275905
285264844901457920
285264844914044928
285264844918231040
285264844922421249
285264844922445824
285264844926636032
285264844935004160
285264844935020546
285264844939202560
285264844947587072
285264844947599360
285264844947603456
285264844955975680
285264844955979776
285264844960169984
285264844960174080
285264844960190464
285264844964392960
285264844968558592
285264844981149697
285264844985344000
285264844985352193
285264844985352194
285264844989530112
285264844993728513
285264844993732610
285264844993744896
285264844993748992
285264844993748993
285264844997931008
285264844997939201
285264844997943296
285264845006307329
285264845010501633
285264845010509824
285264845014695936
285264845014708224
285264845018918912
285264845023100929
285264845027295232
285264845056659457
285264847690690560
285264848370147329
285264848940584961
285264849070596096
285264849083174912
285264849099956225
285264849104166913
285264849129332737
285264849133502464
285264849137700864
285264849137713152
285264849146093568
285264849150296064
285264849158696960
285264849162866690
285264849162870785
285264849167060992
285264849171259392
285264849175453696
285264849175470080
285264849192239104
285264849196437505
285264849200611328
285264849200640001
285264849204813824
285264849204826112
285264849217413121
285264849225805824
285264849229971457
285264849229975552
285264849229983745
285264849234186240
285264849246752768
285264849246756864
285264849246773248
285264849259356160
285264849263546368
285264849267728384
285264849271922689
285264849284526080
285264849288712192
285264849305493504
285264849318068224
285264852002418689
285264853176811520
285264853214572544
285264853214584833
285264853231353856
285264853231357952
285264853243920384
285264853256503296
285264853281677312
285264853294252032
285264853302640641
285264853306851328
285264853306855424
285264853311041536
285264853323640833
285264853327814656
285264853332029440
285264853332029441
285264853340405760
285264853352992769
285264853361360897
285264853361373184
285264853365563392
285264853365563393
285264853369757696
285264853369778176
285264853386530816
285264853386539008
285264853386555392
285264853390749696
285264853394919425
285264853407518721
285264853407518722
285264853415895041
285264853420089344
285264853420109824
285264853428477953
285264853436862465
285264853445246976
285264853457838080
285264853457854464
285264853457858560
285264853462044673
285264853478830080
285264854787444737
285264857085902848
285264857295618048
285264857404669953
285264857425641472
285264857434054657
285264857455013888
285264857463394305
285264857463398400
285264857463406592
285264857467588608
285264857467613184
285264857480175616
285264857484390401
285264857488564224
285264857488584704
285264857492750336
285264857496965120
285264857501167616
285264857517920256
285264857522130944
285264857534693379
285264857538891776
285264857543081984
285264857543094272
285264857547280385
285264857547284480
285264857555664896
285264857555693568
285264857564061696
285264857576636417
285264857585041408
285264857589239808
285264857597616128
285264857606004736
285264857606012928
285264857610199040
285264857610203136
285264857610219520
285264857614385152
285264857618579456
285264857622777857
285264857626992640
285264857631174656
285264857643753472
285264857643769856
285264857652162560
285264857656340481
285264857656356865
285264859237597185
285264859707359232
285264861305389057
285264861565440000
285264861640925184
285264861640929280
285264861657714688
285264861666103296
285264861674471424
285264861674475520
285264861682884609
285264861699645440
285264861699649536
285264861708025856
285264861708042240
285264861712244736
285264861716414464
285264861724831744
285264861728997376
285264861729001472
285264861733199872
285264861733199873
285264861737394176
285264861737410561
285264861758357504
285264861758386176
285264861766750209
285264861766766592
285264861766766593
285264861766774784
285264861770944512
285264861770960897
285264861775138816
285264861783523328
285264861783535616
285264861796114433
285264861808693248
285264861817102336
285264861821272065
285264861821280257
285264861825474560
285264861825486849
285264861829664769
285264861829677056
285264861863223296
285264861863231488
285264861863239680
285264861863243778
285264861867413504
285264863985541120
285264865587781633
285264865600348160
285264865612939265
285264865654874112
285264865663266817
285264865734574080
285264865755553792
285264865780707328
285264865797492736
285264865801687041
285264865814265856
285264865831047169
285264865852014592
285264865856221184
285264865860399104
285264865868787712
285264865872990208
285264865877180416
285264865881370625
285264865885560834
285264865885573121
285264865885577217
285264865893961728
285264865906528256
285264865906536448
285264865906548736
285264865910718466
285264865914929152
285264865914937345
285264865919119360
285264865923325952
285264865931710465
285264865931710466
285264865940103168
285264865940103169
285264865948471296
285264865952690177
285264865961058304
285264865965273088
285264865982042113
285264865998811136
285264869828202496
285264869912113152
285264869928873984
285264869975019521
285264870025359360
285264870033731584
285264870058913792
285264870063091712
285264870071468032
285264870079860737
285264870084075520
285264870096633856
285264870096650240
285264870100856832
285264870105030656
285264870105034753
285264870113427456
285264870117625856
285264870134386688
285264870134386690
285264870138580992
285264870142775296
285264870142791680
285264870159552514
285264870159556609
285264870163742720
285264870163755010
285264870163763200
285264870172147712
285264870172151809
285264870184714240
285264870184718337
285264870188912640
285264870201507840
285264870201516032
285264870205693952
285264870209892352
285264870214082560
285264870214082561
285264870218276864
285264870247657472
285264870251831296
285264870256046082
285264870264406016
285264870268628993
285264870272794624
285264870272802816
285264870272815106
285264872189595648
285264873485647872
285264874118983680
285264874139963393
285264874156724224
285264874156728321
285264874181885952
285264874211266560
285264874211270657
285264874228031488
285264874236420096
285264874244820993
285264874257408000
285264874261577728
285264874269990912
285264874278383616
285264874295156737
285264874299338753
285264874303520768
285264874311909376
285264874311925760
285264874316132353
285264874320302080
285264874320326659
285264874328711168
285264874328715264
285264874337091584
285264874337099777
285264874341281792
285264874345472001
285264874349666304
285264874353868800
285264874353881088
285264874358059008
285264874362253313
285264874370650112
285264874383241216
285264874404200449
285264874404208641
285264874412580864
285264874425163776
285264874433556480
285264874458730497
285264874462904322
285264874467115008
285264874479685634
285264876501356544
285264877176647680
285264877533134848
285264878011301888
285264878191665152
285264878229401601
285264878313283584
285264878330060801
285264878330073088
285264878363619329
285264878397177856
285264878401359872
285264878405570560
285264878409756672
285264878422335488
285264878426525696
285264878434926592
285264878443315201
285264878443319297
285264878447493120
285264878460076033
285264878460076034
285264878485241857
285264878489460736
285264878497841153
285264878497849344
285264878506221568
285264878514614272
285264878514614273
285264878523002880
285264878539771904
285264878543974402
285264878543974403
285264878548180992
285264878552363009
285264878560755712
285264878564933632
285264878581719040
285264878581727232
285264878590111744
285264878590124033
285264878594301952
285264878594318336
285264878627868672
285264878644654080
285264880859222016
285264880930541568
285264881626804224
285264882276909056
285264882314665984
285264882457251840
285264882557911040
285264882566320129
285264882599870464
285264882599882752
285264882629234688
285264882658574336
285264882662780928
285264882666987520
285264882671181824
285264882675376128
285264882683748352
285264882692145152
285264882708905984
285264882713100289
285264882713108482
285264882721509377
285264882729881600
285264882734071809
285264882738274306
285264882742489089
285264882750873600
285264882755067904
285264882759245825
285264882759249920
285264882771824640
285264882771849216
285264882776014848
285264882780237824
285264882792792065
285264882792800258
285264882797010944
285264882805374977
285264882805387264
285264882809573376
285264882813767681
285264882813779968
285264882826346496
285264882826362881
285264882830569472
285264882843148288
285264882847342592
285264882855727104
285264884839624705
285264885879799809
285264886513139712
285264886731264000
285264886785785857
285264886789971969
285264886789984257
285264886827724800
285264886848712704
285264886852898816
285264886857089024
285264886857097216
285264886861287425
285264886861287427
285264886865461249
285264886865477632
285264886865485824
285264886873870336
285264886882254850
285264886890627072
285264886890627074
285264886890631168
285264886890647552
285264886894825472
285264886894829569
285264886899023872
285264886899032064
285264886899040256
285264886911602688
285264886919995392
285264886920015873
285264886924185601
285264886924206080
285264886932598784
285264886936768512
285264886949355520
285264886953562112
285264886953566210
285264886957735937
285264886957756416
285264886961942528
285264886966136833
285264886974533632
285264886978707456
285264886991290368
285264886991306752
285264886991314944
285264886995488769
285264887003889664
285264887058399232
285264890866855936
285264890946519040
285264890963308544
285264890971697152
285264890996862977
285264891005259776
285264891009454080
285264891034628096
285264891038793728
285264891043004416
285264891047186432
285264891055591425
285264891059781632
285264891072348161
285264891076558850
285264891076571137
285264891080749056
285264891084943360
285264891084943361
285264891093323776
285264891093331968
285264891105910784
285264891114299392
285264891114299393
285264891131076608
285264891135270913
285264891139485696
285264891143655424
285264891147845632
285264891152048128
285264891152052224
285264891156250624
285264891160432640
285264891160440832
285264891164647425
285264891168833536
285264891168845824
285264891177209856
285264891181424640
285264891193991168
285264891194003456
285264891202379776
285264891206569985
285264891206578177
285264891210772480
285264891240120321
285264891240136704
285264891252723712
285264893677019137
285264894889189378
285264895044358145
285264895140835328
285264895145033728
285264895157600256
285264895233097728
285264895249883136
285264895266672640
285264895279251457
285264895291826176
285264895296028672
285264895296028673
285264895300214784
285264895300214785
285264895300227072
285264895308603392
285264895312797696
285264895312818176
285264895316987904
285264895321190400
285264895325372416
285264895325372417
285264895325388800
285264895329591296
285264895333769216
285264895333785600
285264895358939136
285264895363125248
285264895367344128
285264895371522049
285264895375704064
285264895384109058
285264895392481280
285264895413465088
285264895413473280
285264895421853696
285264895421865984
285264895430238208
285264895430254592
285264895442833408
285264895442841601
285264895459610624
285264895463813122
285264895468007424
285264896877273089
285264897472864258
285264899154800641
285264899192541184
285264899247067136
285264899318374400
285264899335151616
285264899347730432
285264899351932928
285264899389673472
285264899440005122
285264899444178944
285264899444195330
285264899460964352
285264899465158656
285264899465170944
285264899465175040
285264899469369344
285264899473567745
285264899477762049
285264899481935872
285264899486121984
285264899486150657
285264899490328576
285264899490332672
285264899502927872
285264899507097600
285264899507101696
285264899511287808
285264899519705088
285264899523870720
285264899528077313
285264899532271616
285264899536457728
285264899544850432
285264899549057025
285264899553230848
285264899557429248
285264899561619456
285264899561639937
285264899570024449
285264899574218752
285264899578417152
285264899603574784
285264899607769089
285264901906243584
285264902170505218
285264903378448387
285264903554605057
285264903558815744
285264903571394560
285264903575580673
285264903604940800
285264903617540097
285264903634296834
285264903638482945
285264903642681344
285264903655264257
285264903655280640
285264903663648768
285264903663656960
285264903672045569
285264903672057856
285264903672066048
285264903680430080
285264903680446464
285264903684624384
285264903688826881
285264903688839168
285264903693008896
285264903693008897
285264903693021184
285264903697219584
285264903701401600
285264903705595904
285264903714000896
285264903714000897
285264903718199296
285264903726587904
285264903726592000
285264903734960128
285264903743352832
285264903743365122
285264903751737344
285264903755923458
285264903755939840
285264903760134144
285264903764328448
285264903768522754
285264903768526848
285264903772725249
285264903785308161
285264903802077184
285264907702767616
285264907744718848
285264907765706752
285264907769880576
285264907774091264
285264907799257088
285264907811840000
285264907820208128
285264907820232704
285264907824422913
285264907828621312
285264907832807424
285264907841191936
285264907849576448
285264907857977344
285264907866365952
285264907874734080
285264907874738176
285264907874750464
285264907878932480
285264907878952960
285264907883126784
285264907883134976
285264907887316992
285264907887337472
285264907895709696
285264907904114688
285264907904118785
285264907912495105
285264907912495106
285264907916673024
285264907920887808
285264907925073922
285264907929260032
285264907933458433
285264907933466624
285264907941855232
285264907941859328
285264907941863424
285264907946041344
285264907946049536
285264907954450432
285264907958620160
285264907962818560
285264907967021057
285264907983785986
285264907987980288
285264907987984384
285264908025737218
285264910248710144
285264911838359553
285264911980982272
285264911989350400
285264912001953793
285264912006139904
285264912010321920
285264912031313920
285264912039673856
285264912039686145
285264912039698432
285264912043868160
285264912056467457
285264912064864256
285264912069042176
285264912073256960
285264912081620993
285264912081629185
285264912081645568
285264912085823488
285264912085835777
285264912094203905
285264912098398208
285264912098418688
285264912098418690
285264912102596609
285264912102608896
285264912106790912
285264912110977025
285264912110989312
285264912115171328
285264912119386113
285264912123576320
285264912127782912
285264912131977216
285264912136163328
285264912140353536
285264912140365824
285264912152932352
285264912152940544
285264912152944640
285264912157130753
285264912161337344
285264912173916162
285264912182284290
285264912186474497
285264912194875392
285264912194891776
285264912207446016
285264912232615937
285264912845004802
285264913335742464
285264915650998272
285264915747442689
285264915772604417
285264916120752128
285264916166885376
285264916171067392
285264916192038912
285264916200435713
285264916204634114
285264916208812033
285264916217225217
285264916221419524
285264916225609729
285264916229812224
285264916234002433
285264916242386944
285264916246573056
285264916259147776
285264916259155968
285264916271751168
285264916275941376
285264916280115200
285264916284329985
285264916288532480
285264916288532481
285264916292698113
285264916305285120
285264916305289216
285264916305301504
285264916309475328
285264916309475329
285264916309483520
285264916313669632
285264916313681920
285264916313681921
285264916313686017
285264916313690113
285264916313698305
285264916322058240
285264916322058241
285264916334669824
285264916351426560
285264916351447040
285264917832028161
285264920264708096
285264920336011264
285264920336027648
285264920377974784
285264920390533120
285264920411504640
285264920411512832
285264920415703040
285264920415707136
285264920424087553
285264920424099841
285264920424103936
285264920424112129
285264920432476161
285264920432496640
285264920440893440
285264920445067265
285264920445067266
285264920445075456
285264920445079552
285264920445083648
285264920445083650
285264920457650176
285264920457654272
285264920457662464
285264920461852672
285264920461860864
285264920466046977
285264920474431488
285264920482836480
285264920503791616
285264920516366336
285264920520556544
285264920520572928
285264920520585216
285264920528949248
285264920533155841
285264920533164032
285264920537337856
285264920562524161
285264920579297280
285264920587689985
285264920604467200
285264922970054658
285264923393658880
285264923402055681
285264924018618368
285264924446445568
285264924480000000
285264924496781312
285264924521922560
285264924521938944
285264924534513665
285264924555505664
285264924576448512
285264924576473089
285264924580642816
285264924580646913
285264924584861696
285264924597428224
285264924605808641
285264924614217729
285264924622589953
285264924622610433
285264924635172865
285264924639371264
285264924639379457
285264924643565568
285264924643573760
285264924643586048
285264924647755776
285264924647759872
285264924651945984
285264924656140288
285264924656148480
285264924660342785
285264924660350976
285264924660359168
285264924664528897
285264924664541184
285264924668747776
285264924672917504
285264924677140480
285264924685504513
285264924685512705
285264924689719296
285264924693897216
285264924702289922
285264924706484224
285264924719054848
285264924727451649
285264924752629761
285264927629910018
285264928414248960
285264928439402497
285264928481374208
285264928619773954
285264928728809472
285264928783351810
285264928833691649
285264928850452480
285264928858861568
285264928875622400
285264928879816704
285264928879828992
285264928879833088
285264928888217600
285264928888221698
285264928896581632
285264928900788224
285264928900804608
285264928909164544
285264928917557248
285264928921772033
285264928925966337
285264928942731264
285264928951128064
285264928951136257
285264928955314176
285264928955314177
285264928980492288
285264928988856320
285264928988884992
285264928993075200
285264928997269504
285264929001463808
285264929009827840
285264929014034432
285264929014050816
285264929026613248
285264929030807552
285264929030807553
285264929047580672
285264929076940801
285264929076944896
285264929081151490
285264931337666560
285264931413168128
285264932843450369
285264932872785921
285264932956667904
285264932965081088
285264932981858304
285264933015408641
285264933019598848
285264933036380160
285264933040558080
285264933040582656
285264933057343488
285264933061545984
285264933065723905
285264933065748480
285264933074108416
285264933078331392
285264933082501120
285264933082505218
285264933082513408
285264933090889728
285264933107666944
285264933111873537
285264933116055554
285264933120274432
285264933124448256
285264933124456448
285264933128650753
285264933132828673
285264933137031169
285264933145411584
285264933162209281
285264933166391296
285264933166399488
285264933170606081
285264933174792192
285264933178982400
285264933187366913
285264933195755520
285264933208326144
285264933208334338
285264933216714752
285264933233512448
285264933250293761
285264935162871808
285264935859130368
285264937037729792
285264937062899712
285264937079685120
285264937130016768
285264937146789891
285264937155166208
285264937167765504
285264937167769601
285264937171972096
285264937180332032
285264937192943616
285264937201319936
285264937226473473
285264937226481664
285264937230671872
285264937230671873
285264937230684161
285264937239060483
285264937243258881
285264937247453184
285264937247461377
285264937251651584
285264937255849984
285264937260048384
285264937264234496
285264937264246784
285264937268432896
285264937289392129
285264937297801216
285264937301975040
285264937306173440
285264937306181632
285264937310380032
285264937318756355
285264937327132672
285264937331326976
285264937339736064
285264937356505088
285264937373270016
285264937373286400
285264937381658624
285264937390051328
285264937411031040
285264937436184578
285264937440378880
285264937448775681
285264939390750720
285264939940212736
285264940804231168
285264940997160960
285264941160726529
285264941185896448
285264941190086656
285264941190090752
285264941261418496
285264941273972736
285264941273985024
285264941282373632
285264941324333056
285264941328506880
285264941328510976
285264941336915968
285264941341093888
285264941345296384
285264941357862912
285264941378850816
285264941391421440
285264941395632129
285264941404020736
285264941408206850
285264941412401152
285264941412409344
285264941416591362
285264941416603648
285264941416607744
285264941420777472
285264941420777473
285264941420793856
285264941429182465
285264941445951488
285264941445959682
285264941454352386
285264941462720513
285264941462728704
285264941462732800
285264941462745088
285264941462745090
285264941466918913
285264941466939392
285264941471113216
285264941475328000
285264941496274945
285264941504679936
285264941508861952
285264941508861953
285264943106887680
285264943278878720
285264945493450752
285264945506029568
285264945518620673
285264945531195392
285264945531211777
285264945547993088
285264945552187393
285264945560563713
285264945564758016
285264945568952320
285264945581543424
285264945585741824
285264945589940224
285264945606692865
285264945610903552
285264945615093760
285264945619292162
285264945619292163
285264945636069376
285264945636073472
285264945636073473
285264945644453888
285264945648631808
285264945652830208
285264945652854784
285264945652854785
285264945657049088
285264945661218817
285264945661235200
285264945661239297
285264945669611520
285264945669623808
285264945669623809
285264945677996032
285264945678008320
285264945690578944
285264945690587136
285264945690599424
285264945703157760
285264945719947264
285264945724153857
285264945724157952
285264945728339968
285264945753513985
285264945791258624
285264949352210432
285264949352214528
285264949406744577
285264949499031552
285264949536772097
285264949582905344
285264949666791424
285264949696151552
285264949704544257
285264949725503488
285264949729714177
285264949742272513
285264949750665216
285264949759049728
285264949759074304
285264949759078401
285264949763244033
285264949784215552
285264949784215553
285264949784236032
285264949788418048
285264949788430337
285264949792604160
285264949800992770
285264949805187072
285264949805203456
285264949809389568
285264949809393664
285264949813579776
285264949813583872
285264949813596160
285264949817790465
285264949817794560
285264949834547201
285264949834571776
285264949838741504
285264949842964480
285264949847130112
285264949855526914
285264949868109824
285264949876498434
285264949897490432
285264949901660160
285264949905862656
285264949947813888
285264953835921408
285264953835921409
285264953865281536
285264953898831873
285264953911431169
285264953928216576
285264953932410880
285264953936580608
285264953936588800
285264953936588802
285264953936592896
285264953940770817
285264953940774913
285264953944993792
285264953957560320
285264953965953024
285264953974325249
285264953995300865
285264953999491072
285264953999495168
285264953999515649
285264953999519744
285264954003689475
285264954003705856
285264954003705857
285264954007908352
285264954033057792
285264954033061888
285264954033065984
285264954037239808
285264954041454592
285264954049835008
285264954062430208
285264954062434304
285264954066604033
285264954075017217
285264954083389441
285264954087579649
285264954087600128
285264954095976449
285264954100154368
285264954104377344
285264954137927681
285264954142101504
285264954150514688
285264956113440768
285264956490915840
285264957870862336
285264957904392193
285264958114115585
285264958118309888
285264958122496003
285264958122504194
285264958126686208
285264958139285504
285264958143471616
285264958147661824
285264958156054529
285264958164434944
285264958164463617
285264958181216256
285264958185410560
285264958185422849
285264958189600768
285264958189604866
285264958206390272
285264958218960896
285264958218973184
285264958218981377
285264958218985473
285264958227353601
285264958227378176
285264958231543809
285264958235742208
285264958235750400
285264958235750401
285264958235750402
285264958235754496
285264958235766784
285264958252535808
285264958256734208
285264958273515520
285264958302859265
285264958302863360
285264958307045377
285264958307069952
285264958315442176
285264958315446274
285264958319628289
285264958340595712
285264961717035008
285264961733808129
285264961847054336
285264962140639232
285264962149044225
285264962220339200
285264962245517313
285264962304221184
285264962321014784
285264962325204993
285264962329395200
285264962341961729
285264962341961730
285264962346180608
285264962358738944
285264962362953728
285264962367131648
285264962367148032
285264962371321856
285264962375544833
285264962379710464
285264962388127745
285264962392313856
285264962396495873
285264962396516352
285264962400681984
285264962404900864
285264962404904960
285264962409086976
285264962413268992
285264962413281280
285264962413281281
285264962417459200
285264962417479680
285264962417483777
285264962417483778
285264962430058496
285264962430070784
285264962438443008
285264962442633216
285264962442633218
285264962451030016
285264962467819522
285264962471985152
285264962472013824
285264962480402432
285264962480402433
285264962492968960
285264962539098112
285264966020390913
285264966192353280
285264966234304517
285264966255259648
285264966351745025
285264966406266880
285264966477545472
285264966515314688
285264966523682816
285264966523699200
285264966536282112
285264966540472321
285264966561452033
285264966574039040
285264966582427648
285264966586597376
285264966590791680
285264966590816256
285264966594998272
285264966599188480
285264966599200769
285264966607589376
285264966611767296
285264966624350209
285264966624354304
285264966624354305
285264966624370688
285264966628548608
285264966628552706
285264966632763392
285264966662103041
285264966666297344
285264966678872064
285264966678884352
285264966683078656
285264966691459072
285264966691471361
285264966699851776
285264966708248576
285264966708252672
285264966720819200
285264966725033984
285264966745980928
285264966771154945
285264970185326592
285264970533437440
285264970587963392
285264970638299136
285264970646708224
285264970692829184
285264970705428481
285264970705428482
285264970713812994
285264970726395904
285264970734780416
285264970738978816
285264970755756032
285264970759946240
285264970776723456
285264970780909569
285264970780925953
285264970789314560
285264970789314561
285264970797707265
285264970801872897
285264970810277888
285264970810286080
285264970814472193
285264970818650113
285264970822860800
285264970835435520
285264970839629824
285264970839642112
285264970839650305
285264970843832320
285264970843832321
285264970843836416
285264970848014336
285264970848030721
285264970856419328
285264970860593153
285264970864791552
285264970869010432
285264970869010433
285264970881572864
285264970898341888
285264970919321601
285264970923520000
285264970923528192
285264970927718400
285264970944491520
285264972911616001
285264974518030336
285264974832599040
285264974845190145
285264974857789440
285264974874570752
285264974878760960
285264974899732480
285264974929084416
285264974941655041
285264974950068225
285264974958452736
285264974962634752
285264974962651136
285264974966837248
285264974975213569
285264974979403776
285264974979424256
285264974987816961
285264974996193281
285264975000375296
285264975000391680
285264975000399872
285264975008776193
285264975017148416
285264975017152512
285264975017160704
285264975021350912
285264975025549312
285264975038132224
285264975042326528
285264975042326529
285264975046529025
285264975050706944
285264975050723328
285264975054921728
285264975059107840
285264975059111936
285264975063289857
285264975067496448
285264975071682560
285264975071690753
285264975071698944
285264975071698945
285264975075893248
285264975084269568
285264975113625601
285264977395335169
285264977491791872
285264977609244672
285264978615877633
285264978657824768
285264978741698560
285264978800439296
285264978892701697
285264978955608064
285264979001749504
285264979022716928
285264979068854273
285264979081433088
285264979102429184
285264979127590913
285264979135975425
285264979156946944
285264979161120769
285264979161128960
285264979165323265
285264979165339649
285264979169529856
285264979173724160
285264979177906176
285264979177922561
285264979182100480
285264979194683392
285264979198877697
285264979203080192
285264979207274496
285264979224047616
285264979224059905
285264979228229632
285264979232423936
285264979232432128
285264979249225729
285264979253420033
285264979270172672
285264979274371072
285264979282755584
285264979295367168
285264979312119808
285264979316338688
285264979333115904
285264979337306112
285264982759841795
285264982822776832
285264982910844928
285264982961168384
285264982986350592
285264983170895872
285264983275745280
285264983288332289
285264983313494016
285264983317700609
285264983342841857
285264983351230464
285264983355437056
285264983355437057
285264983359635456
285264983363817472
285264983363825664
285264983372210177
285264983384788992
285264983384793088
285264983389007873
285264983393181696
285264983393181697
285264983409967104
285264983414145024
285264983414145026
285264983414165504
285264983418368000
285264983422541824
285264983422550016
285264983422562305
285264983435128832
285264983443505152
285264983451918336
285264983451922432
285264983460302848
285264983481253888
285264983485448192
285264983485472769
285264983493840896
285264983493849088
285264983502233600
285264983506419712
285264983527411712
285264985653903360
285264985846865920
285264987402940417
285264987432288257
285264987461664769
285264987474255873
285264987491016704
285264987491028994
285264987491037185
285264987495206912
285264987495223299
285264987499421696
285264987524587520
285264987528757248
285264987528777728
285264987532951553
285264987532976128
285264987537170432
285264987553927170
285264987558121472
285264987558121473
285264987562315778
285264987562323969
285264987566505984
285264987566522368
285264987566526464
285264987579097088
285264987579097089
285264987579117568
285264987587502082
285264987604283392
285264987608457216
285264987608477697
285264987612651520
285264987633618944
285264987637809152
285264987642003456
285264987654594560
285264987658784768
285264987662987264
285264987671388160
285264987683950592
285264987683966976
285264987683975168
285264987688148993
285264987688148994
285264987692347395
285264990200553472
285264991228133376
285264991446249473
285264991588847617
285264991647576064
285264991655972864
285264991672745984
285264991676936192
285264991676948480
285264991689519104
285264991718891520
285264991723065344
285264991731474432
285264991735652354
285264991739854848
285264991744032769
285264991748227073
285264991748231169
285264991752433664
285264991760838657
285264991769210880
285264991769210881
285264991769219072
285264991769227265
285264991773396992
285264991777591297
285264991777603584
285264991786004480
285264991790198784
285264991798562816
285264991802773504
285264991811149824
285264991811158016
285264991823740929
285264991832133632
285264991836336128
285264991840501761
285264991853088769
285264991865679872
285264991865679873
285264991865688064
285264991869861889
285264991907639299
285264991916019712
285264991928590336
285264991957954560
285264995833507840
285264995837685762
285264995846074368
285264995858673666
285264995867033600
285264995867054081
285264995875438592
285264995879636992
285264995892199425
285264995896401921
285264995900604417
285264995908984832
285264995917385728
285264995925762048
285264995925778435
285264995938344961
285264995942543360
285264995946733569
285264995946737664
285264995946741761
285264995946754048
285264995950936064
285264995955126272
285264995959332864
285264995963518977
285264995963527168
285264995976085504
285264995976097795
285264995980308482
285264995984490496
285264995988684800
285264995997073408
285264995997085696
285264996001263616
285264996009652226
285264996018053120
285264996018053121
285264996030623745
285264996047405056
285264996051607552
285264996059975680
285264998073241600
285264999457378306
285264999516078080
285264999549644801
285264999906168832
285265000032002048
285265000036192256
285265000057147394
285265000073940992
285265000073945088
285265000082329602
285265000086503425
285265000086519808
285265000086523907
285265000086528000
285265000090697728
285265000090705920
285265000099098624
285265000115871744
285265000120074242
285265000124260352
285265000124260353
285265000128446464
285265000128471040
285265000136839169
285265000136847360
285265000136851456
285265000141029376
285265000141033472
285265000141053954
285265000145252352
285265000149434370
285265000149442560
285265000157810688
285265000174583808
285265000178778112
285265000178786304
285265000178798592
285265000182992896
285265000187191296
285265000191377408
285265000191381505
285265000195555328
285265000195559424
285265000195563520
285265000199753729
285265000245895168
285265003500675074
285265003861385216
285265003991429122
285265003999809536
285265004020760577
285265004041732096
285265004075315201
285265004079505409
285265004117241857
285265004217917440
285265004243075072
285265004285014017
285265004285026304
285265004289196032
285265004289196033
285265004293406721
285265004297601024
285265004306001921
285265004318580736
285265004326944768
285265004326957057
285265004331147264
285265004335333376
285265004339556352
285265004352114688
285265004352135168
285265004352139264
285265004352139265
285265004356333568
285265004360523777
285265004368904192
285265004373094401
285265004373110784
285265004385665024
285265004389859329
285265004394057728
285265004398252032
285265004402466817
285265004415045632
285265004419248128
285265004427628544
285265004444409856
285265004452802560
285265004456976384
285265004461170688
285265004477960192
285265004503121921
285265004515704832
285265004532490240
285265008147959810
285265008273813504
285265008420593665
285265008428982272
285265008479326208
285265008479326209
285265008483524608
285265008491913216
285265008504483841
285265008504496128
285265008512868352
285265008517058560
285265008517058562
285265008517083136
285265008521265152
285265008525451264
285265008529657858
285265008546418688
285265008559009792
285265008559026176
285265008567390209
285265008567394304
285265008571588608
285265008575787009
285265008575795200
285265008575803392
285265008579977216
285265008584171520
285265008584183809
285265008592551936
285265008609341440
285265008609345536
285265008613539840
285265008617746432
285265008621932544
285265008626122752
285265008634503168
285265008634503169
285265008638705664
285265008647102464
285265008659681280
285265008659681281
285265008663863296
285265008663875584
285265008668073984
285265008676450304
285265008676466688
285265008705802241
285265008735170560
285265012577169408
285265012581363713
285265012631666691
285265012635881473
285265012640083968
285265012711378945
285265012715565059
285265012728164352
285265012732350464
285265012736544769
285265012744929280
285265012744929281
285265012744929282
285265012744941568
285265012749115392
285265012753305600
285265012753321984
285265012757499904
285265012765892608
285265012765908993
285265012770082816
285265012774281216
285265012778475520
285265012782669825
285265012791066624
285265012791070720
285265012795252737
285265012799451136
285265012803653632
285265012803657728
285265012807827457
285265012807856128
285265012812025856
285265012812038144
285265012812042241
285265012832997376
285265012837191681
285265012841390081
285265012841398272
285265012858179584
285265012866564096
285265012874964992
285265012887519232
285265015378960384
285265016372985857
285265016670785537
285265016742096896
285265016821796865
285265016825991168
285265016876302337
285265016876302338
285265016880521217
285265016888893440
285265016897282050
285265016901472256
285265016909877248
285265016918269953
285265016930840576
285265016939225088
285265016943415296
285265016943431681
285265016947613697
285265016947613698
285265016947621889
285265016947625985
285265016951816192
285265016951820289
285265016956010496
285265016956010497
285265016960217088
285265016964382721
285265016964382722
285265016972783616
285265016976982016
285265016985378816
285265016993746945
285265016993751040
285265017002160129
285265017002160131
285265017006354432
285265017023119360
285265017027297280
285265017031491584
285265017039884288
285265017052467200
285265017056681986
285265019078336513
285265021007708160
285265021011894272
285265021037051905
285265021041274880
285265021062225920
285265021099966465
285265021099978752
285265021099995138
285265021104164865
285265021112557569
285265021116760064
285265021120937985
285265021125160961
285265021133529088
285265021133529089
285265021133549569
285265021137727488
285265021137735682
285265021141913600
285265021141917697
285265021141934080
285265021146107905
285265021154492416
285265021154516992
285265021158690816
285265021171286016
285265021175463936
285265021188067329
285265021192249344
285265021200646144
285265021200650240
285265021204852736
285265021209018369
285265021209018370
285265021209047040
285265021217435649
285265021221613569
285265021234188288
285265021246783488
285265021246791680
285265021246791682
285265021250985984
285265021276135424
285265025164275712
285265025197809664
285265025197809665
285265025231355904
285265025231360000
285265025239773186
285265025243955201
285265025260720128
285265025277521921
285265025281703936
285265025285898240
285265025290092545
285265025302671360
285265025306865664
285265025311072256
285265025315254272
285265025319444482
285265025323634688
285265025327845377
285265025327845379
285265025332035586
285265025336229889
285265025340420096
285265025344614401
285265025344622592
285265025353007104
285265025369788416
285265025378160640
285265025378177024
285265025382354945
285265025382375424
285265025386557440
285265025394958338
285265025403346944
285265025407520768
285265025424297986
285265025424302080
285265025424302081
285265025424318466
285265025428508673
285265025428512769
285265025453678592
285265025462059008
285265025470447616
285265025491410944
285265029174026240
285265029304053760
285265029438267392
285265029446651905
285265029450854401
285265029459230720
285265029467615232
285265029476020224
285265029484388353
285265029484404736
285265029488594944
285265029492772864
285265029496971264
285265029496975360
285265029496979456
285265029505351681
285265029505380353
285265029505380354
285265029509570560
285265029517959168
285265029522132992
285265029522153472
285265029530533888
285265029534740480
285265029538910208
285265029538922497
285265029538930688
285265029547302913
285265029547319296
285265029551493121
285265029551509504
285265029555683328
285265029555707905
285265029559898112
285265029559898114
285265029572460544
285265029572485120
285265029576663040
285265029576667136
285265029580865536
285265029589241856
285265029606014976
285265029614403584
285265029622808576
285265029639589888
285265032214876161
285265033246670849
285265033317998592
285265033552859136
285265033557053440
285265033578049537
285265033586421760
285265033594822656
285265033649336321
285265033649348609
285265033653526528
285265033657716736
285265033657737217
285265033670295552
285265033674489856
285265033691267072
285265033691275264
285265033695461376
285265033703854081
285265033703862272
285265033712254976
285265033716449282
285265033729019904
285265033729040386
285265033733218304
285265033737433088
285265033750011904
285265033758380032
285265033758404608
285265033758404609
285265033758404610
285265033775165440
285265033791934464
285265033800339456
285265033808736257
285265033812926464
285265033817104384
285265033825513472
285265033842266112
285265033846472707
285265033850662912
285265033850667008
285265033859051520
285265033859051522
285265037361303552
285265037512290306
285265037696843776
285265037793312769
285265037810081792
285265037814267904
285265037818462208
285265037835264000
285265037839458304
285265037847830528
285265037856231424
285265037860417536
285265037864607745
285265037864615937
285265037868814337
285265037877207040
285265037889789952
285265037893988353
285265037906546688
285265037910749184
285265037919145985
285265037919150081
285265037923323904
285265037923323905
285265037927530496
285265037931712512
285265037931724802
285265037935906816
285265037935931392
285265037940125696
285265037944315904
285265037952700416
285265037952700418
285265037952708608
285265037956902912
285265037961068545
285265037961080832
285265037961084928
285265037965262848
285265037969477632
285265037977870336
285265037986258944
285265037990457344
285265037994631170
285265038015623168
285265038024007680
285265038032400385
285265038049148928
285265041933099008
285265041996001281
285265042012774401
285265042029559808
285265042058919936
285265042058932224
285265042063101952
285265042063106048
285265042067296256
285265042079883266
285265042079903744
285265042088280065
285265042096664577
285265042096668672
285265042100850688
285265042100862976
285265042109259778
285265042117627904
285265042121818112
285265042121834496
285265042121842688
285265042134409217
285265042138615808
285265042138624000
285265042142789632
285265042146983936
285265042146988032
285265042155388930
285265042159575040
285265042159587328
285265042159591426
285265042159591427
285265042159591428
285265042180554753
285265042184736768
285265042188955649
285265042193121281
285265042193133568
285265042201513984
285265042201522177
285265042201538560
285265042222505984
285265042226675712
285265042226688002
285265042230890496
285265042243473408
285265042272813057
285265045787643904
285265046018355201
285265046173540353
285265046194487296
285265046194507776
285265046207070208
285265046223855616
285265046228041728
285265046249021440
285265046253207552
285265046253211649
285265046253228032
285265046269984768
285265046269997056
285265046270005249
285265046274203648
285265046278385664
285265046286782466
285265046290960384
285265046295166976
285265046295175168
285265046299361280
285265046303547393
285265046303559681
285265046307753985
285265046311940096
285265046324527104
285265046324527106
285265046328729600
285265046328729601
285265046332915713
285265046337105920
285265046337122304
285265046341300225
285265046341300226
285265046341304320
285265046345486336
285265046345490433
285265046345494528
285265046353891328
285265046383247360
285265046383255552
285265046383259649
285265046395834370
285265046400028672
285265046446161920
285265047914164224
285265049126322176
285265050351058944
285265050397188097
285265050405593088
285265050409771008
285265050430754816
285265050434957312
285265050443317252
285265050447515648
285265050447519744
285265050451734528
285265050460098560
285265050464296960
285265050464309251
285265050468491264
285265050468491265
285265050468495360
285265050468495361
285265050472681473
285265050472693760
285265050476871681
285265050476900353
285265050481078273
285265050485272576
285265050485284865
285265050489466880
285265050493657088
285265050493673473
285265050493677568
285265050497871872
285265050502041600
285265050502057984
285265050506231808
285265050514628608
285265050514636801
285265050527219717
285265050527227904
285265050531397632
285265050531422208
285265050535596032
285265050535600128
285265050535600129
285265050539802624
285265050543996928
285265050548178944
285265050552381442
285265050569166849
285265050573361152
285265053035425794
285265054331445249
285265054532763648
285265054553759745
285265054574710784
285265054587305984
285265054595706882
285265054599884800
285265054599892992
285265054620844032
285265054625038336
285265054633435136
285265054637621248
285265054637637632
285265054646009856
285265054658605056
285265054658609152
285265054662791168
285265054662795264
285265054666985472
285265054667001856
285265054671183872
285265054671196160
285265054675374080
285265054683766785
285265054683770880
285265054683783168
285265054687961088
285265054687969281
285265054692159488
285265054696361984
285265054700564481
285265054704750592
285265054708932608
285265054721507328
285265054721507329
285265054721515520
285265054734102528
285265054746677248
285265054750871552
285265054750892033
285265054750896128
285265054755082242
285265054759256064
285265054759264256
285265054780248064
285265058295070722
285265058320232449
285265058328616960
285265058508972032
285265058567700480
285265058576076800
285265058676740096
285265058752258051
285265058756444160
285265058773204992
285265058798387200
285265058806759424
285265058806763521
285265058819358720
285265058819366913
285265058823536640
285265058831933440
285265058836123649
285265058836148225
285265058844532737
285265058857111552
285265058865491968
285265058869673984
285265058869682177
285265058873896961
285265058878062592
285265058882269184
285265058886459392
285265058894852099
285265058894868481
285265058899054592
285265058899058688
285265058903244800
285265058915811328
285265058915840001
285265058924199936
285265058936799232
285265058953580545
285265058961960961
285265058970341377
285265058978725889
285265058978738177
285265058978754560
285265061801500672
285265062862680064
285265062896209921
285265062971731969
285265062980116480
285265062992674816
285265063013670912
285265063017840640
285265063022047232
285265063026229248
285265063030444032
285265063034638336
285265063034646528
285265063043014656
285265063043014657
285265063043031040
285265063047208962
285265063051403264
285265063051411456
285265063051419648
285265063051419649
285265063055618049
285265063063977984
285265063063994368
285265063076581376
285265063076585472
285265063080783872
285265063080783873
285265063084949504
285265063093338112
285265063093350400
285265063097532416
285265063105921024
285265063110131712
285265063110139904
285265063126896642
285265063126900736
285265063131086848
285265063131107328
285265063131111424
285265063147880448
285265063152078848
285265063164649472
285265063168851969
285265063173046272
285265063194001408
285265063198203904
285265063231774720
285265063240163330
285265065169526784
285265066276827136
285265066616573952
285265066692075520
285265066700464128
285265066713038849
285265066801131521
285265066876604416
285265066943733760
285265066973069313
285265067006627840
285265067065360384
285265067073740800
285265067157635072
285265067161817088
285265067170230272
285265067174408192
285265067249893379
285265067249901568
285265067254116352
285265067262484480
285265067270864896
285265067279278081
285265067279278082
285265067291844608
285265067296055297
285265067300237313
285265067300253696
285265067304435712
285265067308617728
285265067308621825
285265067317006337
285265067321204736
285265067325399040
285265067329597440
285265067329613825
285265067337998336
285265067346386945
285265067346391040
285265067354759168
285265067358965760
285265067367358465
285265067375751168
285265067405086720
285265067413499905
285265071104479232
285265071117062144
285265071200944128
285265071221923840
285265071293227008
285265071301595136
285265071314178049
285265071364505600
285265071381299200
285265071385477120
285265071389691907
285265071398088704
285265071406456832
285265071410651136
285265071419052032
285265071427432449
285265071431634944
285265071435812865
285265071435816960
285265071435837440
285265071435837441
285265071440007169
285265071440011265
285265071444226048
285265071452590081
285265071452614657
285265071456780290
285265071456784384
285265071456804864
285265071456808961
285265071465181184
285265071465193472
285265071473557504
285265071477780481
285265071486144512
285265071486148608
285265071486148609
285265071498747904
285265071507111938
285265071511322624
285265071519698945
285265071519698946
285265071528099840
285265071532290049
285265071549059073
285265071557447680
285265071561650176
285265071565840384
285265071595200513
285265075281985536
285265075483324416
285265075563020290
285265075567206401
285265075567214594
285265075571421184
285265075592380416
285265075613356033
285265075617533953
285265075617538048
285265075634319360
285265075634331648
285265075638509568
285265075642712065
285265075646894080
285265075646906368
285265075651084289
285265075655303168
285265075659481090
285265075663695873
285265075667869696
285265075672055808
285265075676270592
285265075684655106
285265075688853504
285265075688857600
285265075693056000
285265075697221632
285265075701444608
285265075705610241
285265075726581760
285265075730776064
285265075730796544
285265075734978560
285265075747553281
285265075747565568
285265075751747584
285265075751763969
285265075760144384
285265075764346880
285265075764355072
285265075764355073
285265075768553472
285265075785326593
285265075793690625
285265075802091520
285265075806302210
285265077492383744
285265079702786049
285265079736336384
285265079778287617
285265079786668033
285265079786672128
285265079786692609
285265079811858433
285265079820230657
285265079824441345
285265079832821761
285265079841214464
285265079853776896
285265079862169600
285265079862177793
285265079866363904
285265079887347712
285265079899942912
285265079904112642
285265079916699649
285265079920885761
285265079929290752
285265079929290753
285265079929303040
285265079929303041
285265079937671168
285265079937671169
285265079954456577
285265079958654976
285265079971217409
285265079971241987
285265079975415808
285265079979622400
285265079983808513
285265079992209408
285265080004788224
285265080008990721
285265080017354752
285265080021577730
285265080034144256
285265080038342656
285265082181632000
285265083494449153
285265083767066624
285265083951611905
285265083951636480
285265083985166336
285265083989381120
285265083993571328
285265083993575424
285265084001955840
285265084001959936
285265084039720961
285265084043898880
285265084048089088
285265084048105472
285265084052279296
285265084052303872
285265084056481792
285265084056498176
285265084060667904
285265084060680192
285265084081647616
285265084081647617
285265084085829632
285265084085846016
285265084090023936
285265084090044416
285265084090048512
285265084102619137
285265084115193856
285265084119392257
285265084123582464
285265084123598848
285265084123607040
285265084127789058
285265084144553985
285265084148756480
285265084152942592
285265084157161474
285265084165550080
285265084169728000
285265084173918209
285265084178132994
285265084186505216
285265084199079936
285265084220071936
285265087906844672
285265088112361473
285265088112373760
285265088137539584
285265088141750273
285265088145924097
285265088158511104
285265088171089920
285265088171102208
285265088175292416
285265088175296513
285265088187867136
285265088187871232
285265088192057344
285265088192061440
285265088192077824
285265088204660736
285265088208842752
285265088221413376
285265088221421570
285265088221433856
285265088221433857
285265088221433858
285265088225607680
285265088234020864
285265088242388992
285265088246579201
285265088250789888
285265088259190784
285265088263360512
285265088271753217
285265088271773696
285265088275939328
285265088275963904
285265088280133634
285265088280145920
285265088280162305
285265088284332032
285265088288542721
285265088288546817
285265088288550913
285265088292728832
285265088301117441
285265088301133824
285265088305299456
285265088309497857
285265090658304000
285265090662506496
285265091157438464
285265092256354307
285265092273131520
285265092302487554
285265092310859776
285265092319248386
285265092336025600
285265092348608512
285265092348612608
285265092352806912
285265092361203712
285265092361216001
285265092382167040
285265092386357248
285265092386361344
285265092386365440
285265092394758144
285265092403150849
285265092407357441
285265092411539456
285265092411547648
285265092415746048
285265092419936256
285265092424130560
285265092428324864
285265092428324866
285265092432506880
285265092436701184
285265092440899584
285265092445106176
285265092449275905
285265092461854721
285265092461862913
285265092482850816
285265092487024640
285265092491223041
285265092491231233
285265092499603457
285265092499615744
285265092499628032
285265092503797760
285265092512190464
285265092533178368
285265092533182464
285265092554141696
285265094412230656
285265096270299139
285265096429682689
285265096442265600
285265096505184256
285265096513576960
285265096526155776
285265096530345985
285265096530350080
285265096534532096
285265096534532099
285265096542920704
285265096547127298
285265096559697920
285265096572280832
285265096572280833
285265096576475137
285265096576479232
285265096576495616
285265096580673536
285265096580685824
285265096584871937
285265096589074432
285265096589078529
285265096593268738
285265096601640960
285265096610050048
285265096631021568
285265096643604480
285265096647790592
285265096656166912
285265096656179201
285265096660365312
285265096660381697
285265096668749824
285265096681353216
285265096685527042
285265096698101760
285265096698130432
285265096702324736
285265096706490369
285265096706502656
285265096706519041
285265096710692864
285265096714899457
285265096731672577
285265096744259584
285265096752652289
285265099348926464
285265100590436352
285265100615610369
285265100691083264
285265100712058881
285265100716249088
285265100716253185
285265100720467968
285265100741427200
285265100766588928
285265100770783234
285265100770787328
285265100774973440
285265100783374336
285265100783382529
285265100787572736
285265100791742465
285265100791746560
285265100791746563
285265100791758848
285265100795949056
285265100800143361
285265100812718080
285265100812722177
285265100812730368
285265100812730369
285265100829515777
285265100837900288
285265100837904384
285265100850475008
285265100858871809
285265100858880000
285265100863057923
285265100863070209
285265100867244032
285265100867252224
285265100875636736
285265100884021249
285265100892409857
285265100904996864
285265100909203457
285265100921769984
285265100925976576
285265100938555392
285265101622218755
285265103140573184
285265103476125697
285265104415625217
285265104554037251
285265104562425856
285265104763768832
285265104805699585
285265104809906176
285265104814080000
285265104877002752
285265104881197056
285265104881217536
285265104889593856
285265104889593857
285265104906362881
285265104914771968
285265104927334400
285265104927342594
285265104956686339
285265104960884737
285265104981876736
285265104981876738
285265104990261249
285265105002827776
285265105002831873
285265105002840064
285265105007022081
285265105007042561
285265105015427072
285265105019600896
285265105023819777
285265105028009984
285265105032204288
285265105036382208
285265105040596993
285265105053171712
285265105061543936
285265105065754624
285265105069932544
285265105069953025
285265105074130945
285265105095114752
285265105107693568
285265105107697664
285265105111879680
285265108584771584
285265108685426688
285265108903526402
285265108945469440
285265109012586496
285265109067124737
285265109088083968
285265109104877568
285265109130043393
285265109134229504
285265109138427904
285265109146808320
285265109151006720
285265109159399425
285265109167796224
285265109171965952
285265109176184832
285265109176184833
285265109184573441
285265109197131776
285265109209714689
285265109209718784
285265109213913088
285265109222297600
285265109226504192
285265109234876416
285265109251665921
285265109251678208
285265109255852032
285265109255860224
285265109264257025
285265109264261120
285265109264261121
285265109268430848
285265109272653824
285265109285236736
285265109289410560
285265109289410561
285265109310398464
285265109314576386
285265109314576387
285265109314576388
285265109314588672
285265109327179776
285265109331349504
285265109339742208
285265110157635585
285265112691003392
285265112724557825
285265112833589248
285265112925872129
285265113068494849
285265113085276161
285265113110429696
285265113320144896
285265113336913920
285265113341104129
285265113341104130
285265113345323008
285265113353687041
285265113357889536
285265113366294528
285265113378869249
285265113383055360
285265113383059456
285265113391431680
285265113391448064
285265113395650561
285265113404014592
285265113408212992
285265113412427776
285265113424986112
285265113424990209
285265113424998400
285265113437573120
285265113441771520
285265113441775617
285265113445965824
285265113450172416
285265113458552832
285265113462755329
285265113466941441
285265113471148032
285265113475346432
285265113479528449
285265113483710464
285265113487929344
285265113500491776
285265113508892672
285265116126126080
285265116793020416
285265117426372610
285265117485092864
285265117493477376
285265117514457088
285265117522821120
285265117539622912
285265117539627010
285265117539627011
285265117556391936
285265117573165058
285265117577351169
285265117577375744
285265117581549572
285265117581553664
285265117589938176
285265117594132481
285265117594148864
285265117594148865
285265117602529280
285265117602533377
285265117606731776
285265117619294208
285265117623484417
285265117623513088
285265117627686913
285265117627699200
285265117631881217
285265117636067328
285265117644464128
285265117661245440
285265117661261824
285265117669629952
285265117673840641
285265117682221057
285265117682233344
285265117703196672
285265117703200768
285265117707370497
285265117707378689
285265117719957506
285265117719977984
285265117728366593
285265117740953600
285265117749321728
285265117749329920
285265117753520128
285265120110714880
285265121406746625
285265121524191232
285265121532575744
285265121641652224
285265121675202560
285265121683595264
285265121687781376
285265121691959296
285265121691967488
285265121700356097
285265121717141504
285265121721339906
285265121733922817
285265121733922818
285265121738113024
285265121742295043
285265121750683648
285265121750695938
285265121763266560
285265121767481346
285265121771655168
285265121771659265
285265121771663360
285265121775853568
285265121780043776
285265121780068353
285265121788448769
285265121796820992
285265121796845568
285265121801015296
285265121801027584
285265121801039872
285265121813610496
285265121821986816
285265121830379520
285265121830387712
285265121842966529
285265121847148546
285265121851342851
285265121851363329
285265121851371520
285265121855565824
285265121863925760
285265121880702978
285265121880727552
285265124107894784
285265124372131841
285265125701730304
285265125806571520
285265125814964224
285265125903048705
285265125907243008
285265125907251200
285265125944987648
285265125944999936
285265125953376256
285265125953388544
285265125957582848
285265125957595136
285265125957595137
285265125961768960
285265125965975552
285265125974351872
285265125974364160
285265125978558464
285265125978566657
285265125986934784
285265125986934785
285265126003716096
285265126007926785
285265126012116992
285265126016286721
285265126020509699
285265126028894210
285265126028894211
285265126033068032
285265126037270528
285265126045667328
285265126045667329
285265126049845248
285265126054060032
285265126054064128
285265126058233857
285265126066622465
285265126066626561
285265126066642944
285265126070816770
285265126083424257
285265126087593985
285265126087618560
285265126091784192
285265126091800576
285265126095978496
285265129640194048
285265129778601984
285265130026057729
285265130038636546
285265130080595970
285265130097348609
285265130105737216
285265130114121729
285265130130907136
285265130135101441
285265130135105537
285265130143490051
285265130143506432
285265130143506433
285265130156081152
285265130160275456
285265130168659969
285265130168659970
285265130168664066
285265130172862464
285265130177036288
285265130189635584
285265130193817600
285265130193817601
285265130198032385
285265130198036481
285265130202210304
285265130202214400
285265130202226688
285265130210603009
285265130210603010
285265130218991616
285265130218995712
285265130219008000
285265130223177729
285265130223194114
285265130227376128
285265130227388416
285265130231566336
285265130231586816
285265130235756544
285265130248368129
285265130252541952
285265130256756736
285265130265141248
285265130273525760
285265130281918465
285265132072878080
285265132165144576
285265134241320960
285265134270681088
285265134279069699
285265134300041217
285265134312636416
285265134316822529
285265134316838913
285265134329409537
285265134329417729
285265134333603840
285265134333612032
285265134337814528
285265134346203137
285265134354563072
285265134354575360
285265134354579456
285265134358761475
285265134371356672
285265134371368960
285265134375542784
285265134388125696
285265134396530688
285265134409093120
285265134409101312
285265134417489921
285265134421671937
285265134421688320
285265134425882624
285265134430068736
285265134430081024
285265134442655745
285265134442655746
285265134451032065
285265134451032066
285265134459420675
285265134459428864
285265134459449344
285265134463623168
285265134463631360
285265134467809280
285265134472028161
285265134480396289
285265134488784899
285265134488805376
285265134492987393
285265135709343746
285265138297233408
285265138414673920
285265138418872320
285265138444034048
285265138464997376
285265138473398272
285265138502750211
285265138502754305
285265138519511041
285265138523701249
285265138523729920
285265138527920128
285265138532093953
285265138532118528
285265138536308737
285265138544701441
285265138548887552
285265138553061376
285265138553069568
285265138569842688
285265138574032896
285265138574041089
285265138574061568
285265138578247680
285265138578255872
285265138586636288
285265138586640384
285265138590814208
285265138595024896
285265138599215104
285265138603397120
285265138615980032
285265138620194816
285265138620194818
285265138624393216
285265138628587520
285265138632769536
285265138632777730
285265138632781825
285265138641158144
285265138641162240
285265138645352448
285265138662113280
285265138662141953
285265138666319872
285265138666323968
285265138674700288
285265138674724864
285265141262581760
285265142495727616
285265142659309570
285265142676066304
285265142676066306
285265142676074496
285265142688665601
285265142701244416
285265142701244417
285265142713810944
285265142713839616
285265142718009344
285265142718021632
285265142718021633
285265142722224128
285265142726406144
285265142726410240
285265142730608640
285265142730608641
285265142738976768
285265142739001344
285265142743179264
285265142747394048
285265142755766272
285265142759968768
285265142764142592
285265142780919808
285265142785114112
285265142785118209
285265142785118211
285265142785138689
285265142789324800
285265142797705216
285265142797721600
285265142801891328
285265142801899520
285265142801915904
285265142822887425
285265142827061249
285265142843846656
285265142848049153
285265142864830464
285265142877417473
285265142889992193
285265144924233729
285265146572599296
285265146580975618
285265146778112000
285265146799075328
285265146857811968
285265146861993984
285265146866200577
285265146882957312
285265146891350016
285265146891354115
285265146908131329
285265146908139520
285265146916515843
285265146916524032
285265146916528128
285265146920706048
285265146920722432
285265146933284867
285265146933293057
285265146937495552
285265146941677568
285265146945892352
285265146950086656
285265146954252288
285265146958450688
285265146971033601
285265146971041792
285265146975248384
285265146979430400
285265146983641090
285265146987827200
285265146992001024
285265146996195328
285265146996215809
285265146996215810
285265147000389632
285265147000410112
285265147008802817
285265147012984832
285265147017195520
285265147025571842
285265147029774336
285265147029778432
285265147029778433
285265147038154752
285265147038158848
285265147042349056
285265147059130368
285265148854284290
285265149378584576
285265150892732417
285265150959812609
285265151018557440
285265151026946049
285265151060500480
285265151064690688
285265151073075201
285265151077261312
285265151081447424
285265151089852416
285265151094042624
285265151102439424
285265151102443521
285265151110832128
285265151115018240
285265151119204354
285265151123394560
285265151131799553
285265151131803648
285265151140179968
285265151140188161
285265151140192256
285265151148572672
285265151148580864
285265151152779264
285265151156953088
285265151161163777
285265151165341696
285265151173730304
285265151173730305
285265151173734400
285265151177924610
285265151186325506
285265151190523904
285265151194701824
285265151194718209
285265151198896131
285265151203102720
285265151207276544
285265151207280640
285265151207301120
285265151232466945
285265151232471041
285265153392508928
285265153396707328
285265155170910209
285265155229634561
285265155229638656
285265155238010882
285265155246415873
285265155246415874
285265155254804480
285265155263184898
285265155267366912
285265155279945729
285265155279966208
285265155279974400
285265155292536832
285265155296743425
285265155300921344
285265155305123840
285265155313508352
285265155317723136
285265155326087169
285265155326111744
285265155330301952
285265155342864385
285265155347083264
285265155347083265
285265155351273472
285265155355463680
285265155372240896
285265155372240897
285265155376418817
285265155389009920
285265155409973248
285265155409977344
285265155409977346
285265155414163456
285265155414175744
285265155414192128
285265155422556161
285265155426754560
285265155426766850
285265155435159553
285265155439349760
285265155443544064
285265155451940864
285265155456110594
285265155456135168
285265155464523776
285265155472896000
285265157616197633
285265159142920192
285265159432335360
285265159457476608
285265159474278400
285265159499436032
285265159516200961
285265159524589568
285265159537192960
285265159541374976
285265159541379072
285265159545565184
285265159553970176
285265159558135809
285265159562350593
285265159566540800
285265159570718720
285265159570726913
285265159570726914
285265159574913024
285265159574913025
285265159579123712
285265159583313920
285265159583318016
285265159591698432
285265159595905024
285265159600091136
285265159604293633
285265159612669952
285265159616856064
285265159616856066
285265159616884736
285265159629459456
285265159629463553
285265159633637377
285265159637835776
285265159646224384
285265159658819584
285265159658823681
285265159667195904
285265159683969026
285265159688167424
285265159688187904
285265159696572418
285265159696572419
285265159742693377
285265162208960512
285265163110727680
285265163471446016
285265163521773568
285265163525967872
285265163597262848
285265163597275136
285265163697913856
285265163697917952
285265163697922048
285265163697934336
285265163702136832
285265163710504960
285265163718901760
285265163718914048
285265163727278080
285265163731468288
285265163739869184
285265163739881472
285265163748253696
285265163752439808
285265163752448000
285265163756650496
285265163765051393
285265163769245697
285265163769245698
285265163773427712
285265163773435905
285265163777617920
285265163790192640
285265163790213120
285265163811160064
285265163811160066
285265163811168256
285265163823767553
285265163827937280
285265163827957760
285265163836329984
285265163836354560
285265163844718592
285265163857297408
285265163857309696
285265163857309697
285265163874091008
285265163878273024
285265163878273025
285265166080282625
285265167766413312
285265167778971648
285265167783170050
285265167791575041
285265167804162048
285265167816732673
285265167825117184
285265167875448833
285265167879655424
285265167896416257
285265167896432640
285265167904821248
285265167913189376
285265167913213952
285265167913218048
285265167925780480
285265167925788672
285265167938363392
285265167955136512
285265167955152896
285265167955156993
285265167955161088
285265167959343105
285265167963541504
285265167963541505
285265167967715328
285265167967715331
285265167967739904
285265167971909632
285265167976112128
285265167984513024
285265167988707328
285265167992881152
285265168005476352
285265168005484544
285265168005488640
285265168009658368
285265168018075649
285265168026439680
285265168026451968
285265168026456065
285265168047427584
285265168059994112
285265168068386816
285265168080969730
285265168089366528
285265169947435008
285265170299760642
285265170446561282
285265171147026432
285265171713249281
285265171738423296
285265171956527104
285265171969097728
285265172015226880
285265172032024576
285265172040400896
285265172057169921
285265172061356032
285265172073943040
285265172078153728
285265172086534145
285265172090740737
285265172094922753
285265172094930944
285265172107513856
285265172111712256
285265172111712257
285265172115894273
285265172120084481
285265172120088576
285265172120100864
285265172124286976
285265172124291072
285265172132687873
285265172141056001
285265172145242112
285265172145242113
285265172145250304
285265172153634816
285265172153643008
285265172153647104
285265172162027520
285265172170412032
285265172174618624
285265172178804737
285265172178808832
285265172178817024
285265172187213824
285265172191387648
285265172195581952
285265172241739778
285265175580377088
285265175651684352
285265175836241920
285265175903338497
285265175974670336
285265176062746624
285265176209530880
285265176209534977
285265176226320384
285265176238899201
285265176238907392
285265176264065024
285265176272445440
285265176280838145
285265176297619456
285265176301817858
285265176301821952
285265176318595072
285265176318603264
285265176322777090
285265176326975489
285265176347938816
285265176352137216
285265176352145408
285265176352157696
285265176356339712
285265176364724224
285265176364732416
285265176364736514
285265176368922624
285265176381497344
285265176385699840
285265176389906432
285265176406667264
285265176415068161
285265176419262466
285265176427646976
285265176436031489
285265176440217600
285265176444411904
285265176448606208
285265176448606211
285265176448622594
285265176457007104
285265176465391617
285265179724369920
285265180043137024
285265180345131008
285265180374470656
285265180382879745
285265180399640576
285265180416417792
285265180429021184
285265180441587713
285265180445782016
285265180445782017
285265180466757632
285265180475154433
285265180483526656
285265180508700673
285265180517076992
285265180517097473
285265180521283584
285265180521291776
285265180525465600
285265180525469697
285265180525477889
285265180533866496
285265180533870592
285265180533878785
285265180542242817
285265180542251008
285265180546441216
285265180546461697
285265180554821632
285265180554846209
285265180559036416
285265180559040513
285265180567425024
285265180567429120
285265180575813632
285265180580012033
285265180588380160
285265180592574464
285265180592594944
285265180605173760
285265180605173761
285265180609372161
285265180613554176
285265180630323201
285265180647112704
285265184577187842
285265184598159360
285265184602324993
285265184610721792
285265184640086017
285265184669458432
285265184669458433
285265184686215168
285265184686235648
285265184690409472
285265184690425856
285265184694616064
285265184694624256
285265184694624258
285265184694628352
285265184702996480
285265184711397377
285265184719773696
285265184723984384
285265184728174593
285265184736542720
285265184736567296
285265184740745217
285265184740757504
285265184740765696
285265184749137922
285265184757538816
285265184761733120
285265184761737216
285265184765923329
285265184770097152
285265184770113536
285265184770125825
285265184778493952
285265184782692352
285265184782708736
285265184791080962
285265184795271169
285265184812044288
285265184812060673
285265184812068864
285265184828837888
285265184833011714
285265184833028096
285265184837206016
285265184845598720
285265184849797120
285265184874954752
285265187651584000
285265188763082752
285265188800835584
285265188805042176
285265188809228290
285265188813430784
285265188821815296
285265188830212096
285265188842790912
285265188859555840
285265188859572224
285265188872126464
285265188876333056
285265188880515072
285265188880519168
285265188880519169
285265188880519170
285265188884713473
285265188888924160
285265188888924161
285265188893097984
285265188893102081
285265188901511169
285265188905693185
285265188905701376
285265188914077696
285265188914077698
285265188914085888
285265188918292480
285265188926668800
285265188939264000
285265188943450112
285265188956028928
285265188956041217
285265188960223232
285265188964421632
285265188972806144
285265188976992257
285265188981202944
285265188989575168
285265188993781760
285265188993785857
285265188997959680
285265189006360576
285265189018943490
285265189023141888
285265189035712512
285265189039902722
285265190784757761
285265191300632576
285265192240181248
285265192869326848
285265192923848704
285265192961572864
285265192961589248
285265192995131392
285265193011908608
285265193024503809
285265193024516096
285265193032884224
285265193049661440
285265193049673728
285265193053872128
285265193053876225
285265193058066432
285265193066438656
285265193074831360
285265193079017472
285265193083207680
285265193083228160
285265193104179200
285265193104179201
285265193108389889
285265193112580096
285265193116782592
285265193116782593
285265193120968704
285265193125150720
285265193125154819
285265193125175298
285265193141932032
285265193141940226
285265193141944320
285265193154523136
285265193158705152
285265193158725632
285265193162911744
285265193167097857
285265193167122432
285265193175482368
285265193175498753
285265193175506944
285265193188089858
285265193196482560
285265193200672768
285265193821425664
285265196723867648
285265197105545217
285265197160083457
285265197185257472
285265197231386624
285265197235593218
285265197243965441
285265197243981824
285265197252362240
285265197260759040
285265197260759041
285265197264945152
285265197264953344
285265197273329665
285265197273341952
285265197277511680
285265197277523968
285265197285912576
285265197290094592
285265197294288897
285265197311066112
285265197315280896
285265197319471104
285265197323661312
285265197327859712
285265197327859713
285265197332062208
285265197336236032
285265197344641025
285265197344645121
285265197348827136
285265197357203456
285265197357207553
285265197361418240
285265197365612546
285265197373984768
285265197382393856
285265197386563584
285265197386579969
285265197386579971
285265197394976768
285265197411737600
285265197411745792
285265197415927808
285265197428510720
285265197441118208
285265199819259904
285265201320841216
285265201325023232
285265201387958272
285265201400541184
285265201404715008
285265201421492224
285265201438261248
285265201442455552
285265201446674434
285265201459249152
285265201463431168
285265201471815680
285265201476034560
285265201484398593
285265201484419072
285265201488596992
285265201488613376
285265201492799488
285265201501200384
285265201505370112
285265201513775104
285265201513783296
285265201517969408
285265201517977600
285265201522151424
285265201526362112
285265201530556417
285265201530556418
285265201534738433
285265201543127041
285265201543131137
285265201543147521
285265201547321344
285265201547333632
285265201547337729
285265201551519744
285265201555714048
285265201559900160
285265201559924736
285265201568309249
285265201572483072
285265201572483073
285265201589284864
285265201597657090
285265201606033408
285265201610231808
285265201618628609
285265205326409728
285265205401903105
285265205443846144
285265205519331328
285265205527711744
285265205569667072
285265205578067968
285265205594841088
285265205611618305
285265205640966144
285265205640982528
285265205649371137
285265205653553152
285265205661933568
285265205661937664
285265205661945856
285265205666148355
285265205670342656
285265205678727168
285265205682896897
285265205682909184
285265205682913280
285265205682917377
285265205687091200
285265205708066816
285265205712257024
285265205712257025
285265205712261120
285265205712281600
285265205716467712
285265205724852227
285265205729054721
285265205750013953
285265205750026240
285265205766787073
285265205766803456
285265205775196161
285265205800361984
285265205808746496
285265205808750592
285265205812920320
285265205812948993
285265207893303296
285265209675878402
285265209701052416
285265209701068800
285265209705242627
285265209722023936
285265209734615040
285265209759784960
285265209780731904
285265209789124608
285265209801707520
285265209805914113
285265209822687232
285265209826873345
285265209826897921
285265209839460352
285265209839476736
285265209843675136
285265209847844864
285265209864638465
285265209868836864
285265209873014784
285265209873018880
285265209873031169
285265209885593600
285265209902370818
285265209906565121
285265209906569216
285265209906581505
285265209910771713
285265209914949632
285265209927557120
285265209935937536
285265209940123648
285265209940131841
285265209948504064
285265209973698560
285265209990447104
285265209994645504
285265209998848002
285265209998856192
285265210007236608
285265210007244800
285265210015629312
285265210019815426
285265212733550592
285265213773733888
285265213811466240
285265213853429760
285265213899546626
285265213928906753
285265213928919041
285265213933096960
285265213991825408
285265213996032000
285265214004416512
285265214016983040
285265214029574144
285265214033760256
285265214033768448
285265214033768450
285265214033780737
285265214037958656
285265214058926081
285265214058946562
285265214058950656
285265214063116289
285265214063128576
285265214067331072
285265214075719681
285265214084112384
285265214092488706
285265214100865024
285265214105059328
285265214105067520
285265214105079808
285265214109253632
285265214109274112
285265214109282304
285265214121840640
285265214134435840
285265214142824448
285265214151200768
285265214159609856
285265214163808256
285265214176366593
285265214176374785
285265214180577280
285265214201528320
285265214201536512
285265214205726720
285265215115894784
285265216378372096
285265216579715072
285265218186137601
285265218202898433
285265218219679744
285265218240659456
285265218257448960
285265218265812993
285265218274209792
285265218282598401
285265218286788608
285265218286796800
285265218290974721
285265218299363329
285265218303557632
285265218307751936
285265218307776512
285265218311954432
285265218316169216
285265218320347136
285265218320347137
285265218328735745
285265218345504768
285265218345508864
285265218349711360
285265218353901568
285265218353901569
285265218358104064
285265218358112257
285265218366476289
285265218370682880
285265218370695168
285265218370695169
285265218374873090
285265218374873091
285265218374885376
285265218387464193
285265218387468288
285265218387468289
285265218391642112
285265218391654400
285265218400030720
285265218400043008
285265218404225026
285265218408443904
285265218421006337
285265221059227649
285265222229446656
285265222300758016
285265222359457792
285265222363660288
285265222376239105
285265222384631808
285265222418169857
285265222422376448
285265222426566656
285265222426578944
285265222430769153
285265222434955264
285265222434955265
285265222434959360
285265222434959361
285265222434967553
285265222439165953
285265222443335683
285265222443339777
285265222443360258
285265222447554561
285265222455918594
285265222455934976
285265222460125184
285265222464331776
285265222468505600
285265222476906496
285265222481113089
285265222489481216
285265222489501696
285265222493696000
285265222502068224
285265222510444544
285265222514659328
285265222518837248
285265222518861824
285265222527229953
285265222527229954
285265222535610370
285265222539821057
285265222552387585
285265222556610560
285265222564995072
285265222573375489
285265222581755905
285265222585966592
285265222594330626
285265222615322624
285265224674725888
285265225035444225
285265225115115521
285265225383567360
285265225471651841
285265226012704769
285265226113376256
285265226197262336
285265226323066880
285265226360815616
285265226432147457
285265226448916480
285265226516017152
285265226578919424
285265226616680448
285265226620882945
285265226633449474
285265226641842176
285265226641854464
285265226646048768
285265226646052864
285265226658635777
285265226658639872
285265226662821888
285265226671214592
285265226679611392
285265226683793408
285265226687983616
285265226688000000
285265226696388608
285265226704760833
285265226713153536
285265226725748737
285265226734137345
285265226738319360
285265226738331648
285265226738331649
285265226742509568
285265226755088385
285265226767683585
285265226771857410
285265226771861504
285265226780266496
285265226780270592
285265226801233920
285265226809610240
285265226830581760
285265228629942272
285265229888249856
285265230039236608
285265230236372992
285265230332833792
285265230408327168
285265230521593856
285265230567714816
285265230584483840
285265230689345537
285265230697738240
285265230714507264
285265230714527744
285265230718705665
285265230722895872
285265230727110656
285265230731284481
285265230748082176
285265230752264193
285265230777421824
285265230785818624
285265230790004737
285265230790017025
285265230794207232
285265230794223618
285265230819377154
285265230819389440
285265230823575552
285265230831947776
285265230831968257
285265230836150272
285265230840340480
285265230844526593
285265230844530688
285265230848741376
285265230852923392
285265230857109504
285265230857121793
285265230857129984
285265230861316097
285265230865522689
285265230869721088
285265230873890818
285265230882304000
285265230890672129
285265230894878721
285265230899073024
285265230907449344
285265230911635456
285265233218506752
285265233675685888
285265233717633024
285265234359369729
285265234770419712
285265234929799168
285265234942365696
285265234946568192
285265234963341313
285265234975940608
285265234996903936
285265235005296640
285265235009490944
285265235013685250
285265235017875456
285265235026259968
285265235038830592
285265235043037184
285265235047219200
285265235047239680
285265235047247873
285265235051425793
285265235051438081
285265235064008704
285265235072389120
285265235072401408
285265235080790016
285265235093360640
285265235093368832
285265235097554944
285265235097571328
285265235105964032
285265235110146048
285265235118526464
285265235126915072
285265235135307776
285265235139493888
285265235143688192
285265235143716864
285265235152076801
285265235160477696
285265235181441025
285265235189841921
285265235189846016
285265235206606848
285265235223408642
285265237228265474
285265238041980929
285265238675292161
285265238704664576
285265239023443968
285265239036014592
285265239040208896
285265239107317760
285265239124103168
285265239140868097
285265239149264896
285265239153463296
285265239153467392
285265239161839616
285265239166025729
285265239191199744
285265239191207936
285265239199592448
285265239199608834
285265239216381954
285265239220559872
285265239220568064
285265239224745984
285265239224758272
285265239233155072
285265239249920000
285265239254118401
285265239254122497
285265239258312704
285265239262523393
285265239287660544
285265239287668737
285265239287685121
285265239291858944
285265239296053249
285265239296057344
285265239300268032
285265239304441857
285265239317028864
285265239321219072
285265239321239552
285265239338020864
285265239342190592
285265239350587392
285265239354798080
285265239367372800
285265239400910848
285265239409295361
285265243242897408
285265243284852737
285265243330985984
285265243347755009
285265243364524034
285265243377106944
285265243385503744
285265243389710337
285265243393908736
285265243398094849
285265243402272769
285265243402280961
285265243402289153
285265243406467072
285265243410677760
285265243410681856
285265243419062272
285265243419074560
285265243419074562
285265243423252480
285265243431661568
285265243431661569
285265243435827200
285265243435827201
285265243452612609
285265243456802816
285265243461009408
285265243465216000
285265243473600512
285265243481976833
285265243494555648
285265243494567937
285265243498745857
285265243498754048
285265243498758144
285265243502940160
285265243502952448
285265243515547650
285265243528118273
285265243532300288
285265243532312577
285265243536515073
285265243553288192
285265243561676802
285265243570069504
285265243574247424
285265243574251520
285265247017762816
285265247168774144
285265247181340672
285265247210713088
285265247315562497
285265247412047872
285265247500120064
285265247512702976
285265247542063104
285265247554641920
285265247558844416
285265247563026432
285265247563046912
285265247579815936
285265247583993856
285265247584014336
285265247588208640
285265247592394752
285265247592402944
285265247600799745
285265247609171968
285265247613366272
285265247613374464
285265247613382656
285265247617572865
285265247625936897
285265247625957376
285265247638528000
285265247642726402
285265247651123200
285265247655325696
285265247659511808
285265247663702016
285265247684665344
285265247693074434
285265247697240064
285265247697252352
285265247701446658
285265247701454849
285265247705653249
285265247709827072
285265247730819073
285265247730823168
285265247743393792
285265247751790593
285265247772749824
285265247781138433
285265251681853441
285265251681857536
285265251723788288
285265251732164608
285265251757342721
285265251765714947
285265251765743617
285265251774124032
285265251778322433
285265251782492160
285265251790901248
285265251790909440
285265251795075072
285265251795083265
285265251799289856
285265251807682560
285265251811872768
285265251816058882
285265251820253184
285265251820253185
285265251820257280
285265251820269568
285265251824435200
285265251824455680
285265251828645888
285265251828658176
285265251832832000
285265251832832001
285265251832848385
285265251837018113
285265251841232896
285265251845431296
285265251849605120
285265251849609219
285265251862183937
285265251862183938
285265251866406912
285265251874783232
285265251883171840
285265251891560449
285265251891560450
285265251899961346
285265251920928768
285265251933495296
285265255272153088
285265255423172608
285265255775477760
285265255850971137
285265255871963136
285265255913889792
285265255934865408
285265255939051520
285265255943241728
285265255960031232
285265255976816641
285265255976820736
285265255985197057
285265255989407744
285265255993581568
285265256001966080
285265256001990656
285265256001990657
285265256006164480
285265256006176768
285265256010350592
285265256031326209
285265256035536896
285265256039727105
285265256052314112
285265256056512514
285265256060682241
285265256060706816
285265256064901120
285265256073269248
285265256073285632
285265256077484032
285265256094240768
285265256098435072
285265256098443264
285265256102625281
285265256102633472
285265256106844160
285265256111022080
285265256111038464
285265256127811584
285265256131985409
285265256152985601
285265258132676608
285265258405318656
285265259835572226
285265259890081792
285265259973976064
285265259973976066
285265259973984256
285265259982364672
285265260049481728
285265260108201984
285265260124962816
285265260133359616
285265260141744128
285265260141768704
285265260145958912
285265260162715648
285265260162727937
285265260175302657
285265260175310849
285265260179501056
285265260183691265
285265260192075776
285265260192083968
285265260192088064
285265260200468480
285265260200480769
285265260204666880
285265260204675072
285265260208857089
285265260208865280
285265260213051392
285265260213063680
285265260221440000
285265260225630208
285265260225650688
285265260238229504
285265260246601729
285265260246609920
285265260250796033
285265260250800128
285265260259184640
285265260263403520
285265260271763456
285265260271788032
285265260280176641
285265260284354560
285265260313731072
285265261991428099
285265262079516674
285265263505575937
285265263644012544
285265263765643265
285265263790804992
285265263799185408
285265264021475328
285265264134725632
285265264155701248
285265264268955649
285265264273129472
285265264281534464
285265264285720576
285265264285724673
285265264289910785
285265264302505984
285265264306692099
285265264310886400
285265264327680001
285265264336048128
285265264336052224
285265264340250624
285265264352825344
285265264352837632
285265264365404161
285265264365404162
285265264365416449
285265264365420544
285265264365424640
285265264369614848
285265264373813248
285265264377991168
285265264377995264
285265264378003457
285265264390574080
285265264390578176
285265264403165185
285265264411549698
285265264419930112
285265264424128512
285265264432513024
285265264445116417
285265264453505026
285265264466075648
285265264487067648
285265267720851456
285265267905404929
285265267913797632
285265267947360257
285265267976712192
285265268031234048
285265268136083456
285265268165464064
285265268199006208
285265268245159937
285265268303855616
285265268433899520
285265268475846657
285265268480016384
285265268496797696
285265268526170112
285265268542943233
285265268551331840
285265268551335936
285265268551340032
285265268568109056
285265268572291072
285265268572295168
285265268576485376
285265268576505856
285265268580696066
285265268589068288
285265268589072384
285265268589092864
285265268597456896
285265268605845504
285265268618436608
285265268618457088
285265268631019520
285265268631023616
285265268639416320
285265268651982848
285265268656181248
285265268660383745
285265268672954369
285265268672978945
285265268698144769
285265268702322688
285265268714926080
285265268740063233
285265268740063234
285265268769443841
285265268794589184
285265271248265216
285265272049393664
285265272271667202
285265272296841217
285265272321998849
285265272355553281
285265272443633664
285265272565284864
285265272636571648
285265272678539264
285265272695291904
285265272724660224
285265272733061120
285265272745631744
285265272745648128
285265272749842433
285265272754036737
285265272758210560
285265272766623744
285265272779177984
285265272779194368
285265272783376384
285265272783384577
285265272783388672
285265272787566592
285265272787570688
285265272787570689
285265272791777281
285265272791789568
285265272800174080
285265272800178177
285265272804368384
285265272804372480
285265272808542208
285265272808546305
285265272816934912
285265272821137408
285265272829509632
285265272833724416
285265272858873856
285265272867287042
285265272888233984
285265272888258560
285265272896618497
285265272896626688
285265272900812801
285265272909209601
285265272909225984
285265276805718016
285265276839276544
285265276885409792
285265276889595904
285265276927344641
285265276927369216
285265276931543040
285265276935749632
285265276939948032
285265276965101570
285265276969308161
285265276977676288
285265276994482176
285265276998660096
285265276998668288
285265276998676480
285265277002858498
285265277007040512
285265277011234816
285265277015425025
285265277036404736
285265277036404737
285265277040590848
285265277040607232
285265277044785153
285265277044813825
285265277053181952
285265277053186048
285265277065773056
285265277069963264
285265277069979648
285265277078339584
285265277078347777
285265277086744576
285265277090938882
285265277090947073
285265277099311105
285265277099339776
285265277111906304
285265277111918592
285265277116112896
285265277128687616
285265280966475776
285265281004228609
285265281012617217
285265281046151168
285265281071316994
285265281088102400
285265281125867520
285265281142636544
285265281142636546
285265281146818560
285265281146826752
285265281155211264
285265281159417856
285265281163591680
285265281163599873
285265281167785984
285265281167790081
285265281167798272
285265281176178688
285265281176190976
285265281184563201
285265281184571392
285265281184571393
285265281188761600
285265281188761602
285265281192976384
285265281192976385
285265281197174784
285265281209729025
285265281209749504
285265281209757696
285265281213952000
285265281218138112
285265281222311937
285265281226510336
285265281230708736
285265281247494144
285265281251684352
285265281255866368
285265281260072960
285265281264254976
285265281264263169
285265281276837889
285265281276854273
285265281302011904
285265281314607105
285265283197857793
285265285013962753
285265285248868352
285265285257252864
285265285257256960
285265285274034176
285265285294989312
285265285294997504
285265285303390209
285265285324345344
285265285328543744
285265285332742144
285265285332750336
285265285341118464
285265285349515265
285265285349531648
285265285366308865
285265285370499074
285265285370507266
285265285374697472
285265285378895872
285265285383061504
285265285383086080
285265285383090178
285265285387284480
285265285391470593
285265285391474688
285265285395668992
285265285404037120
285265285408227328
285265285412442113
285265285420818432
285265285420826624
285265285420834817
285265285425008640
285265285425020928
285265285429198849
285265285429211136
285265285437603840
285265285441810432
285265285450194944
285265285454385153
285265285462781952
285265285466959872
285265285475336192
285265285496332288
285265285513105409
285265287232753664
285265288004501504
285265289409605633
285265289476718592
285265289489313792
285265289493504000
285265289497677824
285265289510264833
285265289510281216
285265289522860032
285265289527037952
285265289531248640
285265289552199680
285265289552220160
285265289552228352
285265289556393984
285265289556422656
285265289564790784
285265289564798976
285265289569005568
285265289573183488
285265289573195777
285265289581572096
285265289585774593
285265289585774596
285265289589948417
285265289602539521
285265289610944512
285265289615138816
285265289619308544
285265289627697153
285265289631891456
285265289640296448
285265289644486656
285265289648685058
285265289657073665
285265289665454080
285265289665454081
285265289669656576
285265289686425601
285265289686441984
285265289690611712
285265289699016704
285265289703223296
285265289707405314
285265289728380928
285265289736757248
285265289753550851
285265290466578432
285265292957978624
285265293423546368
285265293524213760
285265293654249472
285265293691998208
285265293696200704
285265293708759040
285265293712957441
285265293717143552
285265293717147649
285265293725556736
285265293725560832
285265293729738752
285265293729738753
285265293733928962
285265293733941249
285265293738115073
285265293742329856
285265293746515968
285265293750710273
285265293759107072
285265293759107074
285265293767499778
285265293771673601
285265293771673603
285265293771677696
285265293771681793
285265293771689984
285265293775867904
285265293775892480
285265293784256512
285265293788475393
285265293796847616
285265293796864000
285265293801037824
285265293801041920
285265293801054208
285265293801054210
285265293805240320
285265293805252609
285265293809430530
285265293809434625
285265293813616640
285265293817819137
285265293822009344
285265293826224129
285265296024039424
285265297844359169
285265297848541186
285265297852747776
285265297861140480
285265297861140481
285265297898876928
285265297903063040
285265297907253248
285265297911463936
285265297919848448
285265297932427264
285265297932431360
285265297932447744
285265297945001985
285265297949200385
285265297949224962
285265297953411072
285265297957588992
285265297957609473
285265297957613569
285265297965989888
285265297974366208
285265297974378498
285265297978580992
285265297982763009
285265297982767106
285265297982771200
285265297991159808
285265298003734528
285265298007916544
285265298012139520
285265298033102848
285265298033102850
285265298041470977
285265298049863682
285265298054053888
285265298062450690
285265298066649088
285265298083430400
285265298091831297
285265298096017408
285265298112774144
285265298112774145
285265298112802816
285265298116976640
285265299882799104
285265301904424960
285265302051254272
285265302063816704
285265302084780032
285265302088986624
285265302093168641
285265302097367040
285265302101581824
285265302130925568
285265302139334656
285265302143520768
285265302151897088
285265302156083202
285265302160302080
285265302168666113
285265302172876800
285265302177058818
285265302177079296
285265302181249026
285265302181273600
285265302198030336
285265302198050816
285265302202220544
285265302206418944
285265302206423040
285265302219014144
285265302227398656
285265302231580672
285265302239989760
285265302248382464
285265302252564480
285265302256758784
285265302281940992
285265302290313216
285265302294507520
285265302294523904
285265302298714112
285265302315466752
285265302323884032
285265302340644864
285265302340657154
285265302357409793
285265305637376000
285265305742221312
285265305884823552
285265305909993472
285265306077769728
285265306098737153
285265306107142144
285265306199400450
285265306216181760
285265306224574465
285265306245529600
285265306245554176
285265306262306817
285265306270703617
285265306287472640
285265306287489025
285265306295881729
285265306304258049
285265306304270337
285265306308448258
285265306308464640
285265306312654848
285265306321039360
285265306321039361
285265306325225472
285265306329415681
285265306329432065
285265306333630466
285265306337832960
285265306342010880
285265306342014976
285265306342014978
285265306346221569
285265306350399490
285265306371358720
285265306371366912
285265306383953920
285265306396528640
285265306396553216
285265306425884673
285265306425905153
285265306434289664
285265306434293762
285265306442670082
285265306442678272
285265306459455488
285265306480439296
285265306484609024
285265306501394432
285265310402113536
285265310431453184
285265310435655681
285265310439849984
285265310498574337
285265310502772736
285265310523723777
285265310527913984
285265310527922176
285265310527934465
285265310540509184
285265310544691200
285265310548914176
285265310553079808
285265310557294592
285265310557298688
285265310557298689
285265310561472512
285265310561476608
285265310561497088
285265310569881600
285265310578257920
285265310578274305
285265310582468609
285265310590828544
285265310595043328
285265310595051522
285265310599241728
285265310603419648
285265310611804161
285265310611820544
285265310611824640
285265310615994368
285265310616006657
285265310624382977
285265310624411648
285265310632783873
285265310632800256
285265310636965888
285265310649552897
285265310657949697
285265310662144000
285265310670524416
285265310670540801
285265310674726913
285265312792842240
285265314575433728
285265314592206848
285265314596413440
285265314604806145
285265314621579265
285265314638348288
285265314642546688
285265314646724608
285265314650943488
285265314655137794
285265314659319808
285265314671886337
285265314676084736
285265314684485633
285265314684493824
285265314688675840
285265314692874241
285265314697068544
285265314697076737
285265314701254656
285265314718023680
285265314718027777
285265314726412288
285265314739011586
285265314739015680
285265314739023872
285265314743193601
285265314747396098
285265314747400192
285265314747404289
285265314755796993
285265314764189699
285265314772553729
285265314772570112
285265314793529346
285265314801917952
285265314806128641
285265314806132736
285265314822901760
285265314822905856
285265314827100162
285265314835472384
285265314852241408
285265314852241409
285265318794903552
285265318828445698
285265318841024512
285265318845231104
285265318853632000
285265318853632001
285265318862016514
285265318878785537
285265318903943168
285265318908133377
285265318912335872
285265318912348160
285265318920720384
285265318920732672
285265318920732674
285265318924922880
285265318924926976
285265318929104897
285265318933319681
285265318941704193
285265318945882117
285265318950080512
285265318962659329
285265318962671616
285265318975258624
285265318979452929
285265318983647232
285265318983651329
285265318987837440
285265318992023553
285265318996217856
285265318996226048
285265319004631040
285265319017205760
285265319033962496
285265319033987076
285265319042355200
285265319046561793
285265319046574081
285265319063322625
285265319067516928
285265319067529216
285265319109459968
285265321240170496
285265321869316096
285265322880163841
285265322884345856
285265322997600257
285265323043737600
285265323043737601
285265323047911425
285265323052130305
285265323056324608
285265323060506624
285265323068887040
285265323073093633
285265323077296128
285265323089870848
285265323094069248
285265323098263553
285265323102449665
285265323106639872
285265323106656256
285265323110850561
285265323119214592
285265323123421187
285265323127615488
285265323131797504
285265323136012288
285265323148578817
285265323156992000
285265323161165824
285265323165376512
285265323169554432
285265323169562624
285265323169574913
285265323173744640
285265323177938946
285265323182137344
285265323186339841
285265323203117057
285265323224076288
285265323236659200
285265323245064192
285265323253452800
285265323257647104
285265323266039809
285265323274432514
285265323278602240
285265323286990849
285265323408646144
285265324469809152
285265325908430848
285265326961213440
285265327179313153
285265327221252097
285265327242240001
285265327250628609
285265327250628610
285265327258996736
285265327263211520
285265327267397632
285265327275786240
285265327279976448
285265327288352769
285265327292567552
285265327300943872
285265327300956160
285265327305146368
285265327321907202
285265327330312192
285265327334510592
285265327338700800
285265327342903296
285265327347077120
285265327355486208
285265327363866624
285265327376461824
285265327380639745
285265327384834048
285265327384846336
285265327389024256
285265327389028353
285265327393239041
285265327401627648
285265327409991680
285265327418376192
285265327418384384
285265327430983680
285265327430987776
285265327439368192
285265327439372289
285265327447756800
285265327477116928
285265327485513728
285265327493894146
285265327502266368
285265330694148096
285265330752868352
285265330765447171
285265330916454400
285265330929012737
285265330954199040
285265331008712704
285265331272945664
285265331302330368
285265331327496192
285265331331690498
285265331335856129
285265331340066817
285265331369414656
285265331373633536
285265331377799169
285265331381997568
285265331394584576
285265331419742209
285265331423961091
285265331432325122
285265331432329216
285265331432353793
285265331436531713
285265331440713729
285265331465900032
285265331470082048
285265331470082049
285265331474292736
285265331486855168
285265331486867456
285265331486879744
285265331495243776
285265331499450370
285265331503644672
285265331503644673
285265331503652865
285265331503656960
285265331512016896
285265331516219392
285265331516223490
285265331520425984
285265331520430080
285265331537186816
285265331558166528
285265331591712770
285265331595919360
285265333735010304
285265333747605504
285265335056203779
285265335165267968
285265335190437889
285265335299493888
285265335320469504
285265335324655616
285265335521775616
285265335530164224
285265335534354432
285265335538561024
285265335618244611
285265335618248704
285265335618252800
285265335626637312
285265335635042304
285265335639212034
285265335643435008
285265335655993345
285265335660183553
285265335660191744
285265335668572161
285265335672795136
285265335676964865
285265335676964866
285265335681183744
285265335689564161
285265335689568256
285265335693746176
285265335693758465
285265335697936384
285265335697948672
285265335697952768
285265335706329089
285265335710527488
285265335710543872
285265335714709504
285265335727300609
285265335731499008
285265335731499009
285265335756652544
285265335777624064
285265335811203073
285265335869902848
285265339426680832
285265339737063424
285265339753848832
285265339758018561
285265339787395073
285265339804184576
285265339816747009
285265339825152000
285265339829325826
285265339833516032
285265339846123520
285265339850305536
285265339862892544
285265339871264768
285265339871268864
285265339871293440
285265339879653376
285265339888041984
285265339892236288
285265339896446976
285265339904827392
285265339904847873
285265339909033984
285265339913207808
285265339913211905
285265339913220097
285265339921596416
285265339925790720
285265339925790721
285265339925790722
285265339925794816
285265339925803008
285265339929997312
285265339934191616
285265339942580224
285265339946786817
285265339955154944
285265339971952640
285265339980345345
285265339988709376
285265340005507072
285265340009693187
285265340013883392
285265340022263808
285265340034842624
285265340034846721
285265343725850625
285265343759413249
285265343860056065
285265343897808896
285265343964909568
285265343964917760
285265343969103874
285265343994265600
285265344006852608
285265344023642112
285265344027832320
285265344032014336
285265344032014338
285265344036208640
285265344040431616
285265344044609536
285265344052989952
285265344061390848
285265344065568769
285265344069771264
285265344082374656
285265344086540288
285265344086564865
285265344090750976
285265344090763264
285265344103325696
285265344111706112
285265344115912705
285265344120102912
285265344124305408
285265344128499712
285265344128499713
285265344132685826
285265344132689921
285265344136876032
285265344136900608
285265344141082625
285265344141094912
285265344157868033
285265344162050049
285265344174641153
285265344178831360
285265344183029760
285265344204005378
285265344208203776
285265344212369408
285265344258531329
285265346489905153
285265347802701824
285265348016603136
285265348134055936
285265348142436352
285265348163403777
285265348163420161
285265348171816960
285265348176007168
285265348184395776
285265348201164800
285265348226342912
285265348226347008
285265348226347009
285265348230524929
285265348234727425
285265348251492353
285265348259876864
285265348264067072
285265348264075264
285265348272455681
285265348280868864
285265348285038593
285265348285046784
285265348285050881
285265348289236992
285265348293427200
285265348293435392
285265348293439488
285265348297650176
285265348301819904
285265348301828096
285265348310216704
285265348310224896
285265348314398722
285265348318605312
285265348331184128
285265348343767040
285265348347969536
285265348347973632
285265348360540161
285265348364734464
285265348373123073
285265348373139456
285265348419272704
285265351913119744
285265352181559297
285265352252862464
285265352269635585
285265352282238976
285265352307400707
285265352345133058
285265352349335553
285265352361910272
285265352395456512
285265352408043520
285265352408047616
285265352416444416
285265352420638721
285265352424837123
285265352437407744
285265352454184960
285265352458379264
285265352458391553
285265352462569473
285265352462581760
285265352470953985
285265352470978561
285265352487731201
285265352487743488
285265352496128000
285265352496132096
285265352496136192
285265352504537088
285265352508719104
285265352512897024
285265352512913409
285265352512913410
285265352525484032
285265352525508609
285265352529682432
285265352538087424
285265352546471936
285265352550658048
285265352554860546
285265352554864640
285265352563228672
285265352571621376
285265352592592898
285265352596783104
285265356438790145
285265356568817664
285265356577198080
285265356585586688
285265356589780993
285265356598169600
285265356602347521
285265356619132930
285265356631724032
285265356635918336
285265356640092160
285265356644298752
285265356644306944
285265356644306945
285265356652699648
285265356652699649
285265356656893952
285265356656893953
285265356661063680
285265356661071873
285265356661084161
285265356661088256
285265356665274368
285265356669460481
285265356669464576
285265356669464577
285265356673662977
285265356682055680
285265356682055682
285265356686237696
285265356686237697
285265356686245888
285265356694634496
285265356694634498
285265356703014912
285265356707221504
285265356711407616
285265356728180736
285265356736565248
285265356740763648
285265356744953856
285265356749156353
285265356753346560
285265356753358848
285265356757549056
285265356757553153
285265356791107584
285265360238809088
285265360251387904
285265360347885568
285265360373047297
285265360444354560
285265360549183489
285265360549212160
285265360620498944
285265360708595712
285265360712781826
285265360758919169
285265360784084992
285265360792477696
285265360796647424
285265360800866305
285265360805056513
285265360842801152
285265360855367680
285265360855392257
285265360855396352
285265360863764481
285265360863784960
285265360872165377
285265360884752384
285265360888938496
285265360897318912
285265360897331200
285265360909893632
285265360909901824
285265360909901825
285265360909918208
285265360914087936
285265360914100225
285265360918310913
285265360922484737
285265360926695424
285265360935079936
285265360943460354
285265360943464449
285265360943464450
285265360943476736
285265360951857152
285265360964431872
285265360981209088
285265360981209089
285265360981209090
285265361010581504
285265361018945536
285265362344357889
285265364856737793
285265364928049153
285265364932251648
285265364974194688
285265364978384897
285265364986777601
285265364986777602
285265364990955521
285265365011935232
285265365011935234
285265365011947520
285265365016137729
285265365020323840
285265365020336128
285265365041287169
285265365045493762
285265365049671680
285265365053894656
285265365058060288
285265365058060289
285265365058068481
285265365058080768
285265365062262784
285265365066477568
285265365070647296
285265365074845697
285265365074849793
285265365091614720
285265365091622913
285265365091622915
285265365091639297
285265365095809024
285265365095817216
285265365095817217
285265365104209920
285265365108391936
285265365116788737
285265365137768448
285265365137776640
285265365162926080
285265365183901696
285265365192282112
285265365196472320
285265365204860928
285265365204877313
285265365225844737
285265366748389376
285265368765849600
285265369143316480
285265369176875008
285265369193656321
285265369193672704
285265369197846528
285265369210425345
285265369214619648
285265369227223040
285265369231396864
285265369235591168
285265369239801856
285265369248169984
285265369248182272
285265369252364288
285265369252368385
285265369256579073
285265369260777473
285265369264975872
285265369269166080
285265369273356289
285265369277534208
285265369277550592
285265369281732608
285265369281740800
285265369285943296
285265369285947392
285265369290125313
285265369290125314
285265369290129409
285265369302704128
285265369311100928
285265369315307522
285265369319481344
285265369336279040
285265369348833280
285265369361428480
285265369361436672
285265369369808896
285265369369825280
285265369374007296
285265369378193408
285265369445314560
285265369453715456
285265373249560577
285265373341827072
285265373379571712
285265373404753922
285265373417320448
285265373425700865
285265373425713153
285265373425721344
285265373434085378
285265373434109953
285265373434114048
285265373438283776
285265373442498562
285265373442502656
285265373450862592
285265373450887168
285265373467639808
285265373471838208
285265373471846400
285265373471846401
285265373476057088
285265373480222720
285265373484437504
285265373484445696
285265373488615424
285265373488640000
285265373492830208
285265373501206528
285265373501214720
285265373505396736
285265373513797633
285265373513801728
285265373513805824
285265373517996032
285265373522194432
285265373530583040
285265373538955264
285265373543161856
285265373572517888
285265373589299200
285265373593477120
285265373606072320
285265373614460928
285265373631229953
285265375959060481
285265377141862400
285265377175433216
285265377221562368
285265377305436160
285265377389338624
285265377435459584
285265377485783040
285265377494183938
285265377506754560
285265377515163648
285265377536139265
285265377557098497
285265377565487104
285265377578061825
285265377578086400
285265377582252032
285265377582272512
285265377586470912
285265377590652928
285265377590652929
285265377590657026
285265377590665216
285265377594851328
285265377599037440
285265377599057920
285265377603252224
285265377607430145
285265377615831041
285265377624223744
285265377628409856
285265377636802560
285265377640972288
285265377645178882
285265377645182976
285265377653559299
285265377657778176
285265377666150400
285265377674547200
285265377678749696
285265377687126016
285265377703890944
285265377708097538
285265377716494336
285265377729077250
285265377733259266
285265379113197568
285265379239030785
285265381180993536
285265381436825601
285265381487177729
285265381692694528
285265381696864257
285265381705256960
285265381705269249
285265381717843968
285265381717843969
285265381755584512
285265381772361728
285265381772382208
285265381776584704
285265381780766721
285265381793357824
285265381793357825
285265381797543937
285265381814304768
285265381818527744
285265381818527745
285265381822709760
285265381822717953
285265381839482880
285265381839486977
285265381839495168
285265381843677184
285265381843685377
285265381847879680
285265381856251904
285265381860466688
285265381860470784
285265381864640512
285265381864648704
285265381868834816
285265381868843009
285265381881417728
285265381881442304
285265381889802240
285265381889810432
285265381898194944
285265381902389248
285265381902397440
285265381919191041
285265381944340480
285265385966682112
285265385991860224
285265386008612865
285265386012811264
285265386016997377
285265386021208064
285265386033778688
285265386042167296
285265386042175489
285265386046365696
285265386046382080
285265386050551808
285265386054746112
285265386058952705
285265386063134720
285265386067333120
285265386067341312
285265386067357696
285265386071535616
285265386071539712
285265386071552000
285265386088308736
285265386088312833
285265386088312834
285265386088321024
285265386088321025
285265386092511233
285265386092523520
285265386096697344
285265386096701440
285265386109296641
285265386113474561
285265386113490944
285265386117664768
285265386121863168
285265386138632192
285265386147045378
285265386151231488
285265386155409408
285265386155425793
285265386167996416
285265386188988416
285265386188992513
285265386201575425
285265389955473408
285265389993205761
285265390106447872
285265390110662656
285265390144221184
285265390152609793
285265390165180416
285265390173556736
285265390181961729
285265390181969920
285265390194528256
285265390194536450
285265390202933248
285265390207107072
285265390211301376
285265390211330048
285265390215499776
285265390215516160
285265390223888384
285265390223904768
285265390232293376
285265390232301568
285265390236483584
285265390236483585
285265390240661505
285265390240665600
285265390240681985
285265390244855808
285265390244876288
285265390257455104
285265390257463296
285265390261649408
285265390265835520
285265390274224128
285265390278438912
285265390286811136
285265390290993152
285265390291001344
285265390291013632
285265390295203840
285265390295207936
285265390299402240
285265390303576064
285265390303592448
285265390307770368
285265390332948480
285265390337150977
285265391264100352
285265392350396417
285265394019729408
285265394103623680
285265394133004288
285265394212696064
285265394221060097
285265394233647104
285265394279780352
285265394300747776
285265394309156864
285265394309165057
285265394317541377
285265394330120193
285265394330136578
285265394334306304
285265394346897409
285265394351104000
285265394359472128
285265394363666432
285265394367868928
285265394372050945
285265394372063232
285265394376253441
285265394380468224
285265394388844544
285265394393034753
285265394401415168
285265394401427457
285265394405605376
285265394405621760
285265394405629952
285265394409803777
285265394414002176
285265394422386690
285265394443366400
285265394455945216
285265394468536320
285265394468544512
285265394476912640
285265394481111040
285265394481127424
285265394485305344
285265394489503746
285265394489520128
285265394493693952
285265396771205120
285265396829937664
285265396947365888
285265397215813633
285265398302117888
285265398356639744
285265398507634688
285265398532829186
285265398541193217
285265398549577728
285265398549581825
285265398557974528
285265398562172928
285265398570549248
285265398578954241
285265398583140352
285265398595715072
285265398595715074
285265398599917568
285265398599925761
285265398599929856
285265398599938048
285265398604120064
285265398604128257
285265398608306176
285265398608310272
285265398608314368
285265398612492288
285265398616711168
285265398625099776
285265398629273600
285265398633472002
285265398637682688
285265398641864704
285265398646050816
285265398650245120
285265398650253312
285265398675427329
285265398692192257
285265398729940993
285265398734131201
285265398738337792
285265398742523904
285265398755102720
285265398755106816
285265400365735936
285265402068619265
285265402097967104
285265402106355712
285265402160893953
285265402341228544
285265402492252161
285265402613878784
285265402647429123
285265402697773057
285265402722914305
285265402735521792
285265402743881729
285265402743889922
285265402743894016
285265402752299008
285265402756489216
285265402760687616
285265402773266432
285265402781638656
285265402781655040
285265402785824769
285265402790019072
285265402790035456
285265402794217473
285265402794221568
285265402806800384
285265402823581698
285265402827796480
285265402831978496
285265402831982594
285265402840371200
285265402840371201
285265402844565504
285265402852937728
285265402857132032
285265402857136128
285265402869714947
285265402869723137
285265402873905153
285265402873929730
285265402878107648
285265402882297856
285265402882318336
285265402886492161
285265402886508544
285265402894888960
285265402907475968
285265406447460352
285265406502002689
285265406581698561
285265406585880576
285265406615228418
285265406623612929
285265406690746368
285265406707503104
285265406707515392
285265406711721986
285265406724296704
285265406732668928
285265406745268224
285265406749470720
285265406762037248
285265406762053632
285265406783008769
285265406791401472
285265406799777795
285265406799790080
285265406799802368
285265406803980288
285265406803988481
285265406808186880
285265406808186881
285265406812364800
285265406812377088
285265406812381184
285265406829158400
285265406841716736
285265406841737216
285265406845923328
285265406866882560
285265406892056578
285265406892072962
285265406908829699
285265406921433089
285265406942400512
285265406950772737
285265406959177728
285265406959185921
285265406963363840
285265406984331266
285265407017885696
285265407059841024
285265407118565376
285265407215009792
285265407256981504
285265407286337537
285265409316380672
285265410641776641
285265411052818432
285265411069603840
285265411082186752
285265411090575360
285265411119923201
285265411153477632
285265411153481728
285265411157659651
285265411157663744
285265411157663745
285265411161853953
285265411166060544
285265411166060545
285265411166068736
285265411170238464
285265411170242563
285265411178647553
285265411182821376
285265411182825473
285265411182833665
285265411191209985
285265411191214081
285265411191226370
285265411199610880
285265411207995392
285265411249954818
285265411254140928
285265411254140929
285265411266723841
285265411266736128
285265411270901760
285265411270901761
285265411275112448
285265411279290368
285265411287687169
285265411291881472
285265411291881475
285265411291889664
285265411296071680
285265411300261889
285265411312844800
285265411329638402
285265411338010624
285265413762334720
285265415058366464
285265415230337024
285265415280668672
285265415310032896
285265415322607616
285265415335202816
285265415347769346
285265415347781635
285265415347781636
285265415351980032
285265415356162048
285265415356162049
285265415364542465
285265415364554752
285265415377133568
285265415381344256
285265415381344257
285265415385530370
285265415385538561
285265415389712385
285265415393910786
285265415398121473
285265415402295296
285265415402311680
285265415406510082
285265415406514176
285265415423287296
285265415427461120
285265415427473409
285265415427477504
285265415435874305
285265415444234240
285265415448444930
285265415456825345
285265415469420545
285265415469420546
285265415473594368
285265415473606657
285265415477817344
285265415481991168
285265415486181376
285265415486197760
285265415490371585
285265415490387968
285265415498776576
285265415511343104
285265415511347200
285265419038773249
285265419307204609
285265419378520065
285265419428831232
285265419474972674
285265419479154690
285265419479166976
285265419483353088
285265419491741700
285265419512725504
285265419525316608
285265419546288128
285265419550457856
285265419550478336
285265419563048960
285265419563057153
285265419567255553
285265419571433472
285265419571437568
285265419575640064
285265419579834368
285265419579834369
285265419588206592
285265419588218882
285265419596619776
285265419596623872
285265419600797696
285265419600805888
285265419605004288
285265419609190400
285265419609206785
285265419617570818
285265419617574912
285265419617583104
285265419625979904
285265419638542336
285265419642740736
285265419642740739
285265419646926848
285265419646930944
285265419646943234
285265419655340032
285265419659509760
285265419676315648
285265421576331264
285265423329538048
285265423585390592
285265423589597184
285265423652487168
285265423677661184
285265423732199424
285265423732203520
285265423748984832
285265423757373441
285265423761551360
285265423761563649
285265423765737472
285265423795097600
285265423799287809
285265423803494400
285265423803502592
285265423811891200
285265423824470017
285265423828660224
285265423837052928
285265423845429249
285265423845453824
285265423849635840
285265423849639937
285265423849648128
285265423853813761
285265423853821952
285265423862206464
285265423866400768
285265423866408960
285265423870595073
285265423874785280
285265423874805761
285265423887392770
285265423908368384
285265423912554497
285265423916756992
285265423925121024
285265423925133312
285265423929319425
285265423933526018
285265423941914624
285265423946088449
285265423950282752
285265423988043777
285265427599351809
285265427741949952
285265427796471808
285265427813240832
285265427901325312
285265427926511616
285265427930693632
285265427930701825
285265427930701826
285265427943268352
285265427955867648
285265427960041472
285265427960041473
285265427964239872
285265427964256256
285265427972644864
285265427976814592
285265427976839168
285265427981037568
285265427989405696
285265427993608192
285265427997794305
285265427997810688
285265428002009088
285265428002009089
285265428010381313
285265428018757632
285265428018769920
285265428022968320
285265428022968321
285265428022968322
285265428022972416
285265428039741440
285265428048134144
285265428056510464
285265428060708865
285265428064919552
285265428077490176
285265428077506560
285265428090089472
285265428094255104
285265428094255105
285265428094259201
285265428094271488
285265428111040512
285265428111056896
285265428832468993
285265431827202048
285265432032727040
285265432049508352
285265432057896962
285265432057901056
285265432066277376
285265432074674177
285265432078848001
285265432104034304
285265432120803328
285265432124989441
285265432129183745
285265432129183747
285265432141758464
285265432145960960
285265432150163459
285265432158543874
285265432158552064
285265432158564352
285265432162738176
285265432162746368
285265432162758656
285265432166928384
285265432166948865
285265432166952961
285265432183709696
285265432183726080
285265432183730176
285265432192110592
285265432192110593
285265432196308992
285265432200486912
285265432204681216
285265432204681217
285265432204693505
285265432204697600
285265432204697601
285265432204701697
285265432204701698
285265432208875520
285265432213090304
285265432225673217
285265432234041344
285265432234049536
285265432246620160
285265432246636544
285265432250822656
285265432259227648
285265436130566144
285265436243791873
285265436252192768
285265436281544704
285265436302516224
285265436306726912
285265436310896641
285265436310900736
285265436310921216
285265436319289344
285265436319293441
285265436319297538
285265436323487744
285265436344475648
285265436348661760
285265436352856064
285265436357033985
285265436357054464
285265436361248768
285265436369625088
285265436369629184
285265436378005504
285265436378034176
285265436382203904
285265436382220288
285265436386406400
285265436386406401
285265436386418689
285265436390592512
285265436390604800
285265436390617088
285265436411584512
285265436415766528
285265436428337152
285265436436725760
285265436440928256
285265436445138944
285265436449312768
285265436449320960
285265436449333248
285265436453511168
285265436461916160
285265436470296577
285265436474499076
285265436478697472
285265436478697473
285265436499648512
285265436503859200
285265439343382528
285265439867686912
285265440006107137
285265440329064448
285265440341643265
285265440400359424
285265440450686976
285265440459091968
285265440471674880
285265440480063488
285265440488423425
285265440488435713
285265440505225216
285265440521986048
285265440530386945
285265440530395136
285265440534581248
285265440538771456
285265440551346177
285265440551350272
285265440551350274
285265440555560960
285265440563949568
285265440572313600
285265440576507904
285265440576512000
285265440580706304
285265440584904704
285265440589086720
285265440601669634
285265440601681920
285265440605888512
285265440605892608
285265440610070528
285265440610078720
285265440614252544
285265440618459136
285265440618467328
285265440622649344
285265440622653442
285265440635224064
285265440639430656
285265440643612672
285265440643637248
285265440652005376
285265440652005379
285265440660418560
285265440677179392
285265440685568000
285265444280082432
285265444376563712
285265444590456833
285265444598845440
285265444603043841
285265444603047938
285265444636606464
285265444640796672
285265444640813056
285265444682756097
285265444707901440
285265444707909632
285265444707921920
285265444712099840
285265444712099842
285265444720484352
285265444720492544
285265444724674561
285265444733063168
285265444733063169
285265444737257473
285265444737282048
285265444745670657
285265444766633984
285265444770811904
285265444770820097
285265444779196416
285265444779220992
285265444791779328
285265444791787520
285265444800184320
285265444812775424
285265444816961536
285265444821159938
285265444821164032
285265444825333760
285265444829556739
285265444837920768
285265444837924864
285265444842123264
285265444850524160
285265444863111169
285265444884062209
285265444884078592
285265444888272896
285265444905041920
285265444909232128
285265444921810944
285265448679923713
285265448747036672
285265448759599105
285265448826728449
285265448835117057
285265448847695874
285265448851877888
285265448864473088
285265448877043712
285265448885432320
285265448898027521
285265448902197248
285265448906416129
285265448906420225
285265448914804736
285265448918999041
285265448918999042
285265448923197441
285265448927363072
285265448927371264
285265448927379456
285265448927383552
285265448935755776
285265448935772160
285265448939966464
285265448939966465
285265448944152577
285265448948342784
285265448948350976
285265448952528896
285265448956727297
285265448960921600
285265448977707008
285265448981889024
285265448981893120
285265448994476032
285265448998670336
285265449002881024
285265449015451648
285265449028038656
285265449032232960
285265449040613377
285265449040625664
285265449044807680
285265449065775104
285265449086763008
285265451221663744
285265451406196736
285265453004255232
285265453008424962
285265453016813568
285265453029416960
285265453037789184
285265453050368000
285265453079724032
285265453113294848
285265453117480961
285265453125861376
285265453125885952
285265453138460672
285265453138464769
285265453151055872
285265453155225602
285265453159432193
285265453167816705
285265453176209408
285265453176217600
285265453180387329
285265453180391424
285265453180403712
285265453180416001
285265453184598016
285265453188780032
285265453192970240
285265453192986624
285265453197176833
285265453201358848
285265453209759744
285265453222330368
285265453222330369
285265453222350848
285265453222359040
285265453230747648
285265453239107584
285265453243314176
285265453243318272
285265453260091394
285265453268467713
285265453268467714
285265453276880896
285265453281079296
285265453285265408
285265455382425601
285265456972050434
285265456984621056
285265457211138048
285265457211142145
285265457253072896
285265457261449216
285265457261469696
285265457265655808
285265457269841920
285265457295003649
285265457295015937
285265457299193856
285265457303396352
285265457315979264
285265457320189952
285265457324380160
285265457324388352
285265457324388353
285265457328553986
285265457332772864
285265457336942592
285265457336950784
285265457336971264
285265457345359872
285265457349541888
285265457349541890
285265457353719808
285265457353723905
285265457357922304
285265457357934592
285265457366319104
285265457378902016
285265457383092224
285265457391468544
285265457399861248
285265457399865344
285265457420840961
285265457425047552
285265457425051648
285265457429245952
285265457441820672
285265457445998592
285265457450205186
285265457458577408
285265457462775809
285265457479573506
285265459702530048
285265460629471234
285265461090856960
285265461107638272
285265461116039171
285265461363490816
285265461371891712
285265461438984194
285265461451575297
285265461464150016
285265461468332032
285265461468344320
285265461468356608
285265461472534528
285265461472542720
285265461485133825
285265461493501952
285265461493518337
285265461493522433
285265461493526528
285265461497720832
285265461501906945
285265461510295553
285265461510299649
285265461514477568
285265461531275266
285265461543841793
285265461552234498
285265461552246784
285265461556428800
285265461564825602
285265461568995328
285265461569007616
285265461573214208
285265461585793024
285265461594169347
285265461598375936
285265461602570240
285265461610954752
285265461615149056
285265461615153152
285265461619339264
285265461619355648
285265463091544064
285265463850700800
285265465507459073
285265465608118272
285265465692024832
285265465696202755
285265465708785664
285265465712975873
285265465712984064
285265465717186561
285265465721376768
285265465733955584
285265465738145793
285265465738158080
285265465746546688
285265465750716416
285265465759105025
285265465759105026
285265465763299328
285265465763299329
285265465763315712
285265465767522305
285265465775902720
285265465780084736
285265465784295424
285265465796853760
285265465796853761
285265465796866048
285265465801060352
285265465813659648
285265465817837568
285265465817845760
285265465817849856
285265465822027777
285265465830416384
285265465834622977
285265465838800896
285265465838817280
285265465851400192
285265465876553728
285265465880764417
285265465901719552
285265469584322560
285265469613699072
285265469739499521
285265469785649152
285265469789855745
285265469798227968
285265469831782400
285265469840162816
285265469844369408
285265469844385793
285265469848563712
285265469861154817
285265469861154818
285265469865340928
285265469877932032
285265469894696960
285265469898899456
285265469898911744
285265469907283968
285265469907296258
285265469915672576
285265469915680768
285265469919862784
285265469919883264
285265469928255488
285265469928263681
285265469932462080
285265469940838400
285265469945020416
285265469945024513
285265469945032704
285265469945040897
285265469949239296
285265469957615617
285265469961805825
285265469970198528
285265469978578944
285265469978591235
285265469982777344
285265469986992129
285265469991170050
285265470003744768
285265470003769344
285265470012149760
285265470028935168
285265470033129472
285265470045691904
285265471685677057
285265473493426176
285265473656983552
285265473749274624
285265473778622467
285265473816391681
285265473820569600
285265473845723136
285265473870917632
285265473908666368
285265473967378433
285265473996718080
285265474009309184
285265474026086400
285265474026094592
285265474038677504
285265474042863617
285265474042867712
285265474042867713
285265474059653120
285265474059653121
285265474063843328
285265474063855616
285265474068037632
285265474068037633
285265474072215553
285265474088992768
285265474093191168
285265474093207552
285265474093211648
285265474093215745
285265474097397760
285265474097401856
285265474097410049
285265474101587968
285265474101587969
285265474105794560
285265474126757888
285265474126766082
285265474126770176
285265474135130112
285265474135146496
285265474151911426
285265474164502528
285265474177085441
285265474177097729
285265476387479552
285265478212014082
285265478216212480
285265478224592898
285265478228779008
285265478237171712
285265478241353728
285265478245552128
285265478249750529
285265478249758721
285265478253957121
285265478258151424
285265478262353921
285265478270713857
285265478270726144
285265478274932737
285265478300073985
285265478300078080
285265478304268288
285265478304296960
285265478308474881
285265478308478977
285265478312656896
285265478312656898
285265478312665088
285265478312681472
285265478325248000
285265478329434112
285265478333628416
285265478342017024
285265478342021120
285265478350405633
285265478354604032
285265478354628609
285265478358814720
285265478367211520
285265478367211522
285265478371393536
285265478375596034
285265478383972353
285265478388183040
285265478392369152
285265478400757760
285265478404939776
285265478409129985
285265478409142272
285265478413340674
285265480892178432
285265481731014656
285265481772965890
285265481986875392
285265482058178560
285265482167234560
285265482305634304
285265482360176640
285265482372747266
285265482389540864
285265482397908993
285265482414686208
285265482427289600
285265482435678208
285265482465030144
285265482465034240
285265482473426946
285265482485989376
285265482485993472
285265482486005760
285265482486009856
285265482498572289
285265482498600960
285265482523766784
285265482527940608
285265482527961088
285265482532126720
285265482532130816
285265482532139008
285265482548912128
285265482548932608
285265482553118720
285265482561490944
285265482590859265
285265482595045376
285265482599235584
285265482599251968
285265482616012801
285265482620207104
285265482632790017
285265482636992512
285265482653765633
285265482674741248
285265482674757632
285265484583157761
285265484960657408
285265485614956544
285265486260891648
285265486315388928
285265486315401216
285265486315401218
285265486369923074
285265486478966784
285265486491578368
285265486508335104
285265486512537600
285265486558670849
285265486571241472
285265486575460352
285265486583836673
285265486588030976
285265486600617985
285265486617395201
285265486617395203
285265486625792001
285265486634156032
285265486638362624
285265486638362625
285265486642548736
285265486650957824
285265486663516160
285265486663524353
285265486671917057
285265486676107265
285265486676119552
285265486680293376
285265486680313857
285265486688686080
285265486692896768
285265486692900866
285265486697078784
285265486709661696
285265486713847808
285265486713860096
285265486722240512
285265486734831616
285265486743228417
285265486747402240
285265486772572160
285265486789369856
285265489293373444
285265490606182400
285265490711048193
285265490719428610
285265490740379648
285265490765565954
285265490778128384
285265490807513088
285265490811682816
285265490815897600
285265490845241344
285265490849431552
285265490849447936
285265490866229249
285265490870403072
285265490874601472
285265490874621953
285265490883002369
285265490883014656
285265490883014657
285265490887192576
285265490887200769
285265490887208960
285265490903961602
285265490903982080
285265490908176384
285265490912374784
285265490924929026
285265490924949504
285265490933346304
285265490933346305
285265490954289153
285265490958495744
285265490962685952
285265490962702336
285265490987851776
285265490992046081
285265490996240384
285265491021398018
285265491025608704
285265491029790720
285265491038179328
285265491038191616
285265491046576128
285265493592526848
285265494854995968
285265494917926914
285265494951481344
285265494959857664
285265494976647169
285265495014404096
285265495018573825
285265495022776320
285265495043764225
285265495052136449
285265495056318465
285265495077294080
285265495077306368
285265495085678593
285265495085686786
285265495085690880
285265495098261504
285265495098273792
285265495098277888
285265495098290176
285265495102464000
285265495102480384
285265495110844416
285265495110856706
285265495110856707
285265495115042816
285265495115042817
285265495119233024
285265495123439616
285265495123443714
285265495123443717
285265495123451904
285265495127625728
285265495131844609
285265495136034816
285265495136038913
285265495152816128
285265495165378562
285265495169564672
285265495177953280
285265495198949376
285265495228313600
285265495245066241
285265497614848000
285265498965430273
285265499015757824
285265499137392640
285265499141570560
285265499162570753
285265499166756865
285265499179331585
285265499187724288
285265499200315392
285265499204497409
285265499204513794
285265499212873728
285265499221262337
285265499221286912
285265499229667329
285265499238055936
285265499242233856
285265499254841345
285265499254845440
285265499259035648
285265499263234048
285265499271593984
285265499271622656
285265499280011264
285265499284180992
285265499284185088
285265499284205568
285265499288371200
285265499296772097
285265499296788480
285265499300954113
285265499300974592
285265499313537024
285265499321937920
285265499330338818
285265499334533120
285265499338727424
285265499342921728
285265499347103745
285265499351314432
285265499355488256
285265499355496448
285265499359674369
285265499376476160
285265499389046785
285265499405828096
285265503155535874
285265503197470720
285265503310725120
285265503340089344
285265503348473857
285265503352651776
285265503361060864
285265503377817600
285265503386226688
285265503390425090
285265503411388417
285265503411388419
285265503419789312
285265503423954944
285265503423963136
285265503423983617
285265503428161536
285265503428161537
285265503432347648
285265503436558336
285265503440740352
285265503453327361
285265503453327363
285265503457529856
285265503461732352
285265503470108672
285265503470112768
285265503474311168
285265503482679296
285265503486881792
285265503491072000
285265503499464704
285265503516250113
285265503520423937
285265503520448513
285265503537217537
285265503541407744
285265503574966274
285265503583354880
285265503587536896
285265503587540992
285265503587553283
285265503600115712
285265503633690626
285265505340776448
285265507572121600
285265507593097218
285265507593105408
285265507597299714
285265507609870336
285265507622473728
285265507630854144
285265507656011776
285265507656024064
285265507664412672
285265507664412673
285265507668611072
285265507681173504
285265507681173505
285265507685388288
285265507685392384
285265507689570304
285265507693760512
285265507693785089
285265507706351616
285265507718934528
285265507718946816
285265507723132929
285265507723145216
285265507727335425
285265507731505153
285265507731525633
285265507748286465
285265507752505344
285265507765067776
285265507765075968
285265507769266176
285265507769270272
285265507773468672
285265507777642498
285265507781844992
285265507790229504
285265507802820608
285265507802820609
285265507811196929
285265507815407617
285265507819610112
285265507827998720
285265507836366848
285265507836375040
285265507861532673
285265510122278912
285265511279910913
285265511485431808
285265511703511041
285265511749652480
285265511762255873
285265511766433792
285265511783231488
285265511787421697
285265511795802112
285265511808372736
285265511808393216
285265511812567040
285265511820967937
285265511825166337
285265511829368834
285265511837736961
285265511837745152
285265511846125569
285265511850315776
285265511850336258
285265511858712576
285265511858712577
285265511879684097
285265511883870208
285265511888080896
285265511892254720
285265511896461312
285265511900655616
285265511904862208
285265511913226240
285265511913250817
285265511913254913
285265511917424640
285265511917432832
285265511917441024
285265511921623040
285265511925809152
285265511925833729
285265511930019840
285265511934210048
285265511946805250
285265511950974976
285265511955173377
285265511959363586
285265511967772672
285265511971962880
285265514526289920
285265515587436544
285265515805560832
285265515931381760
285265515948175361
285265515956539392
285265515981705216
285265515990093824
285265516002680832
285265516002693120
285265516011077633
285265516011085824
285265516015276032
285265516019474432
285265516019478530
285265516027863040
285265516040425472
285265516044615680
285265516048826368
285265516053020673
285265516065587200
285265516069785603
285265516069801985
285265516073992194
285265516078174208
285265516078194688
285265516086579200
285265516090777600
285265516090777602
285265516094976000
285265516099145728
285265516099162112
285265516111732736
285265516120125440
285265516120133632
285265516124315648
285265516124336129
285265516128522240
285265516128530432
285265516141088768
285265516141113345
285265516145283072
285265516157878272
285265516170457090
285265516187246592
285265518980628480
285265519676899328
285265519693684737
285265519714660352
285265519811108865
285265519844663296
285265519865643008
285265519911768064
285265520100519937
285265520100528129
285265520108900352
285265520121479170
285265520125689856
285265520138256384
285265520176017409
285265520180224000
285265520184401922
285265520196997121
285265520205385728
285265520205393922
285265520213757952
285265520213757953
285265520222158848
285265520230531072
285265520238919681
285265520238923776
285265520238931968
285265520238940160
285265520247320576
285265520251510784
285265520255705088
285265520255705089
285265520255725568
285265520255725569
285265520268300288
285265520268304384
285265520272490496
285265520272490498
285265520276668417
285265520285069314
285265520285077504
285265520289259520
285265520289271808
285265520289275904
285265520293462016
285265520293474304
285265520339611648
285265520360579072
285265520910028801
285265521744699392
285265522063462400
285265522382237696
285265524244492288
285265524286427136
285265524307415040
285265524319981568
285265524361932802
285265524366127104
285265524366131201
285265524370325504
285265524391301121
285265524395495424
285265524412260352
285265524412260354
285265524412272640
285265524429058048
285265524433252352
285265524433252353
285265524437446656
285265524441616384
285265524445831168
285265524450017280
285265524450017281
285265524450017282
285265524454199296
285265524466802688
285265524466806784
285265524475183104
285265524479365121
285265524483584001
285265524491948033
285265524491948035
285265524491952128
285265524496142339
285265524500332545
285265524508729344
285265524517113856
285265524517117952
285265524529700864
285265524529704960
285265524533891072
285265524559065088
285265524567441408
285265526396170241
285265527146962945
285265528271036416
285265528430424064
285265528497520640
285265528510107649
285265528526868480
285265528552050689
285265528589795328
285265528589807616
285265528602370048
285265528606576640
285265528610779136
285265528614957056
285265528614965249
285265528619159553
285265528623333376
285265528623337472
285265528631734272
285265528635932672
285265528648527872
285265528656891904
285265528656900097
285265528656900098
285265528661082112
285265528665296897
285265528669483008
285265528673669120
285265528682053632
285265528682065920
285265528686252032
285265528686264320
285265528690462720
285265528690462722
285265528690466816
285265528694640640
285265528698839040
285265528707227648
285265528719802368
285265528719814656
285265528728219648
285265528740786176
285265528744968192
285265528761765888
285265528770142208
285265528786919424
285265528791109632
285265531332861952
285265532414992385
285265532461137920
285265532477919233
285265532490481666
285265532524056576
285265532545032192
285265532561797121
285265532574392320
285265532578570240
285265532578574336
285265532582785025
285265532591165440
285265532591173632
285265532607922177
285265532616327169
285265532624707585
285265532624711682
285265532633112576
285265532645699584
285265532649877504
285265532654059521
285265532666658817
285265532666667008
285265532670840832
285265532675051520
285265532679241728
285265532679249920
285265532683436033
285265532696018944
285265532704415744
285265532716978176
285265532725374976
285265532733763585
285265532737961984
285265532737966081
285265532742144000
285265532750548992
285265532758921216
285265532763131905
285265532779909120
285265532847009792
285265532851220480
285265532968640513
285265533006397440
285265533014786048
285265535380365313
285265535468453888
285265535527182336
285265536550576128
285265536894517248
285265536911298560
285265536961634306
285265536965812224
285265537007759360
285265537020354561
285265537024524289
285265537024552960
285265537028718592
285265537028739072
285265537037119488
285265537041326080
285265537045520385
285265537049690112
285265537049718784
285265537053884416
285265537053896704
285265537058103296
285265537062277120
285265537083248641
285265537083252736
285265537083269120
285265537087459329
285265537095835648
285265537095852032
285265537100021760
285265537100029953
285265537112625152
285265537116811265
285265537116815360
285265537120997376
285265537121009664
285265537133600768
285265537137782784
285265537171337216
285265537171349504
285265537175547904
285265537183924224
285265537183928320
285265537188122624
285265537196519424
285265537209073664
285265537209085952
285265537209090048
285265537234251776
285265537246851073
285265540979769345
285265541000740864
285265541013319681
285265541055266816
285265541063663617
285265541076242433
285265541080424448
285265541084631040
285265541084635136
285265541097201666
285265541118173184
285265541118177280
285265541134950400
285265541134962688
285265541134966785
285265541151723520
285265541164302336
285265541164326912
285265541168504833
285265541168521216
285265541172699136
285265541172703232
285265541181108224
285265541189484544
285265541189496832
285265541193674752
285265541202063360
285265541202071552
285265541206269952
285265541214650368
285265541218832384
285265541227225088
285265541231439872
285265541235621888
285265541244010496
285265541244014592
285265541248208896
285265541264986112
285265541269168128
285265541273354241
285265541277577217
285265541281742848
285265541290147840
285265541290160128
285265541294325761
285265541298540545
285265541306908672
285265541306912768
285265541323710465
285265543802548224
285265544947580929
285265545073393665
285265545081802752
285265545203425281
285265545291505665
285265545325056000
285265545350225920
285265545350225921
285265545358635008
285265545362808832
285265545371189249
285265545371197440
285265545371201536
285265545379586048
285265545383800833
285265545392181248
285265545396371457
285265545400561664
285265545408946177
285265545413152768
285265545417338880
285265545417338881
285265545421520896
285265545421529088
285265545421549568
285265545434116096
285265545446699008
285265545459269634
285265545459273730
285265545463476224
285265545463484416
285265545467670528
285265545476050944
285265545476055040
285265545484447744
285265545488654337
285265545492824067
285265545492840449
285265545492848640
285265545501233153
285265545505411072
285265545517989889
285265545530597376
285265545555742720
285265545576730625
285265547413843971
285265548126863361
285265549045424129
285265549162864640
285265549171228672
285265549288677376
285265549305466881
285265549318045697
285265549452271616
285265549464854528
285265549502582784
285265549506781184
285265549527773185
285265549540352000
285265549544546304
285265549548740608
285265549561307136
285265549561315329
285265549565497344
285265549569695745
285265549586468864
285265549586477057
285265549586493440
285265549590683649
285265549590683650
285265549599047681
285265549603270656
285265549607456768
285265549611634688
285265549611634689
285265549611642880
285265549611646976
285265549611646977
285265549615845376
285265549624238080
285265549624242177
285265549628416000
285265549632602112
285265549632622592
285265549632630784
285265549636812800
285265549649387521
285265549653581824
285265549666160640
285265549670363136
285265549674557440
285265553608802304
285265553613000704
285265553625587713
285265553675935744
285265553684328448
285265553692708864
285265553722064897
285265553722068992
285265553726263297
285265553726267394
285265553734643712
285265553738829824
285265553743036416
285265553755602944
285265553755623424
285265553755631616
285265553764020224
285265553772408832
285265553776599040
285265553776603136
285265553780772866
285265553784983553
285265553784987648
285265553789165569
285265553793376256
285265553797550080
285265553805938688
285265553814323200
285265553818529792
285265553818537984
285265553835298817
285265553839497216
285265553843683328
285265553847885825
285265553847906304
285265553852088321
285265553856266240
285265553856266242
285265553856278528
285265553868873729
285265553873051648
285265553873068032
285265553881432064
285265553915011072
285265557769560064
285265557777965056
285265557824094210
285265557832482816
285265557870227456
285265557878616064
285265557882826754
285265557916364800
285265557924741120
285265557941534720
285265557945733120
285265557945733121
285265557954101248
285265557954109441
285265557966692352
285265557966700545
285265557983465472
285265557983490048
285265557987663873
285265557987684354
285265557991870464
285265558000238592
285265558000246784
285265558004436993
285265558008639488
285265558008647680
285265558012846080
285265558012850177
285265558017015810
285265558017019906
285265558021214208
285265558029602817
285265558029611008
285265558042181632
285265558042206210
285265558050590720
285265558063165440
285265558071566336
285265558088318976
285265558092525571
285265558092529665
285265558100914176
285265558109298688
285265558130274305
285265562022588416
285265562056155136
285265562098102273
285265562131640320
285265562131640321
285265562131640322
285265562131652608
285265562140033024
285265562152611840
285265562152620033
285265562156810240
285265562165182464
285265562169401344
285265562173571072
285265562173583362
285265562177765376
285265562177777664
285265562177781760
285265562190352385
285265562194567168
285265562198736896
285265562202935296
285265562207137792
285265562207150081
285265562207154176
285265562211340288
285265562219728896
285265562228109312
285265562232295424
285265562232303616
285265562232311808
285265562240692224
285265562244874240
285265562249068544
285265562249093121
285265562257461248
285265562257477632
285265562265866240
285265562265874432
285265562270056448
285265562274254848
285265562274258946
285265562307792896
285265562307792897
285265562311987200
285265562311991296
285265562324586496
285265564493021184
285265565814251520
285265565902315521
285265566057504768
285265566271410177
285265566271418368
285265566271422464
285265566288187393
285265566292381696
285265566325932033
285265566330138625
285265566338531328
285265566338531330
285265566351122432
285265566355320832
285265566359494656
285265566359502848
285265566372081664
285265566372085760
285265566372098048
285265566376292353
285265566380466178
285265566384652288
285265566384656386
285265566384668672
285265566388854784
285265566393044992
285265566397255680
285265566409818112
285265566414041088
285265566418214913
285265566418231296
285265566422425600
285265566426603520
285265566426611712
285265566430789633
285265566430801920
285265566434983939
285265566434996224
285265566443384833
285265566460174336
285265566464364544
285265566468542464
285265566468554752
285265566472740865
285265566476931072
285265568251138048
285265568653783040
285265568871903232
285265569769472000
285265569916280832
285265570201485312
285265570474115072
285265570507669505
285265570516058112
285265570520256512
285265570532831233
285265570537041920
285265570545414144
285265570566385667
285265570578968578
285265570583166977
285265570587353089
285265570587373568
285265570591547392
285265570591551489
285265570591555585
285265570591559680
285265570591567872
285265570604122113
285265570616717312
285265570629312512
285265570633482241
285265570633490432
285265570637697025
285265570641891328
285265570641899520
285265570650259456
285265570650271744
285265570662842368
285265570662842370
285265570671243264
285265570679635968
285265570692222977
285265570696409088
285265570704793600
285265570721591296
285265570738360320
285265572625793025
285265574085398528
285265574513233923
285265574752296960
285265574756483073
285265574764896256
285265574764896257
285265574769086464
285265574773268480
285265574781657088
285265574785847296
285265574785859586
285265574785863683
285265574790062080
285265574798426112
285265574798430209
285265574798450688
285265574806818818
285265574806843392
285265574811021312
285265574815215616
285265574823608320
285265574823616512
285265574823620608
285265574823620609
285265574836195328
285265574844583936
285265574848757760
285265574857170944
285265574861340673
285265574861340674
285265574861348864
285265574865547265
285265574865555456
285265574882312192
285265574890721282
285265574894903296
285265574903308289
285265574907482112
285265574911672320
285265574911676416
285265574915870720
285265574932656128
285265574941032448
285265577084346369
285265578715926530
285265578820788224
285265578887872512
285265578896289792
285265578908856321
285265578913042433
285265578917232640
285265578925629440
285265578925633537
285265578929836034
285265578950795264
285265578963398657
285265578967576576
285265578967592960
285265578971766785
285265578971783169
285265578975973376
285265578988535808
285265578988535810
285265578988544000
285265578992730112
285265578996932608
285265579005313024
285265579005313025
285265579005341696
285265579009507328
285265579009511424
285265579009536000
285265579013705730
285265579017908224
285265579017908225
285265579022098432
285265579030478848
285265579030499329
285265579034677248
285265579038883841
285265579043065856
285265579047268352
285265579047276544
285265579051462656
285265579059859456
285265579064061952
285265579072434176
285265579076620288
285265579093405696
285265579101794305
285265580297179136
285265581471588354
285265582704701440
285265582985723905
285265583027650560
285265583036063744
285265583052845057
285265583061209089
285265583065427968
285265583078006785
285265583082201088
285265583086383104
285265583094767616
285265583098953728
285265583111557120
285265583119933441
285265583119937536
285265583124135936
285265583124135937
285265583124144128
285265583128313858
285265583128326144
285265583128330240
285265583132512256
285265583136714752
285265583136727040
285265583145091072
285265583149297664
285265583149309952
285265583149309953
285265583161884672
285265583161892864
285265583166070784
285265583174459392
285265583178645504
285265583178674176
285265583195426816
285265583195451393
285265583199617024
285265583208017920
285265583212208128
285265583216418816
285265583233171456
285265583233200129
285265583249960960
285265583262539777
285265585758142464
285265585850433536
285265587247124480
285265587255517184
285265587263905792
285265587263909888
285265587268120576
285265587280678913
285265587284881408
285265587301654528
285265587301658624
285265587310047233
285265587310059521
285265587326840832
285265587331031040
285265587339399170
285265587343609856
285265587347783680
285265587364581376
285265587364585473
285265587368763392
285265587372965889
285265587377168385
285265587377168386
285265587377168387
285265587389751296
285265587393949696
285265587398123520
285265587402321920
285265587414921216
285265587419107328
285265587423305729
285265587440070657
285265587444277248
285265587452653568
285265587452657664
285265587456856066
285265587465236481
285265587465240576
285265587465252865
285265587473633281
285265587473637376
285265587482001408
285265587486224384
285265587490418688
285265587498795008
285265589772099586
285265591261089793
285265591328202752
285265591344979968
285265591424663552
285265591433064449
285265591441428481
285265591449821184
285265591500165120
285265591508561920
285265591512752129
285265591516921856
285265591516934144
285265591516938240
285265591529525248
285265591529525250
285265591533703168
285265591533711361
285265591533711362
285265591537922048
285265591542108160
285265591542108161
285265591542112256
285265591550488577
285265591554686976
285265591563059200
285265591563079681
285265591563083776
285265591567265793
285265591567273984
285265591571460096
285265591575654400
285265591575658497
285265591575666688
285265591584034816
285265591588225024
285265591588233216
285265591592439808
285265591592439809
285265591592448001
285265591600807937
285265591605018624
285265591613403137
285265591625977856
285265591634366465
285265591646945281
285265591655333888
285265591714078721
285265595547660288
285265595589611521
285265595614777345
285265595635728386
285265595635757056
285265595656720385
285265595677671424
285265595681865728
285265595686068225
285265595686068226
285265595690278912
285265595694448640
285265595698647040
285265595698667520
285265595702845440
285265595707060224
285265595715440641
285265595723833344
285265595732209666
285265595740606464
285265595753172993
285265595757375488
285265595757391874
285265595761569792
285265595765760001
285265595765764096
285265595774140416
285265595774148608
285265595778347008
285265595778363392
285265595782541313
285265595799330816
285265595803508736
285265595803508737
285265595803525121
285265595807698944
285265595811909633
285265595811909634
285265595832860673
285265595832885248
285265595841273856
285265595858042880
285265595862228992
285265595866435584
285265595887386624
285265595899985920
285265595971301376
285265597464444929
285265598202642432
285265598513045504
285265598680793088
285265599406411776
285265599687446528
285265599767126016
285265599771316226
285265599771324416
285265599830048770
285265599838433280
285265599859400704
285265599859408896
285265599867781120
285265599867789313
285265599867809792
285265599876194305
285265599888769025
285265599892955136
285265599892967426
285265599897141248
285265599897161728
285265599913918464
285265599913922560
285265599913926657
285265599918125056
285265599926509568
285265599930695680
285265599934902272
285265599939088385
285265599939092481
285265599939112960
285265599947481088
285265599951683584
285265599951687681
285265599960080384
285265599964278784
285265599968448513
285265599981043713
285265599989424129
285265600002007040
285265600006217730
285265600010391552
285265600014581761
285265600027168768
285265600035573760
285265600043945985
285265600077512704
285265604003364864
285265604028555264
285265604062085121
285265604066295811
285265604095647745
285265604099854337
285265604104036354
285265604104056832
285265604108234752
285265604108234753
285265604108242944
285265604120805376
285265604120809472
285265604125028352
285265604129206272
285265604133396482
285265604137582592
285265604141780992
285265604141801474
285265604150194176
285265604158554112
285265604162760705
285265604175331328
285265604179542016
285265604183728130
285265604183736321
285265604187938816
285265604192108544
285265604204707840
285265604204716033
285265604208898048
285265604217282561
285265604221480960
285265604221480961
285265604221485057
285265604229881856
285265604234080256
285265604238254080
285265604242440192
285265604242468866
285265604246638593
285265604255035392
285265604280201216
285265604280217600
285265604288577537
285265606196998144
285265607778242560
285265607925055488
285265608105422848
285265608210276352
285265608239611904
285265608256401408
285265608268976128
285265608277385216
285265608289955840
285265608289964032
285265608294154240
285265608294158336
285265608294166528
285265608298348546
285265608310943744
285265608315129856
285265608315133952
285265608319311874
285265608319315968
285265608327692288
285265608327712768
285265608331894784
285265608336080897
285265608336097280
285265608336097281
285265608336105472
285265608344477696
285265608344489984
285265608348672000
285265608348692480
285265608352858112
285265608357056512
285265608361246720
285265608361246722
285265608361263104
285265608365469698
285265608373829632
285265608386420736
285265608403210240
285265608415784961
285265608415793152
285265608419975168
285265608419975169
285265608419995648
285265608424165376
285265608428355584
285265608449335297
285265612048068609
285265612203257856
285265612245188608
285265612291338241
285265612312301568
285265612341657601
285265612362641408
285265612379410433
285265612412956672
285265612421337088
285265612433936384
285265612446523394
285265612450701312
285265612475863040
285265612484268034
285265612492644352
285265612492644353
285265612496859136
285265612501037056
285265612513611777
285265612513628160
285265612526202880
285265612526219267
285265612534599680
285265612538793985
285265612542971904
285265612542988288
285265612551376896
285265612555550720
285265612559761408
285265612572352512
285265612576522240
285265612584914944
285265612593299456
285265612601696256
285265612605894656
285265612610076672
285265612614295552
285265612614299648
285265612622659585
285265612656226304
285265612656242689
285265612664602624
285265612689772544
285265612714962944
285265612723331072
285265615470608384
285265616338817024
285265616347226113
285265616494026753
285265616548536321
285265616548552705
285265616552751104
285265616624054272
285265616632414211
285265616632414212
285265616645005313
285265616649203713
285265616653389824
285265616657584129
285265616657604609
285265616665976832
285265616670167041
285265616678572033
285265616686964736
285265616686964737
285265616691138560
285265616699535360
285265616699539456
285265616707936257
285265616712105984
285265616720494592
285265616720498688
285265616724688897
285265616728887296
285265616733085696
285265616754069504
285265616754073600
285265616762441728
285265616766631936
285265616770830337
285265616779227136
285265616783409153
285265616783429632
285265616783437825
285265616812773376
285265616825372672
285265618817654784
285265620692512768
285265620818333697
285265620826734592
285265620839321600
285265620839329792
285265620847697920
285265620847702017
285265620851900416
285265620851912705
285265620860289024
285265620860297216
285265620860301312
285265620877053953
285265620881244161
285265620885442562
285265620885446659
285265620889657344
285265620889657345
285265620898025473
285265620902236160
285265620906422272
285265620910612481
285265620910612482
285265620910616576
285265620910624768
285265620910624770
285265620919021568
285265620923199488
285265620927397888
285265620935782400
285265620939984896
285265620944171008
285265620960935937
285265620965130240
285265620965130241
285265620969328640
285265620973522944
285265620977721344
285265620977725442
285265620977741824
285265620981907456
285265620990304258
285265621002891264
285265621015490560
285265621019668481
285265621032251392
285265624958119937
285265625012637696
285265625021026305
285265625025224706
285265625029431296
285265625037799425
285265625037828096
285265625046208512
285265625054576640
285265625054580737
285265625058787328
285265625062965248
285265625071370240
285265625075552256
285265625075564545
285265625083944960
285265625088147456
285265625088159744
285265625088159745
285265625092349952
285265625096536066
285265625100734464
285265625104928768
285265625109110784
285265625109123072
285265625113317377
285265625121705984
285265625125883905
285265625125896192
285265625138487296
285265625142661120
285265625142665216
285265625146851329
285265625146863616
285265625146875904
285265625151062016
285265625155264512
285265625159458816
285265625163628544
285265625172029440
285265625176231937
285265625188794368
285265625197199360
285265625218174976
285265625222352898
285265625234939905
285265626904293377
285265629022416897
285265629060136960
285265629215338496
285265629223735296
285265629240512512
285265629248901120
285265629261463552
285265629261479937
285265629269860352
285265629269876737
285265629274046464
285265629286653952
285265629299212288
285265629303406592
285265629303422978
285265629307604992
285265629315993600
285265629316014080
285265629332770816
285265629332795392
285265629336965121
285265629345370112
285265629345378305
285265629349572608
285265629362130945
285265629362143233
285265629366333441
285265629374730240
285265629378908160
285265629391503360
285265629395685376
285265629395705856
285265629399904256
285265629425049601
285265629429248000
285265629429264384
285265629433454592
285265629437636608
285265629441818624
285265629441839104
285265629475373057
285265633216716800
285265633225080832
285265633254465538
285265633321562112
285265633338347521
285265633350914051
285265633359302656
285265633392881665
285265633409642497
285265633413828608
285265633413844992
285265633434804224
285265633438990337
285265633443196928
285265633447407616
285265633451573248
285265633451581440
285265633451581442
285265633455792129
285265633464172544
285265633472557058
285265633472573440
285265633476747264
285265633476747265
285265633480941568
285265633485127682
285265633485144064
285265633485144065
285265633485152256
285265633489350656
285265633510313984
285265633522888704
285265633522896896
285265633535463424
285265633535471617
285265633539678208
285265633552244737
285265633556439040
285265633564848128
285265633569026049
285265633573236736
285265633577414656
285265633577426944
285265633581621248
285265633589985280
285265633590013952
285265635380957184
285265636895125504
285265637079658496
285265637104816128
285265637171937280
285265637184524288
285265637268406272
285265637390041088
285265637402632192
285265637486522369
285265637507481600
285265637545222144
285265637566214144
285265637574594560
285265637599768576
285265637612351488
285265637658484737
285265637671043072
285265637675241472
285265637675257857
285265637679456256
285265637679460352
285265637687828480
285265637696229377
285265637700415489
285265637700427776
285265637704605696
285265637704622080
285265637708800000
285265637712998401
285265637713010688
285265637713010689
285265637717192705
285265637721391104
285265637725581312
285265637729779712
285265637733986305
285265637750734848
285265637754957824
285265637763321857
285265637763342338
285265637763346432
285265637771706369
285265637775917056
285265637780099073
285265637796876288
285265637813661696
285265637817851904
285265639604645888
285265641697599488
285265641747910656
285265641768894464
285265641777291264
285265641815015426
285265641823420417
285265641840181248
285265641840197633
285265641856970752
285265641877946368
285265641882128384
285265641882132480
285265641882140673
285265641882148864
285265641882152960
285265641886322688
285265641886334977
285265641894707200
285265641894723584
285265641898905600
285265641898930176
285265641907318784
285265641915699200
285265641919901696
285265641924071424
285265641928265728
285265641928269825
285265641928282112
285265641932472320
285265641932472321
285265641949237249
285265641949245440
285265641978609665
285265641986990081
285265641991180288
285265641991200769
285265641995378688
285265641995399168
285265642003771393
285265642028945408
285265642033131520
285265642033143808
285265642041524224
285265642058285056
285265642066694144
285265642070896640
285265644398727168
285265645950623744
285265646005145602
285265646009323520
285265646026113024
285265646030311424
285265646030311425
285265646038704128
285265646042898432
285265646055464960
285265646063849472
285265646063861760
285265646063874049
285265646072233984
285265646072254464
285265646076440576
285265646093230080
285265646101618688
285265646109986816
285265646114181120
285265646114185216
285265646114185217
285265646118383616
285265646122569729
285265646122586112
285265646122586114
285265646126772224
285265646135156736
285265646143553536
285265646143557632
285265646147739650
285265646151925761
285265646160314368
285265646168723456
285265646168727552
285265646172905472
285265646177099777
285265646185488384
285265646185508864
285265646189678592
285265646189682690
285265646189694976
285265646219055105
285265646235811841
285265646235815936
285265646240006144
285265648655937536
285265649863909376
285265650090389504
285265650119749632
285265650174263297
285265650182651904
285265650203635712
285265650207825922
285265650212012032
285265650224623616
285265650228797440
285265650241396736
285265650249789440
285265650253967360
285265650253979648
285265650262343681
285265650262360064
285265650266542080
285265650266562560
285265650270748672
285265650274926593
285265650279141376
285265650287517697
285265650287525888
285265650287525889
285265650291732480
285265650300100608
285265650312675328
285265650312679424
285265650312691712
285265650316881920
285265650316881922
285265650316890112
285265650321068032
285265650321092608
285265650329452544
285265650333675520
285265650342035456
285265650342039552
285265650342039553
285265650346237953
285265650367229952
285265650371407872
285265650379804672
285265650383994880
285265650392379392
285265650409144320
285265652485345280
285265653064155136
285265654255341568
285265654343401472
285265654406316033
285265654418903041
285265654448263168
285265654452469760
285265654452473857
285265654456647681
285265654460846080
285265654465044481
285265654473428992
285265654481838080
285265654490230784
285265654490230785
285265654494400512
285265654494412800
285265654502793216
285265654507003904
285265654511173632
285265654515367937
285265654515384320
285265654515388416
285265654519566338
285265654536368128
285265654540546048
285265654544732161
285265654557327361
285265654565699584
285265654565703681
285265654565707776
285265654569910273
285265654586675200
285265654586675202
285265654586691584
285265654586699776
285265654599254016
285265654599258112
285265654603460608
285265654620237824
285265654624436225
285265654632816640
285265654637019136
285265657182953473
285265658382520320
285265658449625089
285265658550308864
285265658575458304
285265658575470592
285265658596442113
285265658609008642
285265658625806336
285265658638376960
285265658646781953
285265658659344385
285265658659348481
285265658659368960
285265658667732992
285265658667741184
285265658671947776
285265658676125696
285265658676137984
285265658684526592
285265658688708610
285265658688712704
285265658692894720
285265658701283328
285265658701303809
285265658709671936
285265658722267136
285265658726473728
285265658726477825
285265658730651648
285265658730659841
285265658730663936
285265658734841856
285265658739048448
285265658743234560
285265658747449344
285265658751627264
285265658764206081
285265658764218368
285265658768396288
285265658785181697
285265658789367808
285265658789371905
285265658797772802
285265658818723840
285265658818727936
285265658822930433
285265658822934528
285265660802646016
285265661188505600
285265662077702145
285265662589431808
285265662597816320
285265662769762304
285265662773977088
285265662786535424
285265662790742016
285265662799118336
285265662807506945
285265662815916033
285265662815924224
285265662824300545
285265662828478464
285265662832672768
285265662832672769
285265662832685056
285265662841085952
285265662849462272
285265662853648384
285265662862045186
285265662866243585
285265662870425600
285265662870425601
285265662878822400
285265662883012608
285265662883028992
285265662887198720
285265662903984130
285265662904000513
285265662908194816
285265662916567041
285265662916571137
285265662920781824
285265662933360640
285265662941724672
285265662945943552
285265662945947648
285265662950129664
285265662975283200
285265662979485698
285265662979489792
285265662992056320
285265663050805248
285265666892779520
285265666896969728
285265666909556737
285265666938896385
285265666938925056
285265666964086784
285265666964090880
285265666968276993
285265666976665600
285265666985037824
285265666989244416
285265666993442816
285265666997645313
285265667001831424
285265667022786560
285265667026984960
285265667026993152
285265667026993153
285265667035381761
285265667039567872
285265667039580160
285265667039584256
285265667043766272
285265667047948288
285265667047972866
285265667056349184
285265667060555777
285265667064733697
285265667064754176
285265667073122304
285265667073126400
285265667073134592
285265667077312512
285265667085701120
285265667085705216
285265667102478336
285265667102486528
285265667106684929
285265667115065345
285265667140231169
285265667140251648
285265667144425473
285265667148636160
285265667165388801
285265667165401088
285265667173777409
285265667207331840
285265667219939328
285265670785085440
285265670948663296
285265670986399744
285265671040946176
285265671099666432
285265671124811778
285265671145795585
285265671145807873
285265671149998080
285265671166767104
285265671183544320
285265671187726336
285265671191941120
285265671191949312
285265671196123137
285265671200317440
285265671204528129
285265671208706048
285265671208726528
285265671225475073
285265671225499648
285265671229689856
285265671238074368
285265671246450689
285265671254835200
285265671259033600
285265671267422209
285265671271628800
285265671275806720
285265671288389632
285265671292604417
285265671296802816
285265671296806912
285265671296806915
285265671300972544
285265671301001217
285265671305175040
285265671305179137
285265671321968641
285265671334531072
285265671363887104
285265671368081409
285265673679142913
285265673695932416
285265675155550209
285265675293966338
285265675293966339
285265675327520768
285265675361083392
285265675394629632
285265675394629633
285265675419791360
285265675419799552
285265675423973377
285265675432366080
285265675432382464
285265675440750592
285265675440750593
285265675440754688
285265675440775169
285265675440779264
285265675444969472
285265675453349888
285265675457544192
285265675457544193
285265675461738496
285265675465928705
285265675474309121
285265675478519808
285265675478523904
285265675486892032
285265675486896128
285265675486912512
285265675491102720
285265675512066049
285265675516268544
285265675520450560
285265675524657152
285265675537223680
285265675537248258
285265675549831169
285265675562393601
285265675570782208
285265675570794496
285265675574984704
285265675574988801
285265675579179008
285265677923778560
285265678024441856
285265678401957888
285265678808780801
285265678846554114
285265678968160256
285265679064653824
285265679077232641
285265679081406464
285265679156932608
285265679270174721
285265679299514369
285265679303708672
285265679425363968
285265679429554176
285265679505039360
285265679509233664
285265679542800385
285265679551176705
285265679551180800
285265679559557120
285265679588917249
285265679601520642
285265679609901056
285265679609913345
285265679614095361
285265679626686464
285265679626690560
285265679639252993
285265679643467776
285265679643471872
285265679660228608
285265679672811520
285265679672819713
285265679677026304
285265679681196032
285265679685414912
285265679693791232
285265679697989632
285265679702175745
285265679702179840
285265679714775040
285265679731544066
285265683569332224
285265683707752449
285265683711942656
285265683728719874
285265683749683200
285265683762249728
285265683762262016
285265683762274304
285265683762278402
285265683766452224
285265683766460416
285265683795812353
285265683795816449
285265683804221440
285265683808415744
285265683825168384
285265683829387264
285265683837751296
285265683837775872
285265683841966080
285265683846148096
285265683854528512
285265683854536705
285265683862917120
285265683862933505
285265683871330304
285265683871330305
285265683875516416
285265683879702528
285265683883913216
285265683888099328
285265683892293632
285265683900674048
285265683904856064
285265683904876544
285265683913261056
285265683917443073
285265683938418688
285265683951005696
285265683980382208
285265684001345536
285265687813963776
285265687834923008
285265687851696128
285265687851696129
285265687893655552
285265687910445056
285265687923003392
285265687923003394
285265687935590400
285265687943974913
285265687948173312
285265687948177410
285265687960760322
285265687969157122
285265687977533440
285265687990128640
285265688006889473
285265688015278082
285265688015282176
285265688015286273
285265688015294464
285265688023662592
285265688023674880
285265688023678976
285265688023687168
285265688023691265
285265688027860992
285265688032063488
285265688032075778
285265688036274176
285265688048848897
285265688053035009
285265688065626113
285265688078188544
285265688078213120
285265688082399232
285265688094982144
285265688103362561
285265688107552768
285265688115953664
285265688120152064
285265688124354560
285265688128544769
285265688149508096
285265688149512192
285265688162078720
285265688166281217
285265690280210432
285265692100538368
285265692104744963
285265692113137664
285265692129890304
285265692146671617
285265692146683904
285265692150870017
285265692155080704
285265692167639040
285265692167643136
285265692171845632
285265692171857921
285265692176031746
285265692184412160
285265692184440833
285265692192804864
285265692197015552
285265692201189376
285265692201205760
285265692205400065
285265692209577984
285265692213792768
285265692213796867
285265692217970688
285265692217995264
285265692222160896
285265692222181376
285265692226371584
285265692230565888
285265692230574080
285265692234747904
285265692243136512
285265692251545600
285265692264116224
285265692268318721
285265692276711424
285265692280889344
285265692280901632
285265692285075456
285265692301852672
285265692306055168
285265692306063360
285265692310241280
285265692314447873
285265692314460161
285265692322832384
285265692327030785
285265692356399104
285265692373180416
285265694550011905
285265695120437249
285265696047394816
285265696215142400
285265696294834176
285265696294850561
285265696315813888
285265696320004096
285265696320008194
285265696324214786
285265696340987905
285265696374542336
285265696378720257
285265696382930945
285265696412295169
285265696429051904
285265696429060096
285265696433270784
285265696437440512
285265696441630720
285265696445829120
285265696445853696
285265696454234112
285265696458436608
285265696466804737
285265696475213824
285265696479383552
285265696479395842
285265696483586048
285265696487772160
285265696487780353
285265696500355072
285265696500375552
285265696500379648
285265696504553472
285265696517144576
285265696521334784
285265696525516800
285265696525524993
285265696525541376
285265696529735680
285265696546492417
285265696554905601
285265696559095810
285265696580055040
285265696580055041
285265696584249345
285265696617816064
285265699264409600
285265700476567552
285265700514328576
285265700518498305
285265700522700800
285265700522713090
285265700526911488
285265700535271424
285265700535291904
285265700547878913
285265700568834048
285265700577226752
285265700577234944
285265700581429248
285265700585619456
285265700585631744
285265700593999872
285265700602400769
285265700602404865
285265700610789377
285265700614987776
285265700623380480
285265700631756800
285265700635959296
285265700635959297
285265700644331520
285265700648525824
285265700648538112
285265700656914433
285265700661104640
285265700665294848
285265700665315328
285265700677890049
285265700682072064
285265700682072067
285265700682092544
285265700686286849
285265700686286850
285265700690472960
285265700703043584
285265700719824896
285265700736602112
285265704175931392
285265704280788992
285265704368881664
285265704465338368
285265704595365888
285265704620552192
285265704624738304
285265704628920320
285265704649908224
285265704687652864
285265704696020992
285265704696029185
285265704704438272
285265704721195009
285265704721195010
285265704721195011
285265704725409792
285265704729575424
285265704733798400
285265704737984512
285265704742162432
285265704742187008
285265704754753537
285265704758956032
285265704763154432
285265704767352832
285265704767352833
285265704775729152
285265704775741440
285265704779923457
285265704784117761
285265704784125953
285265704788316160
285265704788320256
285265704792510465
285265704796704768
285265704800878592
285265704809287681
285265704813461504
285265704817664000
285265704826044416
285265704826048512
285265704826064896
285265704830251009
285265704834441217
285265704834457600
285265704838643712
285265704872189952
285265707212627968
285265708806443009
285265708902924288
285265708902932480
285265708902936576
285265708911325187
285265708915490816
285265708974215169
285265708974227456
285265708978409473
285265708982628352
285265708995190784
285265708995190785
285265709016174592
285265709020352513
285265709024559104
285265709037133824
285265709041332225
285265709045530624
285265709053927424
285265709066489856
285265709066498048
285265709070708737
285265709074878466
285265709074898945
285265709083287552
285265709087469570
285265709091651585
285265709095862272
285265709095866368
285265709100044289
285265709104238592
285265709108436993
285265709108441088
285265709116837888
285265709121028096
285265709137797120
285265709141995520
285265709142007809
285265709150380032
285265709150396416
285265709167173632
285265709167173633
285265709175554048
285265709175562240
285265709196509185
285265709230084096
285265711465631744
285265712656826368
285265712862334977
285265713030103040
285265713042694144
285265713055293440
285265713072046080
285265713097220097
285265713101410304
285265713105616896
285265713105629185
285265713109798912
285265713113989120
285265713118187521
285265713126592512
285265713139154945
285265713139183616
285265713151741953
285265713151762433
285265713160126464
285265713160142849
285265713164337154
285265713164345345
285265713168519168
285265713168539648
285265713181106177
285265713189494785
285265713193697281
285265713197875200
285265713202069504
285265713206276096
285265713218846720
285265713223045121
285265713223049217
285265713223065600
285265713235623936
285265713239818240
285265713239834624
285265713239838721
285265713256599552
285265713256607744
285265713260797953
285265713269186560
285265713273384960
285265713281785858
285265713294348288
285265713306935297
285265713319522304
285265716788203520
285265716788203521
285265717002129408
285265717056643072
285265717203439616
285265717228601344
285265717274742784
285265717274755074
285265717278945280
285265717291528194
285265717304102912
285265717304119297
285265717308297216
285265717312491520
285265717316698112
285265717337669632
285265717341847552
285265717346054144
285265717346062336
285265717354430466
285265717358624768
285265717358628866
285265717371224065
285265717371228160
285265717375414272
285265717383802880
285265717396377600
285265717396381696
285265717396389888
285265717396398081
285265717404782592
285265717413150720
285265717434134529
285265717438345217
285265717442519041
285265717450919936
285265717459296257
285265717459300353
285265717467680768
285265717480275968
285265717488648193
285265717488656384
285265717488668673
285265717497057280
285265717513842690
285265717518012416
285265718839238657
285265719992659968
285265721078980609
285265721276104705
285265721305468928
285265721414541312
285265721439698944
285265721460658176
285265721485844480
285265721511010305
285265721519378432
285265721540358144
285265721552941056
285265721565519872
285265721569714176
285265721573928960
285265721578110977
285265721582288896
285265721586483200
285265721586499584
285265721590685696
285265721594875904
285265721594900480
285265721599066112
285265721599090689
285265721607462914
285265721611657216
285265721624244224
285265721632624640
285265721641021441
285265721657790465
285265721666203648
285265721670381568
285265721678757888
285265721687175169
285265721691365376
285265721691369472
285265721695535105
285265721703923712
285265721703923713
285265721724895232
285265721724923905
285265721724923906
285265721729089536
285265721733308416
285265721737498625
285265721745895424
285265723100626944
285265723922731008
285265725520752640
285265725571080192
285265725587857409
285265725604655104
285265725613035520
285265725638189056
285265725701095424
285265725709484032
285265725709512704
285265725717897217
285265725722095616
285265725726261248
285265725730459649
285265725730463745
285265725730476033
285265725734653952
285265725734658049
285265725734666240
285265725747240961
285265725747249152
285265725751439362
285265725751443456
285265725751443457
285265725755621376
285265725755633664
285265725755641856
285265725755650048
285265725759827968
285265725768216576
285265725784985600
285265725784993792
285265725784993794
285265725789175808
285265725805981696
285265725818552320
285265725822746624
285265725826928640
285265725839511554
285265725843718145
285265725847896065
285265725856309248
285265725885669376
285265725889855488
285265729308217344
285265729400487936
285265729450827777
285265729484378113
285265729719263232
285265729769586688
285265729832484864
285265729836679169
285265729861861377
285265729866047489
285265729874456576
285265729882832896
285265729891217408
285265729895419905
285265729899601922
285265729899618304
285265729903808513
285265729912197120
285265729933152257
285265729933156352
285265729933168640
285265729937342464
285265729941544961
285265729941549056
285265729941553152
285265729941553154
285265729949925376
285265729962536963
285265729966702593
285265729966702595
285265729966710785
285265729966731264
285265729975111682
285265729983500290
285265730004459520
285265730004467712
285265730004475904
285265730008645632
285265730008670209
285265730029617152
285265730029617154
285265730029633536
285265730038005760
285265730050592768
285265730054795264
285265733854826496
285265733959700480
285265734030987264
285265734043578370
285265734060343297
285265734060359680
285265734077124608
285265734081314819
285265734081331200
285265734085525504
285265734102294528
285265734106492928
285265734110699521
285265734114873344
285265734119067648
285265734123266048
285265734127472640
285265734131646465
285265734140039169
285265734144229376
285265734148427776
285265734148435969
285265734148435970
285265734156836864
285265734165221376
285265734169399296
285265734169419778
285265734177812480
285265734181990400
285265734194565120
285265734194573312
285265734202949632
285265734202957824
285265734202957825
285265734202966016
285265734211366912
285265734215557120
285265734215557121
285265734228115457
285265734228119555
285265734228123648
285265734236512256
285265734240702464
285265734244904960
285265734244917249
285265734249107457
285265734257479680
285265734316220416
285265737742970880
285265737793277952
285265737851998208
285265737982042113
285265738011406336
285265738116263936
285265738145619968
285265738179166208
285265738195931136
285265738229497856
285265738250473472
285265738271436802
285265738275618816
285265738284023808
285265738288209920
285265738288226304
285265738292396033
285265738292404224
285265738300784640
285265738300792832
285265738300813312
285265738305007616
285265738309173250
285265738313388032
285265738313396224
285265738317570048
285265738325954562
285265738330169345
285265738334343170
285265738342727681
285265738342744065
285265738346921984
285265738346938368
285265738359529472
285265738367905792
285265738367909888
285265738372096000
285265738372096001
285265738384687104
285265738397257728
285265738397278208
285265738401447936
285265738405662720
285265738414039040
285265738464382976
285265742159568899
285265742377672704
285265742457368578
285265742486724608
285265742490918913
285265742499295232
285265742499303424
285265742499311616
285265742511869952
285265742516060160
285265742516084737
285265742520274944
285265742532841474
285265742532853761
285265742541246466
285265742553808896
285265742553825280
285265742553829376
285265742558015488
285265742558019584
285265742566420481
285265742578978816
285265742578987008
285265742579003392
285265742583189504
285265742587383809
285265742587387904
285265742604169216
285265742608338944
285265742629310464
285265742633525249
285265742637711360
285265742646095872
285265742646112256
285265742654500864
285265742658670592
285265742658686976
285265742658695169
285265742667055104
285265742667067392
285265742688026625
285265742696439809
285265742717399040
285265742725787648
285265742746746881
285265742755139584
285265742755155969
285265746542608384
285265746630680576
285265746655842305
285265746655854592
285265746655858688
285265746660057088
285265746672631808
285265746685218816
285265746685227008
285265746689392640
285265746689392641
285265746689421312
285265746693615616
285265746697789440
285265746701991936
285265746702004224
285265746706173952
285265746710372355
285265746710376448
285265746727145472
285265746727157760
285265746727170048
285265746731339778
285265746731347969
285265746731364353
285265746735554560
285265746739736576
285265746752307201
285265746752319488
285265746756509696
285265746764906496
285265746764906497
285265746764918784
285265746769108992
285265746773303296
285265746773307392
285265746777481216
285265746777485312
285265746785861632
285265746790080512
285265746798460929
285265746806841344
285265746819432448
285265746823614464
285265746836213760
285265746848776192
285265750317481985
285265750355226624
285265750380392450
285265750384599040
285265750443323392
285265750514597889
285265750694969345
285265750728519680
285265750728523777
285265750741102593
285265750741106688
285265750812422144
285265750841761793
285265750866927616
285265750875308032
285265750883700739
285265750887907328
285265750892109824
285265750900486144
285265750900494336
285265750917263360
285265750917279744
285265750921469952
285265750925656065
285265750929850368
285265750929854464
285265750934048768
285265750938226688
285265750938226689
285265750946611200
285265750950813698
285265750950834176
285265750959202304
285265750967590913
285265750967603202
285265750971777026
285265750980173824
285265750996955136
285265751013720064
285265751017926657
285265751017943040
285265751022112768
285265751026302976
285265751030513664
285265751030513665
285265751038910465
285265751043080193
285265751051485184
285265751055671296
285265753635160066
285265754864091136
285265754901852160
285265754914422785
285265755040276480
285265755052834816
285265755061227520
285265755065421824
285265755086393345
285265755086397440
285265755090583554
285265755090587648
285265755090587649
285265755098980352
285265755103166465
285265755124158466
285265755145109504
285265755149303808
285265755149320192
285265755157696512
285265755161890816
285265755161903104
285265755161903105
285265755161907200
285265755170291712
285265755174481920
285265755178680320
285265755178684416
285265755182874624
285265755187060736
285265755195469825
285265755199664128
285265755208024064
285265755208040448
285265755224809472
285265755224813569
285265755228999680
285265755228999681
285265755233198080
285265755245793280
285265755249967105
285265755254177793
285265755258372096
285265755266748420
285265755270955009
285265755270955011
285265755275161600
285265757477158913
285265758928392192
285265759050006528
285265759083589632
285265759104532480
285265759142297600
285265759142305792
285265759142309888
285265759154892800
285265759188447232
285265759209410560
285265759259725824
285265759280717826
285265759284903936
285265759284908032
285265759289090050
285265759305867265
285265759310053376
285265759310082048
285265759314247680
285265759314276352
285265759331049472
285265759335219201
285265759339413504
285265759347826688
285265759364583424
285265759368773634
285265759372996608
285265759377162240
285265759385571329
285265759389757440
285265759393951744
285265759393951745
285265759393964032
285265759398150144
285265759402348544
285265759410720768
285265759414919169
285265759419113472
285265759419121664
285265759431704576
285265759440076801
285265759440084992
285265759440089089
285265759452688385
285265761268805632
285265761667272705
285265763114303488
285265763332407297
285265763395313664
285265763424686080
285265763433066497
285265763441455104
285265763441467393
285265763449835520
285265763454042113
285265763458220033
285265763458228224
285265763470811136
285265763470831618
285265763474997248
285265763474997251
285265763479212033
285265763483406336
285265763491786755
285265763495972864
285265763495993344
285265763504373761
285265763508555776
285265763512754177
285265763512754178
285265763516944384
285265763525349376
285265763537928192
285265763550523392
285265763554701312
285265763554709504
285265763558899712
285265763558912000
285265763575676928
285265763575689217
285265763579858944
285265763588272128
285265763596644354
285265763609219074
285265763617619968
285265763621826560
285265763630186496
285265763634384896
285265763655380992
285265763659575297
285265765614108674
285265767589638144
285265767598014464
285265767614799873
285265767623184384
285265767639953408
285265767656738816
285265767660920834
285265767660929025
285265767686078464
285265767686086656
285265767686094848
285265767690280961
285265767694467072
285265767694471169
285265767698681856
285265767702855680
285265767707078656
285265767711252480
285265767719645185
285265767723855872
285265767732232193
285265767732232194
285265767732244480
285265767736434689
285265767744806912
285265767744815104
285265767744815105
285265767749009408
285265767749013504
285265767761596417
285265767765770240
285265767765798912
285265767769972736
285265767769985024
285265767782551552
285265767786766336
285265767795146752
285265767799328768
285265767799353347
285265767824490496
285265767824494592
285265767837077504
285265767845466114
285265767853850624
285265767858061313
285265767862259713
285265769971986432
285265770198491136
285265771591004160
285265771632918529
285265771653902336
285265771695861760
285265771788111872
285265771800707072
285265771859435521
285265771867807745
285265771876204544
285265771876204545
285265771876212736
285265771884576768
285265771888787456
285265771892965376
285265771901366272
285265771918159873
285265771922329600
285265771922337792
285265771922350080
285265771926544385
285265771930726400
285265771930734592
285265771934908417
285265771939115008
285265771939119104
285265771939127296
285265771943297025
285265771943309312
285265771947503617
285265771951685632
285265771955896320
285265771955908608
285265771955908609
285265771964268544
285265771964276736
285265771964276737
285265771968483328
285265771972657154
285265771972681728
285265771972681729
285265771981066240
285265771981070336
285265771989442560
285265773390352384
285265775940493312
285265775953063936
285265776015978497
285265776020176896
285265776020180992
285265776032755713
285265776032768002
285265776041148416
285265776057917440
285265776057933824
285265776062132224
285265776083075072
285265776083091456
285265776083091458
285265776087277568
285265776087293952
285265776091484160
285265776091488256
285265776120848384
285265776120852480
285265776146018304
285265776150188032
285265776150204417
285265776154402816
285265776162791424
285265776166961152
285265776166977536
285265776171175936
285265776179556352
285265776183762946
285265776187953152
285265776192139265
285265776196329472
285265776200544256
285265776208908288
285265776217292801
285265776229883904
285265776229892096
285265776234078208
285265776238276608
285265776246652928
285265776259252224
285265776271839232
285265776284422146
285265776301191168
285265778813583360
285265779908308992
285265780122206208
285265780164145153
285265780168335360
285265780206100481
285265780222857216
285265780231254016
285265780248039424
285265780252225538
285265780252241921
285265780285784064
285265780289966080
285265780289978368
285265780294184962
285265780298350592
285265780298371074
285265780306751488
285265780310958080
285265780315144193
285265780331905024
285265780331909120
285265780331933696
285265780336111616
285265780340322304
285265780361281536
285265780365475841
285265780369674240
285265780373848064
285265780373852160
285265780378054657
285265780382257152
285265780382261250
285265780386447360
285265780390633474
285265780390649856
285265780403208193
285265780407422976
285265780411604992
285265780411617280
285265780411617281
285265780432572416
285265780453568513
285265780478734336
285265783968378880
285265784048062464
285265784232615936
285265784371040257
285265784379424768
285265784379437059
285265784387805184
285265784391995393
285265784425558016
285265784438145025
285265784442327040
285265784446545920
285265784454905856
285265784454922240
285265784459116546
285265784459128832
285265784471691264
285265784480079872
285265784480088065
285265784492654593
285265784496848896
285265784496873472
285265784505237505
285265784505253888
285265784513626112
285265784513634304
285265784517824513
285265784522035200
285265784530423808
285265784530432000
285265784534626304
285265784538816512
285265784555573249
285265784568164352
285265784568176640
285265784568176641
285265784576540674
285265784589123584
285265784597520386
285265784597524480
285265784605929472
285265784610095104
285265784631074816
285265784631091201
285265784631091202
285265785935523840
285265786287820801
285265786698883074
285265788565323778
285265788565340161
285265788598902784
285265788607266816
285265788615671810
285265788619866112
285265788628246528
285265788632444928
285265788636639232
285265788645031936
285265788649218048
285265788670193664
285265788674392064
285265788674404352
285265788678578176
285265788691181568
285265788695359489
285265788699549696
285265788699557888
285265788703739904
285265788703739905
285265788703748096
285265788707934210
285265788724711424
285265788724719616
285265788728909824
285265788728913920
285265788737290240
285265788737298432
285265788737306624
285265788737310720
285265788741496832
285265788749885442
285265788758282240
285265788770844672
285265788779249664
285265788783439872
285265788800208896
285265788808601600
285265788829593600
285265788833783808
285265788888297472
285265792768024578
285265792780627970
285265792793182208
285265792801583104
285265792818348032
285265792826744832
285265792835125248
285265792835141633
285265792839335936
285265792843526144
285265792843538433
285265792847716353
285265792856121344
285265792860311553
285265792860315648
285265792868704256
285265792881278978
285265792881283072
285265792881287169
285265792885473280
285265792885473281
285265792898043904
285265792910626816
285265792910630912
285265792910635009
285265792914833408
285265792919011329
285265792919023616
285265792923217920
285265792931618816
285265792935809024
285265792948400128
285265792952594432
285265792960978944
285265792977731584
285265792998723584
285265792998723585
285265792998723586
285265793002917888
285265793007099905
285265793007116288
285265793011286017
285265793011294208
285265793015488512
285265793015504898
285265793019703296
285265793032286208
285265796903604224
285265796949737472
285265796962324480
285265796974927874
285265796979109888
285265796991700992
285265797000085504
285265797016875008
285265797029433344
285265797037834240
285265797042024449
285265797054599168
285265797058805760
285265797062987777
285265797071380481
285265797071384577
285265797075574785
285265797079764992
285265797092372480
285265797096542208
285265797104930817
285265797104939009
285265797104943106
285265797104947200
285265797104947201
285265797121703936
285265797121728512
285265797125922817
285265797138481152
285265797142683648
285265797142687744
285265797146894336
285265797151072256
285265797159460864
285265797167861760
285265797167869952
285265797180452864
285265797184618497
285265797184618499
285265797188837376
285265797209804800
285265797214003200
285265797214003201
285265797218197504
285265797226569728
285265797264318464
285265797268504576
285265799214690304
285265799453749249
285265799692828673
285265800472956930
285265800678494208
285265801093730304
285265801144066048
285265801156628481
285265801165017089
285265801173417984
285265801190207488
285265801215344640
285265801219543040
285265801223757824
285265801232146432
285265801236320256
285265801240539136
285265801244712960
285265801253101568
285265801253109760
285265801261490176
285265801261494272
285265801261510657
285265801265676288
285265801269882880
285265801278271488
285265801282461697
285265801282478081
285265801286668288
285265801286672384
285265801307635712
285265801311817728
285265801316012032
285265801316036608
285265801320214528
285265801341177856
285265801345388544
285265801345392640
285265801349562368
285265801357963264
285265801357979650
285265801362165760
285265801387323392
285265801395720192
285265801429266432
285265803316711425
285265804835053568
285265804860219393
285265804952469504
285265804981841921
285265804986036224
285265805027966978
285265805074128896
285265805124448256
285265805166395393
285265805271240704
285265805325766657
285265805334175744
285265805338374144
285265805346738176
285265805392871424
285265805418049536
285265805422252032
285265805422256129
285265805426425856
285265805426450432
285265805430648832
285265805439025152
285265805443207168
285265805443207170
285265805451595776
285265805459992576
285265805460004865
285265805468389376
285265805476761600
285265805476773888
285265805480955904
285265805485166592
285265805493538817
285265805493559296
285265805497741313
285265805514510336
285265805535490048
285265805543895042
285265805548077056
285265805552279552
285265805556449280
285265805560655873
285265805560668160
285265805577420800
285265807297085440
285265807779434498
285265808144347136
285265808396009472
285265808454737920
285265808970625026
285265809029332992
285265809121624065
285265809339719681
285265809352318976
285265809360711680
285265809402626048
285265809549434880
285265809557827584
285265809603964928
285265809608175616
285265809608175617
285265809620742145
285265809629134848
285265809633320960
285265809637511169
285265809637519360
285265809637523456
285265809650098176
285265809658478592
285265809658486785
285265809658494977
285265809662689280
285265809662689281
285265809671069696
285265809679470592
285265809700433921
285265809713004544
285265809725616129
285265809729806336
285265809734000641
285265809742368768
285265809742393344
285265809746567168
285265809746571265
285265809746575360
285265809759154176
285265809771724801
285265809792708609
285265809809489920
285265809826271232
285265812405768192
285265813278162945
285265813450141696
285265813479510016
285265813508849664
285265813513056256
285265813609521152
285265813651460098
285265813668253697
285265813676625921
285265813705990144
285265813710176256
285265813722767360
285265813735342080
285265813735358464
285265813735362560
285265813747924992
285265813764710400
285265813768908800
285265813768908801
285265813768916993
285265813777285121
285265813777293312
285265813777297408
285265813781483520
285265813781508096
285265813785694209
285265813794070530
285265813802459137
285265813810868224
285265813819252736
285265813836017665
285265813840211968
285265813840220160
285265813848612865
285265813852803072
285265813852811266
285265813856980992
285265813861179393
285265813861191680
285265813873774593
285265813890543616
285265813894737921
285265813898924032
285265813907320832
285265813919899648
285265813932474368
285265813936672768
285265813940871168
285265813940891648
285265814649708544
285265816432291841
285265816751058944
285265817849978881
285265817908678656
285265817908703233
285265817912868864
285265817912872963
285265817929646080
285265817933840384
285265817954816000
285265817954840576
285265817959010304
285265817959018497
285265817959026688
285265817963208704
285265817963216896
285265817971589120
285265817971589121
285265817988382720
285265817992572930
285265817992572931
285265817992577024
285265817992585219
285265818000957441
285265818000961536
285265818005164032
285265818009337856
285265818013536259
285265818017726464
285265818017738752
285265818026139648
285265818030309376
285265818030321664
285265818034524161
285265818038702080
285265818042908672
285265818042920961
285265818047090689
285265818047107072
285265818051301376
285265818059677696
285265818059677697
285265818059681792
285265818072272896
285265818080641024
285265818097430528
285265820727275520
285265822077820929
285265822086209536
285265822119759873
285265822128156672
285265822157524992
285265822170095616
285265822178500609
285265822182670336
285265822182674433
285265822186864641
285265822195273729
285265822203641856
285265822207836161
285265822216253440
285265822220427264
285265822224613377
285265822224633856
285265822224633858
285265822228815872
285265822228824064
285265822228832256
285265822233022464
285265822233030656
285265822245584896
285265822245584897
285265822245601280
285265822249791489
285265822258180096
285265822270779392
285265822279155712
285265822283354112
285265822291722241
285265822291726336
285265822291730432
285265822291742720
285265822291750912
285265822295932928
285265822295941120
285265822308515840
285265822325280769
285265822325301248
285265822333685761
285265822354636802
285265822354653184
285265824439226369
285265825869463552
285265825982717952
285265826196627457
285265826242785281
285265826255351808
285265826255364096
285265826288918529
285265826351808512
285265826351837184
285265826356023296
285265826356023297
285265826364391425
285265826381189121
285265826381197312
285265826385379329
285265826389561344
285265826393759745
285265826397949952
285265826406338560
285265826410553344
285265826414727170
285265826418917376
285265826423128065
285265826435723265
285265826444095488
285265826444095489
285265826465075201
285265826465083392
285265826469273601
285265826473455616
285265826477641728
285265826477658112
285265826481848320
285265826486026241
285265826490241024
285265826490241025
285265826502807552
285265826502832128
285265826519609344
285265826523774978
285265826523803648
285265826523803649
285265826544766977
285265826548940803
285265826548969472
285265830483197952
285265830525149185
285265830525153280
285265830533537794
285265830541946881
285265830567092225
285265830567096320
285265830567112705
285265830571298816
285265830579687425
285265830583865344
285265830592258048
285265830600642560
285265830600654849
285265830600658944
285265830617423872
285265830617436160
285265830617440257
285265830630002688
285265830630006784
285265830634209280
285265830638415873
285265830646784001
285265830646796288
285265830659358720
285265830663565312
285265830663577600
285265830667763712
285265830676144129
285265830676164608
285265830680330241
285265830684536833
285265830684540928
285265830688747520
285265830701301760
285265830705512448
285265830709702656
285265830722285568
285265830726488064
285265830730661889
285265830734860288
285265830734880769
285265830734880770
285265830743252992
285265830743265280
285265830747467776
285265830801977344
285265833335324673
285265834618785792
285265834660732929
285265834715267072
285265834740441088
285265834778177536
285265834782367745
285265834782371840
285265834782380034
285265834786557953
285265834794942467
285265834794946561
285265834803331073
285265834803343361
285265834811736064
285265834811744257
285265834824306688
285265834824310784
285265834824314880
285265834824327168
285265834828521472
285265834832695297
285265834832715776
285265834841083904
285265834841104384
285265834845278208
285265834849484800
285265834853670913
285265834853683200
285265834853691392
285265834857865216
285265834857885696
285265834857885697
285265834866262016
285265834870448129
285265834870452224
285265834870456320
285265834883031040
285265834887225345
285265834891436032
285265834891440128
285265834899828736
285265834904014849
285265834924982272
285265834924994560
285265834937552897
285265834945941504
285265834958536704
285265838431432704
285265838523678720
285265838586609665
285265838800531457
285265838838255616
285265838838263809
285265838842466304
285265838905364480
285265838926331904
285265838926340096
285265838926356480
285265838930554880
285265838934740992
285265838938918912
285265838943137792
285265838951501824
285265838951510016
285265838951514112
285265838955692032
285265838955708416
285265838964080640
285265838972485632
285265838985060352
285265838985064448
285265838989275140
285265838997635072
285265839001829376
285265839006031872
285265839018618880
285265839018622976
285265839022800896
285265839022813184
285265839031214080
285265839039606784
285265839039606785
285265839047970817
285265839047979008
285265839047991296
285265839064752129
285265839064768512
285265839068942336
285265839073153025
285265839077330944
285265839077343232
285265839077347328
285265839119294464
285265839136075777
285265841736519682
285265842143379456
285265842923515904
285265842940309505
285265842952880129
285265843066138626
285265843078717440
285265843103875072
285265843112267776
285265843116453889
285265843137437697
285265843154219009
285265843158396929
285265843158396930
285265843162578944
285265843170979840
285265843175161856
285265843179364352
285265843187744770
285265843191943168
285265843196157952
285265843200352257
285265843200352258
285265843204542465
285265843204550656
285265843208744960
285265843212939264
285265843217104896
285265843217121280
285265843217133568
285265843229708288
285265843233882113
285265843238084611
285265843246469120
285265843246485505
285265843254874112
285265843259072512
285265843263242240
285265843275833344
285265843275837440
285265843280027648
285265843280039936
285265843284213761
285265843301007361
285265843313602560
285265843326156800
285265843330363394
285265843330367488
285265844420886528
285265847197519873
285265847222673408
285265847331721217
285265847348502529
285265847365283840
285265847365300224
285265847369465856
285265847369486336
285265847377854464
285265847377862656
285265847382065152
285265847382069248
285265847382073344
[truncated: 70,685,739 more chars]
