# Supplementary material for: Life Satisfaction and the Pursuit of Happiness on Twitter
Source: PLoS One. 2016 Mar 16;11(3):e0150881. doi: 10.1371/journal.pone.0150881 (PMC4794168; doi:10.1371/journal.pone.0150881)
Supplement: S1 Dataset — (ZIP) [file pone.0150881.s006.zip › S1_dataset/irrelevant_tweets_id_2013_01_11.txt]

289612601648893952
289612601837621248
289612601858600960
289612601892143104
289612601917317120
289612601917337602
289612601942474752
289612601955069953
289612601967656962
289612601971851265
289612601976057858
289612605562179584
289612605591539714
289612605654450176
289612605734150144
289612605776076800
289612605813817345
289612605851582464
289612605855789056
289612605885128705
289612605889323008
289612605901922304
289612605910302720
289612605914505216
289612605927067648
289612605927084032
289612605927092224
289612605935476736
289612605939671040
289612605948055552
289612605952249856
289612605956423680
289612605956431872
289612605960617984
289612605969027072
289612605977395200
289612605981601792
289612605981614080
289612605989990400
289612605998370817
289612606015160322
289612606023540736
289612606023553024
289612606027755521
289612606036123649
289612606040338432
289612606044504065
289612606048706560
289612606052921344
289612606073872385
289612606086451200
289612606086455296
289612606086463488
289612606090665984
289612606103224320
289612606103228416
289612606115811330
289612606157778944
289612606170345472
289612608351375360
289612609911672832
289612609928450049
289612609941012480
289612610024923137
289612610033291265
289612610062663681
289612610075242496
289612610075250688
289612610096230400
289612610100424704
289612610100424705
289612610108813313
289612610112995330
289612610121388033
289612610125590528
289612610142359554
289612610146533376
289612610146557953
289612610150752256
289612610154946561
289612610154950656
289612610167521280
289612610175905792
289612610180116480
289612610188496897
289612610196869120
289612610196885504
289612610205257728
289612610205278208
289612610209452032
289612610222043137
289612610222047234
289612610238828545
289612610238836737
289612610243010561
289612610251407360
289612610251411456
289612610255593472
289612610255593473
289612610259795970
289612610280755200
289612610284953601
289612610293358592
289612612117884928
289612614064041985
289612614084993025
289612614093373440
289612614160482304
289612614189842432
289612614194040834
289612614198243329
289612614198255616
289612614206619650
289612614236000256
289612614269558785
289612614286336001
289612614294724609
289612614298910721
289612614315675648
289612614319865857
289612614332456960
289612614332456962
289612614336667648
289612614336671744
289612614353424384
289612614361812992
289612614361837568
289612614370201601
289612614374395904
289612614374420480
289612614378590208
289612614378594304
289612614382788608
289612614382792704
289612614387003393
289612614395367425
289612614399582209
289612614403760128
289612614403772416
289612614407962624
289612614412161024
289612614412169216
289612614416363520
289612614433140736
289612614437322752
289612614437326849
289612614441517059
289612614466678784
289612614470864896
289612614470864897
289612616886792193
289612617910218753
289612618291871745
289612618392547331
289612618442866688
289612618468044801
289612618480635904
289612618480644096
289612618484813824
289612618505785344
289612618522587136
289612618535170048
289612618539347968
289612618543542273
289612618547740673
289612618551918592
289612618556129280
289612618568712193
289612618568724481
289612618572906496
289612618577088512
289612618577100801
289612618577104897
289612618581291008
289612618593882112
289612618593890305
289612618593890306
289612618598064128
289612618598080513
289612618606460929
289612618610647040
289612618619035649
289612618631618561
289612618635804672
289612618644217856
289612618644221954
289612618648399872
289612618656780289
289612618660974593
289612618660990976
289612618665185280
289612618681950208
289612618686144512
289612618690351104
289612618715508736
289612618723909633
289612618744868864
289612618744868865
289612620858793984
289612622263881728
289612622318407681
289612622666547200
289612622679134208
289612622687526912
289612622712684544
289612622716862466
289612622716870657
289612622725255168
289612622725263360
289612622725267456
289612622733668352
289612622733668353
289612622737833985
289612622742056960
289612622746243072
289612622750437377
289612622754631680
289612622762999808
289612622763020288
289612622763020289
289612622767206401
289612622767218688
289612622775586816
289612622775590912
289612622788190208
289612622788194304
289612622792384513
289612622796562433
289612622800760832
289612622804942849
289612622804963328
289612622817525760
289612622817554432
289612622821732352
289612622821748736
289612622830108672
289612622842699776
289612622846910464
289612622863679489
289612622876266496
289612622876270592
289612622880456704
289612622901428225
289612622905606144
289612626470785024
289612626781155328
289612626835685376
289612626848268289
289612626848280577
289612626860834816
289612626869223425
289612626873430016
289612626881830913
289612626886017024
289612626898591744
289612626902806528
289612626911178755
289612626915360768
289612626915377152
289612626919559168
289612626923753473
289612626923753474
289612626927960066
289612626932162560
289612626940530688
289612626948927488
289612626953117696
289612626961518592
289612626965692416
289612626965704704
289612626969911297
289612626978279425
289612626982473730
289612626982490112
289612626986692608
289612626990858241
289612626990878720
289612627007643650
289612627007647744
289612627011842048
289612627011854336
289612627016024065
289612627016052736
289612627028611072
289612627028631552
289612627045392384
289612627049598977
289612627053772800
289612627053797376
289612627053797377
289612627057967104
289612627057991682
289612628467269635
289612628614057985
289612629004144640
289612629641687041
289612630300176386
289612630518284288
289612630522470400
289612630648307713
289612630845431809
289612630878994432
289612630958673920
289612630958686208
289612631000612864
289612631000621056
289612631004811264
289612631046778880
289612631050973184
289612631055142913
289612631080329216
289612631097110528
289612631101304832
289612631113871360
289612631118057472
289612631118057473
289612631122276352
289612631122276353
289612631126454272
289612631130644480
289612631130644481
289612631134851073
289612631139049472
289612631143247872
289612631147421696
289612631151611904
289612631164190720
289612631164215298
289612631168393216
289612631168401408
289612631176781824
289612631180984321
289612631185162240
289612631189364736
289612631201947648
289612631201955840
289612631214546944
289612631222919168
289612631222919169
289612631231303680
289612631243886592
289612635014590464
289612635085869056
289612635186536448
289612635190743040
289612635203313664
289612635224276992
289612635224305664
289612635232686080
289612635236864000
289612635236884480
289612635249467395
289612635262046208
289612635262046209
289612635266224128
289612635266232320
289612635270414336
289612635274637312
289612635278811136
289612635278819328
289612635283001344
289612635303968768
289612635308179456
289612635312357376
289612635312365568
289612635312365569
289612635312369664
289612635316559874
289612635324964865
289612635329138690
289612635329146882
289612635329150976
289612635329163264
289612635341729792
289612635345911808
289612635358498817
289612635358515201
289612635362717696
289612635383664640
289612635387871232
289612635392049152
289612635392061440
289612635396263936
289612635396272129
289612635408830464
289612635413045249
289612635421429760
289612635421433857
289612635429818368
289612635438206976
289612638877540352
289612638919458816
289612639028510720
289612639087255552
289612639108202496
289612639108231168
289612639347290113
289612639418593280
289612639422779393
289612639456350208
289612639460540416
289612639464718337
289612639468937216
289612639477329920
289612639494086656
289612639502495744
289612639506673664
289612639510880256
289612639523446786
289612639540219905
289612639565385728
289612639573778433
289612639573794817
289612639582162944
289612639586365443
289612639586369536
289612639590563840
289612639594754048
289612639598948352
289612639611523072
289612639619911680
289612639619936257
289612639628324865
289612639628324866
289612639632498689
289612639636684800
289612639636692992
289612639640903680
289612639649267712
289612639649296384
289612639649296385
289612639653486592
289612639657676801
289612639674437633
289612639678640128
289612639687020544
289612639687041024
289612639691218944
289612639703797760
289612642170056704
289612643487076352
289612643549995008
289612643629690880
289612643642265600
289612643659022338
289612643667431424
289612643680002048
289612643684192256
289612643684200448
289612643688386560
289612643688398849
289612643692576768
289612643709362177
289612643709370368
289612643717750784
289612643717758978
289612643717771264
289612643721936896
289612643726139392
289612643742908416
289612643751305216
289612643755511808
289612643759697922
289612643759702016
289612643759714304
289612643772276736
289612643776466944
289612643780661248
289612643780669440
289612643784859648
289612643789062144
289612643793248256
289612643793268737
289612643797438464
289612643805843456
289612643810029568
289612643814236161
289612643818405888
289612643822608384
289612643835195392
289612643835195393
289612643843600385
289612643847782401
289612643847786496
289612643860357120
289612643868758017
289612643872931840
289612643881332737
289612643889737728
289612646729256962
289612647400361984
289612647698149376
289612647786242048
289612647840743424
289612647844945920
289612647857520640
289612647865929729
289612647870132224
289612647878504448
289612647891095552
289612647895281664
289612647895289856
289612647895293953
289612647907868672
289612647928852480
289612647933038592
289612647949807617
289612647953997824
289612647966597120
289612647970766848
289612647970795520
289612647979175937
289612647979175938
289612647991742464
289612648000151552
289612648004321281
289612648008536064
289612648029507584
289612648033685509
289612648042074112
289612648050458625
289612648050483200
289612648054652928
289612648063066112
289612648067248129
289612648067260417
289612648075653121
289612648092422144
289612648096608256
289612648100818944
289612648117579776
289612648142745600
289612651527548928
289612651573682177
289612651674365952
289612651842113536
289612651867299840
289612651938594817
289612652001501184
289612652018286592
289612652030857216
289612652030881793
289612652043464704
289612652047646720
289612652051841024
289612652064411649
289612652064415744
289612652077002753
289612652077002754
289612652077006848
289612652081197056
289612652085387264
289612652085399552
289612652085407745
289612652093767680
289612652093792256
289612652110569474
289612652114763776
289612652127322112
289612652131536896
289612652135710720
289612652160884736
289612652160901120
289612652177666049
289612652177670144
289612652194447360
289612652198629376
289612652198633472
289612652202819584
289612652202827776
289612652207034369
289612652215402496
289612652219613185
289612652228001792
289612652248985601
289612652286705664
289612652286722050
289612652290928640
289612655885418496
289612656174837764
289612656179040256
289612656208379905
289612656220975104
289612656229351424
289612656237752321
289612656246145024
289612656250322944
289612656262909954
289612656262934528
289612656267116544
289612656279691264
289612656283885568
289612656292286464
289612656296476672
289612656309043200
289612656309051392
289612656321654784
289612656325849089
289612656334217218
289612656334229506
289612656346816512
289612656351010816
289612656355209217
289612656359395328
289612656363573249
289612656363597825
289612656409726977
289612656426504192
289612656430678016
289612656443265024
289612656443285504
289612656447459328
289612656451649536
289612656451665920
289612656455868417
289612656460062720
289612656464257024
289612656472633344
289612656481013760
289612656502005761
289612656531349505
289612656539758592
289612656556515328
289612656573300736
289612659794509824
289612659870031872
289612660146839552
289612660167823360
289612660381736960
289612660406906881
289612660411084800
289612660427857922
289612660432052224
289612660432068608
289612660440432641
289612660440449024
289612660448837632
289612660453023744
289612660465614848
289612660473987072
289612660478205952
289612660486590466
289612660499161088
289612660499173376
289612660499181568
289612660503351296
289612660511739904
289612660515934208
289612660520136704
289612660520140800
289612660524335104
289612660532723712
289612660532736002
289612660536913920
289612660541108224
289612660541112320
289612660545302528
289612660545306624
289612660545306625
289612660545310721
289612660545310722
289612660553695234
289612660570460160
289612660570484736
289612660574658563
289612660599828480
289612660671143936
289612662797643777
289612662822817792
289612663502278657
289612664164999168
289612664278224896
289612664315990016
289612664349544448
289612664353746945
289612664429215744
289612664471179265
289612664479563777
289612664500539392
289612664517304320
289612664534077440
289612664576020480
289612664592822272
289612664609591296
289612664617979905
289612664630542336
289612664630546432
289612664634753027
289612664643141632
289612664655724544
289612664659927041
289612664664100865
289612664664117248
289612664664125440
289612664668295168
289612664668295171
289612664672501760
289612664672505858
289612664672509952
289612664676696065
289612664680898561
289612664685080576
289612664693477376
289612664697679872
289612664706048000
289612664714452992
289612664718651392
289612664727023616
289612664727035907
289612664739594240
289612664747995136
289612664752205827
289612664773152768
289612664840282112
289612666941620224
289612667151343616
289612668761960448
289612668770336768
289612668778708993
289612668791312384
289612668791320576
289612668837429248
289612668837441536
289612668841648128
289612668862607360
289612668862615552
289612668866805760
289612668870991872
289612668883566592
289612668883566593
289612668900352000
289612668908748800
289612668912951296
289612668921323521
289612668929716224
289612668933922816
289612668938092546
289612668938108928
289612668954869760
289612668954873856
289612668975865859
289612668980043776
289612668992618496
289612668992643072
289612668996812800
289612669001027584
289612669005213696
289612669005221888
289612669005225985
289612669030383616
289612669034577921
289612669038755840
289612669038759936
289612669042966528
289612669047152641
289612669055549441
289612669059735553
289612669068124160
289612669076516864
289612669076529153
289612669084921856
289612669122650112
289612671425343491
289612672469716992
289612672658456577
289612672771694592
289612672788463617
289612672809439233
289612672985616384
289612673031737345
289612673031741440
289612673048514560
289612673052708865
289612673052733441
289612673061109760
289612673065287680
289612673065316353
289612673073688576
289612673086275584
289612673086275585
289612673094656000
289612673094660096
289612673098854400
289612673098870784
289612673103036417
289612673103065088
289612673132421120
289612673132425216
289612673136603136
289612673140793344
289612673149198338
289612673153388544
289612673157578752
289612673161773056
289612673165955073
289612673165975552
289612673170145281
289612673170161664
289612673174368258
289612673178542080
289612673199534080
289612673207898113
289612673212096513
289612673216311296
289612673220489217
289612673220493312
289612673241464832
289612673249849344
289612673270833152
289612673283391488
289612676877934592
289612676978601984
289612677024739328
289612677045682176
289612677142167552
289612677154742272
289612677184110592
289612677184122882
289612677188304896
289612677221859329
289612677238644736
289612677242843136
289612677247012864
289612677247021056
289612677251215361
289612677255426048
289612677255426049
289612677259616256
289612677263798272
289612677267984384
289612677267996672
289612677272178688
289612677276385280
289612677293158401
289612677297348609
289612677305741312
289612677305745408
289612677309927424
289612677314121728
289612677314134016
289612677318320128
289612677318328321
289612677330894848
289612677330923520
289612677339303937
289612677339312129
289612677343481858
289612677343490049
289612677351886848
289612677360259072
289612677360279552
289612677364453376
289612677385424896
289612677393817600
289612677393821696
289612677402222592
289612679784579072
289612679881039872
289612681231613952
289612681323876353
289612681395187712
289612681403576320
289612681424535553
289612681445507072
289612681445515264
289612681445523457
289612681445535744
289612681458089984
289612681462292482
289612681470701569
289612681479065600
289612681495842816
289612681495863297
289612681508433920
289612681521004544
289612681521008641
289612681529413632
289612681533595648
289612681533603840
289612681537785856
289612681541980160
289612681546174466
289612681550372864
289612681550385152
289612681554575360
289612681567145986
289612681567158272
289612681571364864
289612681583935489
289612681588121600
289612681592332288
289612681600708608
289612681609084928
289612681609089024
289612681613291520
289612681613307904
289612681625870339
289612681642643457
289612681655230464
289612681655230466
289612681655234560
289612681680408577
289612684079534080
289612684972933121
289612685400739842
289612685413322752
289612685555937280
289612685555949569
289612685555949570
289612685564325890
289612685581090817
289612685593698304
289612685602070528
289612685602078720
289612685614669827
289612685635637248
289612685644025856
289612685652398080
289612685656588289
289612685660807168
289612685669179392
289612685677580288
289612685690167296
289612685702729729
289612685702733824
289612685706928129
289612685719502848
289612685723709442
289612685753065474
289612685757267968
289612685757272064
289612685757280256
289612685761462272
289612685769846785
289612685774028800
289612685774041088
289612685774049280
289612685774053376
289612685786624000
289612685786636288
289612685786640385
289612685795004416
289612685795024896
289612685807591424
289612685820186624
289612685824368640
289612685828562944
289612685891477505
289612688647127040
289612688961708032
289612689179815936
289612689641205761
289612689653776384
289612689804767233
289612689821548545
289612689821552641
289612689825751040
289612689838317569
289612689842515968
289612689842528256
289612689842528257
289612689846722560
289612689867669504
289612689867681792
289612689867685888
289612689871863808
289612689871867906
289612689871892480
289612689888641024
289612689892847616
289612689897054208
289612689897054209
289612689918021632
289612689922215936
289612689926410240
289612689930588161
289612689934778368
289612689934786560
289612689938984962
289612689943166976
289612689951576065
289612689955753984
289612689964163072
289612689968332800
289612689968336897
289612689968340992
289612689972535296
289612689980923904
289612689985134592
289612689985138688
289612689989332993
289612689993527296
289612689993527299
289612690014482432
289612692019351553
289612693831299072
289612694028443649
289612694041014273
289612694045196288
289612694045204480
289612694049406976
289612694061973504
289612694061973505
289612694061981696
289612694070382592
289612694078763008
289612694082953216
289612694082969600
289612694099734528
289612694099746816
289612694103941120
289612694108119040
289612694108119041
289612694112333824
289612694116528129
289612694120693760
289612694124888064
289612694133276674
289612694137483265
289612694141669377
289612694145859584
289612694150053888
289612694150082560
289612694154248192
289612694162657280
289612694162657281
289612694166851586
289612694179438592
289612694179442688
289612694183628800
289612694192001024
289612694196203521
289612694204592128
289612694217162752
289612694217166848
289612694221357056
289612694225580032
289612694233948160
289612694275907584
289612694280105984
289612694284275712
289612694296858624
289612694334611458
289612696125587458
289612696276570112
289612697383870465
289612697643917314
289612697648123904
289612697920753664
289612698054955008
289612698159833088
289612698159837184
289612698159837185
289612698180780033
289612698184990720
289612698193367040
289612698201763841
289612698210144256
289612698231123968
289612698231136257
289612698235318272
289612698260475904
289612698264678400
289612698273058816
289612698273079296
289612698281447424
289612698285641728
289612698285654018
289612698294038528
289612698315001856
289612698315018242
289612698319220737
289612698335981568
289612698340167681
289612698340184064
289612698344361984
289612698348564480
289612698348580864
289612698352766976
289612698356961280
289612698356961281
289612698369527808
289612698377924609
289612698394693633
289612698398887936
289612698403082240
289612698415673344
289612698424070144
289612698453434368
289612701855014912
289612702341550080
289612702366703617
289612702375096321
289612702400274432
289612702417051648
289612702429609984
289612702429630464
289612702442196992
289612702446407680
289612702446415872
289612702450610176
289612702454775808
289612702463184896
289612702463184897
289612702471569409
289612702479958016
289612702484140032
289612702484160512
289612702492553217
289612702505119745
289612702517706752
289612702517719040
289612702517719042
289612702526083072
289612702526091265
289612702538661888
289612702555451393
289612702559657984
289612702563844097
289612702572244992
289612702580604928
289612702580609024
289612702584799232
289612702584815617
289612702593204224
289612702601592832
289612702614179840
289612702618378240
289612702626750464
289612702630940672
289612702639325185
289612702647738369
289612702656131073
289612702668713984
289612702681276416
289612706477113344
289612706527453184
289612706531639296
289612706561015808
289612706577793024
289612706581991425
289612706581995520
289612706586181632
289612706590363648
289612706594557952
289612706623918081
289612706623930368
289612706628128768
289612706632331264
289612706636505088
289612706636517377
289612706640711680
289612706644905984
289612706649088000
289612706653274114
289612706657476608
289612706657480705
289612706657480706
289612706665885696
289612706674274304
289612706678464513
289612706686828544
289612706686828545
289612706703622144
289612706707800064
289612706724597760
289612706728779776
289612706745565184
289612706753945600
289612706758131712
289612706770735104
289612706774933505
289612706800082944
289612706800103424
289612706808471553
289612706808492032
289612706812657664
289612706812674049
289612706816864258
289612706816876546
289612706833649664
289612710667243520
289612710679830528
289612710688210945
289612710704988161
289612710725959681
289612710730158080
289612710734352385
289612710755303425
289612710767906816
289612710772092928
289612710780489728
289612710784671746
289612710788861953
289612710801444864
289612710805639169
289612710809845760
289612710814035968
289612710818230272
289612710818238464
289612710822424576
289612710830804992
289612710830804993
289612710830829568
289612710835015681
289612710847598592
289612710851801088
289612710860165120
289612710860165121
289612710868578304
289612710881132544
289612710885339136
289612710893740032
289612710902120448
289612710910492672
289612710910500864
289612710923075584
289612710923100160
289612710948249600
289612710948249601
289612710956642304
289612710956646400
289612710956650496
289612710977605632
289612710985994241
289612710986002432
289612711006965760
289612714949615617
289612714958024704
289612714962214913
289612714978975746
289612714978979840
289612714983165952
289612714983186432
289612714987384832
289612714991566850
289612714991575041
289612714999943168
289612715004137473
289612715012534272
289612715012546562
289612715025129472
289612715025133568
289612715029303296
289612715029319680
289612715033501696
289612715037687809
289612715041886208
289612715046088705
289612715054485504
289612715054493696
289612715058659329
289612715058667520
289612715058667521
289612715062853632
289612715075465216
289612715088031746
289612715109007361
289612715117404160
289612715121577984
289612715121602560
289612715146743808
289612715150954496
289612715155132417
289612715155132418
289612715163521024
289612715188699136
289612715188699137
289612715192877056
289612715201282048
289612715213873152
289612715218051073
289612715239026688
289612715264188416
289612715264188417
289612717365542912
289612717558464512
289612718791593984
289612718909034496
289612718955175937
289612718967767042
289612719022301185
289612719068413953
289612719148126208
289612719173287936
289612719177465856
289612719177474048
289612719185879040
289612719202652160
289612719202656257
289612719215239168
289612719223619584
289612719227805696
289612719227817985
289612719231995904
289612719244603393
289612719248797696
289612719257178112
289612719257178113
289612719261364224
289612719273955328
289612719282343936
289612719290720256
289612719290732544
289612719294922752
289612719299121152
289612719307501568
289612719307513856
289612719311708161
289612719315881984
289612719315906561
289612719324282880
289612719324291073
289612719332671488
289612719332675585
289612719336849409
289612719336873984
289612719341047808
289612719353638912
289612719353651200
289612719357829121
289612719370412032
289612719378808832
289612719403958272
289612719412355072
289612723053031424
289612723220774913
289612723283705857
289612723325648897
289612723350827008
289612723359191040
289612723359191042
289612723396952065
289612723396964352
289612723401150464
289612723405328385
289612723409522688
289612723409522690
289612723413716992
289612723413737472
289612723417907200
289612723417915394
289612723426299904
289612723426308096
289612723426324481
289612723430494209
289612723430510593
289612723438891009
289612723438907392
289612723451469824
289612723451482112
289612723455676416
289612723464069120
289612723468238848
289612723476635648
289612723480825856
289612723480842241
289612723501793280
289612723501821952
289612723505991681
289612723518582784
289612723518595072
289612723522764800
289612723522789376
289612723526987777
289612723535376384
289612723539550208
289612723552153600
289612723556327424
289612723560542209
289612725884186624
289612726752399360
289612726857256960
289612726983065600
289612727138267137
289612727259893760
289612727402524673
289612727440244736
289612727469633536
289612727490596864
289612727503175681
289612727524134912
289612727536730112
289612727549300737
289612727566082048
289612727570296832
289612727578669056
289612727587061760
289612727587069952
289612727591260160
289612727599628289
289612727608029184
289612727612219394
289612727616421888
289612727616421891
289612727637397505
289612727641571329
289612727645769729
289612727649959936
289612727662555136
289612727662559232
289612727662559233
289612727691927552
289612727696125952
289612727704494080
289612727704494081
289612727708680192
289612727712882688
289612727712894976
289612727717093376
289612727725457408
289612727742242816
289612727759028224
289612727763226624
289612727788400641
289612727813545984
289612731252867072
289612731626184704
289612731630362625
289612731684896770
289612731701686272
289612731705856001
289612731714260993
289612731718451200
289612731726823424
289612731735220224
289612731739414529
289612731739430913
289612731743604737
289612731747794946
289612731751997441
289612731752017920
289612731768774656
289612731772981248
289612731781349376
289612731785560064
289612731789766657
289612731793948673
289612731802345472
289612731810721792
289612731810725888
289612731827499008
289612731827499010
289612731835883520
289612731840069632
289612731840081920
289612731856863233
289612731869458432
289612731873640448
289612731877834753
289612731886211072
289612731886227457
289612731890401280
289612731894620161
289612731898798080
289612731898818560
289612731902992384
289612731911380993
289612731915587585
289612731915591680
289612731919781888
289612731923959808
289612731940749312
289612731965927424
289612734541213698
289612735023566848
289612735132626944
289612735669481473
289612735841460224
289612735883399169
289612735891771394
289612735908569088
289612735912747009
289612735916933120
289612735942111233
289612735942127616
289612735950503937
289612735963078656
289612735975669761
289612735979868160
289612735979868162
289612735984041984
289612735984070656
289612735988236288
289612735992434691
289612735992451073
289612735996645376
289612736005029888
289612736026001408
289612736030208000
289612736034377729
289612736038584320
289612736046985216
289612736055365632
289612736067952640
289612736076333056
289612736084705280
289612736084729856
289612736093106176
289612736093114369
289612736093122560
289612736097292288
289612736097316864
289612736101482496
289612736114081792
289612736135065600
289612736147636224
289612736156012544
289612736164397056
289612736206352385
289612738135728128
289612738609704962
289612739805081600
289612740077690881
289612740115447808
289612740119650304
289612740119654400
289612740128018432
289612740128030720
289612740136419328
289612740140621825
289612740144799744
289612740148998145
289612740153208832
289612740161581056
289612740161589250
289612740169965568
289612740169973760
289612740182556673
289612740190941184
289612740190957568
289612740203520000
289612740203520001
289612740207706112
289612740211929089
289612740216119296
289612740216123393
289612740224507904
289612740228677633
289612740232888321
289612740232892417
289612740241276928
289612740241281025
289612740249673729
289612740258037760
289612740262232065
289612740262236160
289612740262248449
289612740266455040
289612740283211776
289612740295802881
289612740304195584
289612740325150720
289612740333547520
289612740341936128
289612740350316545
289612740354535425
289612740371283969
289612742720098305
289612743961628672
289612744083255297
289612744175525888
289612744217460737
289612744251039744
289612744305549312
289612744313933824
289612744326512640
289612744334917633
289612744334921728
289612744351703040
289612744355897344
289612744360079360
289612744360087552
289612744372658176
289612744372674560
289612744393637888
289612744397819905
289612744406220800
289612744406233088
289612744410398720
289612744414597121
289612744418787328
289612744418811904
289612744422993920
289612744427180033
289612744427180034
289612744427192320
289612744431370240
289612744431398914
289612744439767040
289612744443957248
289612744448172032
289612744452341760
289612744452341761
289612744456556545
289612744464924672
289612744464936961
289612744464941056
289612744469118976
289612744469127168
289612744473325568
289612744498479105
289612744511070209
289612744532054016
289612744544632833
289612744553033729
289612747640033281
289612748055273473
289612748076244992
289612748101402624
289612748248207361
289612748264988672
289612748298534913
289612748382420992
289612748436930560
289612748466298880
289612748478873600
289612748483092480
289612748491468800
289612748491472896
289612748504068096
289612748508233728
289612748508246016
289612748529205249
289612748558577667
289612748562784256
289612748579553280
289612748579557376
289612748587925504
289612748592119809
289612748592148480
289612748596338688
289612748600520704
289612748617306113
289612748621500416
289612748621500417
289612748625690624
289612748625694720
289612748625694722
289612748634087424
289612748638257152
289612748646645760
289612748646649857
289612748646674432
289612748659232768
289612748663427072
289612748671819776
289612748688613376
289612748697001984
289612748701192192
289612748730560513
289612751997911040
289612752018886656
289612752081780736
289612752459280384
289612752555761664
289612752568340480
289612752614473728
289612752627064832
289612752639635456
289612752673181696
289612752689979392
289612752694153216
289612752710950912
289612752727711744
289612752740302848
289612752748683264
289612752752885760
289612752765452288
289612752765456384
289612752765460480
289612752765464576
289612752773853184
289612752782233600
289612752790642688
289612752790642690
289612752790646785
289612752794812417
289612752807424000
289612752811589632
289612752811618304
289612752815792128
289612752815808512
289612752819994625
289612752824193024
289612752832581632
289612752836784128
289612752840974336
289612752840974337
289612752845144066
289612752845152256
289612752845172736
289612752853536768
289612752870309888
289612752870326272
289612752870330368
289612755600805888
289612756880093184
289612756913623040
289612756926230530
289612756930404352
289612756934594561
289612756938813440
289612756942995456
289612756947185664
289612756947197952
289612756968165376
289612756989140992
289612756997517314
289612757001723904
289612757001728000
289612757010108416
289612757010112512
289612757014282240
289612757018476545
289612757018484736
289612757018505216
289612757026873344
289612757031059456
289612757031075840
289612757031084032
289612757035261952
289612757035266048
289612757035266049
289612757039452160
289612757047836672
289612757047857152
289612757052030976
289612757052043264
289612757052055553
289612757056245760
289612757068808192
289612757077213185
289612757077213186
289612757077213187
289612757102362624
289612757106577408
289612757106577409
289612757114949632
289612757123338240
289612757152706561
289612757152714752
289612758838816769
289612760311009280
289612760638189569
289612760734633984
289612760772382721
289612760776572928
289612760868859904
289612760986312704
289612761082777600
289612761107935232
289612761112133632
289612761124700160
289612761124704257
289612761124712449
289612761124728832
289612761128910848
289612761154072578
289612761154076672
289612761154088960
289612761170837506
289612761183420416
289612761183449088
289612761191821313
289612761196007424
289612761196032000
289612761200205825
289612761204408320
289612761208598529
289612761208606720
289612761212780544
289612761212801024
289612761216987136
289612761233752064
289612761237966848
289612761242169344
289612761246334977
289612761246359552
289612761250545664
289612761258921984
289612761258934272
289612761263140864
289612761267306496
289612761275695105
289612761275723777
289612761305079809
289612761334435840
289612761363800064
289612761376366592
289612761384751105
289612764794736640
289612764849266688
289612765021220864
289612765113503744
289612765151232001
289612765222535169
289612765256118273
289612765268672512
289612765268697088
289612765293838337
289612765293867008
289612765314838528
289612765323210752
289612765335805952
289612765339975680
289612765344182272
289612765348384768
289612765348392960
289612765352579072
289612765356781568
289612765360947200
289612765360971776
289612765369335808
289612765369344000
289612765386133505
289612765394513920
289612765394522114
289612765402890240
289612765402898432
289612765411295233
289612765411303424
289612765415485440
289612765423865857
289612765423878144
289612765428076546
289612765428080640
289612765432279040
289612765470007296
289612765482606592
289612765486780416
289612765486796802
289612765490987009
289612765503569920
289612765516161024
289612765528719361
289612765532925952
289612768997425154
289612769282646016
289612769303605248
289612769442013185
289612769479766016
289612769483968512
289612769492361216
289612769504919552
289612769504927744
289612769513312256
289612769517510656
289612769517518849
289612769521704961
289612769530085377
289612769530093568
289612769530097664
289612769534300160
289612769546878976
289612769551056896
289612769551077376
289612769572028417
289612769576235008
289612769580441600
289612769584615424
289612769584623616
289612769584623617
289612769584623618
289612769588813825
289612769588817920
289612769597214721
289612769605607426
289612769609781249
289612769622388736
289612769626578944
289612769655930880
289612769681104896
289612769689489408
289612769693667328
289612769702060032
289612769714634753
289612769714647040
289612769718841345
289612769718849537
289612769727229953
289612769739812864
289612769739816960
289612769781751808
289612772931670016
289612772973608960
289612773602775041
289612773653102592
289612773653106688
289612773657288704
289612773657300992
289612773669867520
289612773674070017
289612773674082305
289612773674086402
289612773690839040
289612773690855424
289612773703442432
289612773720207360
289612773724409856
289612773728604161
289612773728612352
289612773745377280
289612773749567488
289612773749567489
289612773766344704
289612773774737408
289612773783130112
289612773783134208
289612773787312128
289612773791502336
289612773795696640
289612773795700738
289612773799890944
289612773808287744
289612773808291841
289612773837664256
289612773854420992
289612773854441472
289612773862825984
289612773866999808
289612773875392512
289612773875396608
289612773879607296
289612773883772928
289612773917351940
289612773929938944
289612777402802176
289612777847390208
289612777847398400
289612777889357825
289612777893531648
289612777893556224
289612777901932544
289612777910321152
289612777910325248
289612777914527744
289612777918697472
289612777918709760
289612777927094272
289612777939668993
289612777960648706
289612777969033217
289612777973231616
289612777981616128
289612777981632512
289612777990004736
289612778002599937
289612778002608128
289612778023575552
289612778027753472
289612778031943680
289612778036158464
289612778044522496
289612778048724992
289612778057121792
289612778073899008
289612778078101504
289612778082283520
289612778086465536
289612778090676225
289612778103242752
289612778103250944
289612778107445248
289612778111639553
289612778124218369
289612778128437248
289612778128437249
289612778136805376
289612778136809473
289612778141007872
289612780028448768
289612780133310465
289612781794242560
289612781865562114
289612781953642497
289612781991366658
289612782003945473
289612782008160257
289612782037516288
289612782050103296
289612782058487808
289612782058496000
289612782071070720
289612782079455233
289612782104629250
289612782121410561
289612782125584384
289612782150750208
289612782159163392
289612782163329024
289612782167523331
289612782171742208
289612782175916032
289612782180130816
289612782184308736
289612782184321024
289612782188494849
289612782188519424
289612782188523520
289612782213660672
289612782213689344
289612782217863169
289612782226259968
289612782234640385
289612782259818496
289612782264020993
289612782272397312
289612782284967936
289612782293360640
289612782314336256
289612782318530560
289612782322741248
289612782322741250
289612782326915072
289612782352101376
289612784587649024
289612785946591232
289612786156322816
289612786240200704
289612786240208898
289612786244386816
289612786256969728
289612786256973824
289612786265362432
289612786265382913
289612786269556736
289612786269581313
289612786273746944
289612786277945344
289612786277953537
289612786282135552
289612786286346240
289612786286354433
289612786298929154
289612786303135744
289612786311495680
289612786311512064
289612786319908864
289612786324090880
289612786324090881
289612786328289280
289612786340872192
289612786340872193
289612786353467395
289612786357633024
289612786357637120
289612786361827328
289612786361851905
289612786378616832
289612786378620928
289612786386997248
289612786391207936
289612786412179456
289612786416369665
289612786420551680
289612786441531392
289612786462490625
289612786466689025
289612786475081728
289612786483470336
289612790434508800
289612790447108097
289612790451290114
289612790455488512
289612790484856834
289612790505820160
289612790518390784
289612790522597376
289612790526775296
289612790526795776
289612790535172097
289612790535180288
289612790535188480
289612790539358208
289612790547763200
289612790547771392
289612790551957504
289612790556143616
289612790556160001
289612790560346113
289612790564528128
289612790568714240
289612790581297152
289612790581325824
289612790593904640
289612790598098944
289612790602289153
289612790610665472
289612790614863872
289612790623256576
289612790623268864
289612790635823105
289612790635827200
289612790635851776
289612790652624896
289612790660988929
289612790669385728
289612790690349057
289612790690373632
289612790690373633
289612790698754048
289612790698758145
289612790711332864
289612790715535360
289612790728105985
289612790740684800
289612790757486592
289612790765846528
289612792816885760
289612794528145408
289612794620424196
289612794632994816
289612794637189120
289612794637209600
289612794637217793
289612794649796608
289612794653966336
289612794658160641
289612794658177024
289612794662359040
289612794674962433
289612794679140352
289612794679160833
289612794683326465
289612794695933954
289612794700124160
289612794712694784
289612794716897280
289612794750455808
289612794754654208
289612794788200448
289612794792378369
289612794796584961
289612794809171968
289612794809180160
289612794813358080
289612794813374465
289612794817552384
289612794821738496
289612794821742593
289612794834333698
289612794838515713
289612794838515714
289612794846920705
289612794855305216
289612794863706112
289612794876264448
289612794876284928
289612794901438464
289612794905640960
289612794943377408
289612794943381504
289612794981122048
289612795572531200
289612796524654592
289612797141188608
289612798126866432
289612798332399618
289612798374342656
289612798521131008
289612798714064897
289612798797938690
289612798823124993
289612798844104704
289612798848282624
289612798856675329
289612798856679424
289612798860881920
289612798869254145
289612798873464832
289612798881841152
289612798881853441
289612798886043649
289612798890221568
289612798894407680
289612798894415874
289612798898618370
289612798915391489
289612798919598080
289612798927982592
289612798932160513
289612798940573696
289612798944747520
289612798948958209
289612798965714947
289612798969913345
289612798974119936
289612798978314240
289612798978318336
289612798982504449
289612798990905344
289612798995075072
289612798999273472
289612799003463682
289612799007674368
289612799041212416
289612802644119552
289612802715426818
289612802728026112
289612802740588546
289612802740609024
289612802786725888
289612802941919233
289612802988048386
289612802992246784
289612802996441088
289612803004850177
289612803017412609
289612803050962944
289612803050983424
289612803055165440
289612803063545856
289612803071934464
289612803076128768
289612803080331265
289612803080351744
289612803084529664
289612803088723969
289612803092910080
289612803097124864
289612803101298688
289612803101306881
289612803105492993
289612803118088193
289612803151646722
289612803155841024
289612803164209152
289612803164209153
289612803164237824
289612803168415744
289612803180986368
289612803185205248
289612803193593856
289612803201970176
289612803201986560
289612803206168577
289612803235520513
289612803243909120
289612803264872448
289612803269074944
289612805391388672
289612806985244673
289612807140433920
289612807178174464
289612807186575360
289612807190749185
289612807236882432
289612807241084928
289612807274639360
289612807274651648
289612807278821376
289612807283023872
289612807287222272
289612807291424768
289612807291424769
289612807295602689
289612807299801088
289612807312388096
289612807312392193
289612807324958720
289612807324983297
289612807324987392
289612807333351424
289612807333363712
289612807337562112
289612807350136832
289612807358529536
289612807366914048
289612807375298560
289612807375314944
289612807375314945
289612807379492865
289612807379496960
289612807392071680
289612807396261888
289612807404650496
289612807408848896
289612807408873474
289612807413063680
289612807417233409
289612807421448193
289612807425642497
289612807429836801
289612807434014721
289612807434039296
289612807438209024
289612807454982144
289612809329844224
289612811313750016
289612811334717440
289612811364081664
289612811376672768
289612811376676864
289612811406032898
289612811414433793
289612811418619904
289612811431194624
289612811435388929
289612811447975936
289612811452157952
289612811473125376
289612811473137664
289612811473137665
289612811473141760
289612811477331968
289612811485716480
289612811485724672
289612811485728768
289612811502485504
289612811506692096
289612811510882304
289612811519270912
289612811523457024
289612811523485696
289612811540234240
289612811540234241
289612811544457216
289612811548622848
289612811557015552
289612811561226240
289612811565400065
289612811565420544
289612811565428736
289612811569623040
289612811582197760
289612811586387968
289612811603156992
289612811619946496
289612811624136705
289612811628314624
289612811628322816
289612811636715520
289612811645095937
289612811674480640
289612813461225474
289612815059263489
289612815386439680
289612815394828288
289612815487094784
289612815503859713
289612815566782464
289612815583547392
289612815600328705
289612815608721410
289612815629680640
289612815629701121
289612815633891328
289612815638093825
289612815659057153
289612815684214784
289612815684218880
289612815684218881
289612815688429569
289612815692623872
289612815696797697
289612815705182208
289612815709380608
289612815709401088
289612815717773312
289612815721967616
289612815730352129
289612815734538241
289612815742930944
289612815742951424
289612815751315458
289612815759704064
289612815763914752
289612815776509952
289612815784882176
289612815793262592
289612815801667584
289612815805861888
289612815818444801
289612815822618624
289612815822618625
289612815822622721
289612815826817024
289612815826837504
289612815851978752
289612815856193536
289612815864565761
289612815881363457
289612815906508800
289612818544721920
289612819731714049
289612819744292864
289612819756888064
289612819790450688
289612819798843392
289612819819806720
289612819840782337
289612819844984833
289612819849162752
289612819857547264
289612819865939968
289612819865948160
289612819870134273
289612819878510592
289612819886903296
289612819891093504
289612819895287808
289612819895304192
289612819895312385
289612819899502592
289612819899510784
289612819912085504
289612819916259328
289612819916263424
289612819920474115
289612819924656129
289612819928866816
289612819933052928
289612819941445632
289612819941445633
289612819941445634
289612819945635840
289612819958231040
289612819962421249
289612819966595072
289612819966599170
289612819987562496
289612819995951104
289612820000145408
289612820012732416
289612820012744704
289612820033728512
289612820058873857
289612820075671552
289612820079857664
289612820109209600
289612822298628096
289612823821160448
289612823879884800
289612823951200256
289612823993139201
289612824001527808
289612824001531904
289612824009916417
289612824018288641
289612824022487040
289612824026693632
289612824026705920
289612824039272448
289612824047648769
289612824047661057
289612824047677440
289612824051847169
289612824051863552
289612824056057857
289612824064442368
289612824064446464
289612824072826880
289612824097992704
289612824110563328
289612824118968321
289612824123170816
289612824148328449
289612824156717056
289612824165089280
289612824169291776
289612824173477888
289612824194449408
289612824194453504
289612824198660096
289612824207056897
289612824211234816
289612824219615232
289612824223813632
289612824236404737
289612824257380352
289612824261558273
289612824265773056
289612824265777152
289612824274161665
289612824286728192
289612824290942976
289612826245492736
289612828053221376
289612828107743233
289612828120326144
289612828166483968
289612828212621312
289612828225191936
289612828229398529
289612828233572352
289612828246151168
289612828250370048
289612828250370049
289612828254556160
289612828271312896
289612828275527680
289612828279701504
289612828283920384
289612828288110592
289612828288118784
289612828300677120
289612828300693504
289612828304896000
289612828313272320
289612828321673216
289612828325867521
289612828330041345
289612828330049536
289612828342624256
289612828346818560
289612828346830848
289612828351008768
289612828351021058
289612828363599872
289612828363612161
289612828367790081
289612828371992576
289612828371992577
289612828384571392
289612828384575488
289612828384575490
289612828388753409
289612828388773888
289612828439085056
289612830896963584
289612832054575104
289612832352395264
289612832390119424
289612832390135808
289612832402722816
289612832402722818
289612832402726912
289612832415285248
289612832423694337
289612832448843776
289612832465625088
289612832465637376
289612832465637377
289612832469831680
289612832474005504
289612832478199809
289612832482398208
289612832486596608
289612832490807296
289612832507572226
289612832511754240
289612832511766528
289612832511782912
289612832520159233
289612832532742144
289612832536928256
289612832541134848
289612832545308672
289612832545308673
289612832549502976
289612832562114560
289612832566280192
289612832570474496
289612832587259904
289612832591454208
289612832604057601
289612832612442114
289612832616611841
289612832620814336
289612832625016832
289612832625020928
289612832637599744
289612832645976064
289612832658579457
289612834453733376
289612834734751744
289612835619762176
289612835628122112
289612836395700224
289612836513124352
289612836550893569
289612836555075584
289612836563468288
289612836563472385
289612836576063488
289612836580253696
289612836580257793
289612836588617728
289612836592816128
289612836592820225
289612836597018624
289612836601200642
289612836605419520
289612836617994242
289612836622192640
289612836626386944
289612836638957568
289612836638973953
289612836643155968
289612836651532288
289612836651548672
289612836651552768
289612836651560962
289612836655730688
289612836655751168
289612836672532480
289612836676726784
289612836685115392
289612836689289216
289612836693491712
289612836706070528
289612836710268928
289612836727033857
289612836743819265
289612836743835649
289612836748009472
289612836752199680
289612836756389888
289612836768972800
289612836781572097
289612840699039744
289612840757772288
289612840774533121
289612840787136512
289612840799715328
289612840803913728
289612840808091648
289612840808116225
289612840824872961
289612840824877056
289612840829063168
289612840837459968
289612840841641984
289612840841654272
289612840845844480
289612840854224897
289612840854249472
289612840871030785
289612840875200512
289612840896172032
289612840896184320
289612840900390913
289612840904564736
289612840904585216
289612840908767232
289612840908767236
289612840921354240
289612840921354241
289612840938115072
289612840946520064
289612840971673600
289612840971689984
289612840975876097
289612840984276992
289612840988471296
289612840992636929
289612841017815040
289612841030402048
289612841030402049
289612841030402050
289612841038794752
289612841047191553
289612841055563776
289612841076531201
289612842552938497
289612843920285697
289612844616527872
289612844675239936
289612844742365185
289612844901728256
289612844901736448
289612844901748736
289612844905934848
289612844931088384
289612844931088385
289612844952059904
289612844956274688
289612844956282880
289612844968861696
289612844973031424
289612844973031426
289612844973043712
289612844973060096
289612844977238018
289612844981440512
289612844994015232
289612845002412032
289612845006585856
289612845006589952
289612845014990848
289612845015003136
289612845027577856
289612845027577857
289612845031759873
289612845035950080
289612845040144384
289612845040156672
289612845052735488
289612845052747776
289612845065314305
289612845077901312
289612845082083328
289612845082112000
289612845090476032
289612845103067136
289612845111472128
289612845124046848
289612845128249344
289612845136633856
289612845149196288
289612847951015936
289612848991174657
289612849167347712
289612849192509440
289612849213472768
289612849221881856
289612849234468864
289612849242836992
289612849242849280
289612849242857472
289612849251241986
289612849259614209
289612849268002816
289612849272193025
289612849272205313
289612849272213504
289612849276416000
289612849280598016
289612849284784128
289612849293193216
289612849309941760
289612849309949952
289612849322528768
289612849326731265
289612849330917378
289612849330917379
289612849335107584
289612849335128064
289612849343512578
289612849356087296
289612849356087298
289612849360273408
289612849360289792
289612849372868608
289612849414807552
289612849423216640
289612849427394561
289612849427398656
289612849435787264
289612849452556288
289612849452564481
289612849460961280
289612849460965377
289612852099170304
289612852552151040
289612852556357632
289612852724113409
289612852963180544
289612853181304832
289612853235814400
289612853336498176
289612853340692480
289612853349081089
289612853353279488
289612853378441216
289612853386825729
289612853386833920
289612853391015936
289612853391024128
289612853399392256
289612853407793153
289612853420371968
289612853420376064
289612853424558080
289612853432946688
289612853441351680
289612853445525504
289612853449732096
289612853449748480
289612853466509312
289612853466513408
289612853470695424
289612853470720000
289612853474889728
289612853479079936
289612853487468544
289612853504274432
289612853512634369
289612853516849152
289612853533626368
289612853546196992
289612853550395393
289612853571362817
289612853571375104
289612853575548928
289612853583945728
289612853596545024
289612857514000384
289612857522417665
289612857551777792
289612857564360704
289612857585328128
289612857597911041
289612857597915136
289612857614675969
289612857614675970
289612857627271168
289612857635651585
289612857644052480
289612857648222209
289612857648234496
289612857648238592
289612857652436993
289612857652441088
289612857660829696
289612857664999424
289612857665019904
289612857669210113
289612857669218304
289612857673383937
289612857690177537
289612857690185729
289612857698570240
289612857723731969
289612857727922176
289612857727926272
289612857732112385
289612857740492800
289612857744687104
289612857744699392
289612857753100289
289612857761480705
289612857761492992
289612857765679104
289612857765679105
289612857769857025
289612857769865217
289612857769869313
289612857774059520
289612857786630144
289612857786638336
289612857811808256
289612857811816448
289612857845350401
289612861569900545
289612861653790720
289612861729292288
289612861746061313
289612861746065409
289612861750247425
289612861754441728
289612861758648320
289612861758652416
289612861758652417
289612861767036929
289612861783826432
289612861788016640
289612861792215040
289612861796405248
289612861804773376
289612861804773377
289612861804785664
289612861808979968
289612861813161984
289612861813186560
289612861817356288
289612861834137600
289612861855121408
289612861859307521
289612861859328000
289612861863522305
289612861867700225
289612861871910912
289612861876092931
289612861876097024
289612861880274944
289612861884481538
289612861892861952
289612861892861953
289612861892874241
289612861897076737
289612861901258753
289612861909630976
289612861913829377
289612861922213888
289612861922222080
289612861922234368
289612861922242561
289612861972574208
289612861976748033
289612862006124544
289612862010318849
289612865072156674
289612865109897216
289612865361547264
289612865822941184
289612865898442752
289612865936175104
289612865936179200
289612865948745728
289612865957146625
289612865957146627
289612865961357315
289612865978109952
289612865990696960
289612865994887168
289612866007478272
289612866011660288
289612866011664386
289612866011688962
289612866015883264
289612866024247296
289612866028449792
289612866028449793
289612866032652290
289612866032660480
289612866036850688
289612866036854785
289612866057801728
289612866057801729
289612866066190336
289612866066194434
289612866070388736
289612866074595328
289612866078793728
289612866091368448
289612866099761153
289612866108141568
289612866112344064
289612866120724480
289612866141708288
289612866145882112
289612866162675712
289612866192023552
289612869111259136
289612869643943936
289612869878829056
289612870054998018
289612870092730368
289612870138880000
289612870143057921
289612870143066112
289612870147244032
289612870159851520
289612870172409856
289612870176616448
289612870193393664
289612870197583872
289612870201794560
289612870222741505
289612870231150592
289612870235328513
289612870235344897
289612870235353088
289612870239526913
289612870247911424
289612870247927808
289612870252101632
289612870260494336
289612870268882944
289612870268887041
289612870277271552
289612870281465856
289612870281482241
289612870281482242
289612870289858560
289612870298255360
289612870310850560
289612870319210497
289612870331809793
289612870340190208
289612870340206592
289612870348582913
289612870356971520
289612870361174017
289612870365356037
289612870377938944
289612870390521856
289612870398906368
289612872064069632
289612873053925376
289612873758539776
289612874064740352
289612874303803393
289612874320601088
289612874345750528
289612874354159617
289612874358349824
289612874362531841
289612874366730240
289612874375127040
289612874383499265
289612874391879680
289612874391887872
289612874391904257
289612874412851200
289612874412871680
289612874417053696
289612874425442304
289612874425446400
289612874429628417
289612874438029312
289612874442211328
289612874446430208
289612874458992640
289612874463199232
289612874467397632
289612874471579648
289612874475778049
289612874484158464
289612874492563456
289612874521931776
289612874526097408
289612874538688512
289612874538692608
289612874542878720
289612874547085312
289612874555482112
289612874559664129
289612874559668224
289612874572259328
289612874576429057
289612874593222656
289612874601611264
289612874622590976
289612874639355905
289612874651947008
289612877772500992
289612878372274176
289612878535880704
289612878544240640
289612878552645632
289612878552649728
289612878569406464
289612878573604865
289612878594596864
289612878598787072
289612878598791168
289612878602977280
289612878615556097
289612878615556098
289612878615556099
289612878619742208
289612878619746304
289612878619758592
289612878623936512
289612878628134913
289612878628151297
289612878636515329
289612878670077953
289612878670090242
289612878670098432
289612878674264066
289612878707826689
289612878716227584
289612878716231681
289612878745583616
289612878749765632
289612878758162433
289612878758174720
289612878762364928
289612878770741250
289612878783324160
289612878783344641
289612878795902976
289612878800101377
289612878804316160
289612878808510464
289612878816874496
289612878825287680
289612878837862400
289612878854635520
289612878858842112
289612878900768768
289612881274761216
289612881903898624
289612881941639168
289612881941639170
289612882184925184
289612882205884417
289612882298146816
289612882369445890
289612882407211008
289612882612715520
289612882684047360
289612882696626176
289612882713407490
289612882725982208
289612882734350336
289612882763726848
289612882763726849
289612882772111360
289612882772127744
289612882772127746
289612882793070592
289612882793074688
289612882793091072
289612882797273090
289612882797281281
289612882805661696
289612882809851904
289612882809860097
289612882809872385
289612882814046208
289612882822451201
289612882826641408
289612882830823424
289612882830848000
289612882847596544
289612882855989248
289612882855997440
289612882864377860
289612882876960768
289612882885345280
289612882902147072
289612882931511296
289612882935689216
289612882948263937
289612886677008384
289612886802841600
289612886811230209
289612886819618816
289612886832193537
289612886832193538
289612886869958656
289612886878347264
289612886907699200
289612886920273920
289612886924484608
289612886924488704
289612886932877312
289612886937042944
289612886978994176
289612886995787777
289612887012548609
289612887012556801
289612887012560896
289612887016742913
289612887029342208
289612887033520128
289612887033524224
289612887037718528
289612887037722624
289612887037726720
289612887041908736
289612887054483456
289612887054503936
289612887058681856
289612887062880256
289612887062884353
289612887100620804
289612887100649472
289612887104839681
289612887109013504
289612887109017600
289612887125786624
289612887146758144
289612887146770433
289612887150956544
289612887155175424
289612887159341056
289612887159361536
289612887171923969
289612890460286976
289612890523172864
289612890720333825
289612891068461056
289612891072626688
289612891076825088
289612891081035777
289612891085230080
289612891093622785
289612891097817088
289612891102011393
289612891143929857
289612891143929858
289612891148136448
289612891148140544
289612891152343040
289612891156520960
289612891164917760
289612891177492482
289612891181707264
289612891190091776
289612891194265601
289612891198472192
289612891211059200
289612891215245313
289612891223646208
289612891236220928
289612891240402944
289612891244605440
289612891244617728
289612891244621824
289612891248816128
289612891252994048
289612891261399041
289612891273977857
289612891290755074
289612891303313408
289612891315908608
289612891320094720
289612891320111104
289612891324313600
289612891328479232
289612891336867840
289612891336871937
289612891345272832
289612891357847552
289612891383009280
289612894600065024
289612894893666304
289612894998503424
289612895053045760
289612895090786304
289612895187251200
289612895292108800
289612895304683520
289612895304683521
289612895313072128
289612895313072129
289612895334043648
289612895342428160
289612895350833152
289612895359225856
289612895375986688
289612895384395777
289612895392784384
289612895405355008
289612895413747712
289612895417929728
289612895417954305
289612895422119936
289612895422132225
289612895426318337
289612895438905344
289612895438913538
289612895443107840
289612895443107841
289612895451480064
289612895451508737
289612895451508738
289612895455674368
289612895464075264
289612895468269568
289612895476649984
289612895476666368
289612895480856576
289612895485034496
289612895493431296
289612895497641984
289612895510204417
289612895518597120
289612895518613504
289612895543758848
289612895556349954
289612895564730369
289612895573139456
289612897443790849
289612899490594816
289612899494809600
289612899524165632
289612899524177920
289612899536732160
289612899536740352
289612899540930560
289612899540934656
289612899545128961
289612899545149440
289612899549343744
289612899553521665
289612899561902080
289612899566120960
289612899574480896
289612899582885888
289612899591266304
289612899599654914
289612899608043520
289612899608059904
289612899612258305
289612899616423938
289612899620626432
289612899629006848
289612899637399552
289612899637403648
289612899641597954
289612899645788160
289612899645800448
289612899654189056
289612899679358976
289612899683561474
289612899691941888
289612899696144384
289612899700334592
289612899704516608
289612899704524800
289612899721306112
289612899725484032
289612899729686528
289612899759050752
289612899780001792
289612899780018176
289612901042515969
289612902879608832
289612903047364608
289612903173206017
289612903559090178
289612903626207233
289612903630389249
289612903680712704
289612903693295616
289612903693307904
289612903693312001
289612903697502208
289612903701676032
289612903705882626
289612903714279424
289612903718477824
289612903726866432
289612903747833856
289612903752024064
289612903752028160
289612903756230656
289612903764598784
289612903772987392
289612903772999680
289612903773003777
289612903789756416
289612903789768704
289612903789785090
289612903793958912
289612903802351616
289612903806537729
289612903819128832
289612903823314944
289612903823331329
289612903827509249
289612903827533824
289612903840100352
289612903848497152
289612903852670977
289612903852683264
289612903861088256
289612903865253889
289612903898816513
289612903907209216
289612903936561153
289612903961731072
289612906625105920
289612907581427712
289612907635961856
289612907740811264
289612907858231297
289612907891806210
289612907895996417
289612907916959744
289612907925368832
289612907958923265
289612907971493888
289612907984060416
289612907992449024
289612907996647424
289612907996667904
289612907996672000
289612908000866305
289612908005031936
289612908017618945
289612908017643520
289612908026003456
289612908034416640
289612908038598656
289612908042797056
289612908046995456
289612908046995457
289612908055367680
289612908063764480
289612908063776768
289612908063780864
289612908067975168
289612908072157184
289612908076339200
289612908088946688
289612908101529600
289612908105699330
289612908114096128
289612908126666752
289612908126683136
289612908143460353
289612908147650563
289612908160221184
289612908160233472
289612908168626177
289612908168634368
289612908177010688
289612908181209088
289612910156738560
289612910311919616
289612911909937152
289612911939317761
289612912010596352
289612912023191553
289612912048349186
289612912060923904
289612912073527296
289612912073535488
289612912077717504
289612912081920002
289612912115466240
289612912136421376
289612912136429568
289612912140640256
289612912144826369
289612912144834560
289612912149008385
289612912149016576
289612912149016577
289612912153210880
289612912161591296
289612912169988096
289612912170000384
289612912170000385
289612912174198785
289612912182583296
289612912195141632
289612912195162113
289612912203558913
289612912203558914
289612912207740928
289612912216129536
289612912224530432
289612912232890371
289612912237096960
289612912241278978
289612912241291264
289612912241303553
289612912249667584
289612912253870080
289612912253882368
289612912258060288
289612912266457090
289612912304201728
289612912329371650
289612915139559424
289612916183928832
289612916192321536
289612916200701952
289612916204908544
289612916213288960
289612916230070272
289612916230074368
289612916242665473
289612916246843392
289612916251049985
289612916251062273
289612916255244288
289612916263616513
289612916267819008
289612916267819010
289612916267839488
289612916276199424
289612916284600320
289612916313952256
289612916318146560
289612916326539266
289612916326543360
289612916326543361
289612916330741761
289612916347518976
289612916347527168
289612916355911680
289612916355919872
289612916360110080
289612916376870912
289612916376879104
289612916376883201
289612916381073408
289612916389470208
289612916393656320
289612916406226944
289612916414631936
289612916418830336
289612916435587072
289612916444000257
289612916456566786
289612916485943296
289612916494331905
289612916506914819
289612917505150977
289612918729895937
289612920306941952
289612920420171776
289612920462118914
289612920462131200
289612920483110912
289612920491474944
289612920499892224
289612920508252160
289612920520851458
289612920525033472
289612920533446656
289612920537616384
289612920537640960
289612920554405888
289612920554414080
289612920562798592
289612920562806786
289612920571170816
289612920604741633
289612920608919552
289612920608944128
289612920613109760
289612920613122049
289612920617308161
289612920629899264
289612920634109952
289612920642478080
289612920650870785
289612920655065089
289612920655073280
289612920659259393
289612920659267584
289612920663465985
289612920676028416
289612920676028418
289612920692801537
289612920701190145
289612920713773056
289612920713773057
289612920713785344
289612920713801728
289612920717975552
289612920755724289
289612922479579136
289612922995482625
289612923117121536
289612924337664001
289612924400586752
289612924421554176
289612924543180801
289612924564168704
289612924597723136
289612924639670273
289612924664823808
289612924685795328
289612924689973248
289612924689993730
289612924694179842
289612924702580736
289612924702584832
289612924715163648
289612924719341568
289612924719357952
289612924723531776
289612924727746560
289612924736114688
289612924744507392
289612924748701696
289612924748705793
289612924752912385
289612924757098496
289612924757106688
289612924765470720
289612924769673216
289612924786446336
289612924786462720
289612924786466816
289612924794851329
289612924815806465
289612924832579584
289612924832604160
289612924840972288
289612924849377280
289612924853555201
289612924861956096
289612924866150400
289612924895494144
289612924895518721
289612926229286912
289612927273668609
289612927919611905
289612927986708480
289612928217382912
289612928653619202
289612928750088192
289612928783622144
289612928796225537
289612928875913216
289612928884285440
289612928888471552
289612928888487937
289612928892682240
289612928901062656
289612928909471744
289612928913657856
289612928917835777
289612928922038273
289612928926228480
289612928926232576
289612928926232577
289612928926244864
289612928926248960
289612928930430977
289612928938803200
289612928938815488
289612928938823680
289612928938827776
289612928942997505
289612928959774721
289612928963997696
289612928968175616
289612928976564224
289612928976564225
289612928984948736
289612928989143041
289612928989159424
289612928997531648
289612929001738241
289612929001742337
289612929010114560
289612929031090176
289612929039491073
289612929047867392
289612929052078082
289612932537532416
289612933032472578
289612933045047296
289612933045051393
289612933057634305
289612933061828608
289612933070196738
289612933070221312
289612933086998529
289612933091188736
289612933091192832
289612933099569152
289612933103759360
289612933107970048
289612933120548864
289612933128912896
289612933137301505
289612933137301506
289612933137305600
289612933137305601
289612933141512192
289612933145710592
289612933149884416
289612933154082816
289612933162471425
289612933162471426
289612933162471427
289612933179256834
289612933179269122
289612933187653632
289612933196042241
289612933196050432
289612933200220160
289612933221199872
289612933225390081
289612933229604864
289612933242159104
289612933242187776
289612933254750208
289612933254766593
289612933267329024
289612933271523328
289612933271527425
289612933288300544
289612933305073665
289612936874442754
289612937184833536
289612937226760192
289612937235165185
289612937256124416
289612937264517120
289612937264525313
289612937272893440
289612937277108224
289612937298051072
289612937306439680
289612937314832384
289612937314836480
289612937319022592
289612937319022593
289612937319022594
289612937319030785
289612937319047168
289612937323216896
289612937335816193
289612937339994112
289612937340014592
289612937340018688
289612937352577024
289612937352585216
289612937356795904
289612937360973824
289612937360982016
289612937365184512
289612937365188608
289612937369374720
289612937381941248
289612937381953536
289612937386135552
289612937386160128
289612937390354435
289612937398743040
289612937402908672
289612937415495680
289612937415495681
289612937415507968
289612937432289280
289612937449062400
289612937453248514
289612937457455105
289612937478406144
289612937490997249
289612939302928384
289612941173608448
289612941416878080
289612941454626816
289612941475594240
289612941500743680
289612941504946176
289612941530112000
289612941530116097
289612941530128384
289612941534306304
289612941546901505
289612941551091712
289612941551104001
289612941555290112
289612941559468032
289612941559488512
289612941563670528
289612941563678722
289612941580439553
289612941584629760
289612941584642048
289612941588832256
289612941593022464
289612941597224960
289612941601419264
289612941605605376
289612941626580992
289612941626585088
289612941626601472
289612941630767104
289612941643374592
289612941664337920
289612941676920832
289612941676920834
289612941676924928
289612941685309440
289612941689495552
289612941689503744
289612941693689856
289612941718872066
289612941723041792
289612941731459072
289612945107845120
289612945615364097
289612945640521729
289612945653133313
289612945665703936
289612945669894144
289612945678295040
289612945690857472
289612945690877952
289612945695055872
289612945699250177
289612945699254272
289612945699262464
289612945703452672
289612945711824896
289612945724407808
289612945728626688
289612945728630785
289612945745387520
289612945749598208
289612945753772032
289612945753792512
289612945753792513
289612945762160641
289612945770545152
289612945770569728
289612945783148546
289612945787322368
289612945787330560
289612945791533056
289612945791545344
289612945799917568
289612945804128257
289612945808293888
289612945816690688
289612945816694784
289612945820905473
289612945825091584
289612945837666304
289612945837682688
289612945841860611
289612945846046720
289612945854431233
289612945875406848
289612945875415040
289612945904762880
289612948094193664
289612948110970880
289612948308107264
289612948412973056
289612949721583616
289612949721595904
289612949738385409
289612949851607041
289612949855825920
289612949885169664
289612949885181952
289612949889368065
289612949897760768
289612949897760770
289612949901950976
289612949906145280
289612949906145281
289612949914517504
289612949922910208
289612949922930688
289612949931294720
289612949935505409
289612949939699713
289612949952278528
289612949952286722
289612949952290816
289612949956460545
289612949969047552
289612949973258240
289612949985841152
289612949990039552
289612949994229762
289612949994233856
289612949998419970
289612950002597888
289612950019379200
289612950023573504
289612950027767808
289612950031958016
289612950031974400
289612950036156417
289612950040350720
289612950052941824
289612950057136128
289612950090694656
289612950099079168
289612952389165056
289612953592930305
289612953634869248
289612953739739136
289612953995591681
289612954020765696
289612954020765697
289612954050121730
289612954054303744
289612954054324224
289612954058489856
289612954062712833
289612954066878464
289612954066886657
289612954066894848
289612954071093249
289612954075271168
289612954079490048
289612954083672064
289612954083676160
289612954083684353
289612954087858176
289612954096254976
289612954108825600
289612954121416704
289612954129805312
289612954138202112
289612954142388224
289612954154975233
289612954154979329
289612954159157248
289612954159157249
289612954159169536
289612954159173633
289612954163367936
289612954171744256
289612954184335360
289612954192707584
289612954192719873
289612954192723968
289612954213679105
289612954217877504
289612954217881601
289612954222096384
289612954243063808
289612957518819328
289612957611085825
289612957799825410
289612957934043136
289612958022111234
289612958026309632
289612958085050368
289612958143762432
289612958160543744
289612958240235520
289612958248611842
289612958252797953
289612958257016832
289612958265376769
289612958265397248
289612958273765379
289612958273769473
289612958277984256
289612958286368768
289612958307336192
289612958315728896
289612958319919104
289612958319923200
289612958328320000
289612958332485632
289612958336692224
289612958340898816
289612958345084929
289612958353465344
289612958353485824
289612958361845760
289612958366056450
289612958374432768
289612958374449152
289612958382829568
289612958399623168
289612958403817472
289612958407987200
289612958408007680
289612958416375808
289612958441566208
289612958445760512
289612958449934336
289612958475104257
289612960685514753
289612961763450880
289612961784401920
289612961864105984
289612962027679744
289612962229018624
289612962287714305
289612962434519042
289612962442928128
289612962451292161
289612962451304448
289612962459709440
289612962459709441
289612962463883264
289612962472292352
289612962476482560
289612962489040896
289612962497458177
289612962505818112
289612962514219008
289612962514227200
289612962518421505
289612962518425600
289612962522624000
289612962526810112
289612962535194624
289612962539397120
289612962547785728
289612962564538369
289612962564550656
289612962572955648
289612962577133569
289612962581331968
289612962585513985
289612962589732864
289612962593918976
289612962598109184
289612962602311680
289612962606493696
289612962623283200
289612962652626944
289612962656813057
289612962656841728
289612962673594368
289612962682003457
289612965928390656
289612965991305217
289612966184230912
289612966247137280
289612966435909633
289612966511386625
289612966603661312
289612966607872000
289612966658191360
289612966674980864
289612966679171072
289612966708514816
289612966708539392
289612966712705024
289612966712721409
289612966716915714
289612966716928000
289612966725292033
289612966742073344
289612966754664448
289612966758858753
289612966763040768
289612966771433472
289612966771449856
289612966775627776
289612966775631872
289612966775635968
289612966779842560
289612966796611584
289612966796619776
289612966804987904
289612966813384704
289612966830174208
289612966838546432
289612966842732544
289612966851125248
289612966859513856
289612966863716352
289612966867902464
289612966872100864
289612966888873984
289612966893076481
289612966909865984
289612968721784832
289612970814763008
289612970831523840
289612970835734528
289612970835734530
289612970844094466
289612970856677376
289612970869280768
289612970877669376
289612970881843201
289612970890240001
289612970890252288
289612970894434305
289612970902822912
289612970902827008
289612970907025408
289612970907029505
289612970919620609
289612970927980544
289612970927984642
289612970927988737
289612970927992832
289612970927996928
289612970932203520
289612970940579840
289612970944786433
289612970965741568
289612970965749760
289612970978316288
289612970978336769
289612970986725377
289612970986729473
289612970990915584
289612970990919680
289612970999304192
289612971007684609
289612971037057024
289612971041255424
289612971045437440
289612971049615360
289612971053817857
289612971058020352
289612971062210560
289612971066392576
289612971078983680
289612971091562496
289612971099975682
289612973037723649
289612974795137025
289612974929362944
289612974975512576
289612975021645825
289612975030038528
289612975063572480
289612975063588864
289612975067758592
289612975076147200
289612975076147201
289612975076155392
289612975076167680
289612975088738304
289612975105536000
289612975109726208
289612975113908224
289612975113924608
289612975139090432
289612975143256064
289612975143280640
289612975151648768
289612975151652864
289612975160053760
289612975168438273
289612975168442368
289612975168446465
289612975189401600
289612975193591809
289612975201988608
289612975210377216
289612975214559233
289612975252312064
289612975252316160
289612975260717056
289612975264915456
289612975264915457
289612975269085184
289612975273279488
289612975273304064
289612975277502464
289612975281684480
289612975281696768
289612975290068992
289612975290081280
289612975290081281
289612975311040512
289612975323619328
289612975323623424
289612978746171392
289612979060764672
289612979161399296
289612979178201088
289612979203358720
289612979228512256
289612979228532736
289612979241111552
289612979249487872
289612979257892864
289612979262070784
289612979270463488
289612979270475776
289612979283042304
289612979283046400
289612979287257088
289612979291422720
289612979291443200
289612979295625217
289612979299831808
289612979299835904
289612979320782849
289612979325001728
289612979329191936
289612979345969152
289612979358543872
289612979358547968
289612979366948864
289612979375312896
289612979375337472
289612979379527680
289612979400495106
289612979404693505
289612979417268224
289612979421458432
289612979463393280
289612979484360704
289612979488575489
289612979492757504
289612979505348608
289612979522138112
289612980956585984
289612982785282048
289612982852415489
289612983330541568
289612983330553856
289612983334760448
289612983338938368
289612983401840641
289612983401857024
289612983410229248
289612983410253824
289612983414423552
289612983418634240
289612983422816256
289612983431217152
289612983435419649
289612983443787777
289612983447998464
289612983460569088
289612983460581377
289612983460585474
289612983464763393
289612983464763394
289612983464779776
289612983481540610
289612983498338304
289612983502503936
289612983502524416
289612983515095040
289612983523483648
289612983527694336
289612983536082944
289612983540277248
289612983544463360
289612983544471553
289612983548657664
289612983557050370
289612983561228288
289612983561240576
289612983573819392
289612983590600704
289612983590604801
289612983599001600
289612983603175424
289612983632547841
289612985905844224
289612987520659457
289612987537436673
289612987545812993
289612987579387904
289612987596148736
289612987600347136
289612987608735744
289612987629699072
289612987629723648
289612987633917952
289612987633922048
289612987638099969
289612987642310657
289612987646492672
289612987654868992
289612987659075584
289612987659087872
289612987663273984
289612987667456000
289612987675836416
289612987675865090
289612987680038913
289612987684229120
289612987688427521
289612987692625920
289612987717799936
289612987726172160
289612987726172161
289612987734573056
289612987747151872
289612987751342081
289612987755536384
289612987768111105
289612987772313601
289612987776503808
289612987776507904
289612987784908800
289612987797479425
289612987814277120
289612987818446848
289612987822641153
289612987822661632
289612991496851456
289612991605923840
289612991685611521
289612991689793536
289612991689797632
289612991719161857
289612991727546369
289612991744319488
289612991748517889
289612991748526080
289612991769501696
289612991777886208
289612991777894400
289612991798853632
289612991819808768
289612991824003072
289612991828201472
289612991828221953
289612991836602371
289612991844995072
289612991849177088
289612991849189376
289612991853387777
289612991857569793
289612991857577984
289612991861768192
289612991861772289
289612991865958400
289612991865962496
289612991870169089
289612991874347008
289612991874355200
289612991882747904
289612991882752000
289612991882752001
289612991886938112
289612991891132416
289612991891136512
289612991895306241
289612991895322625
289612991895326722
289612991895330816
289612991916285952
289612991920500737
289612991937249280
289612991937273856
289612991945650176
289612991954034688
289612994609049601
289612995527581696
289612995942825984
289612995972190209
289612995988967426
289612996001546240
289612996022525952
289612996051869696
289612996051886081
289612996056084480
289612996060250112
289612996060254208
289612996060270592
289612996064468992
289612996068646913
289612996068667392
289612996072841216
289612996072849408
289612996072857602
289612996072861697
289612996089610240
289612996110594048
289612996114776064
289612996123164673
289612996123172866
289612996139954176
289612996148346880
289612996152532992
289612996160937984
289612996165136384
289612996169314305
289612996169330688
289612996173500416
289612996173524993
289612996181884930
289612996190273536
289612996198670336
289612996202868736
289612996215447552
289612996215447553
289612996215463936
289612996215468033
289612996223852544
289612996249022465
289612996253188096
289612996257394689
289612996261588992
289612996261597184
289612997373087744
289613000074215428
289613000124559360
289613000162299904
289613000170696704
289613000179081216
289613000179081217
289613000191643648
289613000191660032
289613000200028160
289613000204222464
289613000208433152
289613000208445440
289613000216809472
289613000221003776
289613000229408768
289613000229412865
289613000233594881
289613000233594883
289613000241999872
289613000246190080
289613000258768897
289613000262963202
289613000267141120
289613000267149312
289613000275542016
289613000279724032
289613000279740417
289613000304885760
289613000304893952
289613000313278464
289613000317480960
289613000321675266
289613000321691649
289613000325869568
289613000330055680
289613000342663168
289613000363634688
289613000384581633
289613000384602112
289613000392994817
289613000405549057
289613000426536961
289613004109123585
289613004201414656
289613004323045376
289613004377567232
289613004390154240
289613004394336256
289613004398546944
289613004406935553
289613004411113472
289613004415320064
289613004415332352
289613004419497984
289613004419526656
289613004423700480
289613004427890688
289613004427894785
289613004427902976
289613004432101376
289613004440498176
289613004444667904
289613004444672000
289613004444676096
289613004448866304
289613004453052416
289613004453076992
289613004457275393
289613004465651712
289613004486615040
289613004490829824
289613004503408641
289613004507602944
289613004515966977
289613004520185856
289613004524371969
289613004528558080
289613004528570368
289613004528570369
289613004541145088
289613004545351680
289613004549525505
289613004562108416
289613004570505218
289613004583096320
289613004599877633
289613004604051457
289613006575390720
289613006701219840
289613008454447105
289613008458612736
289613008475406336
289613008479588352
289613008504766464
289613008513150977
289613008538308609
289613008546697218
289613008563478530
289613008588656640
289613008597028864
289613008597045248
289613008601223169
289613008601239553
289613008613810176
289613008626401282
289613008630587392
289613008630591488
289613008630595585
289613008630603776
289613008630607872
289613008634781696
289613008643170305
289613008651575296
289613008655749121
289613008655769600
289613008668344320
289613008668344321
289613008668344322
289613008668348417
289613008689299456
289613008693493760
289613008710287361
289613008718675968
289613008727072768
289613008731254785
289613008735465472
289613008735465473
289613008739643394
289613008743825409
289613008781578240
289613008794177536
289613012573249538
289613012678111232
289613012720037888
289613012720046080
289613012724219906
289613012736815104
289613012745207809
289613012749406208
289613012761989120
289613012766171136
289613012766179328
289613012778749952
289613012791341057
289613012803923968
289613012803936256
289613012812320769
289613012816494594
289613012816515073
289613012820709376
289613012820713472
289613012829097984
289613012833300480
289613012841676800
289613012841680897
289613012845867008
289613012862648321
289613012887818241
289613012896210944
289613012900392961
289613012900401152
289613012908789760
289613012912975873
289613012912979968
289613012917178368
289613012929740800
289613012929761280
289613012933935104
289613012963323905
289613012967501824
289613012980076544
289613012984266752
289613012992667648
289613013047201793
289613015232421888
289613015874142208
289613016864022528
289613016872411136
289613016935317504
289613016968855552
289613016977256448
289613016977260544
289613016981438465
289613016989831168
289613016989855746
289613016994021376
289613016994037760
289613016998244352
289613017002426370
289613017006604288
289613017010814976
289613017015001088
289613017019191296
289613017019191297
289613017023381505
289613017031798784
289613017035980801
289613017040187392
289613017044361216
289613017048551425
289613017056964608
289613017065340928
289613017065349120
289613017065353216
289613017069535232
289613017090519041
289613017094701057
289613017107271680
289613017107271681
289613017111482368
289613017128247296
289613017132433408
289613017132437505
289613017140838400
289613017145024512
289613017153404928
289613017157599232
289613017157627904
289613017161805825
289613017195347968
289613017241509890
289613019015692288
289613021020553216
289613021020581888
289613021104463873
289613021112848384
289613021121245185
289613021129633792
289613021133811713
289613021138018304
289613021154783232
289613021158993920
289613021163163649
289613021167353856
289613021171552256
289613021175742465
289613021175758848
289613021188345856
289613021192527872
289613021196730369
289613021217701888
289613021221904384
289613021230297089
289613021234462720
289613021234475008
289613021234483200
289613021242880000
289613021255434240
289613021263835137
289613021268045824
289613021272223744
289613021272240128
289613021276413952
289613021280600064
289613021288992769
289613021289013248
289613021293187072
289613021301596160
289613021305769984
289613021305769985
289613021305778176
289613021305794560
289613021309960192
289613021339328512
289613021339340802
289613021356097537
289613021368688640
289613021393846274
289613021402243072
289613021410648064
289613024619286528
289613024661229568
289613025026138112
289613025101627392
289613025126789120
289613025160351747
289613025319714817
289613025323917312
289613025336504320
289613025340702720
289613025357492224
289613025361670144
289613025361674240
289613025374248960
289613025374253056
289613025378447360
289613025378447362
289613025378463744
289613025382633472
289613025403604992
289613025403629568
289613025411997697
289613025412009984
289613025428795392
289613025432973312
289613025449742337
289613025453961216
289613025462321152
289613025470709760
289613025470717953
289613025479106560
289613025479127040
289613025491689472
289613025491709952
289613025495887872
289613025495900160
289613025500094464
289613025512652800
289613025521070080
289613025525264385
289613025529430016
289613025533648896
289613025571393536
289613025579790336
289613025583984640
289613027395919872
289613029010718720
289613029497262080
289613029501456386
289613029530796032
289613029576933376
289613029576957952
289613029576962048
289613029593718785
289613029593726976
289613029597904896
289613029597908994
289613029602099200
289613029602127872
289613029610504192
289613029627269120
289613029639860224
289613029669212160
289613029669228545
289613029669236736
289613029673431041
289613029681790976
289613029681790977
289613029686005760
289613029690204161
289613029694373888
289613029702770688
289613029706960896
289613029706960898
289613029706973184
289613029715345408
289613029715349504
289613029719543808
289613029723738113
289613029732139008
289613029732147201
289613029732147202
289613029744717824
289613029748924416
289613029765705728
289613029769900032
289613029774073856
289613032856899584
289613032953348096
289613032961744896
289613033066598402
289613033070809088
289613033129533441
289613033263742977
289613033498615808
289613033527988224
289613033628643329
289613033653796865
289613033704157185
289613033746087936
289613033758679040
289613033762877441
289613033767051264
289613033771266048
289613033775448064
289613033783820289
289613033792217088
289613033792221184
289613033796411392
289613033808986112
289613033813200896
289613033817403392
289613033825767424
289613033825787905
289613033829986304
289613033842552832
289613033842552834
289613033846738945
289613033850929152
289613033850957824
289613033850957825
289613033867722752
289613033876107264
289613033876115457
289613033909657601
289613033922256896
289613033926434816
289613033926438912
289613033930620929
289613033934819328
289613033939021824
289613033939025921
289613033947422720
289613033968394240
289613033972568064
289613036078125057
289613036422049794
289613037659381761
289613037743267841
289613037860687872
289613037885849600
289613037906829312
289613037927817217
289613037927817218
289613037931991041
289613037940391936
289613037948788737
289613037952983040
289613037957173248
289613037957173249
289613037965549569
289613037969743873
289613037973954561
289613037978128384
289613037999099904
289613038003290112
289613038003306496
289613038003314688
289613038007504897
289613038015877120
289613038024265728
289613038024278016
289613038024290306
289613038032658432
289613038041051136
289613038041055232
289613038041067520
289613038045261824
289613038049452032
289613038053625857
289613038062010370
289613038078787584
289613038087196672
289613038087204864
289613038099779584
289613038120730624
289613038129119232
289613038133325824
289613038137528320
289613038154313728
289613040746385409
289613042050797569
289613042059190272
289613042075987969
289613042096959490
289613042134687744
289613042155671552
289613042155675649
289613042185027584
289613042205990912
289613042214383616
289613042218569728
289613042226958336
289613042235371520
289613042247925760
289613042260525058
289613042260537345
289613042268921856
289613042268921857
289613042273091585
289613042273107968
289613042285690880
289613042294063105
289613042298257408
289613042298265600
289613042298273792
289613042298281984
289613042310848512
289613042315034624
289613042315059200
289613042327629824
289613042331832321
289613042348601345
289613042352803840
289613042352807936
289613042352812032
289613042365382656
289613042365394944
289613042373763072
289613042377961472
289613042377965569
289613042382163968
289613042398945280
289613042403115008
289613042436698112
289613042440871936
289613044336717826
289613045733416960
289613045892796416
289613045947314178
289613045976666112
289613046240923648
289613046253486080
289613046274473984
289613046299652096
289613046312206337
289613046316404736
289613046328999936
289613046333198336
289613046337376256
289613046349967360
289613046349971456
289613046354157568
289613046358343680
289613046375145472
289613046379339777
289613046387716096
289613046391906304
289613046396092416
289613046400299008
289613046400315392
289613046412881921
289613046425481216
289613046446436353
289613046454816768
289613046459023361
289613046467399680
289613046471598080
289613046475796480
289613046475812864
289613046479982593
289613046479998976
289613046484201473
289613046488395777
289613046492573697
289613046500954112
289613046517727232
289613046517735425
289613046521942019
289613046538706944
289613046547095552
289613046576451585
289613046593232896
289613046593241088
289613046597447680
289613050397474816
289613050414235649
289613050447802369
289613050451996672
289613050493947904
289613050493956096
289613050506518529
289613050506539008
289613050519101440
289613050519113729
289613050523287552
289613050527481856
289613050527494144
289613050527510528
289613050535874560
289613050548461568
289613050552668160
289613050565242880
289613050565259264
289613050569428992
289613050569449472
289613050586218496
289613050590416897
289613050594615296
289613050598789122
289613050598801408
289613050598805504
289613050598809600
289613050598813696
289613050611372032
289613050615582720
289613050615586817
289613050619777024
289613050632339456
289613050640748545
289613050644934656
289613050674290688
289613050678489088
289613050682679297
289613050691072000
289613050695262208
289613050712035328
289613050716229632
289613050716229633
289613050720448513
289613050724622336
289613050737201152
289613054654685184
289613054675656704
289613054684065792
289613054688231424
289613054696620032
289613054709202944
289613054734389248
289613054746976256
289613054746980352
289613054751145985
289613054751154176
289613054755356672
289613054763732994
289613054767943681
289613054797303808
289613054797312000
289613054801506304
289613054805700609
289613054814076928
289613054814089217
289613054818275328
289613054822477824
289613054835048449
289613054835052544
289613054839246848
289613054843424769
289613054847614977
289613054847631360
289613054851817472
289613054851833856
289613054868586496
289613054868615168
289613054876979201
289613054877003776
289613054881198080
289613054881198081
289613054893776896
289613054897963008
289613054902140928
289613054902165504
289613054910533632
289613054910545921
289613054918938626
289613054931521536
289613054944108544
289613054960869376
289613058182094848
289613058312130563
289613058538614785
289613058547015680
289613058593144832
289613058752520192
289613058777677824
289613058794475520
289613058886750208
289613058903515136
289613058911916033
289613058920312832
289613058941284353
289613058945462273
289613058945462274
289613058953842688
289613058953854976
289613058958036992
289613058974830592
289613058979008512
289613058979008513
289613058983219202
289613058991603712
289613059008376832
289613059012562944
289613059012583424
289613059016769536
289613059025145858
289613059025149952
289613059041918976
289613059050315776
289613059062906880
289613059062915072
289613059062915073
289613059062919168
289613059067109376
289613059071283200
289613059071299584
289613059079680000
289613059079688192
289613059100663808
289613059109036033
289613059121627137
289613059125809152
289613059134197760
289613059134205952
289613059914358784
289613060975501312
289613061365563392
289613061369786369
289613061558525952
289613062934237184
289613062959427585
289613062988775424
289613063005544448
289613063005548544
289613063018123264
289613063022333952
289613063022338048
289613063043309568
289613063043313665
289613063047503873
289613063055896578
289613063060070400
289613063060078592
289613063072645120
289613063072665601
289613063076864001
289613063081054208
289613063102017537
289613063106215937
289613063106220032
289613063110414336
289613063114592256
289613063118798849
289613063127191552
289613063127195648
289613063131381760
289613063164948480
289613063169114113
289613063177502721
289613063181713408
289613063181725696
289613063185915904
289613063194284034
289613063198494720
289613063202680832
289613063211061249
289613063219458048
289613063223640064
289613063223664641
289613063248805888
289613063278178304
289613067178872832
289613067187273728
289613067208257536
289613067233394689
289613067250188288
289613067262783488
289613067266973696
289613067271155713
289613067271172096
289613067279560705
289613067287924736
289613067296317440
289613067300528130
289613067304697856
289613067317293057
289613067317293058
289613067325673472
289613067325685760
289613067325685761
289613067329871872
289613067334057984
289613067334070274
289613067338280960
289613067346644992
289613067363418112
289613067367612416
289613067367620608
289613067367632896
289613067367636992
289613067371831296
289613067376009216
289613067376021504
289613067380215808
289613067392786432
289613067401175040
289613067426349057
289613067447320576
289613067451523073
289613067455696896
289613067464105984
289613067472490496
289613067480887296
289613067485069313
289613067497648129
289613067518611456
289613067539603457
289613067543801856
289613069385084928
289613070018416641
289613070899236865
289613071058599936
289613071444488192
289613071473860608
289613071473864706
289613071482224640
289613071482245120
289613071486418944
289613071499018241
289613071515795456
289613071524167680
289613071524175872
289613071536754689
289613071540957184
289613071540973568
289613071549333504
289613071549337600
289613071553540097
289613071557730304
289613071566131201
289613071570333697
289613071578701825
289613071582900225
289613071591288832
289613071599685633
289613071608070145
289613071616454658
289613071620653056
289613071629053953
289613071637422080
289613071641612288
289613071650004992
289613071658397697
289613071670984704
289613071691939841
289613071691943936
289613071691968512
289613071704543234
289613071712935938
289613071717117952
289613071725498368
289613071733899264
289613071742271488
289613071746490368
289613071754854400
289613071759056896
289613073004785664
289613073927532544
289613074833494016
289613074992857088
289613075043209217
289613075160645633
289613075190013953
289613075206782976
289613075210977282
289613075324227584
289613075479404544
289613075542323200
289613075550715904
289613075596836864
289613075643002882
289613075647184896
289613075668168704
289613075672338432
289613075689136128
289613075697524736
289613075705892864
289613075710091265
289613075718479872
289613075718496256
289613075743653888
289613075747848192
289613075747856385
289613075752046592
289613075764621312
289613075764629504
289613075773001729
289613075777212416
289613075785609216
289613075802374144
289613075810746368
289613075814965248
289613075819134977
289613075819139072
289613075819139073
289613075827527681
289613075827535872
289613075827552256
289613075831746560
289613075840106497
289613075848519680
289613075848519683
289613075869466625
289613079514341376
289613079740833792
289613079786950656
289613079824711680
289613079862460417
289613079866654720
289613079883436032
289613079887609856
289613079896014848
289613079904399360
289613079908581376
289613079912787968
289613079912804352
289613079916998656
289613079925366784
289613079937949696
289613079942156288
289613079950532608
289613079958913024
289613079958933504
289613079958941697
289613079979905024
289613079979909120
289613079988285440
289613080000856064
289613080000860160
289613080005050369
289613080013451265
289613080021848064
289613080026046464
289613080034414593
289613080034418688
289613080063770625
289613080063791104
289613080097325056
289613080101531648
289613080105734145
289613080105742337
289613080109928448
289613080118304768
289613080126685184
289613080139268096
289613080143474688
289613080151863296
289613080168644609
289613083389853696
289613083595382784
289613083620569088
289613083775754240
289613083784134658
289613083981275136
289613084019015680
289613084023218176
289613084035784704
289613084044165120
289613084044169217
289613084044189696
289613084069359616
289613084073545729
289613084077744128
289613084081934337
289613084086136832
289613084098691072
289613084102889472
289613084115472386
289613084115484673
289613084119670784
289613084119683072
289613084123881472
289613084128055296
289613084136439808
289613084136443904
289613084136456192
289613084136464384
289613084140634112
289613084144836608
289613084144857088
289613084149030912
289613084153229313
289613084157431810
289613084190986241
289613084211961858
289613084220342272
289613084220346368
289613084224520192
289613084224544768
289613084228734976
289613084241301504
289613084245508097
289613084262277120
289613086011293696
289613087579967489
289613087672238081
289613087869374464
289613087974240256
289613088087502849
289613088150396928
289613088234291200
289613088246874112
289613088267829248
289613088272052225
289613088276238338
289613088280416256
289613088297193472
289613088301383680
289613088301408256
289613088309800961
289613088318177280
289613088318181376
289613088322359296
289613088322375680
289613088322379777
289613088334938112
289613088334942208
289613088343347201
289613088347521024
289613088347529216
289613088347529217
289613088355909632
289613088360108032
289613088364322816
289613088368500736
289613088372690945
289613088376893440
289613088385269760
289613088389488640
289613088397877248
289613088402071552
289613088414642177
289613088423018496
289613088427233280
289613088435609600
289613088435621889
289613088435630080
289613088460795904
289613088469159936
289613090994143232
289613091065430016
289613092223082496
289613092323745792
289613092348903424
289613092369866752
289613092487311360
289613092487323648
289613092491513856
289613092499910657
289613092508286977
289613092516675584
289613092525060096
289613092529258496
289613092529266688
289613092546048000
289613092558618624
289613092558630912
289613092566999040
289613092567007232
289613092567011328
289613092567011329
289613092571213824
289613092592160768
289613092600545280
289613092617322497
289613092617334785
289613092621533184
289613092625711104
289613092625719297
289613092655071232
289613092655095808
289613092667682817
289613092671877120
289613092671877121
289613092684439552
289613092692840449
289613092697042944
289613092705411073
289613092705415168
289613092705427457
289613092734791681
289613092759945216
289613092759953408
289613094131482624
289613094769000448
289613095633035264
289613096442540032
289613096564187137
289613096610299904
289613096618717184
289613096627081216
289613096627081217
289613096627093504
289613096639660032
289613096643858432
289613096648065024
289613096656453632
289613096660639746
289613096660660224
289613096664842240
289613096669020160
289613096673218560
289613096673222656
289613096681623552
289613096685797377
289613096685826048
289613096694198272
289613096710963200
289613096727740416
289613096727752704
289613096740339712
289613096744534017
289613096748724224
289613096748732416
289613096752918531
289613096765505537
289613096778088449
289613096786485248
289613096803241984
289613096815833088
289613096832618497
289613096845201408
289613096874569728
289613099256922113
289613100506828801
289613100578127872
289613100817211392
289613100833992705
289613100842356736
289613100846563328
289613100854947840
289613100859129856
289613100875923457
289613100880125952
289613100884307968
289613100888518656
289613100896878592
289613100896886784
289613100896907264
289613100909473792
289613100913664000
289613100917858306
289613100922048513
289613100926238720
289613100930433024
289613100930453504
289613100934639616
289613100934656000
289613100938842112
289613100947238912
289613100951429120
289613100955627520
289613100964012033
289613100968206336
289613100980785153
289613100989181954
289613100993351681
289613100993359872
289613100993359873
289613100993372160
289613100997558272
289613101005930496
289613101005942784
289613101014339585
289613101022736385
289613101026922496
289613101031124992
289613101035307008
289613104906649600
289613104915025920
289613104927617024
289613104931815424
289613104969547776
289613104990547968
289613104998912000
289613105007312896
289613105019908096
289613105032482816
289613105057656832
289613105066041344
289613105070235648
289613105074405376
289613105074434048
289613105078628352
289613105082810368
289613105086988289
289613105086992384
289613105091198976
289613105116348416
289613105116360704
289613105120559104
289613105120567297
289613105128935424
289613105128943616
289613105128943617
289613105145712640
289613105154105344
289613105158291457
289613105166688256
289613105166704640
289613105175097344
289613105179283456
289613105191845888
289613105204457473
289613105212846081
289613105221230593
289613105242202112
289613105246380033
289613105258958848
289613105258962944
289613105338658817
289613107263848448
289613108190789632
289613108345970688
289613108429869056
289613108727648257
289613108857671680
289613108991897600
289613109042225152
289613109084184576
289613109092577280
289613109100957696
289613109130321920
289613109155463168
289613109168046080
289613109197406208
289613109201600513
289613109210013698
289613109222588417
289613109230972929
289613109243543552
289613109251956736
289613109260328960
289613109264515072
289613109277106176
289613109289689089
289613109293887488
289613109293887490
289613109293887491
289613109298069504
289613109306458114
289613109306482688
289613109306486784
289613109306486785
289613109310652416
289613109331648512
289613109335818240
289613109335842816
289613109344215041
289613109356793857
289613109356793858
289613109356802048
289613109369401345
289613109377785857
289613109381980160
289613109415534592
289613109428113408
289613109432287232
289613112062119937
289613112406048769
289613112452190208
289613112804532226
289613112859049984
289613112892608513
289613112984879106
289613113194598400
289613113265889280
289613113265897472
289613113303642112
289613113341382656
289613113341382657
289613113374937088
289613113383321601
289613113387515904
289613113387536384
289613113395916800
289613113400119297
289613113404321792
289613113408507905
289613113412702210
289613113421070336
289613113437876224
289613113454628864
289613113467224064
289613113475604480
289613113479811072
289613113479819264
289613113500786689
289613113504972800
289613113509158912
289613113517539328
289613113517551617
289613113517555713
289613113521750016
289613113551122432
289613113555288064
289613113605636096
289613113605644290
289613113614020610
289613113614036994
289613116155764736
289613116612952064
289613116831051778
289613117225324545
289613117523103745
289613117569265664
289613117602791424
289613117627985920
289613117640564736
289613117644754944
289613117648936960
289613117648953347
289613117648957440
289613117665705984
289613117665710080
289613117665730560
289613117669900288
289613117674110976
289613117686677504
289613117690871809
289613117695074304
289613117703479296
289613117720236032
289613117720244224
289613117724438528
289613117724450816
289613117728636929
289613117728649216
289613117732831232
289613117732839424
289613117737037825
289613117745405953
289613117745426432
289613117753794561
289613117753810944
289613117766377472
289613117774786560
289613117778968576
289613117791535105
289613117799936000
289613117825105921
289613117833478145
289613117846081537
289613117850255360
289613117850279936
289613117917376512
289613117955117057
289613121579008001
289613121637711874
289613121671270400
289613121700634624
289613121730011136
289613121742598144
289613121746788352
289613121763540992
289613121763557376
289613121776136192
289613121792909312
289613121792929792
289613121797103617
289613121801289729
289613121813880832
289613121822289920
289613121826463746
289613121830670336
289613121839050752
289613121851645953
289613121864220672
289613121868406784
289613121868419074
289613121876799488
289613121876807681
289613121885200384
289613121889374208
289613121889378306
289613121906155521
289613121914548224
289613121914552320
289613121914556416
289613121931313154
289613121952296961
289613121956495361
289613121956499457
289613121964896257
289613121969074176
289613121969082368
289613121981669376
289613122002640896
289613122006822912
289613123634204672
289613125798477824
289613125941084161
289613125945290753
289613125991424000
289613126020767744
289613126024953856
289613126033346560
289613126033354752
289613126033362944
289613126041731072
289613126041743360
289613126045933569
289613126045937664
289613126050127872
289613126054326272
289613126054330370
289613126058532864
289613126071115776
289613126075301890
289613126079508480
289613126092079104
289613126100471808
289613126117228545
289613126129823745
289613126142414848
289613126150795264
289613126171770880
289613126184337408
289613126184353792
289613126184357888
289613126184361984
289613126201143296
289613126205308929
289613126222102528
289613126222114816
289613126238892032
289613126259834880
289613126268248064
289613126272430080
289613126276624384
289613126289211392
289613129296531456
289613130194120708
289613130198286336
289613130202488832
289613130206691328
289613130210893824
289613130210893825
289613130215071744
289613130223456259
289613130223468544
289613130227650560
289613130244427776
289613130252816384
289613130265411584
289613130273787904
289613130277982208
289613130277990401
289613130290589697
289613130294784000
289613130298978304
289613130303168512
289613130307362816
289613130315755522
289613130332512256
289613130336698368
289613130340913152
289613130345103361
289613130353504256
289613130357698561
289613130357698562
289613130366078976
289613130374471680
289613130382843905
289613130382848000
289613130387046400
289613130395439105
289613130395443200
289613130399621120
289613130424799232
289613130437365761
289613130437390336
289613130458341376
289613130470920192
289613130479316993
289613134224838656
289613134283567104
289613134308716544
289613134329675776
289613134342287361
289613134363258880
289613134371643392
289613134392594432
289613134405185536
289613134413578241
289613134426148864
289613134430351360
289613134434533376
289613134434549760
289613134434549761
289613134438731776
289613134442921985
289613134442938368
289613134455529474
289613134459715584
289613134459719680
289613134463922177
289613134476505088
289613134480683008
289613134480683010
289613134484873216
289613134505857024
289613134514233344
289613134514237441
289613134518448129
289613134522613760
289613134522617857
289613134535204864
289613134535208960
289613134535213056
289613134539407360
289613134547800066
289613134551986176
289613134572974080
289613134577143809
289613134577143810
289613134577147904
289613134593929217
289613134619107328
289613138523996162
289613138544971777
289613138574311425
289613138586918912
289613138591092736
289613138616254465
289613138620465152
289613138628837376
289613138633060354
289613138637230080
289613138637238272
289613138641444864
289613138645626880
289613138645635072
289613138645639168
289613138649812992
289613138654031873
289613138658197506
289613138662416384
289613138666614785
289613138670788608
289613138670800896
289613138670809088
289613138674987008
289613138679181312
289613138683367424
289613138683383808
289613138687582208
289613138691756032
289613138691768320
289613138700152832
289613138700156928
289613138700165120
289613138712731648
289613138725318656
289613138742087681
289613138746281985
289613138754682880
289613138758864896
289613138763063296
289613138767273984
289613138771447809
289613138784055296
289613138813386754
289613140906369024
289613141246111744
289613141569056770
289613141732634624
289613141795536896
289613141875249152
289613141963313153
289613142063980545
289613142110126080
289613142160445440
289613142164639745
289613142168838145
289613142202388480
289613142202392576
289613142210772992
289613142219173888
289613142248546305
289613142256918528
289613142273691648
289613142290481152
289613142324047872
289613142324047873
289613142336602112
289613142353383424
289613142357590016
289613142391136256
289613142399520768
289613142403735552
289613142407905280
289613142416306176
289613142420504576
289613142445670400
289613142449864704
289613142458245120
289613142483406848
289613142500196352
289613142529560577
289613142542151681
289613142554730496
289613142651187200
289613142667976705
289613142764449792
289613142814765056
289613142814777344
289613142881878016
289613142919622656
289613142944800768
289613145071288320
289613146648371200
289613146837118976
289613146916798466
289613146933567488
289613146946154497
289613146946158592
289613146950352898
289613146950356993
289613146950365184
289613146958737408
289613146962931712
289613146971324416
289613146979704832
289613146988089344
289613146988101633
289613146996486144
289613146996490240
289613146996490241
289613147000668160
289613147009077249
289613147013267456
289613147017457664
289613147017465856
289613147038437376
289613147051016193
289613147055202304
289613147055214593
289613147059400704
289613147059417089
289613147071991808
289613147084554240
289613147088752640
289613147088777216
289613147092959233
289613147105542144
289613147105542145
289613147105554432
289613147109736448
289613147118137344
289613147126517760
289613147139104768
289613147168444416
289613147172659201
289613147201998848
289613149584384000
289613150456791040
289613151136251904
289613151140454400
289613151169826818
289613151178219520
289613151190777856
289613151190786048
289613151190794240
289613151199182849
289613151211773952
289613151215968257
289613151228547072
289613151228555264
289613151236943872
289613151245312000
289613151249498113
289613151257903104
289613151266304000
289613151270498304
289613151283060736
289613151291449344
289613151291449346
289613151291465728
289613151308242944
289613151312420864
289613151312424960
289613151312429058
289613151312433153
289613151316611072
289613151316627456
289613151316635648
289613151320821760
289613151324999680
289613151325003776
289613151329210368
289613151341801472
289613151345967105
289613151345971200
289613151350169600
289613151354368000
289613151358570497
289613151362752512
289613151396298752
289613151396323328
289613154005184512
289613155167002624
289613155292815361
289613155351527425
289613155364122625
289613155376705536
289613155385085952
289613155397685248
289613155410259969
289613155410268160
289613155414441984
289613155418652673
289613155422838784
289613155435442176
289613155439620096
289613155443802113
289613155452207104
289613155460583424
289613155460595712
289613155468984321
289613155468996608
289613155477360640
289613155481559040
289613155481567232
289613155502526464
289613155515113472
289613155519315968
289613155531894784
289613155536089088
289613155536101376
289613155548663808
289613155557052416
289613155557052417
289613155586437120
289613155594817536
289613155607400448
289613155636756480
289613155649327105
289613155678691328
289613157616467969
289613158593736705
289613159239655424
289613159461945344
289613159487119360
289613159499722752
289613159503896577
289613159558443011
289613159566802945
289613159579410432
289613159587778560
289613159600386048
289613159604572160
289613159604576257
289613159629721600
289613159629725696
289613159633936384
289613159638134785
289613159646507008
289613159650713600
289613159654899712
289613159663271937
289613159663288320
289613159671660544
289613159671664641
289613159671685120
289613159684243456
289613159684243457
289613159709409280
289613159726186496
289613159726190592
289613159730384898
289613159730401281
289613159730409472
289613159734579200
289613159734595584
289613159768129536
289613159772348416
289613159776542720
289613159789117440
289613159797489666
289613159801704449
289613159826849792
289613159843647489
289613162767060992
289613162859343872
289613162888704000
289613163018715138
289613163190702082
289613163551416320
289613163664650240
289613163719192576
289613163723386881
289613163752734720
289613163761115138
289613163777888257
289613163782078464
289613163782082560
289613163790487553
289613163798867969
289613163807244288
289613163815641088
289613163815657472
289613163819831297
289613163819851776
289613163828228096
289613163836604416
289613163836608512
289613163845021696
289613163849199616
289613163861770240
289613163861778432
289613163865976832
289613163870179328
289613163878551553
289613163895345153
289613163895349248
289613163895353345
289613163899531264
289613163899539456
289613163907936256
289613163920515072
289613163924688896
289613163928883200
289613163937271809
289613163945668608
289613163945676801
289613163949850624
289613163958263808
289613166260912128
289613167074619393
289613167330480129
289613167393402880
289613167410159616
289613167460507648
289613167556964352
289613167619891200
289613167699566593
289613167783452672
289613167804432384
289613167842168832
289613167921876992
289613167926050817
289613167934464000
289613167959625728
289613167976398848
289613167980589057
289613167984783361
289613167984791552
289613167997362176
289613167997378560
289613168001552386
289613168001560576
289613168005754880
289613168018325505
289613168022532096
289613168026718208
289613168035127296
289613168056074240
289613168060272640
289613168081256448
289613168098033665
289613168102211584
289613168119009281
289613168135766017
289613168144154625
289613168144154626
289613168148361216
289613171738681344
289613171856113664
289613172078419969
289613172111986688
289613172132945920
289613172137160704
289613172141342721
289613172166508545
289613172170715136
289613172187475968
289613172187492352
289613172191657985
289613172191666178
289613172195860480
289613172200054784
289613172204244992
289613172204257280
289613172212633600
289613172212649986
289613172221022208
289613172229419008
289613172229435393
289613172246192128
289613172250386432
289613172254584832
289613172254588928
289613172254597120
289613172258783232
289613172258791424
289613172262969344
289613172271357952
289613172275556352
289613172283932672
289613172283944960
289613172283944961
289613172288143360
289613172288151552
289613172296527872
289613172304928768
289613172317503488
289613172330074112
289613172334264320
289613172342673409
289613172346855424
289613172346859521
289613172346863617
289613172363636737
289613172367826944
289613175761039360
289613176142692353
289613176167862273
289613176230785024
289613176302092288
289613176306298881
289613176318865408
289613176344035330
289613176373391360
289613176377581568
289613176377585664
289613176390176768
289613176402739200
289613176402739201
289613176411156481
289613176415346688
289613176440487936
289613176444706816
289613176453074944
289613176457273344
289613176457281536
289613176461463552
289613176465661952
289613176469856256
289613176474062849
289613176474066944
289613176482451456
289613176482451457
289613176486637568
289613176490831873
289613176503406592
289613176515993600
289613176520183808
289613176520200192
289613176524390402
289613176536985601
289613176553762816
289613176570531840
289613176578916352
289613176583118849
289613176608280576
289613178885783553
289613178919346177
289613179397480448
289613180198600705
289613180433473536
289613180542521344
289613180542525440
289613180542541824
289613180576071680
289613180588670976
289613180592848896
289613180592852992
289613180592869376
289613180597063680
289613180601237504
289613180622225409
289613180634804224
289613180634812416
289613180638986240
289613180643209216
289613180655763457
289613180676734977
289613180676747264
289613180676747266
289613180680957952
289613180685127680
289613180685152256
289613180689321985
289613180693516289
289613180701900800
289613180706099200
289613180710309889
289613180714500096
289613180735467521
289613180739678208
289613180743843840
289613180748058625
289613180752261120
289613180756447232
289613180760633344
289613180773208064
289613180785799168
289613180798390272
289613180798390273
289613180798398464
289613180806770689
289613180823539712
289613180848726016
289613182606131200
289613182656450560
289613183382077441
289613184288034816
289613184510332928
289613184694906880
289613184728457217
289613184736849920
289613184745222145
289613184762015744
289613184774574080
289613184774590464
289613184778768384
289613184782962690
289613184782966784
289613184791367680
289613184799748096
289613184803938304
289613184803950593
289613184803950594
289613184812326912
289613184816525314
289613184824913920
289613184829100032
289613184829104128
289613184829124608
289613184833314817
289613184833314818
289613184841687040
289613184845897728
289613184850067456
289613184850075649
289613184854261760
289613184854269953
289613184854274048
289613184858464256
289613184858480641
289613184862662656
289613184871038976
289613184871059456
289613184887824384
289613184887836672
289613184900427776
289613184904609792
289613184917196800
289613184925585409
289613187488313345
289613188671090688
289613188729819137
289613188801114112
289613188801118208
289613188838866944
289613188859830272
289613188868231168
289613188876627969
289613188893384704
289613188910153728
289613188910182400
289613188914356224
289613188939513856
289613188939538432
289613188943708160
289613188947906560
289613188952100864
289613188952121345
289613188960501760
289613188960514048
289613188964679680
289613188964691968
289613188968873984
289613188973068288
289613188973068289
289613188977274880
289613188977278978
289613188981485568
289613188989845504
289613188989861888
289613188998246400
289613189044375552
289613189052784640
289613189077938176
289613189077954560
289613189082148864
289613189090512898
289613189103095809
289613189111504896
289613189124071424
289613189124087808
289613189136646144
289613189145059328
289613189153435648
289613192722780160
289613192831836160
289613192915730432
289613193070915584
289613193075113984
289613193075126275
289613193083510785
289613193104478208
289613193121259521
289613193125437440
289613193125441536
289613193133834240
289613193159012352
289613193163194369
289613193167372288
289613193179955200
289613193179967489
289613193205137409
289613193213513729
289613193217716224
289613193242877952
289613193242898432
289613193263869952
289613193276444672
289613193284820993
289613193289019393
289613193293201408
289613193301598208
289613193309978627
289613193318387712
289613193318395904
289613193322561537
289613193330978816
289613193335164930
289613193339355137
289613193364504577
289613193368711168
289613193372917760
289613193389699072
289613193393864705
289613193393881088
289613193398087681
289613193414860800
289613193419038720
289613193423253504
289613193448394752
289613193452589056
289613193486155776
289613196329893889
289613197021937664
289613197072293889
289613197118406656
289613197143580672
289613197202313217
289613197219086338
289613197277818881
289613197298790400
289613197307170816
289613197315555328
289613197323927553
289613197332316161
289613197332324353
289613197340708864
289613197344903168
289613197344927744
289613197357481984
289613197361680385
289613197365870592
289613197365882880
289613197370085376
289613197370085377
289613197370093568
289613197382651905
289613197391044609
289613197395251200
289613197399441409
289613197399453696
289613197399453697
289613197407838208
289613197416226816
289613197416230912
289613197420396544
289613197420404737
289613197424594944
289613197424599040
289613197424599041
289613197424607232
289613197424611329
289613197428809729
289613197432979457
289613197432991744
289613197458161664
289613197458169857
289613197462360064
289613197474930688
289613197529473024
289613199622406144
289613201274982400
289613201333682178
289613201392427008
289613201400791040
289613201413394432
289613201417580544
289613201421766656
289613201430151168
289613201430167553
289613201434345472
289613201446940673
289613201455325185
289613201459519488
289613201467920384
289613201472098304
289613201472114690
289613201480511488
289613201497260032
289613201518231552
289613201518256129
289613201526632448
289613201526648832
289613201535033345
289613201539211264
289613201547608064
289613201551806465
289613201564397569
289613201576951808
289613201585356800
289613201589555200
289613201593757696
289613201623089153
289613201623093249
289613201639878656
289613201644077056
289613201652457472
289613201652465664
289613201656647681
289613201660841985
289613201673424896
289613201677635584
289613201694396417
289613201715367936
289613201723752449
289613205267939328
289613205553168385
289613205704151040
289613205716754432
289613205729333248
289613205746118656
289613205750288384
289613205775466496
289613205775474688
289613205779656704
289613205783855104
289613205792247808
289613205809012737
289613205809016833
289613205825802240
289613205834186753
289613205863530496
289613205871943680
289613205871943681
289613205876113408
289613205880307713
289613205880328192
289613205884506113
289613205888696321
289613205892907008
289613205897089025
289613205901299712
289613205905502209
289613205909667841
289613205909692416
289613205913866240
289613205913870336
289613205922267137
289613205926453248
289613205934845952
289613205943250944
289613205947420673
289613205947441152
289613205989371904
289613205989388288
289613205997776896
289613206031310850
289613206031327233
289613206035521537
289613206064873473
289613206077464576
289613207750987777
289613208019406850
289613209684561920
289613209843949568
289613209852313600
289613209864925184
289613209894273024
289613209906839554
289613209911042048
289613209911058432
289613209923629056
289613209923645440
289613209932021760
289613209936203776
289613209936211969
289613209940393984
289613209940398081
289613209944588289
289613209944604673
289613209952980992
289613209961394176
289613209965568000
289613209965572097
289613209969754112
289613209969770496
289613209973956608
289613209973964800
289613209982365696
289613209986551808
289613209986551809
289613209999122432
289613210003337216
289613210007515137
289613210011697152
289613210024280064
289613210049445888
289613210066247680
289613210083024896
289613210087211008
289613210099781632
289613210112376832
289613210129158144
289613210133352448
289613210133360640
289613210137538560
289613210166898688
289613210187857920
289613211873976320
289613213010628608
289613213077762048
289613213413302273
289613214004699137
289613214017261568
289613214038253568
289613214042435584
289613214105354240
289613214105366528
289613214126329858
289613214126333953
289613214134722561
289613214143102977
289613214147280896
289613214159876096
289613214164058112
289613214168264707
289613214172463104
289613214185029633
289613214197624832
289613214206001153
289613214206013441
289613214214393856
289613214214393859
289613214222786560
289613214226972672
289613214226993152
289613214231183362
289613214231187457
289613214235385856
289613214252158978
289613214260539393
289613214260539394
289613214260547584
289613214260547585
289613214264729601
289613214268915712
289613214268944384
289613214277332992
289613214281527296
289613214281527297
289613214310858752
289613214331850752
289613218228355072
289613218236751872
289613218245144576
289613218266087424
289613218266087425
289613218266112000
289613218278694912
289613218282876928
289613218291273729
289613218295455745
289613218308050944
289613218316439552
289613218324828160
289613218324832256
289613218329001984
289613218329014272
289613218333212672
289613218333212673
289613218337398785
289613218337406977
289613218337415168
289613218341588992
289613218341588993
289613218349985792
289613218350002177
289613218358370304
289613218362576896
289613218366758913
289613218375147520
289613218375151616
289613218375168000
289613218379350016
289613218391937024
289613218396119041
289613218404503553
289613218408706048
289613218412888065
289613218425475072
289613218425491456
289613218429681664
289613218429685760
289613218454847488
289613218484211713
289613218496794624
289613218517753856
289613218521952256
289613218521968640
289613218526134273
289613220254203905
289613222380716033
289613222384902144
289613222418452480
289613222418468865
289613222472978432
289613222472990720
289613222485577728
289613222498156544
289613222498156545
289613222502334466
289613222502354945
289613222506541056
289613222506557442
289613222519136258
289613222523305984
289613222527504384
289613222531698688
289613222535913473
289613222544285697
289613222552694784
289613222556864512
289613222556872704
289613222573637632
289613222573654019
289613222598807552
289613222603022336
289613222603022337
289613222607212545
289613222619791360
289613222619799553
289613222623981568
289613222632366080
289613222657544192
289613222665940992
289613222670118912
289613222674325505
289613222686904320
289613222691078145
289613222703661056
289613222703673344
289613222712057856
289613222716256257
289613222724632577
289613222737215488
289613224272359424
289613224771477504
289613226604392449
289613226608562176
289613226637942785
289613226654715905
289613226671493121
289613226679881728
289613226679889920
289613226684059648
289613226684084227
289613226688253953
289613226688270336
289613226696646657
289613226700857344
289613226700861440
289613226705027072
289613226717634560
289613226738581504
289613226746986496
289613226751193088
289613226751193089
289613226755371009
289613226767945729
289613226784735232
289613226784747520
289613226788913152
289613226788917248
289613226788917249
289613226788933632
289613226793119744
289613226793127937
289613226801512448
289613226801524736
289613226805719041
289613226818285569
289613226822488065
289613226851848194
289613226856050690
289613226872807425
289613226881200128
289613226885382144
289613226885410816
289613229129351168
289613229230014467
289613230815461376
289613230861606912
289613230895136768
289613230907736064
289613230911926272
289613230916132864
289613230920318976
289613230924496897
289613230932885504
289613230932905984
289613230937088000
289613230962249728
289613230966448129
289613230974849025
289613230987436032
289613230991613952
289613230991618048
289613230995800064
289613231016771584
289613231020982272
289613231029370880
289613231041953794
289613231054520321
289613231058735104
289613231058735105
289613231062917121
289613231067107328
289613231067123712
289613231071318016
289613231096467456
289613231096492034
289613231100661760
289613231100661761
289613231100678144
289613231113261056
289613231113261057
289613231117451264
289613231125835777
289613231146823681
289613231150993408
289613231171964928
289613231188738049
289613231197151233
289613234984587264
289613234988806147
289613234997170176
289613235026546688
289613235034923008
289613235039133696
289613235055915009
289613235064274944
289613235064283136
289613235068469250
289613235085254656
289613235085262848
289613235085266944
289613235093639169
289613235102031873
289613235102044160
289613235106246657
289613235110412288
289613235114631168
289613235118809088
289613235118825473
289613235118829568
289613235123015680
289613235131404288
289613235135602688
289613235135606784
289613235139772416
289613235148161024
289613235148169216
289613235160760320
289613235160764416
289613235160772609
289613235169157120
289613235173339136
289613235181719553
289613235185934336
289613235194306560
289613235194306561
289613235194310656
289613235198500864
289613235202691073
289613235202707456
289613235219492866
289613235223674880
289613235232051200
289613237039808513
289613239069835264
289613239166308352
289613239220854784
289613239229218817
289613239229247488
289613239262781440
289613239266979841
289613239266988032
289613239266996225
289613239271170048
289613239279550464
289613239279579136
289613239287939072
289613239296327680
289613239296335872
289613239296344065
289613239300534272
289613239304724481
289613239304724483
289613239304740864
289613239308926976
289613239308931072
289613239308935170
289613239308935172
289613239313104896
289613239313104897
289613239321522176
289613239329882113
289613239329894400
289613239342481409
289613239350857728
289613239355056128
289613239371833345
289613239371845632
289613239376044032
289613239380213760
289613239384436736
289613239401197568
289613239405408256
289613239409590273
289613239413780480
289613239417966592
289613239443152897
289613239464124416
289613241489973249
289613241875845121
289613242333020161
289613243201232896
289613243247378432
289613243259961344
289613243289305088
289613243297701888
289613243322888193
289613243343847424
289613243352240128
289613243364818944
289613243402575872
289613243415150592
289613243431940096
289613243444514816
289613243448692736
289613243465474048
289613243486461952
289613243486466051
289613243494850560
289613243499044864
289613243503235072
289613243507437568
289613243511607297
289613243511627776
289613243524190210
289613243528392704
289613243532603392
289613243536777216
289613243536797696
289613243549356032
289613243574538240
289613243578740736
289613243582922752
289613243591311360
289613243595517952
289613243599708161
289613243608096768
289613243629068290
289613243633242112
289613243641638912
289613243658403840
289613243687768064
289613243700375552
289613245403238401
289613247563329536
289613247626215425
289613247638798337
289613247655596032
289613247663992833
289613247676571648
289613247684943873
289613247689129984
289613247701725184
289613247701741568
289613247705923585
289613247705935872
289613247710109696
289613247714304000
289613247722696704
289613247726891008
289613247735267328
289613247735283712
289613247735296001
289613247739465728
289613247739478016
289613247752048641
289613247760433152
289613247764643840
289613247793995776
289613247794008064
289613247802404864
289613247806574593
289613247806578689
289613247806590976
289613247806590977
289613247806595072
289613247810764801
289613247810789377
289613247814987776
289613247819157504
289613247819165696
289613247819169792
289613247827558401
289613247831736323
289613247840145408
289613247848538112
289613247861112833
289613247869485056
289613247894650880
289613247924019200
289613247928217600
289613251598221312
289613251766018048
289613251824726016
289613251824730112
289613251824738304
289613251845697537
289613251849900032
289613251875053568
289613251879268354
289613251887644673
289613251896029185
289613251900219392
289613251900231680
289613251908603904
289613251912814593
289613251916996608
289613251917017089
289613251925385216
289613251925405696
289613251929600000
289613251942182912
289613251946377216
289613251954745344
289613251954757633
289613251963133952
289613251967324160
289613251971534848
289613251984097280
289613251992489984
289613251992498177
289613251996688384
289613252000874496
289613252005093376
289613252009275392
289613252009283584
289613252013469696
289613252017680385
289613252021854208
289613252026048513
289613252026056704
289613252034449408
289613252038639616
289613252042833920
289613252047024128
289613252047024130
289613252055408640
289613252084785152
289613255620579328
289613255847063553
289613255930941440
289613255943540737
289613256006438912
289613256010629120
289613256031621120
289613256031625216
289613256031629312
289613256035823616
289613256040013825
289613256069357568
289613256077742080
289613256081936384
289613256086126592
289613256086147072
289613256094531584
289613256102907904
289613256111292416
289613256115503104
289613256132280320
289613256136474624
289613256136482816
289613256144859136
289613256149045248
289613256153235456
289613256153255938
289613256157454336
289613256161636352
289613256161648640
289613256170041344
289613256191000576
289613256195194884
289613256207785984
289613256216174593
289613256224546817
289613256228753408
289613256232927232
289613256249708545
289613256262287360
289613256274882560
289613256274898945
289613256283267072
289613259559018496
289613260188172288
289613260192354304
289613260213325825
289613260221718529
289613260225908736
289613260246884352
289613260246888448
289613260251090945
289613260255272960
289613260255277056
289613260259471361
289613260267847680
289613260267868161
289613260272070657
289613260280430593
289613260280430594
289613260280446976
289613260301414402
289613260301426688
289613260305596416
289613260305616896
289613260309790720
289613260309811200
289613260322373633
289613260322385921
289613260322390017
289613260322402304
289613260334968833
289613260343369729
289613260355944448
289613260355948544
289613260360122368
289613260364341248
289613260376903680
289613260381118465
289613260381118466
289613260385300480
289613260385312768
289613260385312769
289613260389490688
289613260397887488
289613260406284288
289613260414672896
289613260452401152
289613261589073920
289613263178723330
289613263740747776
289613263963033600
289613264009179136
289613264109854720
289613264248262658
289613264260837376
289613264353124352
289613264369905664
289613264374071297
289613264399249409
289613264407654403
289613264411836416
289613264424431617
289613264441180161
289613264449593344
289613264449593345
289613264457961472
289613264466350081
289613264474755072
289613264487346176
289613264491532288
289613264504098816
289613264512491521
289613264512491522
289613264520871936
289613264520896512
289613264525082624
289613264525086720
289613264533454848
289613264533463040
289613264533479424
289613264537669632
289613264567025664
289613264579612672
289613264588009472
289613264600588289
289613264604758018
289613264608956416
289613264608968704
289613264629923840
289613264646713345
289613264650907648
289613264676089856
289613268400619521
289613268492902401
289613268547420160
289613268547420161
289613268559990784
289613268568391680
289613268597764096
289613268618719232
289613268618723328
289613268622905345
289613268631293952
289613268635508736
289613268639690752
289613268643872768
289613268648067072
289613268652281856
289613268673257472
289613268677431296
289613268677447680
289613268685832192
289613268698411008
289613268702597120
289613268706807808
289613268710989824
289613268715200513
289613268719390721
289613268727762944
289613268727771136
289613268731973632
289613268740370432
289613268744564737
289613268748730368
289613268748750848
289613268752953344
289613268773920768
289613268778094593
289613268778119168
289613268786491392
289613268786503680
289613268794867713
289613268794880000
289613268794880001
289613268807454721
289613268807475200
289613268811644928
289613268828438528
289613268836814848
289613272569745408
289613272599113728
289613272603303937
289613272615899136
289613272620093440
289613272620093441
289613272620097538
289613272624283648
289613272628490240
289613272632672256
289613272657821696
289613272662028288
289613272670425088
289613272695570433
289613272699768832
289613272708173824
289613272729128960
289613272729133056
289613272737517568
289613272750096386
289613272750116864
289613272754315265
289613272762679296
289613272766881793
289613272783675392
289613272787857409
289613272808820736
289613272808845312
289613272829812736
289613272850771969
289613272888537088
289613272896909312
289613272901120002
289613272905297920
289613272905314304
289613272917884929
289613272926285824
289613272934658048
289613272947240960
289613272955617280
289613272968220673
289613273052098560
289613273102422017
289613273110831104
289613273224081408
289613274155188224
289613276898267136
289613276944429056
289613276956991488
289613276969574400
289613276982153216
289613276986355713
289613276990554112
289613276998934528
289613276998946816
289613277003137025
289613277003137026
289613277003137027
289613277007331328
289613277007331329
289613277015707648
289613277015707650
289613277019918336
289613277019926529
289613277036695553
289613277036695554
289613277036703744
289613277040893952
289613277045067778
289613277049266176
289613277066063872
289613277070229504
289613277070233600
289613277070237696
289613277078622208
289613277078622209
289613277082828800
289613277082841088
289613277087031296
289613277091213312
289613277091213313
289613277095403520
289613277112201216
289613277120589824
289613277133152256
289613277133160449
289613277137358848
289613277141553153
289613277166727168
289613277170905088
289613281100963840
289613281151307777
289613281155510272
289613281168080896
289613281176477696
289613281201643520
289613281210007552
289613281210028032
289613281218400256
289613281226813440
289613281230987264
289613281231007744
289613281247784960
289613281272926208
289613281272934400
289613281272942592
289613281281310720
289613281281331201
289613281285509120
289613281285517313
289613281293905921
289613281302310912
289613281306501120
289613281314869248
289613281319059456
289613281319084033
289613281331654656
289613281335840768
289613281335861248
289613281340030976
289613281352613888
289613281361010688
289613281361014785
289613281361027072
289613281365200896
289613281365213184
289613281377800192
289613281386188800
289613281398751233
289613281398755328
289613281402961920
289613281407143936
289613281407152128
289613281423937537
289613281428119552
289613281436508160
289613281449086976
289613285278502912
289613285303676928
289613285337223168
289613285366566912
289613285370785792
289613285370785793
289613285383364608
289613285400141824
289613285408534529
289613285421088768
289613285433700352
289613285437878272
289613285437878274
289613285442064384
289613285454663682
289613285458849792
289613285458857984
289613285467246592
289613285475614720
289613285475643392
289613285484015616
289613285484023808
289613285492400128
289613285496586240
289613285496598528
289613285509193728
289613285509193729
289613285513375744
289613285521760257
289613285525970946
289613285538557952
289613285551128576
289613285563699200
289613285563707392
289613285567897600
289613285580500992
289613285588869120
289613285588881409
289613285601460226
289613285639200768
289613288071888896
289613288369684481
289613288399069184
289613288755585024
289613288902365184
289613289040781313
289613289061769216
289613289216954368
289613289233731584
289613289426661376
289613289535709185
289613289539923968
289613289573462016
289613289577660416
289613289581867008
289613289598636032
289613289607012352
289613289611210752
289613289623810048
289613289627979776
289613289636380672
289613289640570880
289613289648971776
289613289674141697
289613289678307328
289613289686708224
289613289690890240
289613289690894336
289613289690910720
289613289695100929
289613289699303424
289613289707667456
289613289707683840
289613289711861760
289613289711865856
289613289720258560
289613289720262656
289613289720270849
289613289724448769
289613289724448770
289613289724465152
289613289728651264
289613289737052162
289613289741234177
289613289758019584
289613289758027776
289613289770606592
289613289858670592
289613292668850176
289613292907937792
289613292933099520
289613293092495360
289613293130248192
289613293272838144
289613293344133120
289613293654515712
289613293667094528
289613293667094529
289613293709053952
289613293721645056
289613293742592000
289613293755174912
289613293755187200
289613293767770112
289613293784543232
289613293805527041
289613293809721344
289613293809721345
289613293813895168
289613293813915649
289613293822279680
289613293826498560
289613293851652096
289613293860057089
289613293864251392
289613293868433408
289613293868445696
289613293872611329
289613293872640000
289613293876805632
289613293876830208
289613293885206528
289613293897793537
289613293906190336
289613293906190337
289613293910384641
289613293922963456
289613293927137280
289613293927149568
289613293927165952
289613293935550464
289613293948137472
289613293960708097
289613293998469120
289613297672658944
289613297689436160
289613297702014976
289613297781702658
289613297806884864
289613297811066880
289613297865601024
289613297886564352
289613297915928576
289613297924337664
289613297966276608
289613297970462720
289613297983057920
289613297995632641
289613297999818752
289613298016604160
289613298024988673
289613298033377280
289613298033385472
289613298037555203
289613298041778176
289613298066919424
289613298079514624
289613298083692544
289613298083708929
289613298083717121
289613298087911424
289613298092089344
289613298092093442
289613298096287744
289613298108858368
289613298117259264
289613298134028288
289613298134028289
289613298142412802
289613298159206400
289613298167607298
289613298180169728
289613298184364032
289613298188562433
289613298192764928
289613298205339648
289613298209529856
289613298222120961
289613301653073920
289613301829206017
289613301866983424
289613301934071808
289613302055718913
289613302080864256
289613302122823681
289613302122835968
289613302127017985
289613302127030272
289613302139588609
289613302156369921
289613302164758528
289613302168948736
289613302181535744
289613302189932544
289613302194118656
289613302206705665
289613302210895872
289613302215086080
289613302223491072
289613302227685376
289613302236061697
289613302236078080
289613302252830720
289613302261239809
289613302265434112
289613302265442304
289613302269624320
289613302269632512
289613302278008832
289613302282194944
289613302282199040
289613302282203136
289613302282203137
289613302290579456
289613302290604032
289613302298976257
289613302303162368
289613302303174656
289613302307373059
289613302307385344
289613302315761665
289613302361886721
289613302395445249
289613304693923840
289613306078035968
289613306103218176
289613306157748224
289613306266796032
289613306283573248
289613306291957760
289613306312933376
289613306317111297
289613306342293504
289613306342293505
289613306363269120
289613306367455232
289613306367455234
289613306371645440
289613306388422656
289613306396815360
289613306396819457
289613306405208064
289613306405220352
289613306409394176
289613306409410560
289613306421985280
289613306426191872
289613306430377984
289613306430377985
289613306430382080
289613306438750209
289613306438754304
289613306442964992
289613306459738112
289613306476507136
289613306489098242
289613306493288448
289613306493300736
289613306501685249
289613306526830592
289613306543624192
289613306547802112
289613306547806208
289613306547814400
289613306560405504
289613306598141953
289613306610733057
289613306635886592
289613309987131392
289613310373023745
289613310377205760
289613310435926016
289613310486265856
289613310507233280
289613310507241472
289613310549192704
289613310553378816
289613310557556736
289613310557556737
289613310561775616
289613310565953536
289613310591131648
289613310599524352
289613310603689984
289613310620471296
289613310637256704
289613310649831426
289613310649835520
289613310654025728
289613310654038016
289613310658228224
289613310666612737
289613310683385856
289613310700175360
289613310704353280
289613310704381954
289613310712741888
289613310712762368
289613310721142784
289613310721159168
289613310737932288
289613310750511104
289613310754701312
289613310754709504
289613310754713600
289613310758907906
289613310767267840
289613310784045056
289613310784069632
289613310792462336
289613310800822272
289613310800822273
289613310813409280
289613310817624064
289613312486940672
289613314663804928
289613314722496513
289613314722508801
289613314726694912
289613314735079425
289613314760273920
289613314768650244
289613314785435648
289613314789634048
289613314802188288
289613314806382592
289613314806398976
289613314806411264
289613314814775296
289613314814791681
289613314814799873
289613314827358209
289613314827366400
289613314827370496
289613314831572993
289613314831572994
289613314839953408
289613314844131328
289613314848342016
289613314848350208
289613314852548608
289613314860908544
289613314869301248
289613314881888257
289613314890289152
289613314894475264
289613314898665472
289613314911244288
289613314911248384
289613314919649280
289613314923823104
289613314923847680
289613314932215808
289613314932228097
289613314944819201
289613314957393921
289613314961596416
289613314974167041
289613314999324672
289613315011923969
289613315020304385
289613316454756352
289613317205532672
289613317977284608
289613318849708032
289613318900027392
289613318908440577
289613318929403904
289613318929408000
289613318941982722
289613318979719168
289613318988120064
289613318988124160
289613318996492288
289613319000698881
289613319000702978
289613319000711168
289613319013285888
289613319017488384
289613319021674496
289613319021686785
289613319025864704
289613319038455808
289613319042637827
289613319042658305
289613319051026432
289613319055216640
289613319059431424
289613319063605248
289613319063613440
289613319067795456
289613319072018433
289613319080407040
289613319092977664
289613319113961472
289613319122329601
289613319126532096
289613319143305216
289613319147503616
289613319151681536
289613319160086528
289613319181049858
289613319189458945
289613319197827072
289613319214600192
289613319214608384
289613319231397890
289613319235588097
289613319239782400
289613319239786496
289613320321900544
289613322783969280
289613322876248064
289613323048189952
289613323132096512
289613323140489216
289613323169841152
289613323174047745
289613323190820864
289613323195002880
289613323203379200
289613323203379201
289613323211792385
289613323215962112
289613323220156416
289613323228561408
289613323228565505
289613323241132032
289613323253739520
289613323257917440
289613323257933825
289613323274682368
289613323291463680
289613323291475969
289613323291480064
289613323299868672
289613323304046592
289613323308236800
289613323308236801
289613323308261376
289613323325038592
289613323329212416
289613323333402624
289613323337609216
289613323346010112
289613323350204416
289613323350204418
289613323354394625
289613323358588928
289613323358597122
289613323366961152
289613323387949056
289613323392139264
289613323400536064
289613323408928772
289613325619306496
289613325929680896
289613327263465473
289613327271866369
289613327301214208
289613327313817600
289613327317991425
289613327322193921
289613327330578432
289613327347367936
289613327351562241
289613327368339456
289613327372546049
289613327380905984
289613327385104384
289613327385116672
289613327389294592
289613327389298688
289613327393488896
289613327393505281
289613327393517568
289613327397699584
289613327401889792
289613327401893888
289613327418658816
289613327431254017
289613327431262209
289613327435444224
289613327435452416
289613327439646720
289613327443828736
289613327443828737
289613327452213249
289613327460622337
289613327464804352
289613327464812544
289613327468998656
289613327473188864
289613327473192960
289613327485771776
289613327485775872
289613327485784064
289613327494172672
289613327494180864
289613327498358784
289613327519322112
289613327540289537
289613327548690432
289613327548706816
289613329671004162
289613330111397889
289613330144960513
289613331109658624
289613331378085888
289613331449393153
289613331453603840
289613331524886528
289613331550060544
289613331575230464
289613331583614976
289613331608793088
289613331617173504
289613331621371904
289613331625545728
289613331629748224
289613331646513152
289613331659124737
289613331663306753
289613331671703552
289613331684286464
289613331705233408
289613331717832704
289613331726204928
289613331726233600
289613331730415616
289613331730423809
289613331755577344
289613331772354560
289613331780730880
289613331789148160
289613331805913088
289613331805921280
289613331822694400
289613331831062528
289613331831074816
289613331839455232
289613331847843840
289613331847860225
289613331856232448
289613331856244736
289613331881394176
289613331889790977
289613333915648000
289613334033100801
289613335337517057
289613335727599616
289613335735963648
289613335740174337
289613335744348160
289613335752740864
289613335756935168
289613335756951552
289613335756959744
289613335761154048
289613335769522176
289613335769542656
289613335777906688
289613335777931264
289613335782096896
289613335790514176
289613335794696192
289613335794700288
289613335811485698
289613335815655424
289613335815671808
289613335824064512
289613335836626945
289613335845027841
289613335849205760
289613335857594368
289613335861796864
289613335861800960
289613335861817346
289613335878594562
289613335886983168
289613335891148800
289613335907930112
289613335912120321
289613335916335106
289613335920517121
289613335937290240
289613335937310720
289613335941500928
289613335945682945
289613335958257664
289613335966666752
289613335970869249
289613335979233280
289613335983427584
289613336012808192
289613337824751616
289613337971535872
289613339863154688
289613339863179264
289613339884150784
289613339888328705
289613339888336896
289613339900911616
289613339900923905
289613339900923907
289613339905105920
289613339909300224
289613339921879040
289613339930292224
289613339934474240
289613339942862848
289613339947040770
289613339955441664
289613339963822080
289613339963838464
289613339968036864
289613339972214784
289613339980603392
289613339980619776
289613339989004288
289613339989008384
289613340001595392
289613340005769216
289613340014170112
289613340014174209
289613340026740736
289613340026744834
289613340026753024
289613340043517953
289613340043522048
289613340043530240
289613340060295168
289613340064489472
289613340064509952
289613340068687872
289613340072886272
289613340077072384
289613340085477377
289613340102258689
289613340106424320
289613340110630913
289613340681068544
289613342543319041
289613343709356032
289613343763857409
289613344065847296
289613344074252288
289613344107802625
289613344107819008
289613344137179138
289613344141344768
289613344141357056
289613344145567744
289613344153935873
289613344162324480
289613344170729473
289613344187498496
289613344195878913
289613344208457728
289613344216862721
289613344216862723
289613344216866817
289613344225247232
289613344250400769
289613344250404864
289613344258805760
289613344262987776
289613344263004160
289613344263004162
289613344271392769
289613344275566592
289613344275587072
289613344283975680
289613344288161792
289613344288165888
289613344292343808
289613344292356096
289613344292368384
289613344296562688
289613344304939008
289613344309133312
289613344309133313
289613344317517825
289613344330100736
289613344334290944
289613344355282945
289613344367857664
289613344372060161
289613348096581632
289613348146917376
289613348205641728
289613348214034432
289613348247572481
289613348260167680
289613348297904128
289613348302094336
289613348310487040
289613348327268352
289613348327280640
289613348331458560
289613348331474944
289613348348239873
289613348348239874
289613348348252161
289613348360826880
289613348365033472
289613348390203392
289613348394381312
289613348394393600
289613348398583808
289613348398583809
289613348402786304
289613348415340545
289613348415356929
289613348423733248
289613348423733249
289613348427923456
289613348427935745
289613348432121857
289613348432130048
289613348436332544
289613348444704768
289613348453113856
289613348457299968
289613348461481984
289613348469870592
289613348469891072
289613348469895168
289613348499234816
289613348507623424
289613348532781056
289613350869037057
289613351263272960
289613352408317952
289613352475443200
289613352479625216
289613352504786944
289613352504786946
289613352509001728
289613352513179648
289613352517390336
289613352517394433
289613352525762561
289613352529973248
289613352534159361
289613352534175745
289613352542539776
289613352542543872
289613352550952961
289613352555118593
289613352567705601
289613352571912192
289613352571920384
289613352571924480
289613352580288513
289613352580308992
289613352584507392
289613352601260032
289613352601272320
289613352605474816
289613352618049536
289613352618061824
289613352622227456
289613352626438144
289613352626450432
289613352630616064
289613352634810368
289613352634822656
289613352634822657
289613352643207168
289613352651612160
289613352655798272
289613352664174592
289613352676753408
289613352693538816
289613352697749506
289613352710307840
289613352722919424
289613352739676160
289613356279685120
289613356506157056
289613356581654528
289613356594262016
289613356627812352
289613356661358592
289613356699107328
289613356699115520
289613356703293441
289613356724277248
289613356728459264
289613356736843776
289613356736856064
289613356745240576
289613356745244672
289613356757819392
289613356757827586
289613356757839874
289613356766199808
289613356766203904
289613356766216192
289613356770402304
289613356774592512
289613356778799104
289613356782981121
289613356782985216
289613356791377921
289613356795559936
289613356803956736
289613356816531457
289613356816543745
289613356816560128
289613356820746240
289613356824932352
289613356824948736
289613356829130752
289613356833308672
289613356841697281
289613356841709568
289613356845916160
289613356854304768
289613356862689281
289613356879466496
289613356883668992
289613356887863296
289613356908826625
289613359307976704
289613360515923969
289613360553680897
289613360759197696
289613360817922048
289613360830509056
289613360855670784
289613360872427521
289613360889200640
289613360893415424
289613360901787648
289613360922779648
289613360935350272
289613360947924993
289613360947929088
289613360973103104
289613360981487617
289613360981491712
289613360981495809
289613360989880320
289613360994082816
289613361006645248
289613361006657536
289613361010860032
289613361015033857
289613361023430656
289613361040216064
289613361044389888
289613361048600576
289613361052778496
289613361056972801
289613361056972802
289613361056976896
289613361065377792
289613361077960705
289613361086341120
289613361090535424
289613361094737920
289613361094750208
289613361103122432
289613361103134720
289613361107320832
289613361115697153
289613361124098049
289613361128304640
289613361149272064
289613365012209664
289613365016424448
289613365024804865
289613365041573888
289613365058351104
289613365062557697
289613365066743809
289613365070950400
289613365112893440
289613365117087744
289613365117087745
289613365133860864
289613365133864960
289613365133864961
289613365154828288
289613365159018496
289613365163204608
289613365163212801
289613365171585024
289613365171585025
289613365175787520
289613365175799808
289613365175803904
289613365209354240
289613365209354241
289613365209358337
289613365213528065
289613365217730562
289613365221933056
289613365238718464
289613365242888192
289613365242892288
289613365242904578
289613365251284992
289613365251293185
289613365255475200
289613365259694082
289613365272256513
289613365276471296
289613365284839424
289613365289050112
289613365293236224
289613365318410240
289613365322579968
289613365364535296
289613369151979520
289613369202311168
289613369240080384
289613369252646912
289613369252671488
289613369265233920
289613369277829120
289613369282019328
289613369286209536
289613369298792448
289613369302994944
289613369303003136
289613369315561472
289613369315569664
289613369315581952
289613369315581953
289613369319772160
289613369332334592
289613369336545280
289613369349136384
289613369349136385
289613369353318400
289613369361719296
289613369365889024
289613369365917696
289613369374277632
289613369374294016
289613369382670336
289613369386889216
289613369416237056
289613369424637952
289613369428824064
289613369433001984
289613369441415168
289613369458192385
289613369458192386
289613369462382592
289613369466564609
289613369470754816
289613369483358209
289613369500110849
289613369512693760
289613369512710144
289613369525288960
289613369550438400
289613371312074752
289613371723087873
289613371798585344
289613372121571329
289613373405003776
289613373417594881
289613373425995776
289613373446967296
289613373463732224
289613373497298945
289613373497303040
289613373518266368
289613373518266369
289613373522468864
289613373526638593
289613373526650881
289613373530832897
289613373530841088
289613373535047680
289613373543444480
289613373551820801
289613373564403712
289613373568593920
289613373572796416
289613373576974337
289613373585367042
289613373589569536
289613373589581825
289613373593747456
289613373597954048
289613373602148352
289613373606342656
289613373635715073
289613373639905280
289613373644103683
289613373644107776
289613373648297985
289613373656678400
289613373665058816
289613373665079297
289613373669244928
289613373673447424
289613373686030336
289613373694418945
289613373727973376
289613377465094144
289613377473499136
289613377637060608
289613377637085184
289613377641267200
289613377641279489
289613377649651712
289613377653833729
289613377653846016
289613377670610945
289613377670627330
289613377674813440
289613377687392257
289613377691590656
289613377704169472
289613377704169473
289613377704185856
289613377712574464
289613377729335296
289613377729347584
289613377729347585
289613377737732097
289613377737748481
289613377741934592
289613377762885632
289613377762910208
289613377762914304
289613377767100417
289613377767104512
289613377771290624
289613377775484928
289613377775484929
289613377800634370
289613377800650752
289613377804857345
289613377813245952
289613377817415680
289613377834188800
289613377838399488
289613377842581504
289613377846779904
289613377855184897
289613377871941633
289613377934880768
289613381688774657
289613381785247745
289613381848137728
289613381848154114
289613381852360706
289613381869121537
289613381873328128
289613381877522432
289613381894287360
289613381894299648
289613381894299649
289613381898481664
289613381902684160
289613381911056384
289613381915271169
289613381923659777
289613381927841793
289613381936242689
289613381940416512
289613381948809216
289613381957218304
289613381961404416
289613381961412608
289613381973987328
289613381973987329
289613381978173441
289613381999132673
289613381999136769
289613382007537665
289613382007545856
289613382011723776
289613382015909888
289613382032715776
289613382036893696
289613382041079809
289613382041092097
289613382049468417
289613382049476608
289613382049480704
289613382049492992
289613382053670912
289613382057877504
289613382057881600
289613382062071808
289613382066253825
289613382087225344
289613382108188672
289613382108209152
289613385350410240
289613385652400128
289613385765625856
289613385849516033
289613385941778432
289613385992134660
289613386004713472
289613386021486592
289613386025680898
289613386025684993
289613386029867008
289613386038255616
289613386038276096
289613386063417344
289613386063421440
289613386067632128
289613386071830528
289613386080219136
289613386084409344
289613386088603648
289613386092789760
289613386105372672
289613386109571074
289613386109575168
289613386122137600
289613386122137601
289613386122145792
289613386122158081
289613386126344192
289613386138931201
289613386147319808
289613386151497728
289613386159886336
289613386168291328
289613386168295426
289613386176659457
289613386180861952
289613386180861953
289613386185048064
289613386189262848
289613386193448960
289613386210242560
289613386218631168
289613386226995200
289613386256363520
289613386268946432
289613386315083776
289613386344448000
289613388479340544
289613390211579904
289613390224162816
289613390232580096
289613390240952320
289613390257717248
289613390270304257
289613390282899456
289613390282903552
289613390287093761
289613390295474176
289613390295474177
289613390295478272
289613390299664384
289613390299680768
289613390303862784
289613390316437504
289613390320652288
289613390320652289
289613390324842496
289613390329032704
289613390329049088
289613390333227008
289613390337417218
289613390341615616
289613390345814017
289613390350012416
289613390358380544
289613390383550464
289613390387761152
289613390391943168
289613390396133376
289613390396145667
289613390404521984
289613390404534273
289613390408720385
289613390412906496
289613390412910592
289613390412926976
289613390417129473
289613390425497602
289613390433882112
289613390442266625
289613390442278912
289613390442295296
289613390442295297
289613390446489600
289613390454853633
289613390471647232
289613392820465665
289613393734795267
289613393734823936
289613393810292736
289613394422669312
289613394426884098
289613394443653120
289613394460426240
289613394460438530
289613394464616448
289613394468823040
289613394477199360
289613394477203456
289613394481397760
289613394489769984
289613394493988866
289613394498166784
289613394498174976
289613394498183168
289613394502373378
289613394510770176
289613394514952192
289613394514960387
289613394523328512
289613394523332610
289613394527543296
289613394535936000
289613394544324608
289613394548510720
289613394548514816
289613394556887040
289613394565292032
289613394586238976
289613394594648064
289613394598842368
289613394598850560
289613394615599104
289613394619797504
289613394632384512
289613394644967424
289613394670145536
289613394670149632
289613394674323456
289613394674339840
289613394678542337
289613394682724352
289613397002166273
289613398159785984
289613398222729216
289613398432432128
289613398524710912
289613398579224576
289613398596014080
289613398604386304
289613398616965120
289613398621163521
289613398625378305
289613398629552128
289613398629564418
289613398629576704
289613398642143232
289613398646325248
289613398658932736
289613398663110657
289613398667296768
289613398675693568
289613398679904257
289613398688280576
289613398692470784
289613398692470785
289613398692491264
289613398700859394
289613398700871680
289613398705049600
289613398705053696
289613398713450496
289613398721839104
289613398721839107
289613398721851392
289613398730215424
289613398734434305
289613398738612225
289613398742798337
289613398742810624
289613398759575552
289613398763782144
289613398776360960
289613398780563456
289613398793125888
289613398809915392
289613398814097409
289613398818308097
289613398839287809
289613398851870720
289613401200680960
289613401607512065
289613402685456384
289613402781917185
289613402807099392
289613402811281408
289613402811285504
289613402819661825
289613402836434944
289613402836459520
289613402844835840
289613402849021952
289613402861604864
289613402861625344
289613402874212352
289613402878386176
289613402878386178
289613402882580480
289613402882584576
289613402886770690
289613402886782977
289613402890977280
289613402890985473
289613402895155201
289613402895179776
289613402899374080
289613402903552000
289613402903560193
289613402911932417
289613402911940608
289613402911961089
289613402916147201
289613402920341504
289613402924539905
289613402928726016
289613402941292544
289613402941292545
289613402945486848
289613402953887744
289613402966474752
289613402983235584
289613403000025088
289613403000029185
289613403008430081
289613403012603906
289613404489019392
289613406447747072
289613406770712577
289613406779101185
289613406779109376
289613406951063553
289613406967836672
289613406972030977
289613406976233472
289613407030759424
289613407039148032
289613407051726848
289613407051739136
289613407055904768
289613407055912961
289613407055925248
289613407060123648
289613407064313856
289613407064317952
289613407076892673
289613407076900864
289613407085264896
289613407085264897
289613407085281280
289613407085281281
289613407093669888
289613407114641408
289613407123017729
289613407127220225
289613407127232512
289613407135612928
289613407148179457
289613407152377856
289613407152398336
289613407164960768
289613407169163264
289613407169163265
289613407169175552
289613407177568256
289613407181733889
289613407190126593
289613407194316800
289613407194324993
289613407198523392
289613407211118592
289613407215292416
289613407223689216
289613407227895808
289613407244652545
289613411166343168
289613411178909696
289613411195695104
289613411199901697
289613411204087808
289613411220852737
289613411229253634
289613411237634048
289613411241848832
289613411246043137
289613411250216960
289613411250237441
289613411254411264
289613411262795776
289613411267014656
289613411275390976
289613411275399169
289613411275399170
289613411279593473
289613411283771392
289613411283779584
289613411292155904
289613411292176385
289613411296358400
289613411300540416
289613411313131520
289613411313139713
289613411321528320
289613411325706241
289613411329908736
289613411329921024
289613411334098944
289613411342503936
289613411350892544
289613411355082752
289613411363471360
289613411380232192
289613411380236288
289613411384451072
289613411388633088
289613411388637185
289613411405406209
289613411409592320
289613411409620992
289613411422183424
289613411434778624
289613411472531456
289613413783572480
289613414085586946
289613415398400000
289613415410978817
289613415415164928
289613415423561728
289613415431942145
289613415431946242
289613415431950336
289613415440318464
289613415457112064
289613415457124352
289613415461310464
289613415461318656
289613415461318658
289613415482261505
289613415482269697
289613415486476288
289613415490654208
289613415490658304
289613415490666496
289613415507435521
289613415507443712
289613415515815937
289613415520010240
289613415524229120
289613415528415232
289613415532609536
289613415557787650
289613415561977856
289613415561981953
289613415566172160
289613415570358272
289613415574544384
289613415578746880
289613415591342080
289613415595536384
289613415595536385
289613415603904513
289613415603920896
289613415612301312
289613415624880128
289613415654232064
289613415666819072
289613415679418370
289613419244560384
289613419517206528
289613419554951168
289613419592695809
289613419605278720
289613419630432256
289613419643031552
289613419643039744
289613419659796481
289613419668197377
289613419676594176
289613419680776192
289613419680780288
289613419680784384
289613419689156608
289613419693371392
289613419697557504
289613419697557505
289613419701755905
289613419714314241
289613419718512640
289613419731091456
289613419735289856
289613419739504640
289613419756285952
289613419760459777
289613419760472064
289613419764649984
289613419773042688
289613419777232896
289613419781451776
289613419785633793
289613419789824000
289613419794022401
289613419794026496
289613419798208512
289613419810799616
289613419810807809
289613419823390721
289613419848556544
289613419856941056
289613419856945153
289613419861118976
289613419873701888
289613423753457665
289613423791194112
289613423812169729
289613423816359936
289613423816364033
289613423833120768
289613423837323264
289613423841525762
289613423845707776
289613423845724160
289613423858298880
289613423883452417
289613423883468800
289613423904436224
289613423921221632
289613423925395456
289613423925403648
289613423925403649
289613423929589760
289613423937986561
289613423937998848
289613423942176768
289613423963164672
289613423963172864
289613423975727104
289613423979925504
289613423984123905
289613423984144385
289613423988338690
289613423992508416
289613423992524800
289613423996706817
289613423996719104
289613423996719105
289613424013484033
289613424013488128
289613424013504513
289613424026066946
289613424030261248
289613424034451456
289613424038653953
289613424042860544
289613424055443457
289613424080601088
289613424101584896
289613424101584897
289613427595415553
289613427910008834
289613427951947776
289613427972927488
289613427981307904
289613427998064640
289613428002258944
289613428006477824
289613428019064832
289613428031635456
289613428031643648
289613428035821568
289613428035825664
289613428035837952
289613428040011776
289613428052590592
289613428052615169
289613428056784896
289613428065202176
289613428069388288
289613428073566208
289613428086161408
289613428098748416
289613428102926337
289613428119703552
289613428119724032
289613428123893760
289613428140699648
289613428144885760
289613428149088256
289613428153257984
289613428165857280
289613428174245888
289613428182626304
289613428182642688
289613428191027200
289613428199415808
289613428207783936
289613428207792129
289613428216176640
289613428224577536
289613428228767745
289613428241358848
289613428245532672
289613428253921280
289613428262309888
289613428274896896
289613428295876609
289613431609368577
289613432070762497
289613432112676864
289613432154619904
289613432209162240
289613432217563136
289613432238522369
289613432255303680
289613432263675904
289613432267866112
289613432272089088
289613432288845825
289613432293036032
289613432297234433
289613432305627136
289613432305627138
289613432305631232
289613432314019840
289613432322400256
289613432326586368
289613432326590464
289613432330801152
289613432334995456
289613432334999553
289613432339181568
289613432347561985
289613432347574274
289613432360169473
289613432364363777
289613432372731904
289613432376930305
289613432376934401
289613432381116416
289613432381132801
289613432393695233
289613432393699328
289613432402087936
289613432406294528
289613432423071745
289613432423079936
289613432431464448
289613432431468544
289613432444030977
289613432448225280
289613432448245760
289613432465014784
289613435245830146
289613435883364352
289613436151820288
289613436336349184
289613436390875136
289613436407664640
289613436411854848
289613436420231169
289613436420247552
289613436420247553
289613436420251649
289613436437024768
289613436437032962
289613436462186497
289613436478955521
289613436495736832
289613436516700160
289613436516704256
289613436529291264
289613436529295361
289613436533473281
289613436537679872
289613436541874177
289613436541882368
289613436550250497
289613436550270976
289613436554457088
289613436562857984
289613436567031808
289613436571222016
289613436571238402
289613436592222208
289613436608999425
289613436617379841
289613436638343168
289613436638359552
289613436650917888
289613436663513088
289613436671897600
289613436701270016
289613439058448384
289613440534863874
289613440555827200
289613440560025601
289613440568414208
289613440606167040
289613440610336768
289613440618733568
289613440635518976
289613440639696896
289613440648089600
289613440656498688
289613440656502786
289613440664866816
289613440673271808
289613440677445632
289613440685858816
289613440685862912
289613440702615553
289613440702636032
289613440706818048
289613440711012352
289613440715194369
289613440727801857
289613440731975681
289613440736174080
289613440736182274
289613440748765184
289613440748765185
289613440752955393
289613440757157888
289613440761360385
289613440765546496
289613440765550592
289613440769720320
289613440769724416
289613440778117120
289613440790704128
289613440811692032
289613440820051969
289613440832647169
289613440849428480
289613440870400000
289613440878780416
289613440891363329
289613444070658048
289613444125192193
289613444414595072
289613444448141312
289613444498472960
289613444561371136
289613444624310272
289613444645257216
289613444708175872
289613444754325504
289613444779483136
289613444779499521
289613444783681536
289613444787871744
289613444792061952
289613444792074240
289613444792082432
289613444804657153
289613444808851457
289613444808855553
289613444825616385
289613444829806592
289613444829814784
289613444829822976
289613444838215680
289613444838215681
289613444842397696
289613444850798592
289613444854996993
289613444863365120
289613444871753728
289613444871766016
289613444875972609
289613444884332544
289613444884344832
289613444884344833
289613444892745729
289613444905304064
289613444913692672
289613444917915648
289613444938874880
289613444943056896
289613444955648001
289613444959830017
289613444985004032
289613444993388544
289613445005971457
289613447526756352
289613448902475776
289613448902475777
289613448940232705
289613448940244992
289613448957009921
289613448961216512
289613448965402624
289613448969592832
289613448973795329
289613448982179840
289613448998973440
289613449007333376
289613449007357952
289613449015734272
289613449024118786
289613449028317184
289613449036697602
289613449036709890
289613449045082114
289613449049300992
289613449053474816
289613449053499393
289613449061863425
289613449074442240
289613449074462720
289613449074462722
289613449078648832
289613449091219456
289613449103818752
289613449112195073
289613449116385281
289613449124794368
289613449124802560
289613449137356801
289613449149943808
289613449158344705
289613449158348801
289613449162522624
289613449166745600
289613449175130112
289613449187717120
289613449191911425
289613449225465856
289613452870287361
289613452933218305
289613453012905986
289613453046452225
289613453088407553
289613453096804353
289613453101002752
289613453147115521
289613453151309824
289613453205839873
289613453205848064
289613453205860352
289613453210054656
289613453218414592
289613453222625281
289613453222629377
289613453243592705
289613453243592706
289613453243609090
289613453247782913
289613453251993602
289613453256179712
289613453264572417
289613453268754432
289613453277134848
289613453289717760
289613453293940737
289613453302325248
289613453306499072
289613453306519552
289613453310705664
289613453319077888
289613453319098368
289613453327474689
289613453327482880
289613453352632320
289613453352644608
289613453356834817
289613453356847105
289613453369421824
289613453373628417
289613453377810434
289613453394595840
289613453402968064
289613453415550976
289613455244271616
289613455999246336
289613457391771650
289613457408544770
289613457425309698
289613457437884416
289613457437904896
289613457437904897
289613457450471424
289613457450475521
289613457454665728
289613457458860033
289613457467273216
289613457471438848
289613457475657729
289613457484034048
289613457484042240
289613457484046337
289613457492418560
289613457492422656
289613457492430849
289613457496608769
289613457496616960
289613457496625152
289613457496629248
289613457500827648
289613457504993280
289613457505009665
289613457517600768
289613457534357504
289613457538568192
289613457551134721
289613457555337218
289613457559527426
289613457580498944
289613457584689152
289613457609850880
289613457609871360
289613457609879552
289613457614061569
289613457622441984
289613457622446080
289613457635024896
289613457643421696
289613457647599617
289613457647624192
289613457647628290
289613457651814400
289613457668587523
289613461288280064
289613461414088704
289613461477019649
289613461489582080
289613461527359490
289613461531529216
289613461531553792
289613461552517120
289613461560901632
289613461560909824
289613461573472256
289613461573476353
289613461577678848
289613461586075648
289613461611241473
289613461611245570
289613461615435776
289613461623799808
289613461623820288
289613461627994113
289613461644775424
289613461644791808
289613461653176321
289613461661577216
289613461665751041
289613461665755136
289613461665759233
289613461665763328
289613461678329856
289613461682520064
289613461682536448
289613461686714369
289613461690912768
289613461690912769
289613461716086784
289613461724483585
289613461732859904
289613461745451009
289613461753823232
289613461753851904
289613461762240512
289613461770600448
289613461774811136
289613461778997248
289613461795794944
289613461812547584
289613465616777216
289613465734225920
289613465738412034
289613465738416129
289613465759408130
289613465763577856
289613465771970561
289613465776173058
289613465784557569
289613465788747776
289613465788772352
289613465792958464
289613465805520896
289613465805541376
289613465805545472
289613465809715200
289613465813909505
289613465813921792
289613465830715392
289613465834885121
289613465834897408
289613465839075328
289613465839087616
289613465839087617
289613465843273728
289613465847488512
289613465851666432
289613465855877120
289613465860063233
289613465864269824
289613465876840448
289613465885229056
289613465885241344
289613465893625856
289613465906188290
289613465918787585
289613465922981888
289613465922985985
289613465927168000
289613465927176192
289613465939763200
289613465948147714
289613465948147715
289613465952329728
289613465952350208
289613465956524032
289613465956532224
289613465956536321
289613465977511938
289613469890785281
289613469941108736
289613469949493248
289613469957881856
289613469966270464
289613469974683648
289613469983068161
289613469983076352
289613469991452672
289613469999837184
289613469999845377
289613470008238081
289613470008242176
289613470012432384
289613470016606208
289613470024998912
289613470025003008
289613470033387521
289613470041788416
289613470041792512
289613470050172928
289613470054371328
289613470062747648
289613470066958337
289613470075334656
289613470087905280
289613470087913473
289613470096297984
289613470104702976
289613470108880896
289613470108897281
289613470113087488
289613470113091584
289613470113091586
289613470125654016
289613470129876992
289613470138249216
289613470155018240
289613470167625728
289613470192783360
289613470201155586
289613470213758976
289613470217928704
289613473976025089
289613474043138048
289613474114445313
289613474114461696
289613474122825728
289613474143825920
289613474156380160
289613474177359873
289613474189946882
289613474189959169
289613474194153472
289613474198335489
289613474202533888
289613474206720001
289613474206724096
289613474210906113
289613474210910209
289613474210922496
289613474210934784
289613474223501312
289613474227707904
289613474227707905
289613474236096512
289613474236100608
289613474244460544
289613474252853249
289613474252857344
289613474252861440
289613474261266432
289613474261266433
289613474265460736
289613474273820672
289613474273828864
289613474273849344
289613474282213376
289613474282233856
289613474282237952
289613474290597888
289613474290610176
289613474290622464
289613474294804480
289613474307383298
289613474315771905
289613474315792384
289613474319958016
289613474328367104
289613474357731328
289613474370297856
289613474370301952
289613476505190401
289613477935460352
289613478199701504
289613478241644545
289613478275194881
289613478300360706
289613478329724928
289613478333911040
289613478346510337
289613478354903040
289613478359085056
289613478367481857
289613478371663872
289613478388445184
289613478388445185
289613478401015808
289613478401032192
289613478401036289
289613478409433090
289613478417821696
289613478426202112
289613478434586624
289613478438768640
289613478442958848
289613478447153152
289613478447165440
289613478455545856
289613478455554048
289613478468153344
289613478472339456
289613478476521472
289613478480719872
289613478484901888
289613478484905985
289613478493298688
289613478493310976
289613478518480896
289613478526849025
289613478526857217
289613478526869505
289613478531043329
289613478556213248
289613478556217344
289613478560403458
289613478602371072
289613478610743297
289613482054262784
289613482322710528
289613482394001410
289613482419159042
289613482431762432
289613482456920065
289613482469515264
289613482482081792
289613482486292480
289613482490490880
289613482498867200
289613482507255808
289613482528231424
289613482544992256
289613482549211137
289613482557587456
289613482565971968
289613482570153984
289613482574348288
289613482586935296
289613482586939392
289613482586943488
289613482595328000
289613482595344384
289613482599526401
289613482603712512
289613482607902720
289613482607910912
289613482607910914
289613482628874240
289613482637287424
289613482641481728
289613482645659648
289613482649845760
289613482666647552
289613482670821376
289613482670841857
289613482670845952
289613482679209984
289613482679209985
289613482683400192
289613482687614976
289613482687623168
289613482691801088
289613482708582400
289613482716975104
289613482733760512
289613484495355905
289613484910579712
289613486437330945
289613486529581056
289613486554771456
289613486579937280
289613486655410177
289613486659608576
289613486672203776
289613486697365504
289613486747684864
289613486756073473
289613486760292353
289613486785441792
289613486789640192
289613486802219008
289613486806429696
289613486818983936
289613486819000320
289613486835777537
289613486835777538
289613486844174336
289613486844174337
289613486856732673
289613486856744961
289613486856744962
289613486856749056
289613486860955648
289613486869331968
289613486869340160
289613486886096897
289613486890303488
289613486894485505
289613486902898688
289613486915469313
289613486932238336
289613486932246529
289613486940647424
289613486944817152
289613486944825344
289613486944841728
289613486949031936
289613486961610752
289613486961618944
289613486974189569
289613487003549696
289613487024517122
289613487074852864
289613489369124865
289613490820362242
289613490828759041
289613490832953345
289613490879074304
289613490904264704
289613490912645120
289613490916847616
289613490929401857
289613490929405952
289613490929430528
289613490933612544
289613490942009345
289613490950385664
289613490954575872
289613490958790657
289613490962972672
289613490962972673
289613490971361280
289613490975563776
289613490983931904
289613490983940098
289613490992328704
289613491000713216
289613491000721409
289613491004911616
289613491009093632
289613491017510912
289613491017510913
289613491030065152
289613491038453761
289613491042672640
289613491051057152
289613491055251457
289613491076222976
289613491093000192
289613491097182210
289613491097182215
289613491101396993
289613491113975809
289613491118166016
289613491134947328
289613491151708161
289613493131419648
289613493362118658
289613494930771970
289613494976933888
289613495039823872
289613495077593091
289613495098552321
289613495102750720
289613495140507648
289613495144693760
289613495153094658
289613495161458689
289613495199223809
289613495211786240
289613495228583936
289613495228592128
289613495232774144
289613495241150464
289613495257923584
289613495270531072
289613495274700800
289613495274704896
289613495283105792
289613495291478016
289613495295688704
289613495316656128
289613495316668416
289613495316672512
289613495320842241
289613495320866818
289613495333421056
289613495337639936
289613495341826048
289613495350214656
289613495354408961
289613495354413056
289613495371173888
289613495396343808
289613495404736513
289613495413129216
289613495417311232
289613495417319424
289613495417323520
289613495417335809
289613499016028161
289613499255107584
289613499255115776
289613499301236737
289613499301249024
289613499313840128
289613499318022144
289613499330605056
289613499334799360
289613499334815744
289613499338985472
289613499343196160
289613499347369984
289613499347374080
289613499347382272
289613499351564289
289613499355770880
289613499355779072
289613499359952897
289613499359961088
289613499372556289
289613499376730113
289613499380948993
289613499385122816
289613499393527808
289613499401912320
289613499401920512
289613499406102528
289613499418701824
289613499422875648
289613499427086336
289613499431268352
289613499435479040
289613499443859456
289613499456430080
289613499460624385
289613499464835072
289613499469004800
289613499469004802
289613499469017088
289613499473215488
289613499477409793
289613499489996801
289613499510956032
289613499510960128
289613499510964224
289613499527745536
289613499544502272
289613501641666560
289613503029993472
289613503105478657
289613503306821632
289613503361327104
289613503369736192
289613503386505217
289613503394885632
289613503399079937
289613503428452352
289613503445225472
289613503449399296
289613503449399297
289613503457787904
289613503466176512
289613503487164416
289613503495557120
289613503503933440
289613503512326145
289613503516536832
289613503520710656
289613503520731136
289613503524913152
289613503524921344
289613503537487872
289613503537500160
289613503541673984
289613503554256896
289613503554265089
289613503554269184
289613503558467584
289613503566860288
289613503587840000
289613503596204033
289613503596228608
289613503604617216
289613503613005824
289613503646531584
289613503671721985
289613503671721986
289613503675895809
289613503675908096
289613503680110592
289613503696891904
289613503701065728
289613503730421760
289613503730442241
289613505542377472
289613507392061440
289613507534680066
289613507543052288
289613507635335168
289613507643723777
289613507660492800
289613507660505088
289613507668893696
289613507673088001
289613507689840640
289613507689861120
289613507702448129
289613507723399168
289613507723407362
289613507723411456
289613507727601665
289613507731783680
289613507731795968
289613507735990273
289613507736006656
289613507744382976
289613507752779776
289613507756978176
289613507765366784
289613507773726720
289613507773739009
289613507790532608
289613507794714624
289613507794714625
289613507794726912
289613507798917120
289613507807301632
289613507815673856
289613507815690241
289613507815698432
289613507815698433
289613507828269057
289613507828277248
289613507840851968
289613507845058560
289613507853430784
289613507870199808
289613507895390209
289613507903750145
289613507916341250
289613511091449856
289613511145967616
289613511661858816
289613511674454016
289613511817052161
289613511842226176
289613511846416384
289613511854788608
289613511854813184
289613511875768320
289613511879954432
289613511913504768
289613511913517057
289613511917719553
289613511921917953
289613511926112256
289613511942881280
289613511947075586
289613511951253505
289613511951282177
289613511959650304
289613511959654400
289613511968043009
289613511972237312
289613511976431616
289613511976431617
289613511980621825
289613511984812032
289613511984824320
289613511989002240
289613511989006336
289613511989022721
289613511993196545
289613512001589249
289613512014172160
289613512018362368
289613512018382849
289613512018386944
289613512030957568
289613512035164160
289613512056127488
289613512056131584
289613512068718592
289613512081281024
289613512085499904
289613512106446848
289613515860353024
289613515914891264
289613515940044800
289613515969417217
289613516015558657
289613516019728384
289613516019736576
289613516019736578
289613516019752960
289613516028145664
289613516028145665
289613516044902401
289613516053291008
289613516057497601
289613516065882113
289613516065890304
289613516070076416
289613516074266624
289613516082659328
289613516086857728
289613516086861824
289613516086865921
289613516091039744
289613516095229952
289613516116226048
289613516120412160
289613516124590081
289613516128800768
289613516133003264
289613516141363200
289613516141371392
289613516145569792
289613516145586177
289613516149764096
289613516149772288
289613516153946112
289613516153954304
289613516158160896
289613516158169088
289613516162334720
289613516166537217
289613516170752000
289613516174942209
289613516179116033
289613516187529216
289613516191703040
289613516204298240
289613518402109440
289613519148695552
289613519685554177
289613519849152512
289613519962386433
289613520033693697
289613520130174976
289613520163729409
289613520222420994
289613520222441472
289613520255979521
289613520272760832
289613520276975617
289613520281169920
289613520293732352
289613520293732353
289613520293740544
289613520306315264
289613520310513665
289613520318914560
289613520327290880
289613520335675392
289613520360837120
289613520369233920
289613520373420032
289613520377634816
289613520381820928
289613520394395648
289613520402780160
289613520402784256
289613520406994945
289613520411176960
289613520432160768
289613520436350976
289613520436350977
289613520448925696
289613520453115904
289613520461504513
289613520482476032
289613520486686720
289613520490860544
289613520499245056
289613520503468032
289613520503468033
289613520507662336
289613522588008448
289613524152496128
289613524433530880
289613524450295808
289613524467056640
289613524467060736
289613524471263232
289613524483862528
289613524488048642
289613524488056832
289613524500623360
289613524500639744
289613524504805376
289613524513206273
289613524521598976
289613524550950912
289613524550967297
289613524555145216
289613524559335424
289613524571934720
289613524580306944
289613524580306945
289613524580315136
289613524584521728
289613524592893952
289613524597092352
289613524601278464
289613524601298944
289613524613873665
289613524618067968
289613524618067969
289613524618080256
289613524622254081
289613524643237888
289613524647432192
289613524659998720
289613524660023296
289613524664201216
289613524672581632
289613524693561344
289613524697767937
289613524714520576
289613524722925568
289613524735512576
289613524756467712
289613524760686592
289613528430698496
289613528497786880
289613528527163392
289613528556531712
289613528594272257
289613528602652672
289613528619421697
289613528627810304
289613528644595713
289613528644608000
289613528652980224
289613528657174528
289613528657178624
289613528657190912
289613528661389312
289613528665567232
289613528673951744
289613528673955840
289613528673964032
289613528673968130
289613528678146049
289613528678158338
289613528682332160
289613528690728960
289613528690741248
289613528694931456
289613528699129856
289613528707510273
289613528720080896
289613528724299777
289613528728494080
289613528732692480
289613528741064704
289613528749461504
289613528753643520
289613528757858304
289613528766230528
289613528795602944
289613528808169472
289613528812355584
289613528820748289
289613528824963072
289613528829145089
289613528850112512
289613531266031616
289613532381728768
289613532478181377
289613532788576256
289613532792770560
289613532801155073
289613532809527296
289613532813721601
289613532826333184
289613532843106304
289613532843110400
289613532855685120
289613532859867137
289613532864065536
289613532868263936
289613532889219072
289613532897615872
289613532897628160
289613532906008576
289613532914397184
289613532935356416
289613532935368704
289613532935376896
289613532943757312
289613532947947520
289613532952137730
289613532952141824
289613532964732928
289613532964741120
289613532977303552
289613532977315840
289613532985712640
289613532989882368
289613532994097152
289613533010866176
289613533015072768
289613533019267075
289613533023461376
289613533031837696
289613533036023809
289613533036032001
289613533044416512
289613533056991232
289613533057007616
289613536777347072
289613536953499648
289613537024815104
289613537062580224
289613537083543552
289613537087746049
289613537091911680
289613537091919872
289613537096105985
289613537096110080
289613537100328960
289613537104494593
289613537108701184
289613537117085697
289613537117097984
289613537121296384
289613537125486592
289613537129660416
289613537129660417
289613537129668608
289613537129672704
289613537129680896
289613537133858816
289613537142243328
289613537146454017
289613537150640129
289613537150644224
289613537154842624
289613537154842625
289613537159041024
289613537167409152
289613537171619841
289613537175814144
289613537175818240
289613537180000256
289613537180000257
289613537180016640
289613537188392960
289613537192579072
289613537205170176
289613537209372673
289613537213558784
289613537221939200
289613537230331904
289613537242906624
289613537242918912
289613537272274944
289613537280659456
289613540522881025
289613541097476096
289613541214932994
289613541223301121
289613541231714304
289613541256871937
289613541269446657
289613541282025472
289613541282050048
289613541294604288
289613541294608384
289613541294620672
289613541311401984
289613541323976704
289613541328158720
289613541336551424
289613541336559616
289613541340741632
289613541344960512
289613541349134336
289613541349138432
289613541353324544
289613541357527041
289613541361713152
289613541365915648
289613541370101760
289613541374308352
289613541374324737
289613541407850496
289613541412044800
289613541416243200
289613541420453888
289613541441413120
289613541445599233
289613541449809921
289613541453991936
289613541454000129
289613541470769154
289613541470785536
289613541474975744
289613541483376640
289613541491757056
289613541500133376
289613541516931072
289613541525299200
289613541537882113
289613544138354688
289613544952049664
289613545061109761
289613545186930688
289613545216290816
289613545220472833
289613545300172800
289613545337937920
289613545400836096
289613545413439489
289613545434390528
289613545438593024
289613545446973440
289613545446981633
289613545455353857
289613545455370240
289613545459572736
289613545463750656
289613545472139264
289613545480527872
289613545480527873
289613545480531968
289613545484734464
289613545493102592
289613545518280705
289613545543454720
289613545551851520
289613545564413952
289613545564426241
289613545568612352
289613545581211648
289613545589587968
289613545602154496
289613545618952192
289613545635729408
289613545644109825
289613545648312320
289613545656688640
289613545656700929
289613545665097728
289613545681850369
289613545681854465
289613545686069248
289613549490286592
289613549532217344
289613549557391360
289613549557391362
289613549565775872
289613549578371072
289613549607714816
289613549616123904
289613549620297730
289613549632897024
289613549632905216
289613549641297921
289613549649678336
289613549649686528
289613549658075137
289613549666435072
289613549666463745
289613549670633472
289613549670649857
289613549670649858
289613549674827776
289613549687406592
289613549687406593
289613549691629569
289613549695807488
289613549700018177
289613549704187904
289613549708394497
289613549708394498
289613549712588800
289613549716787200
289613549733572608
289613549733572612
289613549737742336
289613549741940736
289613549741953024
289613549754523648
289613549758713856
289613549758730240
289613549767110657
289613549767127040
289613549783904256
289613549792280576
289613549796474881
289613549821628416
289613549821636609
289613552719912960
289613552803790848
289613553269370880
289613553655222272
289613553667801088
289613553718145024
289613553734938624
289613553751715840
289613553755881472
289613553772675072
289613553781059584
289613553797824512
289613553835589632
289613553848176641
289613553852375040
289613553856569344
289613553864962049
289613553873330176
289613553894313984
289613553902706690
289613553911074817
289613553911091200
289613553919483904
289613553923674112
289613553927864320
289613553940430848
289613553940455424
289613553944633344
289613553948823552
289613553948839936
289613553953026048
289613553957228544
289613553957236736
289613553965600768
289613553969811456
289613553994960896
289613553994977281
289613554007539712
289613554011742208
289613554011754496
289613554036920321
289613554036928512
289613554041110528
289613554057891840
289613554062077952
289613554116603904
289613556415078400
289613557765648385
289613558017310720
289613558025691136
289613558038282241
289613558042484736
289613558059249664
289613558059257856
289613558063460352
289613558067634176
289613558071828480
289613558088613888
289613558092816384
289613558105374720
289613558109573120
289613558113783808
289613558113787904
289613558117982210
289613558122164224
289613558122172417
289613558126374915
289613558130544641
289613558130561024
289613558134755331
289613558143148032
289613558143148033
289613558151516161
289613558151524353
289613558155722752
289613558159929345
289613558176690178
289613558180880384
289613558193463296
289613558193463298
289613558197649409
289613558197653504
289613558206046208
289613558206050304
289613558214451201
289613558214455296
289613558231220224
289613558294142976
289613561880268800
289613562010300416
289613562110943232
289613562165469184
289613562190635008
289613562224201728
289613562236764161
289613562236780544
289613562249363457
289613562257743872
289613562257743873
289613562261950465
289613562270343168
289613562278711296
289613562282901505
289613562287116288
289613562291310592
289613562303897601
289613562308075521
289613562316472320
289613562320678913
289613562324856832
289613562329055232
289613562329055233
289613562333233152
289613562333237248
289613562337439744
289613562358419457
289613562358423552
289613562362605568
289613562366795776
289613562375176192
289613562379378688
289613562383581184
289613562383593473
289613562387775488
289613562391973889
289613562421325824
289613562429726720
289613562438115328
289613562450694144
289613562454867968
289613562463281152
289613562480050177
289613564438798336
289613564900171776
289613565780975616
289613566003273728
289613566217158658
289613566305259521
289613566309453824
289613566313639938
289613566313639939
289613566338818050
289613566347182080
289613566380736512
289613566389133312
289613566397526016
289613566401728512
289613566410108928
289613566422679552
289613566431080449
289613566435266560
289613566443651072
289613566443659266
289613566443667456
289613566447874048
289613566452039680
289613566452043776
289613566452060160
289613566456258560
289613566464626689
289613566464630784
289613566464638979
289613566468820992
289613566477205504
289613566477230081
289613566485598208
289613566485622784
289613566489796610
289613566514970624
289613566514982912
289613566523342848
289613566523355136
289613566523367424
289613566531739648
289613566535925761
289613566540128256
289613566540132352
289613566573694977
289613568926707713
289613570017218561
289613570428256256
289613570461818880
289613570554077184
289613570587627520
289613570600210432
289613570600235008
289613570612817920
289613570625400832
289613570637963264
289613570646364160
289613570654736384
289613570658951170
289613570671509505
289613570671538176
289613570675716096
289613570684100608
289613570688303105
289613570692493314
289613570700869632
289613570705088513
289613570709286913
289613570726039552
289613570730229760
289613570734448640
289613570751217664
289613570759589888
289613570759614465
289613570763796480
289613570763804672
289613570767998976
289613570772197378
289613570784772096
289613570797363200
289613570797367296
289613570814128129
289613570818338816
289613570822508544
289613570822533120
289613570826702848
289613570830893057
289613570856087552
289613570868670464
289613572965822465
289613573045493760
289613574714834944
289613574790316032
289613574790340609
289613574802903040
289613574802911232
289613574802915328
289613574802923521
289613574832287744
289613574836473856
289613574840676352
289613574849056768
289613574870016001
289613574870032386
289613574870032387
289613574874218496
289613574874230784
289613574878400512
289613574878412800
289613574890995712
289613574899380224
289613574899388416
289613574903570433
289613574916145152
289613574916145153
289613574916149248
289613574916173824
289613574920343552
289613574920364032
289613574920364033
289613574924562432
289613574932926464
289613574932951041
289613574941319169
289613574970687488
289613574979059712
289613574979063809
289613574995865600
289613575000031232
289613575000039424
289613575008428032
289613575008444416
289613575021006850
289613575021006851
289613575062953984
289613577516634112
289613578963660800
289613578967859201
289613579034955776
289613579034968064
289613579039154176
289613579043344384
289613579055951872
289613579060137984
289613579072704514
289613579076923392
289613579081089025
289613579081101312
289613579093676032
289613579093676033
289613579093696514
289613579097882624
289613579097890816
289613579102076928
289613579102085120
289613579118837761
289613579118858241
289613579118866433
289613579123032064
289613579131428864
289613579131441152
289613579139809281
289613579144019968
289613579144032256
289613579148218368
289613579148222464
289613579169181697
289613579173384193
289613579177578496
289613579181764608
289613579181772800
289613579185967104
289613579198545920
289613579219505152
289613579219505153
289613579223707649
289613579223715840
289613579261468672
289613579278249985
289613582751109120
289613583128592384
289613583153782784
289613583157972992
289613583162150912
289613583187320832
289613583191523328
289613583199895552
289613583204093952
289613583204102144
289613583204106240
289613583229263873
289613583229280256
289613583229284352
289613583233458176
289613583246049280
289613583254433793
289613583258619904
289613583258632193
289613583262826497
289613583262838784
289613583271215105
289613583275393024
289613583279591424
289613583283789824
289613583292178432
289613583304753152
289613583304781826
289613583308959744
289613583308976128
289613583313154048
289613583313166337
289613583313170432
289613583317340160
289613583317360641
289613583321550848
289613583325732865
289613583334125568
289613583346712577
289613583346724864
289613583350902784
289613583355109376
289613583367696384
289613583371874304
289613583371878400
289613583413813248
289613586702139392
289613586794434560
289613587062849536
289613587100618753
289613587142553600
289613587268390912
289613587318722562
289613587322900481
289613587381624832
289613587385835520
289613587398410240
289613587406807040
289613587406811137
289613587419394048
289613587423576064
289613587431956480
289613587431968768
289613587436171264
289613587440365569
289613587444559872
289613587448733696
289613587457134592
289613587461324800
289613587465531393
289613587469701120
289613587473895424
289613587473907713
289613587473911808
289613587473920002
289613587486482433
289613587494891520
289613587499061249
289613587499065344
289613587507466240
289613587507470336
289613587511652352
289613587524235264
289613587528433664
289613587541016576
289613587549388800
289613587574566912
289613587578773504
289613587595526145
289613587595530241
289613587624886272
289613587624898560
289613587629088769
289613591445921793
289613591513006080
289613591559151616
289613591609503744
289613591626260480
289613591626276864
289613591634653184
289613591638843392
289613591643049984
289613591651426304
289613591655632896
289613591668195330
289613591668215808
289613591672406018
289613591680806912
289613591689175041
289613591689195520
289613591693365248
289613591697571840
289613591697580033
289613591701770240
289613591705960448
289613591714353152
289613591718555648
289613591726923776
289613591726944257
289613591739502592
289613591752089601
289613591760474112
289613591773077504
289613591773081600
289613591777267712
289613591781457921
289613591785639936
289613591785639937
289613591794024448
289613591794053120
289613591798226944
289613591798231041
289613591806607361
289613591810809858
289613591819206656
289613591819206658
289613591827587072
289613591840178176
289613591844376577
289613591861137408
289613591877918720
289613591877918721
289613595535364096
289613595564720130
289613595682148352
289613595749253120
289613595753476096
289613595766034433
289613595766046720
289613595770224640
289613595778613248
289613595782832128
289613595787022336
289613595807981569
289613595812188160
289613595820580864
289613595828948992
289613595828953088
289613595828961280
289613595833151489
289613595858329600
289613595862507521
289613595870908416
289613595875086336
289613595875090433
289613595883479040
289613595891888128
289613595896066048
289613595900260352
289613595904450560
289613595904450562
289613595917025280
289613595917045760
289613595925442561
289613595933806592
289613595946385409
289613595958972417
289613595971579904
289613595975749632
289613595975753730
289613595988332544
289613595988353024
289613595988353025
289613595988353026
289613595988353027
289613599851294721
289613599863877632
289613599876456448
289613599914196992
289613599939391488
289613599968722945
289613599968735232
289613599972929536
289613599985508352
289613599989723136
289613600002301952
289613600019054592
289613600019058688
289613600027447297
289613600035848192
289613600040026112
289613600052613121
289613600052617217
289613600052633600
289613600056832000
289613600065220608
289613600069406720
289613600073580544
289613600077795328
289613600086179840
289613600086188032
289613600094556160
289613600094572544
289613600098746368
289613600107151360
289613600107155457
289613600111329280
289613600115523584
289613600115544065
289613600119721984
289613600123912192
289613600128106496
289613600128126976
289613600132304896
289613600140709888
289613600144891905
289613600157491200
289613600165879810
289613600170057728
289613600207806464
289613600228773888
289613600237178881
289613602464346113
289613603877814272
289613603890409472
289613603970117632
289613604020441089
289613604028809216
289613604070772736
289613604095942656
289613604137873409
289613604142071809
289613604146257920
289613604154638336
289613604163047424
289613604175613952
289613604179816448
289613604184014848
289613604200792064
289613604225953792
289613604225970176
289613604230144002
289613604230144004
289613604230160384
289613604234338304
289613604238540800
289613604238544896
289613604242735104
289613604242743297
289613604242743298
289613604251107328
289613604255301633
289613604263698433
289613604272082944
289613604272099330
289613604276281344
289613604280475648
289613604301467648
289613604305649664
289613604314038272
289613604314046464
289613604318224384
289613604322430976
289613604339191810
289613604339216385
289613604360163328
289613604368568320
289613605803024384
289613606214053888
289613607476543488
289613607573004288
289613608059564032
289613608072118272
289613608160227328
289613608323776512
289613608340574208
289613608348962816
289613608353140738
289613608361529345
289613608378310656
289613608382500864
289613608386703360
289613608386707456
289613608390914048
289613608399294464
289613608403496960
289613608411885568
289613608416055298
289613608416055299
289613608420245504
289613608424448000
289613608428654592
289613608432840704
289613608449634305
289613608453820416
289613608466399234
289613608466411520
289613608491569152
289613608495755264
289613608495767552
289613608495767553
289613608499945473
289613608508325888
289613608508329984
289613608525111296
289613608525115393
289613608529321984
289613608537698304
289613608537706496
289613608554467328
289613608567070720
289613608583847936
289613610660028416
289613611960238081
289613612358717440
289613612442591232
289613612522295296
289613612539072513
289613612543246337
289613612543270912
289613612551647232
289613612560044032
289613612568432640
289613612572606464
289613612572635136
289613612576808960
289613612581023744
289613612589404160
289613612593606656
289613612597780481
289613612601978880
289613612601982977
289613612601995264
289613612606185472
289613612610355200
289613612614569984
289613612627148800
289613612627152896
289613612643909633
289613612643934209
289613612648108033
289613612648128512
289613612652314624
289613612652318720
289613612669083649
289613612673290240
289613612677492737
289613612681678849
289613612694265856
289613612698435584
289613612698447873
289613612698451969
289613612711034880
289613612715229184
289613612719427585
289613612736200705
289613614225162240
289613614816559104
289613616326508544
289613616347496449
289613616431366144
289613616540438528
289613616624312321
289613616657874944
289613616704000001
289613616729161728
289613616729182208
289613616762736642
289613616771112960
289613616771117056
289613616775299074
289613616775327744
289613616779505664
289613616792080384
289613616796274688
289613616796278784
289613616808882176
289613616808882177
289613616808882180
289613616821448704
289613616821460994
289613616829837312
289613616834043904
289613616838221825
289613616838242305
289613616855007232
289613616859209728
289613616867590144
289613616867602434
289613616871780352
289613616875962368
289613616875966464
289613616880173056
289613616884371456
289613616901132288
289613616909529088
289613616913739777
289613616926314496
289613616947294208
289613616955658240
289613616964046848
289613616968253440
289613619048611840
289613619233189888
289613620877348865
289613620889919488
289613620894113792
289613620906708992
289613620927660033
289613620927660034
289613620931866625
289613620940242944
289613620952825857
289613620957032450
289613620957036544
289613620973817856
289613620973817857
289613620973821952
289613620986408962
289613620990590977
289613621007364096
289613621011550210
289613621015752704
289613621015760896
289613621028323328
289613621032534016
289613621040910336
289613621049307137
289613621053501440
289613621053517824
289613621070295040
289613621070295041
289613621074477056
289613621087064066
289613621103824896
289613621103824897
289613621108015104
289613621112221696
289613621116428288
289613621120602112
289613621124812800
289613621133193216
289613621137383425
289613621145792513
289613621158354944
289613621170958336
289613621187706880
289613621191925760
289613622454398976
289613623528144896
289613624618659840
289613624643842048
289613624819978240
289613624933220352
289613625117769729
289613625121988609
289613625130356736
289613625130360832
289613625155526656
289613625155543041
289613625163919360
289613625168105472
289613625172295681
289613625172303872
289613625176489984
289613625180708864
289613625205854209
289613625210052608
289613625218441216
289613625222627329
289613625222643712
289613625222656000
289613625226829824
289613625226833920
289613625226850304
289613625226850305
289613625231044609
289613625235230721
289613625239425024
289613625243619328
289613625243623424
289613625251999744
289613625252012032
289613625260384257
289613625264594944
289613625268785152
289613625281372161
289613625298124800
289613625302319105
289613625319108609
289613625323294720
289613625327497216
289613625331683328
289613625352654848
289613625352671233
289613625377828864
289613627441422336
289613627877650432
289613629173682176
289613629203050497
289613629261742081
289613629291106304
289613629295308801
289613629312077824
289613629333073921
289613629341437952
289613629345648640
289613629349842944
289613629354037248
289613629370793984
289613629374996480
289613629374996481
289613629383385088
289613629387587584
289613629391765504
289613629391794177
289613629395963904
289613629395968000
289613629408542720
289613629412737024
289613629421133824
289613629421142016
289613629425319936
289613629425324032
289613629433712640
289613629437931520
289613629442097152
289613629442121729
289613629454684160
289613629458886656
289613629463072768
289613629467262976
289613629471457280
289613629471465472
289613629488234497
289613629488238592
289613629492441088
289613629530181632
289613629555363841
289613629567926273
289613629576331264
289613631883210752
289613633258930176
289613633414111232
289613633489616896
289613633502199810
289613633518981121
289613633527377920
289613633531551744
289613633535741952
289613633544151040
289613633544151041
289613633548341248
289613633560903680
289613633560932353
289613633569312768
289613633581891584
289613633581899776
289613633590272001
289613633590284288
289613633594474497
289613633602859008
289613633607053312
289613633619632128
289613633623834624
289613633623842816
289613633628012544
289613633632223233
289613633632235520
289613633640615936
289613633648984067
289613633669955585
289613633682554880
289613633690955778
289613633703522304
289613633716101120
289613633716113408
289613633716121600
289613633720307712
289613633724481537
289613633732886528
289613633732890625
289613633737093120
289613633753845760
289613633787408384
289613633791614976
289613635884552192
289613636589199360
289613636886990849
289613637688107008
289613637688119296
289613637688127488
289613637704904707
289613637738438656
289613637746819072
289613637746847744
289613637755236352
289613637759406080
289613637771993088
289613637772001280
289613637776195584
289613637776203776
289613637784571904
289613637784588288
289613637788786689
289613637788790785
289613637792960512
289613637797150720
289613637822324736
289613637839122432
289613637851680768
289613637860085761
289613637864263681
289613637868470272
289613637868478465
289613637872648192
289613637872648193
289613637872676864
289613637876842496
289613637885251584
289613637885255680
289613637889437696
289613637889437699
289613637897834496
289613637902008320
289613637914615809
289613637914619905
289613637927182336
289613637927190528
289613637935583232
289613637935587328
289613637948149760
289613637969145856
289613637985906689
289613640892575744
289613641819508736
289613641840463872
289613641857265664
289613641878224896
289613641903378433
289613641907568640
289613641915969536
289613641915973632
289613641920172032
289613641924374529
289613641928548352
289613641932763136
289613641936941057
289613641941131264
289613641945333761
289613641949511682
289613641949532160
289613641953730561
289613641953734656
289613641966309376
289613641970491392
289613641974693889
289613641978871808
289613641978888192
289613641987284992
289613641995653120
289613641995661312
289613642004054017
289613642012454912
289613642016620544
289613642016641025
289613642020835328
289613642025021440
289613642029232128
289613642037596160
289613642045988864
289613642054369281
289613642058567680
289613642062778368
289613642075369472
289613642079547392
289613642083758080
289613642108903424
289613644285739008
289613645963489280
289613646005420032
289613646030585856
289613646085115905
289613646127038464
289613646127050752
289613646139621376
289613646148038656
289613646152212481
289613646152212483
289613646156423168
289613646156427264
289613646164787200
289613646168985600
289613646181576705
289613646185758720
289613646189977601
289613646194147328
289613646194171905
289613646194176002
289613646198358016
289613646198366208
289613646210928640
289613646231912448
289613646236110848
289613646244507648
289613646257086464
289613646257090560
289613646261264384
289613646269665280
289613646273843200
289613646282235904
289613646282235905
289613646286430209
289613646299025409
289613646307397632
289613646307401728
289613646307418112
289613646311616513
289613646315802624
289613646328385538
289613646357733376
289613646370316288
289613646387109888
289613646391279618
289613649830621185
289613650187141121
289613650250043392
289613650254233600
289613650291982336
289613650304593920
289613650308763649
289613650312962051
289613650321358848
289613650329735168
289613650329743360
289613650333925376
289613650338148352
289613650342330368
289613650354905089
289613650359103489
289613650363314178
289613650367479808
289613650367479809
289613650375876608
289613650388471809
289613650401038338
289613650405244928
289613650409443328
289613650413633536
289613650426208256
289613650443001856
289613650447175680
289613650447179776
289613650451369984
289613650455584769
289613650459766785
289613650459783169
289613650463952896
289613650463961088
289613650468155392
289613650468171777
289613650476535808
289613650476548097
289613650480750593
289613650480750594
289613650493317122
289613650505904128
289613650510086145
289613650510110720
289613650526892033
289613650547859456
289613653693575169
289613654213664768
289613654222073856
289613654402412544
289613654444367872
289613654452748289
289613654456954880
289613654465327104
289613654507261952
289613654519844864
289613654528237568
289613654528241664
289613654553423872
289613654561787904
289613654561800192
289613654570201089
289613654578577408
289613654591156224
289613654591164416
289613654595362816
289613654595366913
289613654607945728
289613654612115457
289613654612135937
289613654612140032
289613654612144128
289613654616309760
289613654616313856
289613654624722944
289613654624722945
289613654628896768
289613654628904963
289613654637289473
289613654641491968
289613654649876480
289613654654070787
289613654670860288
289613654675042304
289613654683430913
289613654687637504
289613654696013824
289613654708584449
289613654716993537
289613654716993538
289613656424067073
289613656684109824
289613658613497858
289613658621890560
289613658676404224
289613658676420608
289613658693177344
289613658709970944
289613658709975041
289613658722562048
289613658730934272
289613658747727872
289613658751918080
289613658756116480
289613658760282112
289613658768670720
289613658768670721
289613658768683009
289613658768699392
289613658777075712
289613658777083904
289613658777088000
289613658781282305
289613658793861120
289613658798055424
289613658806431744
289613658806439937
289613658810638337
289613658819031040
289613658831613952
289613658839982080
289613658852560896
289613658856771584
289613658865147904
289613658865160193
289613658869350401
289613658869350402
289613658869362690
289613658877722625
289613658881925121
289613658894512128
289613658902917120
289613658915491841
289613658919682050
289613658936471553
289613658990993410
289613662539370496
289613662568718337
289613662786834432
289613662795223040
289613662845542401
289613662849744896
289613662891692032
289613662900064256
289613662912643072
289613662912643073
289613662929424384
289613662933614592
289613662946217984
289613662958796800
289613662967193600
289613662967193601
289613662971367424
289613662979776512
289613662992343040
289613663009136640
289613663009136641
289613663013306369
289613663021699072
289613663021699073
289613663021715456
289613663030083584
289613663042678784
289613663059447808
289613663063638016
289613663063642112
289613663063646208
289613663072030720
289613663072034817
289613663076220928
289613663076241408
289613663080427520
289613663097217024
289613663122374656
289613663134969856
289613663143333888
289613663143337984
289613663164301313
289613663168520192
289613663181090816
289613663193690113
289613666905628673
289613666968563712
289613666997923840
289613667006304256
289613667023065088
289613667044040704
289613667052433408
289613667065012225
289613667090190336
289613667102760960
289613667106947073
289613667106963456
289613667119554560
289613667123752962
289613667132116992
289613667132129281
289613667132129282
289613667132133376
289613667136331777
289613667140517888
289613667144716288
289613667153088512
289613667178266624
289613667178270720
289613667178274816
289613667182448641
289613667186655233
289613667186655234
289613667195027457
289613667195043840
289613667199225859
289613667199234048
289613667199234049
289613667211812864
289613667211816960
289613667211829248
289613667216027649
289613667224412162
289613667232796675
289613667232800768
289613667236970497
289613667236974592
289613667245371393
289613667253764096
289613667266334720
289613667270524928
289613669048918016
289613669116022784
289613671116709888
289613671204790272
289613671204802561
289613671208980480
289613671225778176
289613671250919424
289613671255117825
289613671255142401
289613671263502336
289613671263506432
289613671271907328
289613671305453568
289613671313862656
289613671322226690
289613671326433280
289613671330627585
289613671330631680
289613671339008000
289613671343218688
289613671355797505
289613671355805698
289613671359975425
289613671364186112
289613671364186113
289613671376748544
289613671376752640
289613671376773120
289613671385149440
289613671401938945
289613671406120960
289613671410315265
289613671418699777
289613671418712064
289613671422902272
289613671435476992
289613671443869697
289613671460642817
289613671473246208
289613671477420032
289613671481610240
289613671490023424
289613674161786880
289613675076124672
289613675176816641
289613675201982464
289613675361337344
289613675420069888
289613675466215424
289613675482996736
289613675491373057
289613675499749376
289613675512356864
289613675520729088
289613675529109504
289613675529134080
289613675533332480
289613675537510400
289613675545907200
289613675558494209
289613675566870528
289613675575246848
289613675575259137
289613675583635456
289613675587829760
289613675587833856
289613675608817664
289613675625590784
289613675629785088
289613675633979392
289613675642372096
289613675646566400
289613675646566401
289613675654938624
289613675654955008
289613675667537920
289613675671728128
289613675675926528
289613675680104448
289613675688493057
289613675713683456
289613675726258176
289613675743019008
289613675743047680
289613675759804416
289613675764006912
289613675768188928
289613675776573440
289613675826909184
289613677693374466
289613678968467456
289613679324954624
289613679404658688
289613679496921088
289613679551455233
289613679589203969
289613679605989376
289613679610179584
289613679656333312
289613679668887553
289613679668895744
289613679673081856
289613679673102337
289613679673110529
289613679689875456
289613679694057472
289613679694069760
289613679694077954
289613679698276352
289613679706656770
289613679710838785
289613679715024896
289613679723425792
289613679731818496
289613679744389120
289613679761162240
289613679761190912
289613679765385219
289613679769554945
289613679782146048
289613679786332160
289613679786344448
289613679786348544
289613679786348545
289613679794737152
289613679811502081
289613679824097280
289613679828275201
289613679828287488
289613679828299777
289613679840862208
289613679853457408
289613679857655808
289613679870218240
289613679886999552
289613679895404544
289613679912161281
289613683787694081
289613683817070592
289613683821268992
289613683829637121
289613683850625025
289613683854819328
289613683867385856
289613683884163072
289613683884183552
289613683892551680
289613683892572160
289613683900944384
289613683900960768
289613683905142785
289613683913539584
289613683913543680
289613683913547776
289613683926130690
289613683938689024
289613683938689026
289613683938693121
289613683938697216
289613683938701312
289613683938717696
289613683938717699
289613683942887424
289613683942899712
289613683947094016
289613683951288320
289613683968057345
289613683968073729
289613683972247552
289613683972268033
289613683976450048
289613683980632064
289613683984826369
289613683989024769
289613683993231360
289613683993243648
289613684001603584
289613684005818368
289613684005826561
289613684022575105
289613684047753218
289613684089688064
289613684089696257
289613687440936960
289613687541624832
289613687893942273
289613687902334976
289613687923290112
289613688007163904
289613688023945216
289613688028135425
289613688028147712
289613688032342017
289613688036540416
289613688057499649
289613688057524224
289613688065884160
289613688070086656
289613688099450880
289613688103645185
289613688107827201
289613688107831296
289613688107855873
289613688112033793
289613688116228096
289613688124616705
289613688124616706
289613688132993024
289613688141389825
289613688141402112
289613688141402113
289613688145584129
289613688149798912
289613688153980928
289613688158175233
289613688179142656
289613688179154944
289613688208494592
289613688208506880
289613688221073408
289613688221089792
289613688237867008
289613688246251521
289613688258822144
289613688288190466
289613689869463552
289613690406309888
289613690645393408
289613692025311232
289613692067266561
289613692079849473
289613692113416192
289613692130193409
289613692151144449
289613692197289984
289613692201484289
289613692209881088
289613692218253312
289613692218261504
289613692222464000
289613692243435520
289613692256002048
289613692260208640
289613692260216832
289613692264386560
289613692268576768
289613692272783360
289613692272795648
289613692285358080
289613692285358081
289613692293746688
289613692297957377
289613692306350080
289613692318908418
289613692323127296
289613692327297024
289613692327325696
289613692331507712
289613692339900416
289613692339908608
289613692352466944
289613692365058048
289613692381835265
289613692390223873
289613692398624768
289613692407013376
289613692419579904
289613692427976705
289613692432162816
289613692432166912
289613692444741632
289613696144130048
289613696227999744
289613696240586752
289613696265760768
289613696316108800
289613696324497408
289613696379006976
289613696379011072
289613696383188992
289613696395800576
289613696404189184
289613696412561408
289613696429350912
289613696437727233
289613696446111744
289613696446111745
289613696454512641
289613696454520832
289613696467079168
289613696483860480
289613696492240896
289613696504832000
289613696504836096
289613696504852480
289613696509046784
289613696513228800
289613696517427202
289613696525819905
289613696534200320
289613696546779136
289613696550977536
289613696584536064
289613696588730368
289613696605499393
289613696605507586
289613696605511680
289613696605515778
289613696618082304
289613696655843328
289613696697786369
289613700309057536
289613700388773890
289613700439085057
289613700552335361
289613700590084097
289613700590088192
289613700594290689
289613700606853120
289613700619444224
289613700619460608
289613700648820736
289613700673990656
289613700678156288
289613700678164480
289613700678184960
289613700682375168
289613700694933504
289613700694953984
289613700699156481
289613700703346688
289613700711727105
289613700711739392
289613700715909120
289613700720111617
289613700724297729
289613700728504320
289613700732690432
289613700732698624
289613700736880640
289613700741079040
289613700741083136
289613700745289728
289613700749471744
289613700749488128
289613700753674240
289613700753674241
289613700766257152
289613700803989504
289613700816568320
289613700816572416
289613700816584704
289613700820774913
289613700829151232
289613700858519552
289613700887871488
289613704671162368
289613704763416578
289613704780206080
289613704796971008
289613704796975104
289613704801157120
289613704801177600
289613704805371904
289613704817954816
289613704822157313
289613704826327040
289613704834727936
289613704838926336
289613704847319040
289613704855683073
289613704855691265
289613704859877376
289613704864096258
289613704868282368
289613704872476672
289613704872480769
289613704872484864
289613704876662784
289613704885043201
289613704897634304
289613704897638400
289613704901844992
289613704906018816
289613704906039297
289613704910229504
289613704914407424
289613704931192832
289613704935387136
289613704939589632
289613704943779841
289613704947978241
289613704956346368
289613704960565248
289613704977330177
289613704994099200
289613704994103296
289613704994115584
289613705002504192
289613705015078912
289613705031843841
289613707703619584
289613708425039872
289613708739608577
289613708865462273
289613708940947456
289613708966129664
289613708974501889
289613708974505985
289613709008048128
289613709012267008
289613709020626944
289613709045805056
289613709054181376
289613709075161088
289613709087744000
289613709096136704
289613709104521217
289613709108736001
289613709112905728
289613709117100033
289613709117108224
289613709129678849
289613709129691136
289613709129691137
289613709150679040
289613709163245568
289613709188407296
289613709188411392
289613709192617984
289613709196787713
289613709209378816
289613709217771520
289613709221974016
289613709234561024
289613709268090880
289613709272297472
289613709272305664
289613709276508161
289613709289062401
289613709289082880
289613709318443008
289613709318451200
289613711080038401
289613711239413760
289613713164611584
289613713168801792
289613713172996097
289613713181388800
289613713223323648
289613713223331840
289613713223340032
289613713235910656
289613713240104960
289613713240109056
289613713240109058
289613713252700160
289613713256878080
289613713256902656
289613713261092865
289613713269456896
289613713269473280
289613713269477378
289613713290436608
289613713303011328
289613713307217921
289613713311416320
289613713328185344
289613713336582144
289613713353347072
289613713361739776
289613713365950464
289613713370124289
289613713374314496
289613713374318593
289613713391099905
289613713395306496
289613713395314688
289613713403699200
289613713407881216
289613713416261633
289613713424646144
289613713437237248
289613713437257728
289613713445642243
289613713470783488
289613713475006464
289613715605700608
289613715878326273
289613717358931970
289613717371506688
289613717388292096
289613717405069312
289613717413437440
289613717421821952
289613717421846529
289613717463760896
289613717463789568
289613717472174080
289613717493125120
289613717497335808
289613717497344000
289613717505716224
289613717514121217
289613717518290944
289613717518303232
289613717518311424
289613717518315521
289613717543473152
289613717551865856
289613717551865857
289613717564432384
289613717568626689
289613717577019392
289613717593812992
289613717602197504
289613717606375425
289613717606391808
289613717610561536
289613717627359233
289613717631537152
289613717635751938
289613717656702977
289613717656719360
289613717673504768
289613717698670593
289613717711245312
289613717723815936
289613717723815937
289613719758045185
289613721209274368
289613721481904128
289613721544818688
289613721574195201
289613721607737344
289613721616142336
289613721624518656
289613721624530944
289613721624539136
289613721632923648
289613721641308160
289613721645486081
289613721645490176
289613721658073088
289613721666453504
289613721666465793
289613721670660096
289613721670660097
289613721674866688
289613721679052802
289613721691631617
289613721695834112
289613721700036610
289613721704206337
289613721716797440
289613721737764864
289613721737773056
289613721741963264
289613721746173952
289613721754542080
289613721758740480
289613721762926592
289613721762942976
289613721800687616
289613721809084416
289613721821663232
289613721821663234
289613721838440448
289613721842634752
289613721855221760
289613721871986690
289613724132720640
289613725223231488
289613725378428928
289613725453926401
289613725479084032
289613725604904960
289613725692997632
289613725718151168
289613725726560257
289613725743329281
289613725751709696
289613725806235648
289613725810442240
289613725810442241
289613725814620160
289613725831401472
289613725831426048
289613725835595776
289613725844000771
289613725848174592
289613725860773888
289613725864976384
289613725869158400
289613725869170688
289613725877538816
289613725919490050
289613725923696640
289613725944664064
289613725944672256
289613725957234688
289613725974028288
289613725978222592
289613725986611200
289613725999181825
289613725999190016
289613725999194114
289613726011781122
289613726011781123
289613726024339456
289613726024347648
289613726032732160
289613726057889793
289613726062092288
289613726074675200
289613728075374592
289613729732112384
289613729786634240
289613729971183616
289613729983787008
289613729992146944
289613729992159234
289613730004729856
289613730004742145
289613730008928257
289613730017333248
289613730021511169
289613730025721856
289613730046697472
289613730050891776
289613730055086080
289613730059255808
289613730063466496
289613730071838720
289613730071859200
289613730076061696
289613730101202944
289613730122194944
289613730134765568
289613730147360769
289613730147364864
289613730159939585
289613730168324097
289613730176704514
289613730180902913
289613730180911105
289613730189291520
289613730189303810
289613730197696512
289613730206056448
289613730210254848
289613730222850048
289613730222858240
289613730231238656
289613730239627264
289613730248015873
289613730260590592
289613730264793088
289613730281553920
289613730281570305
289613730281574401
289613730294145024
289613732617781248
289613733360201728
289613733762854912
289613733846712320
289613733846740993
289613733959970816
289613733980930050
289613734081622016
289613734085804032
289613734115176448
289613734131941376
289613734136143872
289613734169686016
289613734173888512
289613734190657537
289613734194847745
289613734194847746
289613734203232256
289613734207438848
289613734215839744
289613734224203777
289613734224228352
289613734228418560
289613734232600576
289613734236811264
289613734240989186
289613734240997376
289613734245191680
289613734253576192
289613734266150912
289613734282928128
289613734287142912
289613734295502848
289613734295502849
289613734295519232
289613734303903744
289613734312308736
289613734316494849
289613734320680960
289613734324891648
289613734350045184
289613734350049280
289613734366806017
289613734366810113
289613734366834690
289613734383583232
289613734412967937
289613737051185152
289613737340583936
289613738154291200
289613738301063168
289613738317840384
289613738326245376
289613738343010304
289613738347220992
289613738368172032
289613738380779520
289613738393358336
289613738397544448
289613738405933056
289613738410123267
289613738414317568
289613738426908672
289613738426920961
289613738435305472
289613738439499776
289613738452062208
289613738468864000
289613738477236224
289613738477244416
289613738477248513
289613738485612544
289613738494025728
289613738498207744
289613738498215937
289613738506608640
289613738510778368
289613738510790656
289613738510790657
289613738527555584
289613738527571968
289613738531770369
289613738531770370
289613738531774464
289613738544353280
289613738556940288
289613738569506816
289613738577911809
289613738582102016
289613738603069441
289613738619830272
289613738628218880
289613741828501504
289613742252105728
289613742466019328
289613742474412033
289613742516367360
289613742558302208
289613742562480128
289613742562500609
289613742583468032
289613742587670528
289613742591848448
289613742596059136
289613742604427264
289613742604427265
289613742608633856
289613742612836352
289613742621204480
289613742621204481
289613742621204482
289613742625415168
289613742629605377
289613742629613568
289613742642167808
289613742650560512
289613742654763008
289613742663168000
289613742667362305
289613742671527936
289613742675750913
289613742679916544
289613742679928832
289613742696693760
289613742696714240
289613742705106944
289613742726070272
289613742730268672
289613742730276865
289613742734442496
289613742747054080
289613742751227904
289613742751232001
289613742755418112
289613742759608321
289613742772195328
289613742784786432
289613746702266368
289613746706460673
289613746719055872
289613746723233792
289613746731618304
289613746735808513
289613746735837184
289613746752589825
289613746756808704
289613746760974336
289613746781970432
289613746786168832
289613746794549248
289613746794549249
289613746798739456
289613746802946048
289613746807111680
289613746807140352
289613746811322369
289613746815504384
289613746815504385
289613746815520768
289613746823909377
289613746840666114
289613746840678400
289613746844860416
289613746857463808
289613746865836032
289613746865856512
289613746874241024
289613746886832128
289613746890997760
289613746899386368
289613746903597057
289613746911973377
289613746920374274
289613746932948993
289613746932953088
289613746932953089
289613746962313216
289613746970693632
289613746987474944
289613749676032000
289613750464565249
289613750674268160
289613750812688384
289613750829469696
289613750900776960
289613750913351680
289613750930116608
289613750930132992
289613750946889728
289613750951088128
289613750951112704
289613750955282432
289613750955298818
289613750955302912
289613750959472640
289613750959501312
289613750967865344
289613750972071936
289613750976278528
289613750980444160
289613750993051648
289613750997229569
289613750997233665
289613750997237762
289613751001415680
289613751005626368
289613751014023168
289613751018201088
289613751018205185
289613751022399488
289613751022403584
289613751030788096
289613751030792192
289613751039172608
289613751047553024
289613751047557120
289613751047569410
289613751051763712
289613751051776000
289613751068524544
289613751076921344
289613751076925440
289613751093710848
289613751102091264
289613751110492160
289613751123062784
289613751123062785
289613754667253760
289613754814038016
289613754902138880
289613754902147072
289613754923094016
289613754948268032
289613755095080960
289613755157987329
289613755174748160
289613755174752257
289613755183157248
289613755195727872
289613755204108289
289613755204136960
289613755208327169
289613755212513280
289613755246067714
289613755246067715
289613755246080000
289613755250253824
289613755267039232
289613755267047424
289613755275419648
289613755287998464
289613755288023042
289613755304771584
289613755304792065
289613755304800256
289613755308994560
289613755317358592
289613755321552896
289613755321552897
289613755329966080
289613755334148096
289613755334156288
289613755355131904
289613755363512320
289613755363520512
289613755371896832
289613755376095234
289613755376103426
289613755380297728
289613755384463360
289613755392851969
289613755392876544
289613755397070849
289613755405455360
289613755430621185
289613757183832064
289613759054495744
289613759243235329
289613759331319808
289613759343902720
289613759356473346
289613759373262848
289613759373275136
289613759385829376
289613759390023682
289613759390040064
289613759390044160
289613759394217984
289613759394226176
289613759394242560
289613759394242561
289613759394246656
289613759398432768
289613759411015682
289613759415189504
289613759415197697
289613759427772416
289613759427792896
289613759431991297
289613759444561920
289613759444561921
289613759452962817
289613759457153024
289613759469731840
289613759469735936
289613759478108160
289613759482306560
289613759490699264
289613759499079681
289613759499087872
289613759511662593
289613759524249600
289613759532654592
289613759536836608
289613759541026817
289613759553605632
289613759562006528
289613759566188544
289613759612329984
289613763500453888
289613763513044992
289613763521425409
289613763538194432
289613763542396928
289613763563376640
289613763567554560
289613763567579136
289613763571765248
289613763575955457
289613763575967744
289613763596935168
289613763609501696
289613763609518080
289613763617890304
289613763622084608
289613763622100992
289613763647258625
289613763651461120
289613763659837440
289613763659849728
289613763659849729
289613763664027649
289613763672416256
289613763680800768
289613763680813057
289613763680817152
289613763684995072
289613763685007360
289613763685015552
289613763685015553
289613763693391874
289613763693400064
289613763697586176
289613763697594369
289613763705987072
289613763714379778
289613763731148801
289613763739533312
289613763764707328
289613763802435584
289613763827613697
289613763856982016
289613766931386369
289613766985908224
289613767191449600
289613767430520832
289613767673790464
289613767677972480
289613767677984768
289613767677997056
289613767686369280
289613767690551296
289613767694757888
289613767698939905
289613767707344896
289613767711539200
289613767715725312
289613767715741696
289613767719919616
289613767736709120
289613767745101825
289613767761883136
289613767770251264
289613767774466049
289613767778635776
289613767778643968
289613767787032577
289613767799619584
289613767816388608
289613767820582912
289613767824797697
289613767828987904
289613767833174016
289613767841566720
289613767849938944
289613767854149632
289613767862542336
289613767879299072
289613767887699970
289613767887708161
289613767887712256
289613767896100864
289613767912861697
289613767921266688
289613767933833216
289613767967379456
289613767979982848
289613769674477568
289613771196993536
289613771490590720
289613771540938752
289613771784196097
289613771893268480
289613771910025216
289613771926798336
289613771956187136
289613771977158656
289613771993907200
289613771993927681
289613772002308096
289613772014886912
289613772014891008
289613772019089408
289613772023267328
289613772027473920
289613772031664128
289613772048433152
289613772048433153
289613772052656128
289613772056846336
289613772069408768
289613772077805568
289613772077809664
289613772081995776
289613772086198272
289613772086202368
289613772094570496
289613772102963200
289613772102975488
289613772102979584
289613772128153600
289613772128153601
289613772132347905
289613772140720129
289613772140724224
289613772144902145
289613772144906241
289613772144930816
289613772149112832
289613772149116928
289613772153303040
289613772153307136
289613772157493249
289613772174286848
289613774330150912
289613774741184513
289613775823319040
289613775999471616
289613776033042432
289613776108519424
289613776108539904
289613776129503232
289613776133685249
289613776133709824
289613776171438080
289613776175648768
289613776179830787
289613776179838976
289613776188239872
289613776192430080
289613776205008897
289613776213381121
289613776217591808
289613776221777920
289613776225972224
289613776225980416
289613776225988608
289613776234356737
289613776234364929
289613776238571520
289613776242753536
289613776246939648
289613776255348736
289613776263716864
289613776276316160
289613776280510465
289613776284708864
289613776288874496
289613776288903169
289613776293085184
289613776297291776
289613776305668096
289613776305672192
289613776309850113
289613776314056704
289613776318234624
289613776322437121
289613776372764672
289613779887603714
289613780156035072
289613780218957825
289613780248309760
289613780277657600
289613780277673984
289613780286062593
289613780290265088
289613780294463489
289613780302827520
289613780302835712
289613780307021824
289613780311240706
289613780315426816
289613780319625216
289613780332199936
289613780348964865
289613780348964866
289613780348977152
289613780353155073
289613780353171456
289613780357361664
289613780361564160
289613780369944576
289613780374138881
289613780378341376
289613780386721792
289613780403503104
289613780407685120
289613780428664833
289613780428668928
289613780428681216
289613780432846848
289613780432846850
289613780432846851
289613780432850945
289613780441239552
289613780441239553
289613780441255936
289613780466429952
289613780470607873
289613780487376896
289613780487380992
289613780504178689
289613780537724928
289613783364677632
289613784203550721
289613784329363456
289613784484569088
289613784505524224
289613784518111232
289613784530702336
289613784534896641
289613784543268866
289613784543293440
289613784547487745
289613784551653376
289613784555864066
289613784560041984
289613784564240384
289613784572624897
289613784572641280
289613784585224192
289613784593600513
289613784593608704
289613784597794816
289613784606183425
289613784610373632
289613784610390016
289613784610402307
289613784627171328
289613784627175424
289613784635543552
289613784656519169
289613784656527360
289613784664907776
289613784690085889
289613784711036928
289613784711061504
289613784711061506
289613784715259904
289613784719433729
289613784736215040
289613784744591360
289613784765562880
289613784769761280
289613784782364672
289613786418130944
289613787911290880
289613788297191424
289613788553039873
289613788586577920
289613788607557632
289613788628537345
289613788678848513
289613788678852608
289613788678860801
289613788683042816
289613788687257601
289613788708225024
289613788716605440
289613788725010432
289613788741767170
289613788754345984
289613788762755072
289613788766937088
289613788766937089
289613788771135489
289613788771143680
289613788779511808
289613788779515904
289613788787904512
289613788787904513
289613788787924992
289613788792111105
289613788804685825
289613788821467136
289613788821479424
289613788825657345
289613788829872128
289613788834037760
289613788859232256
289613788871802880
289613788875988993
289613788876001280
289613788880199681
289613788884393984
289613788905340928
289613788917936128
289613788938919936
289613788951490560
289613788955672576
289613788964065281
289613788989235200
289613791249973249
289613792290168832
289613792302747649
289613792818630656
289613792831229952
289613792877359104
289613792881557504
289613792894140417
289613792906727425
289613792919293953
289613792919318529
289613792923492352
289613792927686656
289613792940261377
289613792948649984
289613792948662275
289613792948674560
289613792952864768
289613792952872961
289613792957067264
289613792961236992
289613792961236993
289613792969625600
289613792969650177
289613792986398720
289613792986415104
289613792998989824
289613792999002113
289613792999002114
289613793007378433
289613793007378434
289613793007386624
289613793007394816
289613793011572736
289613793024176128
289613793024176129
289613793036750848
289613793040924672
289613793049337856
289613793053511680
289613793053515776
289613793057718272
289613793066110976
289613793070297088
289613793078702080
289613793082888192
289613793103867906
289613793129029632
289613795318435840
289613797033926656
289613797088448512
289613797092622337
289613797101039616
289613797105225729
289613797105229824
289613797109407744
289613797113593856
289613797126180864
289613797126193155
289613797126197248
289613797130371072
289613797130379264
289613797134565377
289613797134577664
289613797134581760
289613797142970369
289613797155545088
289613797155549184
289613797163945984
289613797176532993
289613797176532994
289613797184921600
289613797189111809
289613797193306113
289613797197492224
289613797210062848
289613797210091520
289613797214277632
289613797218480128
289613797222653952
289613797231042560
289613797231054849
289613797231063040
289613797235240960
289613797239451648
289613797256220672
289613797264613376
289613797268783104
289613797272997888
289613797272997890
289613797281374208
289613797285584896
289613797293961216
289613797293965312
289613797298155520
289613798820691968
289613801194651648
289613801224032256
289613801228222464
289613801232400384
289613801270157312
289613801291145216
289613801295314944
289613801303732224
289613801333067776
289613801337274368
289613801337286656
289613801341456384
289613801341468672
289613801349840897
289613801354039296
289613801366622208
289613801366630400
289613801366634496
289613801370820608
289613801370832897
289613801375019009
289613801379201024
289613801387597824
289613801387618304
289613801391788032
289613801400176640
289613801404387328
289613801408565248
289613801408585728
289613801433747456
289613801437925376
289613801446338560
289613801450512386
289613801458921473
289613801463103488
289613801467293696
289613801479872513
289613801496641536
289613801496662016
289613801500860417
289613801509224448
289613801526009856
289613801526022146
289613801538605056
289613801588940801
289613804256522240
289613805208629248
289613805355413504
289613805435105280
289613805468667904
289613805472870400
289613805481234432
289613805485453312
289613805510590464
289613805510594560
289613805523189762
289613805523193856
289613805531578369
289613805535784961
289613805544173569
289613805556727808
289613805560950784
289613805565128704
289613805573517314
289613805573521408
289613805577703424
289613805598674945
289613805598699521
289613805602885632
289613805607075840
289613805607084034
289613805615472640
289613805619642368
289613805619662848
289613805619662849
289613805623857152
289613805632249857
289613805636444160
289613805644816384
289613805653196800
289613805653204992
289613805657415680
289613805665796096
289613805670002689
289613805686775809
289613805695156224
289613805699350528
289613805716115456
289613805732917248
289613809310629888
289613809310646272
289613809356767234
289613809532940288
289613809549717505
289613809629425667
289613809650372608
289613809696530432
289613809713307648
289613809717497856
289613809721671680
289613809721692160
289613809734266881
289613809734279168
289613809738448896
289613809751044096
289613809751052288
289613809759428609
289613809780404224
289613809780408320
289613809780408321
289613809780420608
289613809784614913
289613809788805120
289613809801392128
289613809813950465
289613809813970945
289613809834942465
289613809834946560
289613809839120384
289613809839128576
289613809847504896
289613809851703296
289613809851707392
289613809855901696
289613809855909888
289613809860083712
289613809868472321
289613809872666624
289613809893642241
289613809893662720
289613809897844736
289613809902043136
289613809914613760
289613809918828545
289613809948164096
289613813744017408
289613813744037888
289613813802729472
289613813811138561
289613813840494592
289613813844697088
289613813844701184
289613813865644034
289613813878226944
289613813878247424
289613813878247425
289613813882433536
289613813907607552
289613813911789568
289613813920186368
289613813924376576
289613813932752896
289613813932769281
289613813932777473
289613813936959488
289613813945339906
289613813949534208
289613813953753088
289613813957931008
289613813962129408
289613813966315520
289613813970530304
289613813974695937
289613813991489537
289613813999886336
289613814004076544
289613814016643072
289613814016667648
289613814020837376
289613814025027585
289613814025052160
289613814029242369
289613814033424384
289613814046007296
289613814050201600
289613814054416384
289613814058610688
289613814075359232
289613814083747840
289613816076070912
289613817464356864
289613817778929665
289613817871208449
289613817871216640
289613817871233024
289613817992859648
289613818018017280
289613818018029568
289613818026409984
289613818055757824
289613818080940032
289613818085113857
289613818085138433
289613818089336832
289613818101895168
289613818106085376
289613818110283776
289613818110291968
289613818110304256
289613818118668288
289613818118680576
289613818118696964
289613818127069184
289613818131251200
289613818148048896
289613818173198336
289613818173222912
289613818173222913
289613818185797633
289613818198376448
289613818202554368
289613818202562560
289613818202574848
289613818206748672
289613818210955264
289613818215149568
289613818223529985
289613818227724288
289613818227732480
289613818227736577
289613818231922689
289613818236125184
289613818269683712
289613818286465024
289613818290655232
289613820329074690
289613821801275392
289613822040350722
289613822170390528
289613822220713984
289613822250082304
289613822271045632
289613822271049729
289613822275223552
289613822275252224
289613822279434240
289613822287822849
289613822292004864
289613822292008960
289613822296223744
289613822300393473
289613822312984576
289613822317195264
289613822329753600
289613822329753601
289613822333943808
289613822342336512
289613822342340609
289613822367518720
289613822371696641
289613822371713025
289613822371721216
289613822375915520
289613822380097536
289613822405255168
289613822409457665
289613822417838081
289613822417850368
289613822422044673
289613822430425089
289613822438805506
289613822438813696
289613822438825985
289613822443012096
289613822447218688
289613822468186112
289613822476550144
289613822476554240
289613822484955136
289613822489149440
289613822505918464
289613825756524544
289613826108833792
289613826385641472
289613826410807296
289613826415001600
289613826419200000
289613826427600899
289613826435973120
289613826448564224
289613826469548032
289613826473738240
289613826486304768
289613826486321154
289613826498908160
289613826498916352
289613826515668993
289613826519863296
289613826524061696
289613826528247808
289613826528264193
289613826532442113
289613826532450305
289613826545029120
289613826545049600
289613826549231616
289613826557607936
289613826557612032
289613826574405632
289613826582781952
289613826582798336
289613826607955969
289613826607964160
289613826612146176
289613826628919296
289613826633105408
289613826649911298
289613826670874624
289613826675052544
289613826679259139
289613826683437056
289613826691837953
289613826691842049
289613826712817665
289613826737971200
289613828482818048
289613830546407425
289613830579965954
289613830642868225
289613830655451136
289613830680625153
289613830689013762
289613830693195776
289613830697402369
289613830701584384
289613830701600768
289613830701604864
289613830705782785
289613830714163200
289613830714167297
289613830714171392
289613830714175488
289613830714187777
289613830718377984
289613830730948608
289613830743535616
289613830747721728
289613830747734016
289613830747746304
289613830760312832
289613830764498944
289613830772887552
289613830777102336
289613830777106432
289613830785470464
289613830789689344
289613830802251778
289613830810636288
289613830823223296
289613830827433984
289613830831620096
289613830835822592
289613830839996416
289613830848389120
289613830852583425
289613830869364736
289613830881935360
289613830881951744
289613830894530560
289613833046196225
289613833318830081
289613834765864960
289613834778468352
289613834791026690
289613834791034882
289613834799427584
289613834837192704
289613834853965824
289613834853965826
289613834862354432
289613834870726656
289613834874925056
289613834887495680
289613834887499776
289613834887503872
289613834900099073
289613834904285184
289613834904285185
289613834916859904
289613834921050112
289613834921054208
289613834925244417
289613834946232320
289613834954608640
289613834954620928
289613834958827520
289613834971394050
289613834971410432
289613834983993344
289613834988183552
289613834996568064
289613835000770560
289613835009159168
289613835013332992
289613835017523200
289613835025920000
289613835034300416
289613835034312704
289613835051081728
289613835055271936
289613835059466241
289613835059486722
289613835101433856
289613835143364608
289613837144055808
289613837668327424
289613838700118016
289613839010512899
289613839035682816
289613839039868928
289613839039873024
289613839056658433
289613839065038848
289613839090216960
289613839098597376
289613839102771200
289613839123746817
289613839123763200
289613839127953408
289613839127961600
289613839132143616
289613839140519936
289613839148920832
289613839153127424
289613839161503744
289613839161520128
289613839169880066
289613839178289152
289613839182462976
289613839182483456
289613839186665472
289613839190859777
289613839199240193
289613839199256576
289613839203450880
289613839207641088
289613839211831298
289613839228616704
289613839236997120
289613839241199617
289613839266373632
289613839274749952
289613839274758145
289613839274762240
289613839274766336
289613839283146753
289613839287341057
289613839312502785
289613839325085696
289613839333462016
289613841552265217
289613842512744449
289613842894442496
289613843024470018
289613843074777088
289613843158691840
289613843175469056
289613843179659264
289613843217387521
289613843221602305
289613843221606400
289613843234181120
289613843238354944
289613843242569728
289613843242569729
289613843246759936
289613843246759937
289613843271921665
289613843280318464
289613843280318465
289613843284500481
289613843284504577
289613843284520960
289613843301298177
289613843305472001
289613843309682688
289613843309686784
289613843313856512
289613843313872896
289613843326443520
289613843334823936
289613843343212544
289613843343237120
289613843347410944
289613843351613441
289613843351617536
289613843364204544
289613843368407040
289613843380961280
289613843397754880
289613843401932800
289613843410337792
289613843414544384
289613843431305216
289613843439681536
289613843439702016
289613843485847552
289613846929362944
289613847269101569
289613847382327298
289613847415885824
289613847415898113
289613847424282624
289613847424290816
289613847432663040
289613847453646848
289613847462023168
289613847466213377
289613847478800384
289613847478808576
289613847483002880
289613847483015169
289613847487201281
289613847487205376
289613847487205377
289613847491399680
289613847499771904
289613847499796480
289613847520739328
289613847520759808
289613847520759809
289613847529156608
289613847529156609
289613847533330432
289613847550119936
289613847554306048
289613847554322432
289613847558508545
289613847562682368
289613847562711040
289613847562711041
289613847566901248
289613847575265280
289613847579475970
289613847579475971
289613847583653889
289613847600435200
289613847608840192
289613847608848385
289613847613018113
289613847629807616
289613847663353856
289613849848582144
289613849932468225
289613851496943616
289613851543097344
289613851593412609
289613851597602816
289613851618574336
289613851622789121
289613851631185920
289613851635376128
289613851639558144
289613851647942656
289613851656339456
289613851656339457
289613851660517376
289613851660541953
289613851664719872
289613851664732160
289613851673100288
289613851681505280
289613851685699584
289613851689902080
289613851694071808
289613851698290688
289613851706683392
289613851731824641
289613851744415744
289613851744419840
289613851748614144
289613851773788160
289613851782176769
289613851794747392
289613851798929408
289613851807334400
289613851819900928
289613851824095232
289613851832487936
289613851849261056
289613851849273345
289613854969847808
289613855343116288
289613855414431744
289613855540269056
289613855703842818
289613855724806144
289613855737405440
289613855758360576
289613855775141888
289613855775154176
289613855808692225
289613855821266944
289613855833874433
289613855838056449
289613855838072832
289613855842250752
289613855846436866
289613855846449152
289613855850655745
289613855854829569
289613855854850048
289613855859019776
289613855867424768
289613855880011778
289613855884185601
289613855888396289
289613855892586497
289613855892590592
289613855900971008
289613855909363712
289613855909376000
289613855917760512
289613855921946625
289613855921954816
289613855926132736
289613855926145024
289613855930322944
289613855930331138
289613855938707456
289613855938719744
289613855942905856
289613855951306752
289613855976484864
289613855989043201
289613855989047296
289613856043565056
289613858270760961
289613859952680961
289613860011393024
289613860015583233
289613860019789825
289613860044935168
289613860057530368
289613860065931264
289613860086874112
289613860086902784
289613860095275008
289613860103655424
289613860107874304
289613860112044032
289613860112064512
289613860112068610
289613860120436736
289613860120436737
289613860124622848
289613860128845824
289613860133040128
289613860137213954
289613860137218048
289613860137230336
289613860149809152
289613860153987072
289613860158181376
289613860166565888
289613860179169280
289613860183371777
289613860187549696
289613860187566080
289613860191739904
289613860204331009
289613860216909824
289613860237873152
289613860237873153
289613860237885441
289613860246274048
289613860263034880
289613860271448064
289613860279816192
289613860288225280
289613860288229377
289613860296597505
289613860321779712
289613860330143744
289613860355338240
289613861957562368
289613863878533120
289613864088244225
289613864088264706
289613864121819136
289613864151158784
289613864180535296
289613864226672640
289613864226680833
289613864226680834
289613864230846464
289613864239243264
289613864243445762
289613864247627776
289613864247648256
289613864251834370
289613864251842561
289613864256012288
289613864256024577
289613864256036865
289613864272814080
289613864276996097
289613864277008387
289613864281198592
289613864281206784
289613864285376512
289613864285392896
289613864289579008
289613864306360320
289613864323129344
289613864323145729
289613864327315456
289613864331513856
289613864331522048
289613864335712257
289613864352493569
289613864360894464
289613864381841408
289613864394432512
289613864407015424
289613864407035905
289613864423813120
289613864427999232
289613864436371456
289613866986528768
289613866986528769
289613867108155392
289613867426914306
289613867858923520
289613867875721217
289613868202876928
289613868244819969
289613868358053888
289613868370632704
289613868387422208
289613868404199424
289613868408377344
289613868416774144
289613868416774145
289613868450316288
289613868454539264
289613868458725376
289613868458729472
289613868462899201
289613868462919680
289613868471300097
289613868475486208
289613868475506689
289613868479696896
289613868483887104
289613868517449728
289613868517449729
289613868534231041
289613868551000066
289613868559372288
289613868559384577
289613868559388672
289613868571975680
289613868571979777
289613868597145600
289613868609708032
289613868609712128
289613868618092544
289613868622282753
289613868651642880
289613868676825089
289613868681007104
289613868681015296
289613868681023488
289613868685197312
289613870165798914
289613870602010626
289613872162291712
289613872229392384
289613872371998721
289613872510431232
289613872535580672
289613872564944896
289613872598499328
289613872602701824
289613872644648960
289613872653021184
289613872653037571
289613872657207297
289613872657231872
289613872665616384
289613872669790208
289613872678199296
289613872703352833
289613872715923456
289613872715939841
289613872736899074
289613872745291776
289613872745295872
289613872749502464
289613872753672193
289613872753684481
289613872753692674
289613872757895168
289613872762068992
289613872770457600
289613872783032320
289613872783048705
289613872791449600
289613872804016128
289613872808202240
289613872837574657
289613872858533888
289613872858533890
289613872887898112
289613876264321024
289613876654379010
289613876700516352
289613876704727040
289613876717293569
289613876725690368
289613876734083072
289613876755066880
289613876759232512
289613876771819520
289613876780224512
289613876788604929
289613876788609024
289613876805369856
289613876813758464
289613876822155264
289613876830539776
289613876830543872
289613876834750464
289613876834750465
289613876847333376
289613876851527680
289613876855726081
289613876859916288
289613876864098305
289613876868292608
289613876889264128
289613876897644545
289613876901863424
289613876906045440
289613876906045442
289613876910227457
289613876910256128
289613876914429952
289613876918620160
289613876918636544
289613876918636545
289613876922810368
289613876931198976
289613876935417856
289613876939608064
289613876939616257
289613876960567296
289613876994121728
289613877065437184
289613880945160192
289613880949358592
289613880974532608
289613880982896640
289613881003884546
289613881037447168
289613881041620993
289613881041641472
289613881045815296
289613881045819392
289613881045823488
289613881045835776
289613881050034178
289613881054224384
289613881054224385
289613881054228480
289613881058394112
289613881058398208
289613881066782721
289613881066807296
289613881070977024
289613881075171328
289613881079369728
289613881079373825
289613881083576321
289613881083580416
289613881091969024
289613881091973120
289613881096142848
289613881100345344
289613881112928256
289613881112928257
289613881117118464
289613881121308672
289613881121320962
289613881133895680
289613881138085888
289613881142300672
289613881142308864
289613881150685184
289613881163251712
289613881171660800
289613881213612032
289613881226190848
289613881272328194
289613881813381120
289613883168133120
289613884300615680
289613884317392897
289613884355121152
289613884422254594
289613884451590144
289613884590014464
289613884753604608
289613884799713280
289613884896186368
289613884959105024
289613884988481536
289613885022031873
289613885030400000
289613885047185408
289613885084942336
289613885114314752
289613885131079680
289613885152043009
289613885198188544
289613885219164160
289613885223366656
289613885227532289
289613885240119296
289613885240135680
289613885244313600
289613885261099010
289613885273690112
289613885277892609
289613885294661632
289613885303037952
289613885307224065
289613885311434752
289613885311438848
289613885332389889
289613885340790784
289613885340803072
289613885344993280
289613885386924032
289613885386928128
289613885395308544
289613885395329024
289613885412089856
289613887526019074
289613888893374465
289613888939499523
289613889006600192
289613889145016320
289613889216323584
289613889220526080
289613889233092608
289613889312804864
289613889337958400
289613889350549504
289613889375711232
289613889392484353
289613889396690945
289613889396695041
289613889413468160
289613889417646081
289613889417646082
289613889430245377
289613889434427393
289613889442807808
289613889442824192
289613889442832385
289613889459613696
289613889467998208
289613889468002305
289613889472167936
289613889476374529
289613889484775424
289613889488961536
289613889493164032
289613889497350144
289613889497350145
289613889501532160
289613889501540352
289613889509941248
289613889509945344
289613889518317568
289613889518321664
289613889530900480
289613889539301376
289613889556062208
289613889564450816
289613889564463104
289613889631555585
289613892445949952
289613893456764928
289613893519671296
289613893528076289
289613893565812737
289613893565820928
289613893570011137
289613893574197248
289613893582585856
289613893582602240
289613893582606336
289613893586800641
289613893590999040
289613893595176960
289613893595185153
289613893603573760
289613893607763968
289613893611962368
289613893620338688
289613893620359168
289613893632925697
289613893637120001
289613893641322497
289613893641322498
289613893670666241
289613893670686720
289613893679083520
289613893683265536
289613893687447552
289613893691650048
289613893695852544
289613893700026368
289613893704237057
289613893712625665
289613893716819969
289613893729394688
289613893733580800
289613893733593088
289613893737795585
289613893754568704
289613893779734528
289613893783920640
289613893788131328
289613893792321536
289613893796515840
289613893800701952
289613893809090560
289613893830057984
289613897701408768
289613897722363904
289613897722388481
289613897739153409
289613897743343617
289613897755938816
289613897760129025
289613897764315137
289613897772699648
289613897772720128
289613897797861377
289613897797873664
289613897806278657
289613897810452480
289613897831419904
289613897831424000
289613897835622401
289613897839812608
289613897844023297
289613897864986624
289613897873362944
289613897877553152
289613897877561344
289613897885945856
289613897890156544
289613897902735360
289613897906921473
289613897927888896
289613897932079106
289613897948856321
289613897953071105
289613897965633536
289613897969827840
289613897969844224
289613897986609152
289613898011779074
289613898011791360
289613898028568576
289613898057916417
289613900423524352
289613901937655809
289613901941837824
289613901966999553
289613901992181760
289613901992189952
289613902004764672
289613902004764673
289613902004776960
289613902013136896
289613902013136898
289613902017347585
289613902021529600
289613902038323200
289613902042505217
289613902050885632
289613902050914304
289613902055096321
289613902055100416
289613902059278336
289613902063497218
289613902071873536
289613902076076032
289613902088638464
289613902088654848
289613902092832768
289613902097022976
289613902097035264
289613902113812480
289613902122209280
289613902122217472
289613902126399490
289613902126407680
289613902143160321
289613902151548928
289613902151557120
289613902151565312
289613902151569409
289613902151577600
289613902168342528
289613902172536832
289613902176739328
289613902201880577
289613902201884672
289613902206091264
289613902210277376
289613902218665984
289613902222872576
289613905616048129
289613905733500928
289613905733500929
289613905838346240
289613906060660737
289613906064842752
289613906069053441
289613906094215168
289613906131947520
289613906144542720
289613906144555008
289613906152931328
289613906161332224
289613906165518336
289613906173898752
289613906178105344
289613906190663680
289613906190684160
289613906199076864
289613906211651584
289613906220036096
289613906228441088
289613906236801024
289613906240995328
289613906249400321
289613906253586432
289613906253590528
289613906261983233
289613906266161152
289613906266177538
289613906270359552
289613906278760448
289613906278772736
289613906282967041
289613906295521281
289613906295549952
289613906299715584
289613906299744256
289613906303930368
289613906308124672
289613906324885504
289613906333290496
289613906345881600
289613906350055424
289613906354266113
289613906362654720
289613909135093760
289613909529337857
289613909596446721
289613909642592256
289613909646770176
289613909692928000
289613910183665664
289613910275932161
289613910309482496
289613910338859008
289613910343024640
289613910351429632
289613910355628032
289613910359826432
289613910364016640
289613910364024832
289613910376603648
289613910380789761
289613910405939200
289613910405963776
289613910422716417
289613910422728704
289613910431121408
289613910435303424
289613910447894528
289613910452088832
289613910452092929
289613910456291328
289613910464671744
289613910464675840
289613910464679936
289613910464679937
289613910464688128
289613910468853760
289613910473052160
289613910473072641
289613910477266946
289613910494044160
289613910498217984
289613910498238464
289613910506610688
289613910519201792
289613910519209984
289613910535983104
289613910594695168
289613912272404480
289613914155655168
289613914386354176
289613914461839360
289613914491191296
289613914503794688
289613914512191488
289613914554114048
289613914558300160
289613914558320640
289613914566696960
289613914570907648
289613914583465984
289613914583470080
289613914587680768
289613914604462081
289613914608640000
289613914608644096
289613914612826112
289613914621239296
289613914625425409
289613914625437696
289613914642190336
289613914642198529
289613914650595328
289613914654777344
289613914654777345
289613914654781440
289613914667352064
289613914675748864
289613914684129281
289613914692542464
289613914709315584
289613914709315585
289613914713497602
289613914721886208
289613914721902593
289613914726080512
289613914730274816
289613914751246337
289613914759626752
289613914763841536
289613914772213760
289613914780606464
289613914805772288
289613917234266113
289613918660333568
289613918727458816
289613918731657216
289613918731661312
289613918740041729
289613918744215552
289613918744244224
289613918756818944
289613918756818946
289613918756823041
289613918765187072
289613918765207552
289613918777794560
289613918786183169
289613918794547200
289613918794571776
289613918802952192
289613918815543296
289613918836514816
289613918844882944
289613918844895232
289613918844907520
289613918844907521
289613918865879040
289613918870061056
289613918870073344
289613918874255360
289613918874267649
289613918882643972
289613918886850560
289613918907809792
289613918920392705
289613918920404994
289613918928769024
289613918932959232
289613918937178112
289613918941372417
289613918941376512
289613918953938944
289613918953938945
289613918962343936
289613918991683584
289613919000068097
289613919016857600
289613920749096960
289613920837173250
289613922733015042
289613922783354880
289613922787524608
289613922854641664
289613922867228672
289613922871410688
289613922884005888
289613922888192000
289613922900795392
289613922913382401
289613922925953024
289613922930130944
289613922938540032
289613922942717953
289613922942734336
289613922955296768
289613922955317248
289613922963685377
289613922967883776
289613922980470785
289613922980491264
289613922988859392
289613923005632512
289613923009843200
289613923014025216
289613923014045696
289613923018235904
289613923039203328
289613923051790336
289613923055984640
289613923055984641
289613923060166656
289613923060174848
289613923068547072
289613923106299904
289613923106312192
289613923118886912
289613923118899202
289613923123085312
289613923127267328
289613923131473921
289613923148238849
289613923152437248
289613923169218560
289613924830154752
289613926226874369
289613926453370881
289613926772121600
289613926868598784
289613927074111488
289613927082508288
289613927116062720
289613927149625344
289613927157997568
289613927158005760
289613927174791168
289613927178964992
289613927178985473
289613927187349504
289613927187357696
289613927191543810
289613927195746304
289613927195750400
289613927199936512
289613927199948800
289613927199956992
289613927208329216
289613927216738304
289613927220928512
289613927229296640
289613927229313024
289613927229321216
289613927233511424
289613927237689344
289613927254458368
289613927254458369
289613927267041280
289613927271264256
289613927283822592
289613927288020992
289613927292227584
289613927300612096
289613927304806400
289613927304810496
289613927309008896
289613927313178624
289613927321575425
289613927321587712
289613927334174720
289613927359324160
289613929695551488
289613930031116288
289613931020955648
289613931134218240
289613931197124608
289613931251658752
289613931293589504
289613931297767424
289613931297775616
289613931297792000
289613931318755328
289613931318763520
289613931327135744
289613931327148032
289613931335528448
289613931339722752
289613931352309760
289613931356516352
289613931364888576
289613931373285376
289613931406823426
289613931406839810
289613931411042305
289613931432005632
289613931440373761
289613931448786944
289613931457175552
289613931465551872
289613931473932289
289613931473956864
289613931478126592
289613931482341376
289613931494928384
289613931499098112
289613931507486721
289613931511676928
289613931528454144
289613931536871426
289613931536871428
289613931553624064
289613931570413568
289613931574591488
289613931578785792
289613931595567105
289613931620732928
289613933575278592
289613933885681664
289613934888112130
289613935131381760
289613935227850754
289613935278190592
289613935349465089
289613935366250496
289613935387213826
289613935454339072
289613935458533377
289613935471104000
289613935508869121
289613935542407169
289613935554985985
289613935567572995
289613935571763200
289613935571771392
289613935584366594
289613935588544512
289613935588556800
289613935605321728
289613935605338112
289613935609536512
289613935609536514
289613935622123520
289613935626289152
289613935630487554
289613935630512129
289613935634685953
289613935634706432
289613935638876162
289613935643066368
289613935651467266
289613935651483648
289613935664046081
289613935664062464
289613935672451073
289613935680835584
289613935685009409
289613935685025792
289613935693418496
289613935701790720
289613935701794816
289613935714398208
289613935722774528
289613939560550400
289613939564744706
289613939631849472
289613939636064256
289613939648647170
289613939648651264
289613939657035776
289613939673812992
289613939682185217
289613939715760128
289613939719933954
289613939724124160
289613939724128258
289613939724144640
289613939724148737
289613939728343040
289613939732520960
289613939732520961
289613939736731648
289613939740913664
289613939740917760
289613939757703168
289613939766075392
289613939778650114
289613939778658304
289613939778662400
289613939787055104
289613939791253504
289613939795443712
289613939795447808
289613939799650305
289613939808018432
289613939812229120
289613939824799744
289613939824807936
289613939824816128
289613939828985856
289613939828994048
289613939837390848
289613939841568768
289613939849953281
289613939862560768
289613939866755072
289613939896094720
289613939900293120
289613939917090816
289613939938045954
289613943683555328
289613943767457792
289613943842934784
289613943893282817
289613943905857536
289613943914242048
289613943922634752
289613943935229953
289613943943614464
289613943951998976
289613943956180993
289613943960395777
289613943968776193
289613943977177088
289613943985541121
289613943989731328
289613943989743616
289613943998140416
289613944014901248
289613944019091456
289613944019103744
289613944035885056
289613944040079360
289613944048459776
289613944048480256
289613944052666368
289613944061038592
289613944065232897
289613944065253377
289613944069431296
289613944073637888
289613944077836288
289613944094601216
289613944111390724
289613944111394816
289613944119783424
289613944123965440
289613944136560640
289613944144924672
289613944144941057
289613944149131264
289613944157528064
289613944165912576
289613944182681601
289613944186875905
289613944186880000
289613944186884096
289613944191057920
289613947693305857
289613947777200128
289613948049838080
289613948083380224
289613948108566529
289613948125319168
289613948125339648
289613948125339649
289613948137906176
289613948142116865
289613948154695680
289613948158873601
289613948163063810
289613948175650816
289613948175654913
289613948184059904
289613948188250113
289613948196630528
289613948196642816
289613948205015040
289613948209225728
289613948209229824
289613948221784064
289613948221792256
289613948221796352
289613948221800449
289613948225998848
289613948230172672
289613948242784257
289613948251144192
289613948251152384
289613948251152386
289613948255367168
289613948263731201
289613948263739392
289613948293115904
289613948297285632
289613948297289728
289613948297302019
289613948297306112
289613948297310208
289613948297310212
289613948301475840
289613948305698817
289613948318253056
289613948318261248
289613948330860544
289613948356001793
289613950130221056
289613950734180352
289613952130891776
289613952260898816
289613952273485824
289613952277692416
289613952290271232
289613952311242752
289613952328015873
289613952349007872
289613952349007873
289613952378363904
289613952386727936
289613952386740224
289613952386748416
289613952386756608
289613952399327232
289613952403505152
289613952407699457
289613952411922432
289613952411922434
289613952411922435
289613952437088257
289613952445468673
289613952462233600
289613952466419712
289613952483201025
289613952487407616
289613952487419904
289613952491593729
289613952491610113
289613952499978241
289613952499998721
289613952500002816
289613952504193026
289613952504197120
289613952512569345
289613952516763648
289613952520962049
289613952537751552
289613952541917185
289613952541925376
289613952541929472
289613952554508289
289613952554520576
289613952596451328
289613952613249024
289613954261598208
289613956211953664
289613956438454272
289613956463603712
289613956471984128
289613956472008706
289613956476178432
289613956476182528
289613956484583424
289613956492967937
289613956505534465
289613956513931265
289613956513947649
289613956522336256
289613956526505984
289613956530700288
289613956534902784
289613956534910977
289613956534910978
289613956551680000
289613956551696385
289613956555894784
289613956564254721
289613956564283392
289613956576845824
289613956581048321
289613956589432834
289613956597817344
289613956610392064
289613956610420736
289613956614590464
289613956622991360
289613956639752192
289613956643975169
289613956648144896
289613956660723713
289613956660731904
289613956664918016
289613956669136896
289613956681695233
289613956727844864
289613956727861248
289613956736229376
289613960410460160
289613960565633024
289613960645324800
289613960653701122
289613960678875137
289613960683077632
289613960687284224
289613960691453953
289613960699846656
289613960699863041
289613960699867136
289613960708243456
289613960708255744
289613960712450050
289613960716640256
289613960725008385
289613960745992192
289613960750174209
289613960750178305
289613960750178307
289613960750190592
289613960775344128
289613960775364608
289613960783736832
289613960787918849
289613960787935232
289613960792113152
289613960792117248
289613960792121344
289613960800505856
289613960804720640
289613960821485568
289613960834056192
289613960846639104
289613960855056385
289613960863420417
289613960880201728
289613960884396032
289613960884412416
289613960888590336
289613960934723585
289613960934748160
289613960938921984
289613964747341824
289613964801867776
289613964843839488
289613964885782528
289613964894154752
289613964902547456
289613964906754048
289613964910927872
289613964915113984
289613964915113985
289613964919312385
289613964919336960
289613964923518977
289613964940304384
289613964944490496
289613964944502784
289613964948680706
289613964952879104
289613964973854720
289613964978049025
289613964986441728
289613964986441729
289613964986445825
289613964990611456
289613964990640128
289613964994834433
289613965015777280
289613965015805952
289613965019971584
289613965036765184
289613965045161984
289613965049356289
289613965074497536
289613965074509824
289613965087084544
289613965091287041
289613965091291138
289613965124853760
289613965149999105
289613965154213888
289613965158391808
289613965162598400
289613965179367424
289613965196144641
289613967586889728
289613967867916288
289613968983605248
289613969046515713
289613969054920704
289613969063297024
289613969067479040
289613969080066048
289613969084256256
289613969088446465
289613969088471040
289613969092657153
289613969092669440
289613969101037569
289613969105240064
289613969109434368
289613969113616384
289613969113640960
289613969126211584
289613969142976513
289613969159766016
289613969168146432
289613969168146433
289613969184944128
289613969205886977
289613969205899264
289613969222692864
289613969222692867
289613969226874883
289613969231052800
289613969235275776
289613969239461888
289613969243648000
289613969256222720
289613969273012224
289613969277198336
289613969289773056
289613969289777152
289613969310760962
289613969314951168
289613969314963456
289613969319149569
289613969335939072
289613969356898305
289613969356906496
289613972188037120
289613973026926592
289613973182091265
289613973232431105
289613973266001920
289613973270188034
289613973270196224
289613973278556160
289613973286948864
289613973299548160
289613973303730176
289613973303750656
289613973316304896
289613973320527873
289613973333102592
289613973333110784
289613973354074112
289613973358264320
289613973358276608
289613973362462721
289613973387608064
289613973391802369
289613973404401664
289613973408587776
289613973416996864
289613973416996865
289613973421178882
289613973425356800
289613973425360896
289613973433749504
289613973437947904
289613973437956096
289613973437964288
289613973446352896
289613973450539008
289613973450551296
289613973458923520
289613973463113728
289613973467308032
289613973475692544
289613973479903232
289613973488291843
289613973492482048
289613973492490240
289613973509263360
289613973521842176
289613973530230784
289613976696926208
289613976738861056
289613977095389185
289613977300893696
289613977300905984
289613977393192961
289613977401556992
289613977414164480
289613977426743296
289613977439309824
289613977443516418
289613977456103424
289613977460297729
289613977464492033
289613977464500224
289613977468690432
289613977468690433
289613977477058560
289613977477074944
289613977485463552
289613977498046464
289613977502228480
289613977514807296
289613977514811392
289613977514823680
289613977527394304
289613977531600896
289613977531604992
289613977552556032
289613977552568320
289613977560940544
289613977560961024
289613977565163520
289613977577725953
289613977581936640
289613977590300672
289613977619668993
289613977619681280
289613977628053504
289613977628061697
289613977632268289
289613977640644608
289613977649033216
289613977657413632
289613977674190849
289613980924772354
289613981000298496
289613981079990272
289613981151268864
289613981189017601
289613981251948544
289613981344219136
289613981373566976
289613981457453056
289613981549752320
289613981591691264
289613981600059393
289613981608468480
289613981629431808
289613981629440001
289613981650399232
289613981654609920
289613981658804224
289613981662994432
289613981671383041
289613981675556865
289613981675573248
289613981683961856
289613981688139776
289613981688147968
289613981696548864
289613981696552960
289613981704925184
289613981704929281
289613981709131776
289613981713305601
289613981721690113
289613981721694208
289613981721706496
289613981730082816
289613981742686208
289613981746884608
289613981759442945
289613981772029952
289613981772050432
289613981776216064
289613981780418560
289613981780418561
289613981813985280
289613981843333120
289613985450450944
289613985731461120
289613985769197569
289613985857277952
289613985882439681
289613985890856961
289613985899233280
289613985899245568
289613985903419392
289613985916018688
289613985920208896
289613985924407296
289613985928577025
289613985932783616
289613985945366528
289613985953746945
289613985953751040
289613985953767424
289613985962143744
289613985962160129
289613985974714368
289613985974738944
289613985995702274
289613986008272896
289613986008289280
289613986037641217
289613986041827328
289613986041831424
289613986041839616
289613986054406144
289613986054410240
289613986062823424
289613986075381760
289613986075398144
289613986087985153
289613986092163072
289613986104737792
289613986104766464
289613986108940288
289613986134097920
289613986138300416
289613986138320896
289613986150899712
289613989325991937
289613989615370241
289613989959327744
289613989976100864
289613990001258496
289613990022217729
289613990047391744
289613990059974656
289613990068359168
289613990068379649
289613990080942081
289613990085136385
289613990085160960
289613990089355264
289613990093524993
289613990093537280
289613990093549569
289613990093549570
289613990097715200
289613990097719296
289613990101909504
289613990101921792
289613990110326784
289613990118715392
289613990122889216
289613990135468032
289613990135476225
289613990148050944
289613990148067328
289613990148075521
289613990156447744
289613990160658433
289613990160658434
289613990160658435
289613990164832256
289613990164840448
289613990164840451
289613990177423362
289613990181621760
289613990189998080
289613990189998082
289613990198378497
289613990198398976
289613990215155713
289613990219350016
289613993046335488
289613994002628608
289613994065534976
289613994124259329
289613994124267520
289613994128441344
289613994203951104
289613994224939008
289613994229121024
289613994233327616
289613994241691648
289613994241699840
289613994250076160
289613994266861569
289613994271068160
289613994287833088
289613994292019200
289613994296225793
289613994304610304
289613994304618496
289613994304622592
289613994308800512
289613994308804608
289613994308804609
289613994308816896
289613994313011200
289613994317205504
289613994317209600
289613994321387520
289613994325573632
289613994329772032
289613994333974528
289613994354937858
289613994354958336
289613994354962432
289613994363322368
289613994363338752
289613994384310272
289613994396876800
289613994396889090
289613994401079297
289613994405269504
289613994409463809
289613994409467905
289613994438819842
289613998188527616
289613998310170624
289613998310191104
289613998318567424
289613998335340545
289613998339530752
289613998339538944
289613998343716864
289613998373093377
289613998377287680
289613998389878786
289613998406660096
289613998410850304
289613998440189952
289613998440206337
289613998448578560
289613998452797440
289613998461165568
289613998461177856
289613998473768961
289613998477934592
289613998482149376
289613998486327296
289613998486335488
289613998490546176
289613998494740482
289613998498906112
289613998503108609
289613998503120896
289613998507294720
289613998515691520
289613998515691521
289613998519898112
289613998524071936
289613998528266241
289613998528294912
289613998536654848
289613998536654849
289613998545063936
289613998557630465
289613998582792193
289613998591209472
289613998603767808
289613998607978496
289613998607986689
289613998616350720
289613998620569601
289614002387054592
289614002416414720
289614002445746177
289614002462539777
289614002588377088
289614002617712641
289614002617733120
289614002617733122
289614002621935616
289614002638704641
289614002651287552
289614002659655680
289614002663849984
289614002663854081
289614002668044288
289614002676445184
289614002680627200
289614002680643585
289614002684833792
289614002689024000
289614002693210112
289614002693230592
289614002693238784
289614002710003712
289614002710016000
289614002718404610
289614002722586624
289614002726768640
289614002726789120
289614002739359744
289614002743566336
289614002751930368
289614002751946752
289614002751959040
289614002756153344
289614002768732160
289614002772922368
289614002777112576
289614002785513473
289614002789707777
289614002798084096
289614002827436032
289614002835828736
289614002848411648
289614002869387264
289614002881970176
289614002915532800
289614002923921411
289614005805395969
289614006740713473
289614006753308673
289614006786871298
289614006807842816
289614006812041216
289614006816235520
289614006816239616
289614006828810240
289614006837198848
289614006841376769
289614006841397248
289614006853959681
289614006862376960
289614006866563073
289614006866567170
289614006870761472
289614006883348481
289614006887514112
289614006912700416
289614006916878336
289614006921076736
289614006921089025
289614006925266944
289614006937845760
289614006937874433
289614006942064640
289614006946254849
289614006946258944
289614006954635264
289614006963036160
289614006967205888
289614006971404288
289614006971408384
289614006975602688
289614006979801088
289614006979817472
289614007034318849
289614007051100160
289614007051100161
289614007055310848
289614007067889664
289614007072063489
289614007072067584
289614007076278272
289614007114014720
289614009035014144
289614009521557506
289614010268135424
289614010775650304
289614010821783553
289614010867920896
289614010935037952
289614010968571904
289614010976976896
289614010985349120
289614010989543424
289614010989555712
289614011006345216
289614011014729728
289614011018903552
289614011031494656
289614011031506944
289614011035680769
289614011035688960
289614011039875072
289614011039887360
289614011048292354
289614011052466176
289614011056652288
289614011056660480
289614011065065473
289614011069251585
289614011077652480
289614011086016512
289614011086020608
289614011090231296
289614011106992128
289614011119570944
289614011123789824
289614011140558848
289614011148926977
289614011157340160
289614011165732864
289614011182510080
289614011190898688
289614011195076609
289614011203452928
289614011203469312
289614011232841728
289614014898634752
289614015104167936
289614015141920768
289614015146119168
289614015179653122
289614015183855617
289614015213207552
289614015234203649
289614015246786560
289614015250964480
289614015250972672
289614015250976768
289614015255166976
289614015255175168
289614015263551488
289614015267745792
289614015267758080
289614015280316416
289614015280332800
289614015280336898
289614015284514816
289614015284535296
289614015288729600
289614015292903424
289614015297114112
289614015301304320
289614015301316609
289614015305490432
289614015339053057
289614015347441664
289614015351627776
289614015355822080
289614015355830272
289614015355838464
289614015355838465
289614015364218880
289614015368417280
289614015376785408
289614015381004289
289614015385194496
289614015389396992
289614015414554625
289614015422926848
289614015448117248
289614019264905216
289614019285901312
289614019298467840
289614019319431169
289614019386544128
289614019403317248
289614019420098560
289614019428491264
289614019432693760
289614019436892160
289614019441082368
289614019445272576
289614019457851392
289614019457871872
289614019457871873
289614019462053889
289614019466256384
289614019470438400
289614019470438401
289614019478835201
289614019487223808
289614019491397632
289614019491422208
289614019503984640
289614019503996928
289614019508178944
289614019516567552
289614019516579840
289614019529166849
289614019537534976
289614019537547264
289614019537559552
289614019550134273
289614019550138368
289614019554320384
289614019566895104
289614019587874816
289614019587891200
289614019608850433
289614019629830145
289614019634003968
289614020330278912
289614021714382848
289614021978619905
289614023417270272
289614023572459520
289614023585054720
289614023593431040
289614023606009856
289614023614406657
289614023618596865
289614023618605056
289614023622803456
289614023631179776
289614023631200256
289614023635369984
289614023643758592
289614023656361984
289614023656366080
289614023668940800
289614023681536001
289614023694106624
289614023694110720
289614023698300928
289614023710871553
289614023710879744
289614023715074048
289614023715078145
289614023731855360
289614023740252161
289614023752826880
289614023765409792
289614023777992704
289614023777992706
289614023778004992
289614023782174721
289614023794757634
289614023798972416
289614023824125952
289614023849287680
289614023853494273
289614023878639618
289614023878651905
289614023882833920
289614023891243008
289614023908016128
289614025917087744
289614026466553856
289614027464790016
289614027712262144
289614027766775808
289614027766788096
289614027783540736
289614027796148224
289614027800322048
289614027808714753
289614027812904960
289614027812917249
289614027817103360
289614027821301760
289614027825479680
289614027829702656
289614027833896960
289614027838074880
289614027846463488
289614027846471680
289614027863228416
289614027863236608
289614027867443200
289614027871633408
289614027875823616
289614027875823617
289614027888394241
289614027892592640
289614027892596736
289614027896786944
289614027900981249
289614027905191936
289614027909378048
289614027909394432
289614027913580544
289614027921973248
289614027930349568
289614027934556160
289614027938738176
289614027938742272
289614027947114496
289614027951308801
289614027951325184
289614027963912192
289614027989086208
289614028001648641
289614028010053632
289614031390650369
289614031747158016
289614031839457280
289614031872983040
289614031969452032
289614031990452224
289614032003022848
289614032011395072
289614032011415552
289614032023998464
289614032028172288
289614032032387072
289614032036573184
289614032036581376
289614032040755200
289614032040763394
289614032044961793
289614032053342208
289614032057548801
289614032061751296
289614032070119424
289614032082706434
289614032082722817
289614032095301633
289614032099475459
289614032120446976
289614032124669953
289614032128860160
289614032133058561
289614032137232384
289614032149827584
289614032154021888
289614032154030082
289614032158199809
289614032170799105
289614032174997504
289614032179187712
289614032191770624
289614032195964928
289614032212733952
289614032212746240
289614032221110272
289614032221130753
289614032250486784
289614032250494977
289614035773714432
289614035832434688
289614036109242368
289614036117618688
289614036130205696
289614036138594304
289614036142792704
289614036155392000
289614036163784704
289614036176347136
289614036176355328
289614036176355329
289614036176363521
289614036180545537
289614036180549632
289614036184748032
289614036209893376
289614036214099968
289614036214108160
289614036218294273
289614036239261696
289614036243464192
289614036247654400
289614036256055297
289614036260241408
289614036272820224
289614036272836608
289614036281221121
289614036289597440
289614036289605633
289614036293808128
289614036306370561
289614036314779648
289614036327362560
289614036335742976
289614036348325888
289614036356706304
289614036360900608
289614036373495808
289614036381880321
289614036398649346
289614036407029761
289614039670222848
289614039879917568
289614039959629825
289614040022540288
289614040274182144
289614040295157761
289614040320323586
289614040328708097
289614040328720384
289614040332910592
289614040362274816
289614040370647040
289614040370659328
289614040379035649
289614040383225856
289614040383242240
289614040387428352
289614040395829248
289614040404201472
289614040412610561
289614040416780288
289614040420974592
289614040425197568
289614040433557504
289614040433557505
289614040433582080
289614040437772288
289614040446144512
289614040454533120
289614040454545408
289614040458723329
289614040462942208
289614040467116033
289614040467120128
289614040471334913
289614040479703040
289614040479703041
289614040488095744
289614040492285952
289614040492290048
289614040496472065
289614040517451776
289614040530026496
289614040538443776
289614040542625792
289614040563601408
289614044426543104
289614044485255168
289614044485271552
289614044497842176
289614044514631680
289614044535611392
289614044560756736
289614044560769024
289614044560777216
289614044577546240
289614044590125056
289614044594315264
289614044598501376
289614044598517760
289614044606894080
289614044606910464
289614044611104768
289614044627865600
289614044627886080
289614044627886081
289614044627886082
289614044640452609
289614044644659200
289614044644659201
289614044661444608
289614044665614336
289614044665638912
289614044669833216
289614044678201344
289614044682387457
289614044682391553
289614044682416128
289614044694974464
289614044694990849
289614044699168768
289614044699176960
289614044699189248
289614044728532993
289614044749496320
289614044749512704
289614044749512705
289614044762087424
289614044787249152
289614044787253248
289614044791459840
289614044816633856
289614048524369921
289614048566333440
289614048595701760
289614048625061888
289614048641835008
289614048675377153
289614048713125888
289614048725716992
289614048725716993
289614048734113792
289614048755060736
289614048763457537
289614048763465729
289614048767639552
289614048788631552
289614048792829954
289614048792834048
289614048797016064
289614048797016066
289614048809594881
289614048813780992
289614048817975297
289614048822169600
289614048830578688
289614048830578689
289614048834752513
289614048847339520
289614048847360000
289614048851550208
289614048864120832
289614048868331521
289614048876716032
289614048876720130
289614048885104640
289614048897667072
289614048897691648
289614048922853376
289614048935419904
289614048939606016
289614048960585728
289614048960602113
289614048973176833
289614048977358848
289614048994140160
289614048994156544
289614051200344065
289614052697718784
289614052865474561
289614052915822592
289614052924203008
289614052936794112
289614052957777920
289614052966162434
289614052970356736
289614052978737152
289614052982931457
289614052987121665
289614052991328257
289614052991332352
289614052995497985
289614052995506176
289614052995518464
289614052999720962
289614053003890688
289614053003907072
289614053008089088
289614053008097280
289614053020667904
289614053020688385
289614053024866304
289614053024878592
289614053033254912
289614053033271297
289614053037449217
289614053037457408
289614053045837824
289614053045854208
289614053054230530
289614053066825728
289614053070999553
289614053071003648
289614053079404544
289614053079412736
289614053096169472
289614053108764672
289614053108768768
289614053121343489
289614053125525504
289614053129732096
289614053129740288
289614053163270144
289614055038144514
289614056988475392
289614057013665792
289614057076572160
289614057093353472
289614057114320896
289614057122697216
289614057156255745
289614057160450049
289614057168846849
289614057177231360
289614057177243648
289614057193996288
289614057194000385
289614057194012672
289614057206599682
289614057214967809
289614057214992384
289614057227563008
289614057240145922
289614057248526336
289614057252716545
289614057256910848
289614057265303554
289614057265319936
289614057269522432
289614057277882369
289614057277898752
289614057286283264
289614057290489856
289614057294663680
289614057294684160
289614057298853888
289614057298870272
289614057298882560
289614057307242496
289614057307258880
289614057311449089
289614057319854080
289614057345003520
289614057349206018
289614057349210112
289614059572191232
289614060855648258
289614060947918848
289614061103091713
289614061224726528
289614061241528320
289614061333786624
289614061337968640
289614061346385920
289614061371535360
289614061375741952
289614061375746049
289614061388300288
289614061388308480
289614061392494592
289614061396692992
289614061400895488
289614061409296384
289614061413470209
289614061413474304
289614061413494784
289614061421875200
289614061426061312
289614061430263808
289614061430267905
289614061434466304
289614061447024640
289614061451218944
289614061451235328
289614061459607552
289614061472190465
289614061476392960
289614061476409344
289614061497360385
289614061501566976
289614061505769472
289614061514133504
289614061518331904
289614061518331905
289614061530910721
289614061539295232
289614061539319809
289614061543489537
289614061564473344
289614065301590016
289614065452584960
289614065452593152
289614065481953280
289614065507119104
289614065511329794
289614065519706112
289614065540681728
289614065544863744
289614065544876032
289614065549053952
289614065553248256
289614065553256448
289614065561636866
289614065574227968
289614065578409984
289614065582612480
289614065595195392
289614065599389696
289614065603604480
289614065611972609
289614065611988992
289614065620353024
289614065628749825
289614065628770304
289614065632944128
289614065632964608
289614065637142528
289614065641324544
289614065641324545
289614065649725440
289614065658114048
289614065658118144
289614065662304256
289614065662312448
289614065666506753
289614065670684673
289614065670713344
289614065683267584
289614065691684865
289614065700065280
289614065708445696
289614065721016321
289614065725210625
289614065725231104
289614065729417216
289614067348422656
289614068287959041
289614068396982272
289614068946448384
289614069441363968
289614069638500352
289614069642694656
289614069646913537
289614069663686657
289614069701431296
289614069747548160
289614069768536064
289614069776932864
289614069781110784
289614069785317376
289614069793685504
289614069793710081
289614069810475008
289614069814661120
289614069814661122
289614069814681600
289614069827260416
289614069831458816
289614069835636736
289614069852430337
289614069852430339
289614069864996866
289614069869203456
289614069873385472
289614069873385473
289614069881782272
289614069881794560
289614069885964290
289614069894356992
289614069894361089
289614069902766082
289614069911138304
289614069911146496
289614069911150592
289614069915324416
289614069915344897
289614069919535104
289614069948903424
289614069953081344
289614069969874945
289614070007599105
289614072335433728
289614073866362880
289614073878966272
289614073933467648
289614073946071040
289614073958629376
289614073958653953
289614073967022080
289614073971228673
289614073979621376
289614073983811584
289614073988009984
289614073992200192
289614073992208384
289614074004795392
289614074008973312
289614074008973313
289614074008977408
289614074013163520
289614074013175808
289614074029953026
289614074038321152
289614074042535936
289614074050932736
289614074050932737
289614074055098368
289614074071875584
289614074071900160
289614074071904257
289614074080272384
289614074097053696
289614074113818624
289614074126401537
289614074126413824
289614074134814720
289614074143178753
289614074143203329
289614074151583744
289614074159964160
289614074172542976
289614074185121792
289614074185142273
289614074193539073
289614077356019712
289614077544771585
289614077603479552
289614077691559939
289614077691584512
289614077725126656
289614077800628225
289614077821587456
289614077829984256
289614077829992448
289614077976793089
289614078010347520
289614078064852992
289614078064869376
289614078098436096
289614078102601728
289614078115205120
289614078123601920
289614078127779840
289614078131961857
289614078140375040
289614078144552961
289614078144569344
289614078148751360
289614078157139968
289614078169718784
289614078173925376
289614078182297600
289614078182318080
289614078182318081
289614078190694400
289614078203293697
289614078220046337
289614078249431040
289614078253608960
289614078257803264
289614078282969088
289614078291357696
289614078291357697
289614078295552000
289614078299758592
289614078308143106
289614078337482753
289614078337499136
289614078337503232
289614078341685248
289614078358466560
289614078383640578
289614080313028608
289614081068003328
289614082179477505
289614082284351488
289614082322083840
289614082326265858
289614082330484737
289614082343043074
289614082343059456
289614082351435776
289614082351443969
289614082355642368
289614082355642369
289614082372423680
289614082380816384
289614082393382912
289614082397569024
289614082401763328
289614082405982210
289614082414346240
289614082418548736
289614082418552832
289614082418565121
289614082426957824
289614082431148032
289614082439528450
289614082443735041
289614082452094976
289614082452115456
289614082452123648
289614082464677888
289614082468900864
289614082477268992
289614082481471489
289614082481483776
289614082485657600
289614082485678080
289614082494054400
289614082498236417
289614082502451200
289614082519216129
289614082531790848
289614082531790849
289614082535981056
289614082544386048
289614082552758273
289614082561150976
289614082577936384
289614082603118593
289614084188549120
289614084482166784
289614084670885888
289614086256349184
289614086424104961
289614086487027712
289614086499622913
289614086503821313
289614086516396033
289614086520573952
289614086520578048
289614086537375744
289614086545743872
289614086545743875
289614086545747970
289614086549954560
289614086558326784
289614086558339072
289614086562516993
289614086566711296
289614086583492608
289614086583513088
289614086587682818
289614086591897600
289614086596075520
289614086600269824
289614086604468226
289614086608650240
289614086608654336
289614086625443840
289614086629629952
289614086638010368
289614086638010369
289614086638039040
289614086659002368
289614086663204865
289614086675775488
289614086692536320
289614086692560896
289614086696738816
289614086696751104
289614086696755200
289614086734508033
289614086747074560
289614088902955008
289614090584879104
289614090639392768
289614090643595265
289614090685517825
289614090685521920
289614090719068160
289614090719068161
289614090723270656
289614090731675648
289614090735853568
289614090744233985
289614090744238080
289614090748436481
289614090748440576
289614090748440577
289614090752638977
289614090756845569
289614090761027585
289614090769428480
289614090769428481
289614090773614592
289614090773614593
289614090777804800
289614090794590209
289614090798764032
289614090811351040
289614090811363328
289614090828136448
289614090828144641
289614090832326657
289614090832338944
289614090832343040
289614090836520960
289614090836529152
289614090840707072
289614090844905472
289614090844917760
289614090844917761
289614090849091584
289614090865876993
289614090874269696
289614090886860800
289614090912010241
289614090912030721
289614090924593152
289614090949763072
289614094837903360
289614094934372353
289614094942736384
289614094955335680
289614094959538177
289614094963707904
289614094963712001
289614094963732480
289614094976311296
289614094984679424
289614094984687617
289614094988869632
289614094993084416
289614095001456640
289614095022444544
289614095026630656
289614095030833152
289614095035015169
289614095035019264
289614095043399680
289614095051804673
289614095055978496
289614095055982593
289614095055990784
289614095064383488
289614095072772096
289614095081152512
289614095085355008
289614095089537024
289614095093739520
289614095093743616
289614095102136320
289614095110512641
289614095110520832
289614095110533120
289614095110533121
289614095114706944
289614095123091457
289614095123099648
289614095152451584
289614095156654081
289614095156662272
289614095160844288
289614095173427200
289614095177637888
289614095186014208
289614097144741888
289614098918952960
289614098981875712
289614099057364992
289614099069939712
289614099074138112
289614099082522625
289614099107684352
289614099111882752
289614099111886849
289614099111895040
289614099120283648
289614099124473856
289614099132841985
289614099137064960
289614099149623296
289614099153817600
289614099166400512
289614099174797312
289614099178991617
289614099183185923
289614099183202304
289614099195756545
289614099199959042
289614099204145154
289614099212533760
289614099216752640
289614099220946945
289614099225116672
289614099229310977
289614099237707776
289614099246096384
289614099246096385
289614099254476801
289614099267076096
289614099271274496
289614099275452416
289614099300638720
289614099317395456
289614099317420032
289614099321589760
289614099334193152
289614099355156480
289614101246799872
289614101729136641
289614103033556992
289614103247462400
289614103289417731
289614103293591553
289614103310389248
289614103314563072
289614103314579456
289614103318757376
289614103322980353
289614103339732993
289614103348129792
289614103352328192
289614103352336384
289614103356514305
289614103360716801
289614103381676032
289614103394267136
289614103406850049
289614103411040256
289614103419445248
289614103423643649
289614103427813376
289614103427821568
289614103427825665
289614103452987393
289614103452991488
289614103457189888
289614103465570304
289614103465582592
289614103482351616
289614103494934528
289614103499137024
289614103507521536
289614103511695360
289614103520088065
289614103549472768
289614103553658880
289614103599792128
289614103599792129
289614103629148160
289614105797619713
289614107404025856
289614107441778689
289614107475333120
289614107483709440
289614107483729920
289614107513061376
289614107521454080
289614107521462272
289614107525660672
289614107525664769
289614107538235392
289614107542429696
289614107546624001
289614107550826496
289614107555033088
289614107571810304
289614107575975937
289614107576000512
289614107580194816
289614107584380928
289614107596947456
289614107596972032
289614107596972033
289614107601154050
289614107605340161
289614107613728768
289614107617939456
289614107617947648
289614107622133760
289614107643101184
289614107651493888
289614107655680000
289614107655696385
289614107689234433
289614107689242625
289614107697623041
289614107701813248
289614107706028032
289614107714400256
289614107718602752
289614107718610944
289614107739557889
289614107739570178
289614107760525313
289614109798981632
289614111246000128
289614111548002304
289614111589941248
289614111602524160
289614111673831424
289614111673839617
289614111678005249
289614111690592256
289614111694811136
289614111694811137
289614111703171072
289614111703175168
289614111711567873
289614111711576064
289614111715778560
289614111728365568
289614111732543488
289614111749324800
289614111757713408
289614111761899520
289614111770288128
289614111774478336
289614111774478337
289614111778672640
289614111778676736
289614111778689024
289614111787085824
289614111791271937
289614111799640064
289614111803846656
289614111808036864
289614111841587200
289614111841591296
289614111854178304
289614111862562816
289614111870967808
289614111875158017
289614111883546624
289614111891935232
289614111908708352
289614111912906752
289614111921291264
289614111946469376
289614115545178112
289614115666804737
289614115712929792
289614115725508608
289614115725508609
289614115750690818
289614115775868929
289614115780046848
289614115796836352
289614115805212672
289614115813613568
289614115817807872
289614115817811968
289614115821993985
289614115826196480
289614115834576896
289614115847172096
289614115851358208
289614115863937025
289614115863949312
289614115872309248
289614115872321536
289614115872321538
289614115872329728
289614115884900352
289614115884916737
289614115889102848
289614115893305344
289614115893309440
289614115893309441
289614115897499648
289614115910066176
289614115910082560
289614115918446592
289614115926839296
289614115931049985
289614115935223808
289614115935236096
289614115952009216
289614115960397824
289614115964583936
289614115964592128
289614115968790528
289614115968802818
289614115989757952
289614119768838146
289614119982735362
289614119986929664
289614120012111872
289614120020492288
289614120045670400
289614120049836032
289614120054059008
289614120058253312
289614120062443520
289614120070807553
289614120075010048
289614120095981568
289614120095989760
289614120108580864
289614120137928704
289614120142127104
289614120163094528
289614120175681536
289614120179871744
289614120192450560
289614120192462848
289614120192462850
289614120196665344
289614120209223680
289614120213438465
289614120213442561
289614120221831168
289614120225996800
289614120234401793
289614120242786304
289614120251183104
289614120272162816
289614120276357122
289614120280530944
289614120280539136
289614120280547328
289614120280547329
289614120280547330
289614120305688576
289614120318287872
289614120322473984
289614120322482177
289614120330858497
289614120335073280
289614120347652097
289614123552079872
289614123594039298
289614123774406656
289614123803746306
289614123862470656
289614123984117760
289614124160278528
289614124168667136
289614124172836864
289614124189638656
289614124219002880
289614124244144129
289614124269322240
289614124290297856
289614124298674176
289614124298686465
289614124298690561
289614124298694656
289614124302876672
289614124307070977
289614124315451394
289614124315455488
289614124323840000
289614124323844096
289614124328030209
289614124332232704
289614124340613120
289614124344803328
289614124357386240
289614124403527680
289614124403531776
289614124420329472
289614124424507392
289614124424511488
289614124424523776
289614124432912384
289614124470661121
289614124474830849
289614124479021057
289614124491608064
289614124500004865
289614124520984576
289614124525170688
289614124529356802
289614124558737408
289614124571320320
289614126647492608
289614128258093057
289614128283283458
289614128295862272
289614128400715777
289614128413286401
289614128413302784
289614128413302785
289614128425889792
289614128438464512
289614128451047424
289614128455221248
289614128459444224
289614128476200960
289614128480391169
289614128484605952
289614128484610048
289614128488775680
289614128488775681
289614128488800256
289614128492990464
289614128497164288
289614128501379072
289614128547495936
289614128547508226
289614128551694337
289614128551706624
289614128564297728
289614128568492032
289614128568496128
289614128576856064
289614128581079040
289614128589455360
289614128589467648
289614128593649664
289614128602050560
289614128622993409
289614128635588608
289614128648175616
289614128660746240
289614128673341440
289614128677539841
289614128685920256
289614128698511360
289614132309786624
289614132326584320
289614132334952449
289614132485963776
289614132502728705
289614132557271040
289614132624384000
289614132628582400
289614132657917952
289614132674691072
289614132674691074
289614132691488768
289614132695678976
289614132716634112
289614132716642304
289614132716662786
289614132729233408
289614132741820416
289614132750196736
289614132754386944
289614132758589440
289614132775362560
289614132787945472
289614132792147968
289614132800524288
289614132800532481
289614132800548864
289614132804739073
289614132817321984
289614132825706497
289614132829900800
289614132834095104
289614132855046144
289614132855074816
289614132859244544
289614132867649537
289614132876021761
289614132880224256
289614132884426752
289614132905406464
289614132922179584
289614132934746112
289614132951519232
289614134868324352
289614134977384448
289614136290193408
289614136478945281
289614136684449792
289614136772538368
289614136789327872
289614136793526272
289614136822861824
289614136860606464
289614136860614657
289614136885792768
289614136889970689
289614136898379776
289614136902578176
289614136915136513
289614136919330816
289614136919355392
289614136923541505
289614136940322816
289614136940326914
289614136944496640
289614136948715521
289614136952901634
289614136961290240
289614136965464064
289614136965492737
289614136969682944
289614136978075650
289614136982241280
289614136982245376
289614136986443776
289614136999034880
289614137011617793
289614137020006400
289614137024200704
289614137036783616
289614137040982016
289614137053544448
289614137061945344
289614137066127360
289614137066131456
289614137074540544
289614137099685888
289614137108094976
289614140870365184
289614140908138496
289614140929097728
289614140966838272
289614140992020480
289614140996198400
289614141000392704
289614141004595200
289614141008785408
289614141008785409
289614141008789504
289614141021368320
289614141029752832
289614141029773312
289614141042343936
289614141050740738
289614141063307264
289614141071712256
289614141071716352
289614141075881984
289614141080076288
289614141088464896
289614141088473089
289614141088489472
289614141092667393
289614141096865793
289614141096878080
289614141101076480
289614141109456896
289614141122043904
289614141126225920
289614141126234112
289614141130432514
289614141134606337
289614141134622720
289614141138812928
289614141142990848
289614141143007232
289614141147197440
289614141159780353
289614141159784448
289614141168185344
289614141172359168
289614141201715201
289614141226905600
289614141247860736
289614141247877120
289614145077272576
289614145148571649
289614145207271424
289614145232461824
289614145236631552
289614145236652032
289614145240842240
289614145253416960
289614145253437440
289614145266003968
289614145282781184
289614145286971394
289614145286975489
289614145286983680
289614145299546112
289614145299558401
289614145303744512
289614145303748608
289614145316323328
289614145316327424
289614145316343808
289614145316347904
289614145316352000
289614145320529920
289614145324724225
289614145324736512
289614145345712128
289614145349898240
289614145354096640
289614145358290945
289614145362485248
289614145370873857
289614145391828992
289614145391841280
289614145400217600
289614145404420098
289614145433772032
289614145433780225
289614145433792512
289614145450569728
289614145458929664
289614145463123968
289614145467338752
289614145769324544
289614148281696257
289614149372239872
289614149384802304
289614149414162433
289614149414182913
289614149422559233
289614149447712768
289614149451915264
289614149456121856
289614149468708864
289614149468708865
289614149472899072
289614149477072896
289614149485481984
289614149498056705
289614149502242816
289614149502251008
289614149510635520
289614149510656000
289614149514838016
289614149527429120
289614149527433218
289614149531627520
289614149535797249
289614149535817728
289614149540012032
289614149548396545
289614149552570368
289614149556772865
289614149556785152
289614149556785153
289614149573541888
289614149573570561
289614149577748481
289614149594537985
289614149602906113
289614149602914304
289614149602930688
289614149615484928
289614149623889920
289614149636464640
289614149640675329
289614149649063936
289614149649068032
289614149657448448
289614149661646851
289614152366952448
289614152778018816
289614152991924224
289614153201639424
289614153260355586
289614153373597696
289614153394561024
289614153440690177
289614153491042305
289614153499422720
289614153511993344
289614153512001537
289614153541361664
289614153549770752
289614153583316992
289614153591685120
289614153595883520
289614153612677122
289614153616850944
289614153629458432
289614153642037248
289614153646227456
289614153646231552
289614153663012864
289614153667203072
289614153671389185
289614153675591680
289614153679773696
289614153683976192
289614153696563200
289614153696571392
289614153700765696
289614153704960000
289614153734316032
289614153751072770
289614153751085056
289614153755275264
289614153755287553
289614153763667968
289614153797210113
289614153805615104
289614153809797121
289614153809813504
289614153830785024
289614153834983425
289614153855938560
289614157484027905
289614157651795968
289614157689520129
289614157739864064
289614157794377728
289614157806985216
289614157806989312
289614157811183616
289614157815369728
289614157819559936
289614157836349440
289614157840523265
289614157857308672
289614157857316864
289614157857320960
289614157865689088
289614157869899776
289614157874077696
289614157882482688
289614157899247616
289614157903454208
289614157907623936
289614157907648512
289614157911822336
289614157911822337
289614157911842816
289614157920210945
289614157924421633
289614157924425728
289614157928603648
289614157936988161
289614157936992256
289614157941186560
289614157941202944
289614157949571073
289614157966344192
289614157966352384
289614157987323904
289614157991510016
289614157991534593
289614157999902720
289614157999915008
289614158008287232
289614158016688129
289614158020894721
289614158054436864
289614160717832192
289614161774792704
289614161816727552
289614161955155968
289614161971916800
289614161971929089
289614161984499713
289614161984507904
289614161992884224
289614161997074432
289614162013859840
289614162013876224
289614162022244352
289614162022252545
289614162022260736
289614162039021568
289614162051612672
289614162055811072
289614162068389888
289614162068398081
289614162076770305
289614162076790786
289614162080980992
289614162089369600
289614162093551616
289614162106142721
289614162110341120
289614162118721536
289614162122915842
289614162127110144
289614162131300352
289614162135486464
289614162143879168
289614162143899649
289614162148073473
289614162152259585
289614162152284160
289614162160672768
289614162173243392
289614162173247488
289614162173255681
289614162198421504
289614162210979840
289614162336837634
289614164144558080
289614164744359936
289614165054738434
289614165658726400
289614165700653057
289614165771943936
289614165834878976
289614165952327680
289614165973278721
289614165981675520
289614166019432449
289614166069747712
289614166120091649
289614166141046785
289614166141046786
289614166145265665
289614166166220802
289614166191390720
289614166195568640
289614166195572736
289614166212345856
289614166220738561
289614166241726464
289614166245908480
289614166254292992
289614166275264512
289614166279483392
289614166283665410
289614166283677696
289614166287851520
289614166296240128
289614166296256512
289614166313021441
289614166317207552
289614166321397760
289614166325620736
289614166329798656
289614166333980672
289614166338183168
289614166338195457
289614166354972672
289614166359154688
289614166359166976
289614166367543296
289614166405312512
289614166480781312
289614170226319360
289614170268241920
289614170272440320
289614170322771969
289614170352140289
289614170360512512
289614170360528896
289614170364706818
289614170364727296
289614170364727297
289614170364731393
289614170373120000
289614170381488128
289614170394079232
289614170398285824
289614170402484224
289614170423451649
289614170427641856
289614170427645952
289614170440216576
289614170444398592
289614170452795393
289614170452815872
289614170456985601
289614170461179904
289614170477961216
289614170477961217
289614170482151425
289614170498940928
289614170507337728
289614170511523840
289614170515714048
289614170515718145
289614170524102656
289614170524106752
289614170524110848
289614170524114944
289614170528296961
289614170536689664
289614170536693761
289614170540875776
289614170549284864
289614170553454592
289614170557669376
289614170557673475
289614170582831104
289614174408019968
289614174491901952
289614174496124928
289614174517080064
289614174575816704
289614174588370944
289614174588395520
289614174592569344
289614174596767744
289614174600966144
289614174605160448
289614174617743360
289614174626127874
289614174626148352
289614174634520576
289614174638727168
289614174663872512
289614174668070912
289614174684860416
289614174693236736
289614174701629440
289614174718423041
289614174722609152
289614174731001856
289614174747770880
289614174760341505
289614174764531712
289614174768730113
289614174772940800
289614174777126912
289614174781313024
289614174789718017
289614174810673152
289614174814892033
289614174819086336
289614174831644672
289614174844248064
289614174848417792
289614174848446465
289614174852616192
289614174856814592
289614174865199104
289614174881972224
289614174881984512
289614174881996800
289614176463241217
289614177214021633
289614177243394048
289614178707206145
289614178711396352
289614178757521408
289614178761703424
289614178765922305
289614178770104321
289614178791079936
289614178791084032
289614178816258048
289614178824638465
289614178837225472
289614178841411584
289614178841419776
289614178849787904
289614178849796096
289614178849804288
289614178858176513
289614178858196992
289614178858201088
289614178862391296
289614178879168512
289614178900123648
289614178900144129
289614178904317952
289614178904334336
289614178908524544
289614178916917248
289614178925301760
289614178929496064
289614178942062592
289614178954641408
289614178963038208
289614178971430912
289614178979835904
289614178988195840
289614178996584448
289614179000807424
289614179017576448
289614179021754368
289614179030155264
289614179038556160
289614179051126784
289614179072094208
289614182565949440
289614182603710465
289614182788243456
289614182888910848
289614182922473473
289614182956027905
289614182960226304
289614182964416513
289614183006351360
289614183006351361
289614183010562048
289614183014735872
289614183014756353
289614183023124480
289614183023140864
289614183031513088
289614183031533569
289614183035719680
289614183044116480
289614183048310785
289614183065063424
289614183086047232
289614183094435840
289614183102828545
289614183107022848
289614183123800064
289614183140585472
289614183144755200
289614183144779776
289614183148974081
289614183169916928
289614183178305537
289614183178321920
289614183182528514
289614183186694144
289614183190900736
289614183203479552
289614183216062465
289614183245434880
289614183295750145
289614183308341248
289614183320920064
289614183325118464
289614183341907968
289614183346085889
289614186441502720
289614187032887297
289614187041280001
289614187125166080
289614187129339904
289614187141931008
289614187154530304
289614187158700032
289614187158720512
289614187167092736
289614187188076544
289614187200655360
289614187209039873
289614187209056257
289614187213234176
289614187213250561
289614187217424384
289614187217432576
289614187217440768
289614187221626880
289614187221643264
289614187234201600
289614187234217987
289614187246788608
289614187250999296
289614187259367424
289614187263574016
289614187271950336
289614187271950337
289614187280359425
289614187288727553
289614187301314560
289614187305500672
289614187305504769
289614187309711361
289614187318091776
289614187318095872
289614187318099968
289614187318108160
289614187318108161
289614187322302464
289614187343249408
289614187343278080
289614187364233216
289614187385217024
289614187389407232
289614187410382849
289614189444603904
289614191222996992
289614191285911553
289614191306866688
289614191315259392
289614191332032512
289614191340449792
289614191344619521
289614191353024512
289614191353032704
289614191365591041
289614191369785344
289614191373975552
289614191386570752
289614191390752768
289614191394951168
289614191399149568
289614191407542273
289614191415922688
289614191415930881
289614191420116992
289614191420125184
289614191420129281
289614191428517888
289614191436910592
289614191441084418
289614191441100800
289614191453683712
289614191453696000
289614191466270720
289614191474659328
289614191478833153
289614191478861824
289614191483031552
289614191483052032
289614191487225856
289614191495630848
289614191508221953
289614191524970496
289614191524978688
289614191529193472
289614191562727424
289614191571120128
289614191575326720
289614191579521025
289614191583719424
289614193936715776
289614194016407552
289614195421495297
289614195492790273
289614195501182976
289614195517964288
289614195538944000
289614195564097536
289614195568291841
289614195568308224
289614195585073152
289614195593461760
289614195597660160
289614195606044672
289614195618635776
289614195627016192
289614195627028480
289614195639599105
289614195639607296
289614195639607297
289614195647983616
289614195647987712
289614195648000000
289614195652173825
289614195656388608
289614195660554240
289614195660582912
289614195664773120
289614195681546240
289614195685736448
289614195689926656
289614195715092480
289614195723485184
289614195723497472
289614195723497473
289614195723497474
289614195727667200
289614195727683585
289614195731886081
289614195744460800
289614195761221632
289614195777994752
289614195786387456
289614195811577857
289614195845107712
289614195849297920
289614199615811584
289614199716446209
289614199762583552
289614199762599938
289614199766798338
289614199770980352
289614199779360768
289614199783555073
289614199783583744
289614199787753473
289614199796162561
289614199800348672
289614199804542976
289614199808745472
289614199846469632
289614199846477824
289614199850663937
289614199850668032
289614199850680321
289614199863275520
289614199867445248
289614199875846145
289614199880036354
289614199884234752
289614199884242944
289614199892635648
289614199905206273
289614199913594880
289614199917801472
289614199921967104
289614199921979392
289614199926177792
289614199938752512
289614199942946816
289614199947149312
289614199955550208
289614199968108544
289614199968116737
289614199972302848
289614199972319233
289614199972327424
289614199980695552
289614199980716032
289614199997476864
289614200018460672
289614203801706496
289614203818475520
289614203822694400
289614203893989376
289614203902365697
289614203906564096
289614203923333120
289614203952721921
289614203973677056
289614203973685248
289614203977879552
289614203990458368
289614203998838784
289614204003037184
289614204015607808
289614204015620096
289614204015628288
289614204015628290
289614204019810306
289614204019826688
289614204024004608
289614204024012802
289614204028198912
289614204032401408
289614204032405504
289614204040794112
289614204057575424
289614204061761536
289614204065964032
289614204070133760
289614204070133761
289614204074332160
289614204074352641
289614204086923265
289614204091129856
289614204112080896
289614204112093185
289614204124680192
289614204141441026
289614204158226434
289614204162412544
289614204175003648
289614208025362432
289614208113471488
289614208117641217
289614208142802944
289614208155389952
289614208155406337
289614208180559872
289614208188944384
289614208188960768
289614208193142785
289614208197337089
289614208201543680
289614208205746177
289614208209920000
289614208218312704
289614208230883328
289614208230899713
289614208247660544
289614208256053249
289614208260247552
289614208260251648
289614208264450048
289614208264462336
289614208277028864
289614208285409281
289614208297996290
289614208306397187
289614208314789888
289614208323170304
289614208348340224
289614208348344321
289614208356732929
289614208360935424
289614208373518337
289614208377712640
289614208386088960
289614208394469376
289614208402857984
289614208411258880
289614208415457280
289614208419627008
289614208423825408
289614208428032000
289614208465776640
289614208469987328
289614211632463872
289614211800244224
289614211926085632
289614212295184384
289614212303564800
289614212358098945
289614212366471168
289614212366483456
289614212383272960
289614212387446784
289614212387450880
289614212391645185
289614212391661568
289614212395847681
289614212408410112
289614212416802816
289614212425199616
289614212429381633
289614212433580035
289614212446167040
289614212462964738
289614212471345152
289614212475535361
289614212479725568
289614212479737858
289614212488105984
289614212492320768
289614212492320769
289614212504891392
289614212509081601
289614212521668610
289614212521668611
289614212525850624
289614212525854720
289614212530073600
289614212542627840
289614212555210752
289614212559429632
289614212563603456
289614212567822336
289614212576210944
289614212580388866
289614212588773376
289614212592988160
289614212597161985
289614212605562881
289614212609761280
289614216162324480
289614216195878912
289614216443330560
289614216468496385
289614216531423233
289614216535609344
289614216535621634
289614216552398848
289614216552411136
289614216560783360
289614216577564674
289614216581746688
289614216581767168
289614216585936896
289614216590131201
289614216598523904
289614216606924801
289614216615301121
289614216615321600
289614216619511809
289614216627888128
289614216632102912
289614216648859648
289614216661434368
289614216665632768
289614216669822977
289614216674033664
289614216678236160
289614216682422272
289614216686624768
289614216690798592
289614216695001089
289614216695009280
289614216699191296
289614216699199489
289614216703401984
289614216711782400
289614216715980800
289614216724369408
289614216728543232
289614216732758017
289614216732766209
289614216741146624
289614216745349120
289614216770514945
289614216791478272
289614218871853056
289614220209831936
289614220264357888
289614220377600000
289614220465668096
289614220612472832
289614220704763904
289614220721545216
289614220755091456
289614220755099649
289614220759277568
289614220763488256
289614220771872769
289614220788649984
289614220792827904
289614220797022208
289614220797046784
289614220797046785
289614220801228800
289614220805431296
289614220809605122
289614220809621504
289614220813824000
289614220822192128
289614220830584832
289614220830601216
289614220834791427
289614220859961344
289614220868341760
289614220876734465
289614220880912384
289614220889309184
289614220910280704
289614220914487297
289614220918652928
289614220918669312
289614220918677504
289614220939644928
289614220948029440
289614220948041728
289614220960616449
289614220981592064
289614220989980672
289614220998352896
289614221002559490
289614221006761984
289614221023539201
289614221031927809
289614224588685312
289614224844550144
289614224857128961
289614224890671105
289614224903254016
289614224903270400
289614224907456512
289614224911638528
289614224920043520
289614224932610048
289614224936820736
289614224941006848
289614224953585664
289614224953593856
289614224953602048
289614224966160384
289614224966160385
289614224974561280
289614224991326208
289614224995524608
289614224995536897
289614224999718912
289614225016487936
289614225029095424
289614225029099521
289614225033281536
289614225041657857
289614225058455552
289614225062649856
289614225079427072
289614225087795200
289614225104580609
289614225108766720
289614225108770816
289614225117175808
289614225125560320
289614225133957120
289614225142345728
289614225150713857
289614225150726144
289614225154908160
289614225175875584
289614225180082177
289614225188478976
289614225196859393
289614225201049600
289614225217835009
289614228925583360
289614228992688129
289614229059821568
289614229126930432
289614229131108352
289614229131128832
289614229135310848
289614229139496960
289614229143695361
289614229147897856
289614229156265984
289614229156278273
289614229160488960
289614229177241600
289614229177266176
289614229181448192
289614229189844992
289614229194027008
289614229194043392
289614229210796032
289614229214998528
289614229231775745
289614229240164352
289614229244370944
289614229248540672
289614229252751360
289614229256929280
289614229261135872
289614229265317888
289614229290491904
289614229294678016
289614229298892800
289614229303078912
289614229311479808
289614229315670016
289614229319843840
289614229319852033
289614229328236544
289614229336637440
289614229340827649
289614229340839936
289614229349216256
289614229353410560
289614229370179584
289614229374373888
289614229378576384
289614229386981376
289614232855650305
289614233199575041
289614233254121472
289614233287680000
289614233300242432
289614233300246528
289614233304440832
289614233312841730
289614233321222144
289614233337991169
289614233350590466
289614233350598656
289614233354776576
289614233354788864
289614233358966785
289614233363152896
289614233379930112
289614233379958784
289614233384124416
289614233388335104
289614233388343296
289614233392521216
289614233396723712
289614233400918016
289614233400922113
289614233413488640
289614233413509121
289614233417682944
289614233430286336
289614233430290432
289614233434472448
289614233442852864
289614233442856960
289614233442873346
289614233459630080
289614233472217088
289614233493180416
289614233493180417
289614233493184513
289614233505767424
289614233518366721
289614233522540544
289614233547714561
289614233564483584
289614233577074688
289614233577074689
289614235770707971
289614236194316288
289614237020614656
289614237435826176
289614237490348033
289614237494546433
289614237498761217
289614237523910656
289614237532295168
289614237536509952
289614237544890368
289614237549076480
289614237553287168
289614237561675776
289614237565845505
289614237565861890
289614237570052096
289614237578444800
289614237578448896
289614237582630912
289614237586845696
289614237591011328
289614237599412224
289614237611986945
289614237616181249
289614237616197633
289614237620375552
289614237620400129
289614237649760256
289614237670715393
289614237674897408
289614237674901504
289614237674917889
289614237687500800
289614237687508993
289614237691686912
289614237695897600
289614237700075521
289614237700087808
289614237708455937
289614237725229056
289614237758803968
289614237788147712
289614237792366592
289614241353302016
289614241567227905
289614241596600320
289614241609183232
289614241621766144
289614241625935874
289614241634336768
289614241651109889
289614241676292096
289614241693057025
289614241714016256
289614241726623745
289614241730813952
289614241735000064
289614241743376384
289614241743388674
289614241747566592
289614241747570688
289614241747574784
289614241747595266
289614241760165888
289614241760165889
289614241760178178
289614241785315328
289614241789517824
289614241789538304
289614241793708032
289614241797910528
289614241802113025
289614241814679553
289614241814683648
289614241827278848
289614241827287042
289614241831477248
289614241839845377
289614241848238080
289614241856630784
289614241873399808
289614241881784320
289614241881788417
289614241890193408
289614241906966529
289614241911152641
289614241915338753
289614241923743744
289614241940516864
289614244163489794
289614245455355904
289614245631492096
289614245665058816
289614245681836032
289614245732163585
289614245769908225
289614245849600000
289614245849608192
289614245853802498
289614245887344641
289614245891547136
289614245895753728
289614245899956225
289614245925101569
289614245929299968
289614245929299969
289614245933481984
289614245933490176
289614245933494273
289614245941886976
289614245958651904
289614245962866689
289614245962870785
289614245967040512
289614245967044609
289614245971238912
289614245971251201
289614245975433216
289614245975453696
289614245979631616
289614245988036609
289614245988036610
289614245992222720
289614246004789248
289614246017368064
289614246017368065
289614246017372160
289614246025768961
289614246034145281
289614246046752768
289614246080311296
289614246097063936
289614246105468928
289614248261345280
289614249767084033
289614249792258049
289614249913876483
289614249918087168
289614249922277376
289614250006155265
289614250006179840
289614250010361856
289614250064896000
289614250069069825
289614250077470720
289614250106843136
289614250115231745
289614250127785984
289614250127810560
289614250136203264
289614250136203265
289614250140372992
289614250144591873
289614250152964096
289614250165538816
289614250165563392
289614250173947905
289614250178117632
289614250182320128
289614250182328321
289614250190721024
289614250190725120
289614250194919425
289614250203295744
289614250211692544
289614250220081153
289614250224263168
289614250224279552
289614250228477953
289614250241036288
289614250245251072
289614250249449472
289614250257813506
289614250262024192
289614250262032384
289614250274598912
289614250278785025
289614250278805504
289614250287185921
289614250303967232
289614250337505281
289614254192066561
289614254225625089
289614254284341249
289614254292746240
289614254296944641
289614254296944642
289614254305337345
289614254305341441
289614254309507072
289614254309531649
289614254313705472
289614254313713664
289614254313730048
289614254322110464
289614254326288385
289614254326312961
289614254330486784
289614254334689281
289614254347280384
289614254359851009
289614254359859200
289614254364057600
289614254364057601
289614254372450304
289614254380814336
289614254380830720
289614254385025025
289614254393393152
289614254401785856
289614254410178560
289614254418571265
289614254418583553
289614254422765568
289614254435352577
289614254439555072
289614254439559168
289614254452121601
289614254460530688
289614254464712704
289614254498279424
289614256528314368
289614257123889152
289614257996300288
289614258164080642
289614258206035969
289614258210234369
289614258214428673
289614258264743936
289614258382192640
289614258407350273
289614258449313792
289614258478649344
289614258503835648
289614258508025857
289614258520592384
289614258524798976
289614258537385984
289614258549956608
289614258549972995
289614258566737921
289614258566742016
289614258570948608
289614258575130624
289614258579308544
289614258579316738
289614258579316739
289614258583527424
289614258587701249
289614258591899648
289614258591920128
289614258596089856
289614258608668672
289614258612891649
289614258617073664
289614258625454080
289614258629664768
289614258633859072
289614258633863168
289614258642231296
289614258671591424
289614258671611905
289614258680000512
289614258680000513
289614258692562944
289614258721918976
289614260462563328
289614260714233857
289614262350000128
289614262584897536
289614262593261569
289614262610063360
289614262618427393
289614262631022592
289614262656200704
289614262672953344
289614262681346048
289614262685532160
289614262698131456
289614262710710272
289614262719094785
289614262723309569
289614262740062208
289614262740062209
289614262748467200
289614262752669698
289614262761037824
289614262773612545
289614262782017537
289614262786203649
289614262786207744
289614262794596352
289614262802984961
289614262807166976
289614262811365376
289614262811365378
289614262811377665
289614262815567872
289614262815584256
289614262828154880
289614262828167168
289614262832340992
289614262832349184
289614262844919808
289614262844923904
289614262857523201
289614262865891328
289614262878498816
289614262886875137
289614262895263745
289614262920441856
289614262937190400
289614266435252225
289614266758201344
289614266766610434
289614266770788354
289614266829504512
289614266837917696
289614266846298112
289614266854678528
289614266863087617
289614266871472128
289614266875658241
289614266875658242
289614266879848448
289614266884046848
289614266888241152
289614266892419074
289614266905018368
289614266913394688
289614266921795584
289614266925985792
289614266926002176
289614266930167808
289614266930167809
289614266930176000
289614266930180096
289614266938572800
289614266951143425
289614266955333632
289614266963730433
289614266963738624
289614266972139520
289614266976305152
289614266976313344
289614266980515840
289614267001479169
289614267001487360
289614267001499649
289614267014062080
289614267018248192
289614267018252288
289614267026640896
289614267026661376
289614267064401920
289614267081166848
289614270650515456
289614270944129024
289614270977683456
289614270981865472
289614270990278657
289614271036416000
289614271040614400
289614271074148352
289614271082528768
289614271086747648
289614271095111681
289614271095140352
289614271099314176
289614271099322368
289614271107710976
289614271111917568
289614271120285696
289614271128670208
289614271145455616
289614271149666304
289614271158054912
289614271170621440
289614271191609344
289614271195803648
289614271199973378
289614271208382464
289614271212564482
289614271212568576
289614271212572672
289614271216762880
289614271220940800
289614271233527808
289614271233540096
289614271237746689
289614271246135296
289614271258697729
289614271262904320
289614271279677440
289614271292248065
289614271292272640
289614271296438273
289614271317409792
289614271321616385
289614273544589312
289614273754320898
289614275146821632
289614275201339392
289614275222315008
289614275243294720
289614275251666945
289614275251687424
289614275260055553
289614275264253952
289614275264258048
289614275272642561
289614275281051648
289614275285241856
289614275297804288
289614275297808384
289614275306205186
289614275310387200
289614275314597888
289614275318784000
289614275322990592
289614275331383296
289614275335577601
289614275339755521
289614275343970305
289614275352338432
289614275352342528
289614275352354816
289614275356545024
289614275373305857
289614275373330432
289614275377516545
289614275385892864
289614275385913344
289614275390091264
289614275394289664
289614275394289665
289614275406884864
289614275423641601
289614275423653888
289614275423662080
289614275440439296
289614275457187840
289614275494944768
289614279081091073
289614279353716737
289614279437611008
289614279450165248
289614279454367744
289614279458553856
289614279458553857
289614279462748161
289614279462760448
289614279462772736
289614279466967041
289614279500500992
289614279500500993
289614279508889601
289614279508897793
289614279508910080
289614279517282304
289614279517294592
289614279529865216
289614279538249728
289614279542460416
289614279546638336
289614279546646528
289614279559237632
289614279563423744
289614279571804162
289614279584403457
289614279588585473
289614279592779777
289614279596974081
289614279596974082
289614279609565184
289614279609569280
289614279613751296
289614279622131712
289614279630532608
289614279630532609
289614279643111424
289614279651491840
289614279672467457
289614279685054465
289614279685058560
289614279722807298
289614283552202752
289614283568975872
289614283585765376
289614283602530304
289614283606740992
289614283610927104
289614283631910912
289614283636105216
289614283652878336
289614283678031872
289614283686416384
289614283699007489
289614283707383808
289614283711590401
289614283719970818
289614283724177408
289614283724189697
289614283728355328
289614283745144832
289614283749335040
289614283753521152
289614283766132736
289614283787100160
289614283799678977
289614283799687168
289614283803869184
289614283808063488
289614283812249600
289614283833217024
289614283833225216
289614283833225217
289614283841601536
289614283841605632
289614283845804032
289614283845804033
289614283845820416
289614283849994242
289614283854213121
289614283862585344
289614283866771456
289614283866775552
289614283887759361
289614283900342272
289614283938082816
289614283959054336
289614283967459329
289614283971624960
289614285586460672
289614287733940224
289614287750721536
289614287813623808
289614287817801728
289614287822016512
289614287830413313
289614287838793728
289614287847190528
289614287859765248
289614287863947264
289614287863959553
289614287863959554
289614287863963648
289614287884914689
289614287884939264
289614287893303296
289614287901712386
289614287905902592
289614287905902593
289614287910096896
289614287914291200
289614287918473217
289614287918489600
289614287931064320
289614287931072513
289614287960424448
289614287968804864
289614287977213952
289614287985573888
289614287985586177
289614287985598464
289614287993987072
289614288002351104
289614288002363392
289614288023334912
289614288040120321
289614288048488448
289614288048508928
289614288061075456
289614288065273856
289614288077869056
289614288098824192
289614288107220992
289614288119808000
289614291466854400
289614291559129088
289614291945021441
289614291974356992
289614292003721216
289614292016304128
289614292028899329
289614292041478144
289614292045688832
289614292062437376
289614292062445568
289614292066652161
289614292075028480
289614292083437568
289614292087615488
289614292087631872
289614292091805696
289614292104384512
289614292104388608
289614292125380608
289614292133765120
289614292137938944
289614292142141440
289614292142149632
289614292142153728
289614292142157824
289614292154716160
289614292167299072
289614292171501568
289614292175687680
289614292184096768
289614292188266496
289614292188286976
289614292200865792
289614292217626624
289614292221841408
289614292226043904
289614292230209536
289614292238610432
289614292242792448
289614292288929792
289614295464017920
289614295619223552
289614295921221633
289614295950573568
289614296126717952
289614296168681472
289614296214810624
289614296239964162
289614296239992832
289614296244187136
289614296248369153
289614296265158658
289614296269348864
289614296273518592
289614296273539072
289614296277725185
289614296281915392
289614296281935872
289614296290304000
289614296298704896
289614296298708993
289614296307077120
289614296307081217
289614296315469824
289614296323874816
289614296328048640
289614296332242944
289614296336453632
289614296344850433
289614296353234944
289614296357416960
289614296361598977
289614296361607168
289614296361607169
289614296369987584
289614296382586880
289614296386789376
289614296399364096
289614296399372289
289614296403554305
289614296407764992
289614296420335616
289614296420347904
289614296445513729
289614296466472960
289614296495837184
289614300321030144
289614300321046528
289614300341997568
289614300358799360
289614300421697536
289614300434296832
289614300442681345
289614300467826688
289614300472020992
289614300472025088
289614300480421888
289614300493004800
289614300497190912
289614300505595906
289614300509786112
289614300513980416
289614300518154240
289614300522356736
289614300526555136
289614300530737152
289614300530761728
289614300534951937
289614300547518464
289614300555902976
289614300555931648
289614300560097280
289614300560125954
289614300564295680
289614300568506369
289614300572704769
289614300572708864
289614300581068800
289614300597874689
289614300602044416
289614300606259200
289614300614623232
289614300614639616
289614300627226624
289614300635619328
289614300639805440
289614300652380161
289614304314007552
289614304385323008
289614304544702465
289614304553082880
289614304569851904
289614304595021825
289614304595030018
289614304603435008
289614304624394240
289614304632766464
289614304636977152
289614304636981248
289614304636989440
289614304641171456
289614304641171457
289614304645369856
289614304645373952
289614304649551872
289614304649560064
289614304666349568
289614304678912001
289614304687304704
289614304691515392
289614304695697409
289614304704098304
289614304708280321
289614304712486913
289614304725065728
289614304733442048
289614304733446145
289614304737644544
289614304741822466
289614304741842944
289614304741842945
289614304746016768
289614304746029056
289614304754421760
289614304758599680
289614304758603776
289614304762810369
289614304766988288
289614304783777792
289614304787963906
289614304792162304
289614304796356609
289614304804753409
289614308466384896
289614308579606528
289614308659326976
289614308688683008
289614308697059330
289614308697059331
289614308701257728
289614308705456128
289614308730626048
289614308747378688
289614308747390976
289614308764168192
289614308764184576
289614308768350208
289614308768362496
289614308768378880
289614308772556800
289614308772569088
289614308776742912
289614308780949504
289614308780961792
289614308789329920
289614308793536512
289614308801933314
289614308810309632
289614308814503937
289614308818702336
289614308818706432
289614308818710528
289614308831268864
289614308835471360
289614308835475456
289614308843864064
289614308860624896
289614308864827392
289614308873232384
289614308877414400
289614308885807104
289614308910964736
289614308910968832
289614308910981120
289614308919365632
289614308919369728
289614308940333056
289614308940341248
289614308973891584
289614308982272002
289614310802587648
289614312757133312
289614312975237120
289614313008803840
289614313008812032
289614313012994049
289614313033965568
289614313042374656
289614313050759168
289614313059147776
289614313063317504
289614313067528192
289614313075904512
289614313075916800
289614313075916801
289614313080094720
289614313088483328
289614313088495616
289614313092694016
289614313096876032
289614313101070336
289614313101082625
289614313113653248
289614313113657344
289614313113673728
289614313117855744
289614313122058240
289614313126248448
289614313130442752
289614313138831360
289614313147232257
289614313151401984
289614313226924032
289614313231101952
289614313231101954
289614313239478272
289614313239478273
289614313239498752
289614313281441792
289614313302413313
289614313310789633
289614313319174144
289614313335955456
289614314938183680
289614314950758401
289614315949015040
289614316972437505
289614317026947072
289614317119213569
289614317140201472
289614317165371392
289614317177954304
289614317194711040
289614317194735617
289614317203099648
289614317207318529
289614317224095744
289614317232455680
289614317232484352
289614317240864768
289614317245059072
289614317249241088
289614317249245184
289614317253443584
289614317257621506
289614317257625600
289614317261840385
289614317282811905
289614317291175936
289614317291200513
289614317307957248
289614317307981824
289614317312159744
289614317316349952
289614317316349953
289614317328932865
289614317337329664
289614317345705984
289614317349908480
289614317358288896
289614317400236032
289614317400252418
289614317408636929
289614317412839424
289614317417009152
289614317425393664
289614317425397760
289614317429604352
289614317446365185
289614317475749888
289614320990568448
289614321296752640
289614321342894080
289614321401593856
289614321405804544
289614321405816832
289614321409986561
289614321414176768
289614321414193152
289614321422581760
289614321426776064
289614321430974465
289614321435152384
289614321439354880
289614321439354881
289614321439367169
289614321447735297
289614321460338688
289614321460342785
289614321468706816
289614321472909312
289614321477111808
289614321481314304
289614321485484032
289614321493880832
289614321506451456
289614321523249152
289614321527427072
289614321527427073
289614321531621377
289614321531629569
289614321535836161
289614321540026368
289614321544220672
289614321548394497
289614321552588800
289614321556795392
289614321565200384
289614321569370112
289614321586155520
289614321586171905
289614321594560513
289614321598726144
289614321615519744
289614321623912448
289614321628094464
289614321628106752
289614323972710400
289614325415567360
289614325465894912
289614325470093312
289614325474287617
289614325541400576
289614325600096256
289614325600116737
289614325616893952
289614325616898048
289614325629464577
289614325637853184
289614325642047489
289614325646241792
289614325650423808
289614325671424001
289614325679808512
289614325683990528
289614325684006913
289614325688201216
289614325692391424
289614325709144064
289614325717532672
289614325717532673
289614325721726977
289614325725949954
289614325725949955
289614325738532865
289614325742710784
289614325742714880
289614325751099393
289614325751115777
289614325755301888
289614325755301890
289614325767880704
289614325767888896
289614325772062720
289614325784649728
289614325784653825
289614325784666112
289614325822398464
289614325822406656
289614325839192064
289614325855965184
289614325889503232
289614325902094336
289614325906305025
289614328645165056
289614329349812224
289614329664397312
289614329714724864
289614329723101184
289614329752477696
289614329769234432
289614329781821441
289614329786007552
289614329786032129
289614329794416641
289614329798598657
289614329806987264
289614329807007744
289614329811181569
289614329823764480
289614329823768576
289614329823772672
289614329827950593
289614329832165376
289614329836355584
289614329836359680
289614329848926208
289614329857318912
289614329857331201
289614329857331202
289614329861509120
289614329869905920
289614329878294529
289614329878298625
289614329886683136
289614329890881536
289614329890881538
289614329890889728
289614329890889730
289614329895063552
289614329911853056
289614329924444160
289614329928638465
289614329941204992
289614329945407488
289614329978949632
289614329978953728
289614330004119554
289614331073687552
289614333514768384
289614333883854848
289614333900619776
289614333930004480
289614333946757120
289614333959344128
289614333963534337
289614333963538432
289614333976125440
289614333997113344
289614334001283072
289614334005489664
289614334022270976
289614334022275072
289614334055809024
289614334055825408
289614334068400128
289614334072602624
289614334076788736
289614334076801024
289614334093574144
289614334101958656
289614334106161152
289614334110347264
289614334114529281
289614334114537472
289614334114553856
289614334118739969
289614334139715584
289614334139715585
289614334143893504
289614334160674817
289614334160691200
289614334177452032
289614334181654528
289614334194229249
289614334194229250
289614334198419456
289614334211010560
289614334231969793
289614334231990272
289614334244556801
289614334248767488
289614336329121792
289614337751011328
289614337893601280
289614338128506880
289614338141065216
289614338145284096
289614338157862912
289614338162044928
289614338166239234
289614338174623745
289614338183028736
289614338183032832
289614338187214848
289614338199810049
289614338203975681
289614338212372480
289614338224959488
289614338233364481
289614338241732608
289614338258530304
289614338271105024
289614338279493632
289614338283679744
289614338292084736
289614338300448768
289614338300456960
289614338300469249
289614338304651264
289614338304659456
289614338304659457
289614338313035776
289614338317230080
289614338329821184
289614338342408192
289614338346590210
289614338346606592
289614338350784512
289614338350800896
289614338354999296
289614338363375616
289614338367569920
289614338367578112
289614338375954432
289614338388545536
289614338401116160
289614338405326849
289614338413715456
289614338447269888
289614342054359042
289614342071140352
289614342155010048
289614342167605248
289614342230511616
289614342251507713
289614342293438464
289614342301814784
289614342335393792
289614342352150528
289614342352162817
289614342356353024
289614342360547328
289614342360547329
289614342423453696
289614342423457792
289614342440235009
289614342440247296
289614342444437504
289614342444445696
289614342452830209
289614342461214723
289614342469595136
289614342498971648
289614342503157761
289614342503161856
289614342503165954
289614342507339776
289614342507352064
289614342515748864
289614342519922688
289614342519930880
289614342528307200
289614342536704000
289614342540906497
289614342545084416
289614342545108992
289614342557663232
289614342557667329
289614342566060032
289614342566076417
289614342574460929
289614342591229952
289614342624800768
289614342628974592
289614343430098945
289614346437406720
289614346445803520
289614346450006016
289614346475147265
289614346504523776
289614346533863424
289614346567430144
289614346575810560
289614346575831040
289614346580013056
289614346592600064
289614346592604160
289614346605174786
289614346605191168
289614346609369088
289614346617765888
289614346621960192
289614346626154496
289614346630332416
289614346634534912
289614346634539008
289614346638729216
289614346638741506
289614346651303936
289614346651324416
289614346651332608
289614346655498240
289614346655498241
289614346655502337
289614346659700738
289614346659713024
289614346663899137
289614346663907328
289614346668097536
289614346676477952
289614346676482048
289614346676494336
289614346680680448
289614346684882944
289614346693255168
289614346697465857
289614346701643776
289614346722631680
289614346730999808
289614346735198208
289614346739408897
289614349033684992
289614349180489728
289614349235023872
289614349427941376
289614350661058561
289614350698835969
289614350723981312
289614350749159424
289614350757531648
289614350761721857
289614350765920256
289614350791086080
289614350799474688
289614350799486978
289614350812078082
289614350816276481
289614350820442112
289614350820458496
289614350824660992
289614350837219328
289614350837235712
289614350841434113
289614350866599936
289614350870781952
289614350874980352
289614350883360768
289614350900146176
289614350912729088
289614350916935680
289614350921121792
289614350929514496
289614350929522688
289614350933708800
289614350937886720
289614350963077120
289614350975639553
289614350979850240
289614350984048640
289614351000821760
289614351004999680
289614351009193985
289614351021789184
289614351042764800
289614351051157504
289614351084707840
289614351088885760
289614353219600384
289614354385620992
289614354645651456
289614354754719744
289614354834411521
289614354851188736
289614354872139776
289614354905706496
289614354909913089
289614354930868225
289614354935054336
289614354935070720
289614354939256832
289614354968616960
289614354972827648
289614354977009664
289614354985406464
289614354993778688
289614354993778689
289614354997977090
289614354997981184
289614355006357505
289614355010568193
289614355023138816
289614355039920128
289614355044134912
289614355060887552
289614355060895744
289614355060908032
289614355065077760
289614355065098240
289614355073486849
289614355077660673
289614355086061568
289614355094454272
289614355098632192
289614355098660864
289614355098660865
289614355115417601
289614355115425792
289614355128004608
289614355136401408
289614355140603907
289614355161550848
289614355174158337
289614355190927360
289614356910575616
289614357246136320
289614358315667456
289614358970003456
289614358990966784
289614359066447872
289614359099998209
289614359112601600
289614359141941248
289614359146147840
289614359171301377
289614359171305472
289614359183884288
289614359183900672
289614359188078592
289614359192297472
289614359200661504
289614359204868096
289614359209062400
289614359209062402
289614359213264897
289614359221633024
289614359221653505
289614359230038016
289614359234228225
289614359242629120
289614359246802945
289614359255199744
289614359259402240
289614359263596544
289614359267778561
289614359267782656
289614359267790848
289614359280377858
289614359292940288
289614359297142786
289614359301341184
289614359309721600
289614359313907712
289614359339077634
289614359343280129
289614359381016577
289614359381020672
289614362061197312
289614362161852419
289614362837123073
289614362874884096
289614362912632832
289614362941988864
289614362958774272
289614363034271745
289614363197853696
289614363214614528
289614363260751872
289614363323666432
289614363327860736
289614363327864832
289614363336257536
289614363340443648
289614363348832256
289614363357241344
289614363361435648
289614363382382593
289614363382411264
289614363399159809
289614363399188480
289614363399188481
289614363403362304
289614363407548416
289614363407560704
289614363411767296
289614363420155905
289614363428528128
289614363428540418
289614363432718336
289614363457896448
289614363470491648
289614363474669568
289614363483054080
289614363483058176
289614363483066369
289614363483066370
289614363483066371
289614363483074560
289614363520794624
289614363524988928
289614363533381632
289614363545972736
289614363558555648
289614365580226560
289614367090176000
289614367425695744
289614367425720321
289614367450882048
289614367455064064
289614367471833088
289614367480217600
289614367480221696
289614367501197312
289614367501205504
289614367534755840
289614367538966528
289614367547346944
289614367551541248
289614367555715072
289614367555727360
289614367559917568
289614367564120064
289614367564128256
289614367568306176
289614367568318464
289614367572516864
289614367593476096
289614367597658112
289614367614443520
289614367618641920
289614367631228928
289614367639605248
289614367639617536
289614367660576768
289614367660580864
289614367664766976
289614367677362176
289614367677362178
289614367694135296
289614367706722304
289614367710916608
289614367710932993
289614367723491328
289614367731875840
289614367736074240
289614367744471040
289614367748681728
289614367765438464
289614367778041856
289614367819980800
289614370596597760
289614370948935680
289614371401920512
289614371435466752
289614371536109568
289614371557105664
289614371573858305
289614371632582656
289614371657773056
289614371661967360
289614371670327296
289614371703881729
289614371703885826
289614371708084224
289614371708100608
289614371724877824
289614371729059841
289614371729076224
289614371733270528
289614371737448448
289614371737452545
289614371741634560
289614371741634561
289614371741655040
289614371750031360
289614371750039552
289614371762610176
289614371766800384
289614371770990592
289614371787771906
289614371791982592
289614371796160513
289614371800375297
289614371800379392
289614371804569601
289614371804573697
289614371808743424
289614371817132033
289614371817148416
289614371825541120
289614371842314240
289614371846500353
289614371846516737
289614371867459584
289614371875864576
289614371888431104
289614371909423105
289614371917799424
289614373998166017
289614375562661888
289614375646527489
289614375654916096
289614375847874561
289614375856250880
289614375906590720
289614375910776832
289614375923363840
289614375935950848
289614375935963136
289614375940136960
289614375944347649
289614375952711680
289614375952740352
289614375956918272
289614375969492992
289614375986290688
289614375990464512
289614375994654720
289614375998861313
289614376019849216
289614376024039424
289614376028225536
289614376028237826
289614376036601856
289614376036618240
289614376036622337
289614376057577472
289614376078544896
289614376095334402
289614376099512320
289614376107929600
289614376112119808
289614376116314112
289614376124706816
289614376128880642
289614376133079040
289614376158236672
289614376162430976
289614376162439169
289614376162455552
289614376166649856
289614376195981312
289614378406391810
289614379215896576
289614380033785856
289614380042158080
289614380050567169
289614380067340288
289614380084101121
289614380117667841
289614380121858048
289614380121858050
289614380121874432
289614380130258944
289614380134449153
289614380138643457
289614380142833664
289614380142837761
289614380147023872
289614380147040258
289614380151214080
289614380159598593
289614380159614976
289614380176379904
289614380184780800
289614380197351424
289614380197351425
289614380205760512
289614380209950720
289614380214132736
289614380214136832
289614380218343424
289614380222541825
289614380226732032
289614380235096064
289614380243513344
289614380260278273
289614380260282368
289614380264484866
289614380268670976
289614380272857088
289614380281253888
289614380285452288
289614380293828608
289614380360933376
289614380365127681
289614380369321984
289614381849927681
289614384169377792
289614384223895552
289614384270032896
289614384278429696
289614384303587328
289614384358121472
289614384370679808
289614384379076608
289614384412643328
289614384421027840
289614384429400064
289614384437796865
289614384437805056
289614384437809152
289614384450371584
289614384450387968
289614384458780672
289614384462958592
289614384462966784
289614384462974976
289614384475566080
289614384479744000
289614384483942400
289614384488140801
289614384496533504
289614384500731905
289614384525877248
289614384530063361
289614384538480640
289614384546856960
289614384563621888
289614384584593408
289614384584617986
289614384593006593
289614384605569024
289614384618151936
289614384618172416
289614384626536448
289614384643338240
289614384647532544
289614384651706368
289614384655904768
289614386304274432
289614388363681792
289614388393037824
289614388468531200
289614388468543488
289614388497891328
289614388510482432
289614388523040768
289614388527235072
289614388527235073
289614388527239168
289614388527251457
289614388535623680
289614388535627776
289614388548231168
289614388548235264
289614388552413184
289614388552429568
289614388556607488
289614388556623872
289614388560814081
289614388564996097
289614388564996098
289614388573392896
289614388577583105
289614388581769218
289614388585959426
289614388594368512
289614388594368513
289614388598558720
289614388615335936
289614388627910656
289614388627927040
289614388632109056
289614388636303361
289614388636307456
289614388636307457
289614388644675584
289614388644683776
289614388648894465
289614388653068288
289614388653072385
289614388653080576
289614388661481472
289614388674043904
289614388686618624
289614388686643200
289614392583143424
289614392604102656
289614392620883968
289614392641867778
289614392646053888
289614392650264577
289614392662839296
289614392662839297
289614392667037696
289614392683794434
289614392692178944
289614392708968449
289614392713154560
289614392717348864
289614392717352960
289614392721555457
289614392725741569
289614392734126080
289614392738332672
289614392746708992
289614392746717184
289614392750907392
289614392750907393
289614392767688705
289614392771895296
289614392776085504
289614392784474113
289614392792850432
289614392792850433
289614392792854528
289614392801234944
289614392809627649
289614392809644032
289614392818028544
289614392822206464
289614392830619648
289614392834809856
289614392843194369
289614392851587072
289614392855756800
289614392859951104
289614392864153600
289614392872554496
289614392872558592
289614392889331712
289614392906113024
289614392906117120
289614395410092034
289614396785827840
289614396831981568
289614396836171776
289614396848762880
289614396861317120
289614396865511424
289614396882288642
289614396886487041
289614396903276544
289614396915863552
289614396920049664
289614396920057856
289614396924260353
289614396936822784
289614396949422080
289614396953591808
289614396957794304
289614396966187008
289614396982980608
289614396987146240
289614396991352833
289614396991369218
289614396999737344
289614397020712960
289614397024894976
289614397033312257
289614397037481985
289614397041672193
289614397045891072
289614397054271488
289614397058457600
289614397062647808
289614397062647809
289614397066854400
289614397071056897
289614397083615233
289614397087817728
289614397087838208
289614397100408832
289614397129756672
289614397129773057
289614397138157568
289614397150732288
289614400929804288
289614401026277376
289614401051455488
289614401072427008
289614401105952768
289614401114370050
289614401126928384
289614401135341569
289614401139511296
289614401143705601
289614401143726080
289614401152114688
289614401160486912
289614401160495104
289614401164673025
289614401168883712
289614401168896000
289614401168896001
289614401177272320
289614401181450240
289614401189859328
289614401194033152
289614401194053632
289614401194057731
289614401202442240
289614401206624256
289614401206632448
289614401206640640
289614401210810368
289614401235988480
289614401240170497
289614401240199168
289614401248575488
289614401248579584
289614401256976384
289614401261154304
289614401282113536
289614401286307840
289614401286336512
289614401290514433
289614401290522624
289614401294704640
289614401294708738
289614401298915328
289614401303105537
289614401311473664
289614401332469760
289614403236683776
289614405040222209
289614405044412416
289614405233152000
289614405233156096
289614405241556992
289614405262532608
289614405266726912
289614405270917120
289614405270921216
289614405287686144
289614405287690240
289614405300281344
289614405304471552
289614405312860160
289614405312864256
289614405317054464
289614405338025984
289614405338030080
289614405342220288
289614405350604800
289614405354790912
289614405358977025
289614405371584512
289614405375766529
289614405379952640
289614405379973120
289614405396750336
289614405400924160
289614405405114368
289614405405114369
289614405409316865
289614405409333248
289614405413519360
289614405413531648
289614405417713664
289614405442875392
289614405455470592
289614405472227328
289614405501591552
289614405505802240
289614407565185024
289614407821033472
289614407842029568
289614408924155904
289614409242923008
289614409406504960
289614409444249600
289614409452630018
289614409473589248
289614409486192640
289614409494568960
289614409498779649
289614409507160064
289614409511350272
289614409515532288
289614409519730688
289614409532317696
289614409540702208
289614409540710400
289614409553309696
289614409561690112
289614409565868032
289614409574273026
289614409578455040
289614409582645248
289614409591058432
289614409607819264
289614409612005377
289614409624612864
289614409641365504
289614409641373696
289614409658155011
289614409662345216
289614409670729728
289614409670742017
289614409683304448
289614409687506944
289614409695899649
289614409695903744
289614409708486656
289614409712676864
289614409725259777
289614409733640193
289614409742028800
289614409750413312
289614409754628096
289614409783984128
289614412040507392
289614413323960320
289614413336547328
289614413462392832
289614413474975745
289614413512732673
289614413533675520
289614413537873920
289614413563064320
289614413592424448
289614413630169089
289614413638537216
289614413642727426
289614413667893250
289614413676285953
289614413680496641
289614413688864768
289614413693067264
289614413693079552
289614413697265664
289614413714038784
289614413714059265
289614413718233088
289614413718245377
289614413722435584
289614413726642176
289614413730807808
289614413735002112
289614413739225088
289614413743394817
289614413747605504
289614413747605505
289614413751787521
289614413751808000
289614413755981824
289614413781147650
289614413781159937
289614413785358336
289614413793742848
289614413797945344
289614413802110977
289614413802119168
289614413810515970
289614413810524160
289614413827305472
289614413844062208
289614413844078593
289614413886017539
289614417149177856
289614417748959232
289614417786724352
289614417790894080
289614417795088384
289614417841233920
289614417853816833
289614417853837312
289614417858015234
289614417874792448
289614417874796546
289614417887367168
289614417887391744
289614417887391746
289614417891581952
289614417891586048
289614417904156672
289614417904160768
289614417908346881
289614417916727296
289614417916739584
289614417920929792
289614417920942080
289614417925124096
289614417925128193
289614417925128194
289614417925132288
289614417929314304
289614417929322496
289614417950281729
289614417950285824
289614417971257346
289614417983844352
289614417992249345
289614417996423168
289614418000621569
289614418000629760
289614418004807680
289614418004828160
289614418013196288
289614418017415169
289614418025783296
289614418034171905
289614418067746816
289614421528047616
289614421796462592
289614421800648704
289614421813243904
289614421972615168
289614421985198080
289614421989392384
289614422027169792
289614422043918336
289614422048129024
289614422060695552
289614422069096448
289614422085861376
289614422090059776
289614422094266368
289614422102642688
289614422106861568
289614422111035392
289614422111043584
289614422119444480
289614422123634688
289614422136221696
289614422140407808
289614422140411904
289614422148788224
289614422148800512
289614422157168641
289614422157189120
289614422178156544
289614422178156545
289614422178164736
289614422178164737
289614422182330369
289614422182334464
289614422182346752
289614422182350848
289614422190743552
289614422203322368
289614422207524865
289614422228471809
289614422257852416
289614422262034432
289614422270414848
289614422278811648
289614425038663680
289614425781063680
289614426120798208
289614426141782016
289614426162724865
289614426166935553
289614426171121664
289614426183704576
289614426196287489
289614426196299776
289614426204676096
289614426217263105
289614426229854208
289614426234028033
289614426242416640
289614426242424832
289614426250833920
289614426255007745
289614426255024130
289614426267594752
289614426267602944
289614426271797248
289614426275999744
289614426280181760
289614426280194048
289614426284380160
289614426296967168
289614426301149184
289614426305335296
289614426305343488
289614426309554176
289614426317914112
289614426317930496
289614426343096321
289614426351468544
289614426351480832
289614426355671041
289614426355679233
289614426359881729
289614426364051456
289614426372448256
289614426376638464
289614426422779904
289614426422796289
289614426431172608
289614428847104000
289614428884848640
289614429195227138
289614430201839616
289614430277345280
289614430373822464
289614430436724736
289614430436749312
289614430440919040
289614430461911040
289614430466088960
289614430474477568
289614430474493952
289614430482862080
289614430499651584
289614430508023809
289614430512246784
289614430524817408
289614430529007616
289614430545793024
289614430545797120
289614430549975040
289614430554173441
289614430558359552
289614430562570240
289614430566756352
289614430570950656
289614430579355648
289614430583533568
289614430587727872
289614430596116481
289614430596120576
289614430596132864
289614430617079808
289614430633865216
289614430633873408
289614430646464512
289614430650650625
289614430654828544
289614430671601664
289614430671613953
289614430680014848
289614430688407552
289614430696787968
289614430726135808
289614434534563840
289614434563932160
289614434593280002
289614434605871105
289614434610077697
289614434618454016
289614434635239424
289614434635243520
289614434635247616
289614434652008448
289614434660388865
289614434664607745
289614434672979969
289614434677170179
289614434677174272
289614434681372672
289614434681372673
289614434689748992
289614434693943297
289614434693951488
289614434693963776
289614434706542592
289614434719129601
289614434719129602
289614434723311616
289614434731716608
289614434735882240
289614434735886336
289614434735894529
289614434740088833
289614434740097024
289614434740101121
289614434752671744
289614434777833472
289614434782031872
289614434790424576
289614434794622976
289614434807214080
289614434819776512
289614434823991297
289614434828165120
289614434840743936
289614434840743937
289614434874294273
289614434878492672
289614437302808576
289614438733082626
289614438766616577
289614438816968704
289614438825353216
289614438846316544
289614438854709249
289614438858907648
289614438871494657
289614438879879169
289614438888247296
289614438888267777
289614438896635905
289614438896635906
289614438900854784
289614438905020416
289614438905040896
289614438909231105
289614438913425408
289614438913437696
289614438921809921
289614438921818113
289614438926008320
289614438930214912
289614438934380544
289614438934384640
289614438942773248
289614438946975744
289614438955368448
289614438967943168
289614438972149761
289614438993108992
289614438997299200
289614439001489408
289614439009882112
289614439018266624
289614439022485504
289614439035064320
289614439039258624
289614439043448832
289614439051825152
289614439060221952
289614439068622848
289614439072808960
289614439085395968
289614439093772288
289614439093772289
289614439118942208
289614442310823936
289614442436632576
289614442646364160
289614442667327489
289614442772193281
289614442914795520
289614442931564545
289614442948341761
289614442969317376
289614442977710080
289614442986086400
289614442994470912
289614443015467009
289614443019640832
289614443019649024
289614443044798464
289614443049017344
289614443053199360
289614443053211648
289614443069984768
289614443090948097
289614443090956288
289614443090964480
289614443099353089
289614443111911424
289614443120308224
289614443120308225
289614443124506624
289614443124514816
289614443141271553
289614443166441473
289614443191599104
289614443216789505
289614443216793600
289614443220979712
289614443225169920
289614443225182208
289614443233558528
289614443237761024
289614443258720256
289614447117479938
289614447146831873
289614447146856449
289614447163625473
289614447188783106
289614447197175808
289614447201357827
289614447201374208
289614447209746432
289614447230730240
289614447230742528
289614447247495168
289614447251689472
289614447255908353
289614447268462594
289614447281074176
289614447297822720
289614447297826816
289614447302021121
289614447310417921
289614447327191040
289614447339765760
289614447339778049
289614447343988737
289614447352360961
289614447352377344
289614447360749568
289614447360753664
289614447373348864
289614447394312192
289614447398490113
289614447402680320
289614447402704896
289614447411077120
289614447415271425
289614447419461632
289614447423668224
289614447427874816
289614447436251136
289614447440433152
289614447457214464
289614447457214466
289614447486574592
289614447486595074
289614447490772992
289614450275778561
289614451328565248
289614451366309888
289614451383083008
289614451387273216
289614451412455424
289614451412463616
289614451433435136
289614451462782976
289614451462782977
289614451466981376
289614451471159297
289614451471171584
289614451475349504
289614451475361792
289614451479560192
289614451487936512
289614451492143106
289614451492143107
289614451496333313
289614451500535808
289614451504721920
289614451513110530
289614451529879553
289614451529887744
289614451529887745
289614451529895936
289614451529900032
289614451542458369
289614451550871552
289614451571838977
289614451571847170
289614451576012800
289614451584425984
289614451597008896
289614451601199104
289614451609579521
289614451630546944
289614451634733056
289614451634733057
289614451647315968
289614451647340545
289614451651522560
289614451659923456
289614451676696576
289614451697672192
289614455208300544
289614455527067649
289614455548026880
289614455548043265
289614455569002496
289614455589986304
289614455594168321
289614455619321856
289614455627722752
289614455631925248
289614455631929344
289614455640301568
289614455640309760
289614455640322049
289614455648681985
289614455648694272
289614455648710656
289614455657099264
289614455669661696
289614455669682177
289614455694848000
289614455707402240
289614455711608833
289614455715799040
289614455715811328
289614455720009728
289614455732596736
289614455740981248
289614455745155074
289614455745159168
289614455745163264
289614455745171458
289614455753543680
289614455770329090
289614455774511104
289614455799697408
289614455820656641
289614455824863232
289614455829049344
289614455829057536
289614455837450240
289614455837454336
289614455841619968
289614457695514624
289614458114953216
289614458131722241
289614459478081536
289614459612299264
289614459633278976
289614459658436608
289614459692015616
289614459771711489
289614459780075520
289614459784265729
289614459801051136
289614459801067520
289614459805257729
289614459805265920
289614459817844736
289614459826237440
289614459842985984
289614459842990080
289614459851399168
289614459851399169
289614459855581185
289614459859763201
289614459863977984
289614459876544512
289614459889139713
289614459893346304
289614459897520128
289614459897536512
289614459901730816
289614459905916928
289614459931086848
289614459935277056
289614459935289344
289614459952058368
289614459956236288
289614459964637184
289614459973017603
289614460023341056
289614460023345152
289614460023369728
289614460044341248
289614460052725760
289614460056924160
289614460061114369
289614460077887488
289614460077891584
289614460082081792
289614461906595840
289614463068405760
289614463529807873
289614463752093696
289614463768875009
289614463877914624
289614463932461056
289614463970189312
289614463978573824
289614464003760128
289614464012128256
289614464028901377
289614464033124352
289614464037294081
289614464045686784
289614464045690880
289614464062472192
289614464062472193
289614464066678784
289614464066678786
289614464070860800
289614464083435523
289614464083451904
289614464091840512
289614464100225024
289614464108613632
289614464112799745
289614464116998144
289614464142168064
289614464142176256
289614464150564864
289614464150564866
289614464154738690
289614464158932992
289614464158945280
289614464163143680
289614464167321600
289614464184115200
289614464188293120
289614464188313600
289614464192503808
289614464209268736
289614464230232064
289614466553872384
289614467698929664
289614467774427137
289614467904466944
289614468055445504
289614468109959168
289614468109967360
289614468114169856
289614468172886018
289614468189655040
289614468223229952
289614468235804672
289614468244176896
289614468248375296
289614468248399872
289614468256780289
289614468256780290
289614468260974592
289614468269359106
289614468277743616
289614468281925632
289614468298731520
289614468298731521
289614468307095552
289614468307111936
289614468319698944
289614468323868672
289614468323872768
289614468340662273
289614468349059072
289614468353241088
289614468361646080
289614468365819904
289614468386787328
289614468390981633
289614468399370241
289614468407783425
289614468424560640
289614468432924672
289614468466503680
289614468474863616
289614468474875905
289614468495859713
289614468504236032
289614468525215744
289614468541976578
289614472014856192
289614472128118784
289614472312676352
289614472329437184
289614472333627392
289614472333651968
289614472350429186
289614472358789120
289614472367198210
289614472383959042
289614472392372224
289614472404955137
289614472413339648
289614472413339649
289614472417533952
289614472425902080
289614472434298880
289614472434302976
289614472459456513
289614472459464706
289614472467853312
289614472467865600
289614472472035328
289614472472059904
289614472472064000
289614472476233730
289614472480432128
289614472497201153
289614472497201154
289614472501399552
289614472501399553
289614472501407744
289614472522383360
289614472526589952
289614472539156480
289614472539156481
289614472539160576
289614472547536896
289614472576905217
289614472576913408
289614472585289728
289614472589488128
289614472656588800
289614472677572610
289614474418216960
289614474585968640
289614474875375616
289614476406292480
289614476502781952
289614476511150080
289614476557287424
289614476557295617
289614476557316096
289614476569882624
289614476599259136
289614476607627264
289614476611833856
289614476616019968
289614476620214273
289614476620218369
289614476624396289
289614476624412673
289614476628602880
289614476628602881
289614476628619265
289614476632809472
289614476632813568
289614476645376001
289614476645380096
289614476645396481
289614476645396482
289614476649562112
289614476653772801
289614476657954816
289614476657963008
289614476662149121
289614476662161408
289614476670558208
289614476683116545
289614476687319040
289614476712493058
289614476741844992
289614476754432000
289614476775399424
289614476783779840
289614476783796224
289614476787982336
289614476787990528
289614476787994624
289614476821536768
289614480592220160
289614480667725824
289614480680312832
289614480709656578
289614480768368640
289614480797728769
289614480797749249
289614480801943555
289614480814510080
289614480818712576
289614480822894592
289614480822902785
289614480822906881
289614480839700480
289614480860643328
289614480869031936
289614480869044224
289614480869060608
289614480877445120
289614480890019840
289614480890023936
289614480894226432
289614480898408448
289614480902610944
289614480906805248
289614480906809345
289614480915169280
289614480915185664
289614480927752192
289614480940347392
289614480944545792
289614480948744192
289614480952934400
289614480952938496
289614480965513217
289614480978087938
289614480999059456
289614481020026881
289614481028423681
289614481028444160
289614481032613888
289614481036808194
289614481087135744
289614483226238976
289614484912361472
289614484929134592
289614484941709312
289614484945907713
289614484958478336
289614484958478337
289614484962701312
289614484966871040
289614484971061248
289614484975276032
289614484979458049
289614484979470337
289614484983652353
289614484987863040
289614484987867136
289614484992057345
289614485004619777
289614485013016576
289614485017198593
289614485017219072
289614485025599488
289614485029781504
289614485033988096
289614485046575104
289614485050753024
289614485050753025
289614485050761216
289614485054959616
289614485054976000
289614485054976001
289614485063360512
289614485071736833
289614485075947520
289614485084327936
289614485088514049
289614485096890369
289614485101092865
289614485113675776
289614485117882368
289614485122064386
289614485134643200
289614485138837504
289614485155618816
289614485172387840
289614485189181441
289614488544616448
289614488578166784
289614488989233152
289614489031155712
289614489031163904
289614489081499648
289614489098268674
289614489115037696
289614489119248385
289614489144414208
289614489148596224
289614489148600320
289614489152794625
289614489165377536
289614489186336768
289614489186340864
289614489186353152
289614489186357248
289614489194725376
289614489194741761
289614489224097792
289614489224114176
289614489236672512
289614489236692992
289614489240879104
289614489240879105
289614489240891392
289614489245073408
289614489249251328
289614489249251329
289614489249280001
289614489261834240
289614489261846529
289614489312182274
289614489316380673
289614489324748800
289614489328955392
289614489337335808
289614489341550592
289614489341550593
289614489358311424
289614489366720513
289614489379287040
289614489383473152
289614489400258560
289614491749072897
289614493288390656
289614493305159680
289614493338710016
289614493338718209
289614493347106816
289614493376446465
289614493393244160
289614493397438464
289614493405814784
289614493405822976
289614493410000896
289614493410017280
289614493422587904
289614493426806784
289614493435195392
289614493447753728
289614493451952129
289614493456142336
289614493456142337
289614493460353025
289614493468737537
289614493468741632
289614493493899265
289614493493911552
289614493502296065
289614493502300160
289614493506482176
289614493510680577
289614493514866688
289614493519056896
289614493519065088
289614493548412928
289614493548429312
289614493552619520
289614493556809728
289614493565190144
289614493577793536
289614493590360064
289614493590364160
289614493598760960
289614493598769153
289614493628125184
289614493657464832
289614493682630656
289614497235206144
289614497390424064
289614497428172801
289614497444950016
289614497474281472
289614497537208321
289614497541406720
289614497549799424
289614497553993729
289614497554001920
289614497558179840
289614497558192128
289614497566560256
289614497566564353
289614497566568448
289614497570779136
289614497574948865
289614497574961152
289614497587552257
289614497595928577
289614497595932672
289614497604333568
289614497616891904
289614497621086208
289614497625292800
289614497625300994
289614497629499392
289614497629499393
289614497633689600
289614497654648832
289614497654657025
289614497679806464
289614497679831041
289614497684008960
289614497688215552
289614497692385282
289614497692413952
289614497700794368
289614497700802560
289614497704984578
289614497709191168
289614497721749504
289614497738539008
289614497742725120
289614497746927616
289614497746935809
289614497776295936
289614497780477952
289614501421137920
289614501446299648
289614501647613952
289614501672804353
289614501769277440
289614501790248960
289614501802827776
289614501807009792
289614501811200001
289614501819592705
289614501823778816
289614501827977216
289614501832167424
289614501832187904
289614501840564224
289614501840572417
289614501840576512
289614501853134848
289614501857341440
289614501865734144
289614501874130944
289614501878304768
289614501882523648
289614501895081985
289614501899272192
289614501899276289
289614501899284480
289614501911855104
289614501928652801
289614501937033216
289614501949612032
289614501953826816
289614501958008832
289614501962215424
289614501962215425
289614501983178752
289614501987360768
289614501987373057
289614501991550977
289614501995769856
289614501999964160
289614501999964161
289614502012534784
289614502020911104
289614502033506304
289614502037696512
289614505313443842
289614505883860993
289614505892249600
289614505917419520
289614505963560960
289614505963573248
289614505967747072
289614505971949568
289614505984552960
289614506001313792
289614506005516288
289614506013888512
289614506013892609
289614506013904896
289614506018078723
289614506018103297
289614506022273024
289614506030665728
289614506030678016
289614506030678017
289614506034855937
289614506034868224
289614506039066624
289614506043248640
289614506047463424
289614506064236544
289614506064244737
289614506081017856
289614506093600768
289614506097799168
289614506101968896
289614506101972992
289614506101972993
289614506106179585
289614506114560000
289614506118758400
289614506122956800
289614506127155200
289614506131353601
289614506135547904
289614506143920128
289614506152308736
289614506160701440
289614506160705536
289614506202636289
289614506206834689
289614506215227392
289614506219417600
289614509797146624
289614510044622850
289614510073995264
289614510086582273
289614510103339008
289614510124310528
289614510132719616
289614510145290240
289614510162079744
289614510166269952
289614510174650369
289614510195625984
289614510199803904
289614510208188418
289614510212407296
289614510216589314
289614510220771329
289614510220800000
289614510229180416
289614510237548544
289614510237569024
289614510241763328
289614510254346240
289614510254350336
289614510258536448
289614510258536449
289614510262726656
289614510266908672
289614510266925056
289614510275297281
289614510275301376
289614510279499776
289614510287888384
289614510304661504
289614510304673792
289614510334017536
289614510342418432
289614510342418433
289614510359212032
289614510363381760
289614510371790848
289614510380179456
289614510380179457
289614510396952576
289614510422106114
289614510434701312
289614510434709504
289614512829644800
289614513752391681
289614514117292032
289614514259898368
289614514272489472
289614514293440512
289614514293444609
289614514318610432
289614514331193344
289614514339577856
289614514347991040
289614514352185345
289614514356367361
289614514373140481
289614514373156864
289614514419273728
289614514431868928
289614514436059137
289614514444447744
289614514452832256
289614514482208768
289614514482212864
289614514494767104
289614514498965505
289614514498965506
289614514498969601
289614514503176192
289614514503184384
289614514503184385
289614514511556608
289614514519961600
289614514536730624
289614514540904448
289614514549301248
289614514557706240
289614514566086656
289614514566090752
289614514566094848
289614514582847490
289614514683518977
289614514687717376
289614514700304385
289614518466785280
289614518475173888
289614518504529920
289614518508732416
289614518512918528
289614518521311232
289614518521327616
289614518529691648
289614518550683648
289614518554861568
289614518559076352
289614518563246080
289614518563262464
289614518575849472
289614518575853568
289614518580019200
289614518584217600
289614518588436481
289614518600990720
289614518605185024
289614518626168832
289614518638743552
289614518638755840
289614518642941952
289614518659723264
289614518663905280
289614518676492288
289614518676500480
289614518680682496
289614518680690688
289614518680694784
289614518680702976
289614518693294082
289614518701666304
289614518701678592
289614518705856513
289614518714245120
289614518718435328
289614518722650112
289614518735208449
289614518735233024
289614518735237120
289614518739415040
289614518743605248
289614518751993857
289614518751993858
289614518827491329
289614522501701632
289614522619162624
289614522644299776
289614522656907265
289614522673672192
289614522694656000
289614522698825728
289614522703036418
289614522728202240
289614522736594944
289614522740768768
289614522740781056
289614522744975360
289614522744975361
289614522761764865
289614522765946880
289614522765950976
289614522765963264
289614522778525696
289614522786918400
289614522803703808
289614522807877632
289614522824658944
289614522824667136
289614522833072129
289614522837258240
289614522837258241
289614522845630465
289614522854027264
289614522854031360
289614522866626560
289614522870792192
289614522870804480
289614522879205376
289614522887569408
289614522891771904
289614522891776001
289614522891780096
289614522895962113
289614522900152320
289614522900180992
289614522916929537
289614522925334528
289614522946301953
289614522946314242
289614526830231552
289614526851190784
289614526855397376
289614526897328128
289614526897332225
289614526905733120
289614526914105344
289614526922489857
289614526926704640
289614526939291649
289614526951858178
289614526956044288
289614526956060674
289614526956072961
289614526968655873
289614526972829696
289614526972829697
289614526972829698
289614526972837889
289614526985420800
289614526989615104
289614526993801217
289614526997991424
289614526998016000
289614527002185728
289614527006375937
289614527006400513
289614527014793216
289614527023157249
289614527023181824
289614527023181825
289614527027347456
289614527031554049
289614527044149248
289614527044153344
289614527048327168
289614527052525568
289614527056728064
289614527056736256
289614527060910080
289614527081877504
289614527098679296
289614527102857218
289614527119630336
289614528843497473
289614529502007297
289614529535565824
289614531062272000
289614531108405248
289614531108417536
289614531129405440
289614531137785856
289614531150368768
289614531150376960
289614531154550784
289614531154571265
289614531175518208
289614531183906816
289614531188105216
289614531188113408
289614531196497920
289614531200696320
289614531204874240
289614531213291520
289614531217465344
289614531225866241
289614531225874432
289614531234246656
289614531234263040
289614531238440960
289614531238457345
289614531251015680
289614531255218176
289614531263606784
289614531263606785
289614531263614976
289614531284566017
289614531288760320
289614531288784896
289614531301351425
289614531301355521
289614531305537537
289614531318149121
289614531322339328
289614531326521345
289614531343298560
289614531351687168
289614531360088064
289614531376852992
289614531381063680
289614533121675265
289614533125885952
289614533750820864
289614534983942144
289614535206260736
289614535218823168
289614535231422464
289614535298519040
289614535306911744
289614535315316737
289614535332073474
289614535332077569
289614535332093952
289614535344668675
289614535357263874
289614535365652480
289614535374024704
289614535382421504
289614535382421505
289614535386615808
289614535386624002
289614535390810112
289614535395004416
289614535399190528
289614535407570944
289614535407575040
289614535428546561
289614535432749056
289614535441141760
289614535445319680
289614535449526272
289614535462100992
289614535474679808
289614535478898688
289614535483084801
289614535491481601
289614535495651328
289614535495663616
289614535508242432
289614535508254720
289614535516647424
289614535533420544
289614535541800960
289614535579541505
289614539480236032
289614539480252416
289614539509604352
289614539509624832
289614539517992960
289614539522179072
289614539526393856
289614539530579968
289614539534766080
289614539538960384
289614539538972672
289614539547353088
289614539551563776
289614539564122112
289614539572523008
289614539580919808
289614539585093633
289614539585114112
289614539601870848
289614539606093824
289614539614461952
289614539618656256
289614539622862849
289614539627048960
289614539627061248
289614539631235072
289614539639640064
289614539648016385
289614539652231168
289614539656404992
289614539656425472
289614539664789504
289614539664809984
289614539681562624
289614539685777410
289614539689955328
289614539689975808
289614539689975809
289614539694149633
289614539694149634
289614539698343938
289614539710951424
289614539719327744
289614539740286977
289614539752890368
289614542403674112
289614543448064000
289614543473238016
289614543624232960
289614543666180096
289614543670362112
289614543699730433
289614543708098560
289614543720697856
289614543724871680
289614543733264384
289614543733268480
289614543754235904
289614543762620417
289614543771037696
289614543775211521
289614543779418112
289614543787806720
289614543808778240
289614543812980737
289614543825563648
289614543833927681
289614543838142464
289614543838142465
289614543842320384
289614543846531072
289614543850704896
289614543854919680
289614543863312384
289614543875883008
289614543888453633
289614543888478208
289614543901036545
289614543901048832
289614543909441536
289614543917826048
289614543926206464
289614543959769089
289614546283409408
289614547038380032
289614547646562304
[truncated: 69,657,098 more chars]
