# Supplementary material for: Life Satisfaction and the Pursuit of Happiness on Twitter
Source: PLoS One. 2016 Mar 16;11(3):e0150881. doi: 10.1371/journal.pone.0150881 (PMC4794168; doi:10.1371/journal.pone.0150881)
Supplement: S1 Dataset — (ZIP) [file pone.0150881.s006.zip › S1_dataset/README.txt]

Two-day gold standard life satisfaction dataset.

Developers: Chao Yang and Padmini Srinivasan

This dataset is provided for research purposes alone.  They are provided on an as is basis.
If extensions or improvements are made we would appreciate hearing about it.

Please cite the following papers if you are going to use any portions of these templates.

Chao Yang and Padmini Srinivasan. Translating Surveys to Surveillance on Social Media: Methodological Challenges & Solutions. 
In Proceedings of the 2014 ACM Conference on Web Science, WebSci ’14, pages 4–12, New York, NY, USA

Yang, Chao & Srinivasan, Padmini. Life Satisfaction and the Pursuit of Happiness. To appear in PLoS One.  (Please update the citation). 

Tweets indicate users' life satisfaction are in file:
gs_ls_tweets_2012_12_30.txt
gs_ls_tweets_2013_01_11.txt

The format is ID, Text, Label.
Label 0: tweets indicate users' life dissatisfaction
Label 1: tweets indicate users' life satisfaction

The tweets which are irrelevant with life satisfaction are store in the following files. We only provide tweet id due to the restriction of Twitter:
irrelevant_tweets_id_2012_12_30.txt
irrelevant_tweets_id_2013_01_11.txt
