# Supplementary material for: Life Satisfaction and the Pursuit of Happiness on Twitter
Source: PLoS One. 2016 Mar 16;11(3):e0150881. doi: 10.1371/journal.pone.0150881 (PMC4794168; doi:10.1371/journal.pone.0150881)
Supplement: S2 Dataset — (ZIP) [file pone.0150881.s007.zip]

Archive with 10 entries (7 files):
- S2_dataset/
- S2_dataset/2013_class_d_id_sample.txt
- __MACOSX/
- __MACOSX/S2_dataset/
- __MACOSX/S2_dataset/._2013_class_d_id_sample.txt
- S2_dataset/2013_class_s_id_sample.txt
- __MACOSX/S2_dataset/._2013_class_s_id_sample.txt
- S2_dataset/README.txt
- __MACOSX/S2_dataset/._README.txt
- __MACOSX/._S2_dataset
