# Supplementary material for: Life Satisfaction and the Pursuit of Happiness on Twitter
Source: PLoS One. 2016 Mar 16;11(3):e0150881. doi: 10.1371/journal.pone.0150881 (PMC4794168; doi:10.1371/journal.pone.0150881)
Supplement: S2 Dataset — (ZIP) [file pone.0150881.s007.zip › S2_dataset/2013_class_d_id_sample.txt]

372680821859434497
323650712175276032
309904535701299200
303197189100941313
301311417016016896
329912967913160704
385838802276605952
296340252807794688
388809539820077057
289469072666677248
370376836095541248
354541665148600321
364097996537212928
351062120747642880
363732060482961408
320714288392192001
396682877363965952
352320847932952577
379662328578723840
302534061157646336
313122548139302912
400037683265044480
370343738821726208
329048035067846656
313894279221219328
290073790803750912
365992148518191104
317101251613556736
369221229862866944
324868730129620992
379818201838006272
414256650141564928
391818462051729408
369719978859065344
415859696885440512
314049245676187648
359163708364177408
397244607865434113
405415909205884929
352091272976154624
324987588219912192
413569237874008064
297026587751223297
374543738783027200
288168658235191296
300971997276561408
400463698776817665
305486158689861632
353597904163835904
382562110892679168
364426280646619136
393540043484459008
388032003854966784
352981249914179584
388029697147158528
296756474389090305
302712796754345984
367627658428821506
399628553815195648
375376312090624000
348254864641499136
370852130732531713
358320712022360064
306177199646576641
385839288962654208
353577042291335168
397191353094111232
326312627628306433
355559693881581571
363204727435034624
394580952422162432
334277346876088320
350719232180371456
314575207522254848
358634944634957824
372164050102136832
410749767929835520
350074441587376129
418165481816981505
343945355773214721
341200078205239296
345388254842998786
370360394478403584
400868041539342336
397758783474401280
288382060140318720
300036143532109824
394939909435174912
392896255677845504
300551162304811008
388922391914483713
406196226313293824
390439672792367104
394899887235821569
313305193221603330
391247411659935744
328212672439009280
295760319081504769
313329293931470848
317462407037460480
396817803883192321
287960935128256512
286568925385342976
370799605299965952
380846347475103744
368620161089036288
345458970942644224
364943539018285057
312054288304181249
380057608565960704
325619145154641920
312384841310150659
407705898119749632
335888731116564480
380433346876018688
331245502052048896
366281328309710848
403060870323773440
321163435926753280
360224397493153796
329356740216897536
333055810185867266
340021982840119296
307487815355215872
341881510728704001
313924872445243392
348569965915406337
324891949708488704
348317649375215616
396135638338371585
292977155149811712
372919699719196672
342234658525814785
382016818241486850
332644952922279937
319971435391090691
328250550946758656
358415683626868736
316081407296434177
366181600939094016
385831277716189184
405254726368768000
328779599741865984
310225604404473856
346705245491036162
338383272545484802
303356438393266176
318714629108940800
378318880680448000
406316384365608960
298103664084647936
358153719277715456
413536979188322304
355073519618490369
342128735534870528
353554946597208065
330493019038048257
342773228076417025
363548517601517569
347749995409203201
378529975927713793
401868828293877760
380204371415277569
322920224166928385
361808145602969600
397532744042827776
414253458812715008
403364126631526401
343861150808674304
294962004488232960
337504414883536896
392155210459516928
386661787242098688
364718434837217281
313834166263369728
314181660226760704
369677788166766592
404547797174996993
332843255471411202
324726081825431552
416891830655938560
387264387481739264
391530275911389186
296579718361272320
383379023226601472
413476220651577345
372859800985812992
407356709989261312
412932605382631425
347808469107228675
350061141810094080
374774043968147456
306931608487878656
416328166928441344
357331204082634753
413442212970516480
405007212029829120
341526999786999808
302391916463546368
346530527811084288
340797975439753216
373097060364324865
347095345202855937
346263656469774336
373464002959249408
392419648433848320
346038208485810176
382598752868909056
353876146523357184
338335256082018304
412843824571228160
301568821838348288
371230934953381888
306720173816172545
358028863915294721
413858422421856256
293417028381978624
355621811502850050
312803537648238593
417022139695263744
384329435581005824
397181655854886912
385521356127096833
310147859657940992
336921628753661953
363457152993599488
330218589837737985
301005094135160832
322294828597657600
410323508917706752
316833433378758656
374084387110797312
349090223529013249
416972025714847744
395625099270701057
407421860255510528
314746846817955841
404861594292588544
320186439721684995
378697483805020160
300509365973176320
301645963779518464
312264250926186496
346322909599498241
394349418448576512
391233192755494912
415269507830018049
334112144209608704
319670112472932352
390200119426965505
379975311481249792
355797620054167554
336023527692046337
324683614287695873
288521197728178176
330618307029897216
384426940934803456
308684034819620866
308261039508709377
407979601596784640
314545138561060864
385632480335654912
397284160328318977
355108017559179264
374062836730691584
338460472749748224
355184408610881538
356062142295838720
401025508600586240
355714187068063744
392571512290439168
365422293633089538
356601483359293441
365621132780515330
375184116896899072
291033363572203520
317757161600069632
304417475641081856
352181089818775552
346976478333894656
417013755172884481
398682306191175680
313004247316824065
402773707690901504
310665650647490560
343992707477303296
394738721129377792
315958782570147840
353312075340185600
375599805957152768
399019335685271552
334070269675192320
369886471613730816
366424967082029057
340664751648567297
364028790764077058
343574881272745984
378395325217927168
345413055842222081
375484411896418304
405514018116218880
397958264861650944
298160060603969536
387493689419128832
374250703667351552
380348185652506624
311046330082529280
340643557683634176
376673459046072320
382540590333714434
300072118002008065
380755150639353856
370024140985860096
384079560305688576
298659501572247552
355435077070630913
357870570899120130
386830109430140928
404412525816864768
294553915398168576
390202170328358912
356033306380345345
292737014334373891
410751919452606464
345835678367637504
397549911505240064
405916536860602368
376223893062574080
345028962587668480
361276316315684865
405067450707755008
412725775603736577
322714036254961666
338127965294579712
373990921068486656
302195551271800833
401444360564133888
356141406089252864
411663991841103872
351726926320242692
312108675848368128
341814464749907968
400346312694300673
382992970921701376
417455587626983425
338756917780439040
357281619427598336
371540155393273856
358661675278278657
325345521470427138
303965933452554240
313891234181685248
289896510127226880
349390929716707328
350436116161249280
392627144884756480
414993837312839680
347223036442845185
418199371822690304
287284377220694016
312990511432622080
403824049312514048
386756918725083136
317465452274147328
366459826231980033
396464349914480642
295034142406610944
313499058113236992
407283393647636480
406977721122553858
290625018717683712
376242654117240832
411018203276382208
304911808349741057
400097653079277568
324006422872469505
360450252463022081
350268550067396608
367759015553425408
376978092247363584
325832945954869248
394301641018851328
379236116404383744
318015853553672192
410122123861319680
364052228069269505
324203903493214209
394371060747206656
343569080491581441
302763129052467200
354259640160231427
386442647793328128
415370578090938368
407078661477519360
360169250767384576
301484138899333120
328456072165720064
398776698990108672
378350233073512448
335753959732039681
411449562704789504
350369171185467392
375934741880385536
403291741509259266
381412414925074432
357206784567541760
376172861020315650
383241844437417984
315314701112336384
351697079527149568
302265927574114304
360227136377847808
413678566417506304
372355008228245504
386107963322032128
315698635180478464
298429179827998720
315976889422471168
287664905480454144
392338492992126976
363707989209128960
301486311590735872
360496943471935489
350708201139875840
312346698280214528
365000082044624896
403353775508684800
296378525949231105
338847506374983680
406857977669636096
336747913541738496
296216894040596480
320029010774089730
313082471531040769
332913098841264128
417935244134584320
339246950799011840
375136825868058624
364364964317769729
351347614614171648
411711365229731840
356967193369522177
309229747613863936
289102939304386560
328013061292183552
303013197647065090
359884000350834690
317098559566659585
383648394209542144
295926387804622849
376885787679555584
357407998060142592
311691350888300544
388460032611741696
365195725467951104
322644071321595904
349327163742359552
333399675904352257
303185864295583744
331554119238184962
392923698945998848
334853472006590465
289253044825235457
307224383628390400
386074291571535872
321872575074537472
316031981529997312
334666522662412288
327504858448011264
293009282968981504
323170858988351488
379503004342161408
383360178353352704
368595167218896896
379499812313653248
335208507127234560
341729442026106883
381606116238450688
378621105683963904
319849708363329537
300815143137325057
384757498151829504
409851897374593024
309859156851040256
384919968896139265
295094766692081664
335227230357688320
366389781057372160
407268054091845632
366548250448236547
373617271559577600
316821043639631872
345415505542275072
405264692009910273
397890979170361345
411953474255863808
387088419672690688
403068349036244992
316864760601796608
325100549043269632
313912780312956928
364380487206191106
300034838986113026
383055168558080000
365631178243440642
319533353122545664
374674550715203584
317536184857403396
302600582940725248
319975707562348544
387050029203992576
398802531994062848
326756095492243456
382116420600860672
358207252001341442
376364809140588544
375759054997426176
353760274676850688
314927583613575169
383791511961608192
404444692944662528
355600101848256512
332255922732810240
395237985882742784
355770067612475393
328165284500340738
339008898876981248
372379498937065472
326196969611591680
368183059897524225
305336179258171392
325233710037348352
327273316014505984
356980686038634498
374033103142264832
289877736309288960
332711822559952896
288131748158644226
300425945318297600
305840242412376064
403773021372313600
371292096076193792
322645228815265792
354512909088473088
308624941182492672
336957632680185858
290776878120333312
336019555782651904
351155595124027392
405873877038796800
362578513599004672
333159334164971520
306873957812940800
342002344361349120
393459865055928321
363743057835208704
357202430863224832
414274736416645120
325762393588256769
377694911015182336
288676126899978241
320585347450949632
394576833305673728
305253895679127552
326623232356659200
375486798660513792
315279355511197696
377039609869238272
417107049332228097
364935536265265152
304786590813810688
351581715296296960
413390593570926592
392226245314084864
407491476655177729
406354040801345536
399401872655523841
296342215595286528
300426893218439170
396652548259860480
322828092047503360
319707773543788544
386187104809918464
383752450693275648
327612631173189632
337696400630480897
349762024164687874
312680795628261377
391725097003663360
340594421508734976
337350555297017856
361885153108295680
380758741106188288
402894548873273344
295035660564328448
316350811548569600
338322324942114816
394331949088923648
310090599032320000
379398553455448065
356256015525752832
412458720086355968
414590651268096000
346324515783053313
341068687844978691
409035983468761088
340487219208933376
400446992780132352
299896133419954176
364615263322243072
356886343898501120
345003007693434881
390847984025731072
331446703087570944
337285983768809472
412632368470437888
288295233689620483
312515045072445440
286017353307795458
393780020524908544
405117593544949760
387253901738520576
386695702832615424
288786730381869057
307035669388201984
347610540002144256
401926457943150592
381691764249096192
329087533008957440
386688328625451008
412282882405564416
317898602032799744
301159965329076224
405327522495492096
396332262972612608
331098336641822721
294521673884004352
391403683009007616
366384542459764736
328223942357684224
382476668931428352
403044877816307712
342867029608509441
289560818939486208
381173788307914752
344842429201002496
362786857181908992
354381560180523008
323350903950286848
354861857833631746
393996345586884608
324854545048018944
289921164036427776
315846043898085376
306234909696069633
314937016645218305
309661341281570816
289893788053286912
287800574190157824
345624331403030528
374349395581734912
415272246723104768
386437568851492864
383172206823362560
299892379433971712
340703532107829249
318510429276090369
368775492767215618
415010882909782017
416658984264036352
409903998783614977
414949457029894144
356418909697617920
345218905914081280
287523056816111616
405346367389720576
305562793288007680
308084228514525184
311907852501532673
301720114624090113
296975614341160960
411409544401940480
341555307341819906
415373757398519808
296372678925885440
407262237544300544
368172297506406400
295661719429185536
386171326584872960
399951422948913152
324384422310846465
375996977072189442
330462404771188741
298677993604280320
373212294689202176
317835402209787904
323311645071904768
416652478722355200
395716035900235778
383064559524659200
417493700873555968
304342217336700929
374386074623422464
294500744348966912
376945782642835456
286761536398188545
324166075057065984
376919463754756096
330126369767964672
335653686518898688
321289663300120577
397831952595959808
320455839905357824
373633415393722368
343502252809543680
359233673620504576
317138296302084097
390343820350468096
391195217992249344
369240464739672065
363209886579961856
377131661911392256
388797577610526720
372780079895838720
382499297377673216
303749297948725249
372383449954275328
359213104707534848
399875468368678912
297906514939760641
313007456487874560
331889130864779264
337322541280550912
307312036268875778
402922278092308480
306966454648070144
329615973265068034
415844105915469824
295046763147034624
313027849193918465
396653114482114561
403272510822948865
350346807412391937
321407107951890434
311589479561457664
328284239827189760
368935925000069121
300407846779092992
363514010798653441
321673987455336449
363392976162000896
287735826908065793
371313017364807680
304822016329015296
315056743002562560
309211783342747648
377736224947314689
346465809478074368
397587295286464512
364715935271108611
344902261069213696
330210079930454017
366791645569613824
355403015747936256
289398881039556608
300131912108875776
341674869899001856
417242957100892160
340543619519877120
399617769815015424
370171852070854656
392468763846533121
412784055394897920
383144624560558080
396433370907152384
376482929070714881
346593102359822336
400358211813122048
307926778498912256
414398329796042752
361878085706055680
412128795915997184
331324313225535489
329214620319490048
371325071798718464
357157878961946625
406197068869697536
379975077032636417
343429720630763522
400403548158324737
383909166613811200
295628852728848385
352210777102487552
367689440896245760
356432499339046914
413431664124362752
397500104032415744
367733631772418048
346461745180733440
404623949092225025
394825043995160577
308453935570628608
302156724943585280
352595625520545793
404989478583816192
387195848515280896
394143129928220672
400546485743267840
330209513443581953
349593162383233025
409439668329926656
329102716565602305
357541388532973571
349475600156729344
358412785404747778
328656769536647168
315563565874552832
402132570151714816
386955313305640960
331549664975413248
406603396360044544
400426558042554369
351653064731656192
311861160867659776
286844571005095936
312088920609415168
305012949079187456
302591581930807297
364597152057528320
341453356193165312
340006443161899009
375030550517800960
414229924086820864
339746803002007552
375405915664809984
407283972280819712
307693202071224320
378374975578587138
321643964514058240
413052482387210240
292972432292184067
312198098418024449
395810944581791744
408639747645403136
355298279757594624
337144707178188801
399884935001276416
329204520406118401
389978530106204161
313897206769917952
414302964237344768
379851148196196352
378286198843645952
327835097032175616
418120954988855297
351551352863858689
337804139738320896
313702267918372865
366344553994792961
318085093342212097
327523988668575746
394665941658636288
286804620288872451
402350858815696896
288568954190974976
290084767137923073
291584402738253825
379334044783480832
293359314847006721
356807330991575042
387047344640118784
389819435718291456
413528792024354816
348527607702228992
367288511205871617
308706210222309376
377939405119705088
406173681606344704
406775559830917120
335000310462423042
375707376944680960
295803562364125184
389272679045292032
329630459422208000
361838185342439424
359951885312081922
398806768417255424
385266656999911424
322887328278401025
320542452341686272
358500467271147520
411747042780663808
408166437467869184
337695532250169345
306138989977546752
336972488900759552
376339777080918016
364339395597303809
289437934229278720
303857330674622464
370261740425994241
373682886978727936
371280217752731648
401957080489136128
410082651014324225
415959743618760704
325646798540644352
301698707106181120
325864487108345857
339739534138957825
364849817190547458
376036378418507776
384320363234332672
391679391501398016
352806867333955584
388534800266846208
405029491900035072
397129276312801280
353947130815201281
398254961404170241
362538096442621952
326218561913774080
370421555936755712
393585228800745473
294796270906773504
381451539120160768
317605843849850880
338571479308443649
325690356295401472
299563286020620288
373625920076386305
395567872149164032
386290326723637248
336342873626779648
345056124933910530
294630528798322688
331982932346544128
390436799505788928
350617700684402688
314312736475578368
406516507208724480
348782294305214464
325234234459566081
356186968461283329
348464856715898882
347616063611088896
288584011805249536
350448976287371264
376730564839358464
300739733745713152
379762757362405376
364006552685916160
325970141609357312
395440021076848640
411551932830842880
345322874036432896
394273795097100289
289178269046153216
313863115500576768
408146212487847936
351268451614076929
349687769070714880
312466127152361472
412788719733968896
301554297018146816
326181911955378176
397677439348133888
352072759263768577
376488779907096576
360799121948422145
338336241772814336
374017827700609025
352619800675098626
346832592823271425
413668701401907200
417225026383790080
405970044032544768
294390660776214528
405538008868593664
328143382696304640
381165651487764480
314962605993250816
299901011198345216
394991805290541056
313488698383687680
315912422949023744
390331170501562368
368257885975113728
365928835591585792
333798596237475840
406481723753369600
297230829606801409
361636477102333952
314681315347808257
316538833938305025
303899906853175296
350820587477811200
326802945872117760
412798085329219585
305277937261899776
298697355346190337
337668642286215168
389907134416420864
358385115577065473
341400767896367106
342615442520670208
379085515858784256
300261088186994688
347468692755464192
414363970472910848
399803749817790464
388204230206844928
291344912224485377
406228781985431552
330760348602888192
317425530628612098
332874578512707584
389846140881207296
318144405057961984
290984906799079428
290236277930995712
326574297659363328
358747704786030592
384030746446688256
346977162391343104
344167641218428928
303208941511385089
311553312174522368
365323907663802370
358859121740627968
303943519326855168
336117383833993217
368642302954074112
388473034606391296
291484985213472769
316016672391700481
291243938659065857
318125979467923456
333733546562838528
398496121309630464
351674958855938048
346943515797880832
378397175866478592
373767192623734784
363036783233081344
364938807772061698
396480749756354561
342142589392261121
325256686359166977
307566248814854147
299004432778141697
369561253641211904
390290699167760384
415304328677982208
408844316245622784
407032469565603840
301776259560640512
302207245243002880
329919523266392065
411808544552280064
335087916839735298
331323176774688768
299782505496715264
339422205760897024
360692200977334272
337297337644892162
313112079273975808
395551744773869568
299139896231227392
395959821561647104
346859386108534784
322089936469766146
392831910864379904
385950144266395648
313512417235718145
302282440867713024
353225999724457984
301754632739377153
333042803405889538
323255088493756416
304087140764106752
348562516923789313
388804997166948352
346677462446530561
331159091344986112
341694633476251648
317770147286900737
288866808386158593
405806721748467712
398297424588177408
417547341252812800
312766091002789888
313605203775590401
349276307613421569
386576047455887360
407182101318868992
389150364479815680
314200916351930369
409038302985994241
305772244230082560
395563652540923904
331810030359818241
351536756602048512
367143161807650817
401546525269958656
307126274726445057
334424298179661824
328146423336030208
341395063693258754
350625502068879360
417141543141928961
362069626550624256
301475393737736193
411670761515266048
327707124933226496
336246308169981952
403675197213249536
319862240759136257
359711023122489344
318387192479227904
316329198547517442
391247432639844352
315113567428956161
288458228642242560
372180684774711296
322088497970294784
351788645528780801
359505439169314817
384093388389109761
400815285722050561
389813416854290432
367704280314413056
386632251154644993
333328259414638594
339598173662220288
355420635712847875
321001958360100864
380174700724645888
352133861951545344
386640103101063168
362799486273208320
361397409626071040
322602782538465281
287037026409254912
325434843515191297
336780444555165696
390257652489408514
398977836360286209
319833522481266688
289920836884893696
298596087856504832
414950463683829760
329342793971535872
364573907509968896
321427483750694912
370615273721569280
350341685982662656
317114296502988800
303560197010501633
383096851647299584
315642007555039232
340167818836320256
399568185185140736
394431861545377792
342772347352268800
403920350511370240
299677912137887744
298280848317362176
306258074606379008
406749169445920769
320739924175376384
391988503263064064
334776846237462529
352454793433841664
324162681802207236
309080023342673921
363770610226167808
344617409015066624
417566241855795201
381050396174581761
332359144747200512
313977951421075456
333076265399619584
413897441147383808
392864983052083200
339150930719174656
343028740940525568
339592444364615680
331655269195055105
391807808523341824
338790480542322688
405910816131514368
405449732194983937
362409466324455425
377796937618964480
400716346914537472
400817244617576448
381328826858749952
358918122989817856
379875588087234560
321297087092387840
335758938068877312
305489564909314048
309463519512911873
366665296423038977
394314882490712064
330167464698707969
313463033353625600
369580966832275456
378355853507977216
327423468037627904
370685201430491136
348287744021250048
330368573837025280
368409640079745024
317810739719061505
343736487793278976
367883641222725632
352977013612625920
370584164556234752
337285367143227393
411026012978159616
393669454003195904
371169026887925760
305100345984552960
376908147593457665
286183745713762305
322082164416053248
387724783841837056
388681487685406720
389472155697557504
384713251956613121
349585302093955073
386986573587173376
390451064643674112
291563838153846784
361190576395268096
404829285221154816
350974912250396672
415872547427983360
324558280066207744
317925844381216768
337599084372316160
380007780117012480
348285688573210624
341358615300538368
369268067697561600
400591490667511808
358299241292120065
328382973613318144
337133508323577857
310572344169095168
343844969246781440
360306924866121731
403255116926824448
383924253596196864
345938258351505408
324443482217390080
342532273746354176
413343097364676608
398278491529281536
299727748258230273
317196739167809536
287680340410109952
359518097708818433
397922365545676800
338276229629243392
317820625693577216
381790783214338049
316514720985280512
370770190654398465
328864882722238465
383728505143713792
295224999869042688
407735380100665344
335198302435946496
408321290693804033
388941320502247424
380948415917465600
354083861027762177
359719738726813698
331448451437060096
398336720703213568
308499305109549056
290172365252464640
353986339131244546
335752323936681984
383671919826198529
381256814597124096
379975291160248320
340202199370059777
394162327366676480
380480063075934208
286315941522968576
375072443347378177
359262945592619009
397618232548261889
357605105027133440
385299418993668096
389030059291713536
333598112461516803
333004211946151936
327472184895348736
298193246008537088
322959243907059712
333003687544889344
417865765094981632
384194379331944448
349631959569412097
342715652391460866
318947865936416769
306213363229261825
288602865096876032
286841450363252737
406884364325101568
405154662665314304
333416679713419265
382345454341857280
385707398880845824
313843997577711617
384450181464199169
330197471861043200
300417615258599424
360228541448724480
381086349727514624
344327632189534208
384110166033330176
300551879325270016
290692375074992128
315814657866727425
328287809012109312
323417785327828993
360235248258260992
350669844405956608
392766290965712896
333305517147553792
409389970051178497
405768411138904064
367691734165118976
376859787205832704
390790442591453184
324224615050272768
358625075890634752
295755927628427264
350747803842134017
333233534569426946
315265925320417282
334651897845776384
346820261624041474
377358506778972160
302304377249611776
412403854605832193
381921691330674688
350374946989543426
288750823230562305
345949314520059904
295033395719843841
351930765266796544
317209750506962945
355993154329116672
363276001179996160
297573910961070080
291710823347396608
384347810893955072
303790272016416768
408100511217250305
353020260946952192
365737491317272577
295450074668994561
329379175121174528
398960518897348608
287676020302159872
344201371890900993
327843263316914177
381957359678943232
352585026501746689
327161479080050689
311925204312018944
375099358250668032
313113714914115585
364157857652293632
418196783911936000
371239890089803776
396736719694749696
403017266247118848
405204163941777409
414101465578229760
308022320730103810
348401208366616578
310195855036645376
380213460455288832
328777141867118592
385504713212698625
363036909120917507
331946341083250688
405898849220571136
326923616145002496
288145824205127681
414806041570725888
345093630433845248
312436041334280192
372417197362016256
384884677590654976
413989196617900032
292492209503211521
309923883828518912
320936423261888514
355198988011585536
343456039913537536
379673276039315456
399305466800783360
413087832169660418
405164636557021184
303824015271800835
380388232783212545
379956562661752833
286246022634680321
387691153761386496
309329081273556992
346092952646479874
362283364608253952
320651187949031424
418199996304207872
370440363376263168
324961789085356032
295271179185430529
304228547348815873
398598399228149760
290583847450591232
350120864462815232
297774406963437569
343445243347218432
391598462342811648
372169573782814720
345429128528424960
403699104943185920
326769257318842370
388206113876754432
372338461925052416
413079951236026368
311194690877788160
363169428071919616
338831635187384320
322250637360369665
290737388660068352
401511465187676160
411044027715186688
384329071007514624
290143168446484482
378029062842621952
338691268576169984
399453563505885184
307342054827102208
366641359756603393
377531072852279296
410432393355747329
417573552309559296
355540517603377153
341737989581443073
311323510523965441
372284086842167298
301590615630675968
311269240390971394
347237049771909120
338472363693834241
333302565208985600
383396773613432832
365567672311742464
387478817280782336
339454111802093568
336500814388547584
402133828401369088
414153617323462656
380331496365883392
413510702033154049
304035345207533569
328052471249399809
372562622068961280
333720355476738048
355817383635591168
324711829471387649
402660921757032448
358814297675149313
354683462004908032
357161221683818497
340649941246570496
318884926101528576
378867474868883457
373546588935061504
331916968435265537
405590614210666496
339963103070543872
360340378311860224
397615094659416064
341010961844535296
320970699181268994
355795707506081792
335952065140514817
359822930911313920
325233043071700992
327797419649679360
315624488312127488
329363748689166339
381985583284756482
341296350425649153
377141992595390464
306741845768163328
357768909434257408
380026252087660544
410648118804226048
366633197557121024
352929953509146624
408995697133113344
309063334295121921
342068316577353728
344297702189842433
308079782757797889
327203443032862720
336626005882060801
400813331201548289
346838527494979584
326078392254468096
381967728036573184
299964152523419649
338495902073368576
296389389125300226
318879104545996800
326383460916813825
313183529246785536
365934040458596352
326073341746245632
371694271012696064
389772375769632768
370153560564322304
308823671684866048
397259850083622912
363034115760603136
417363291485511680
330823404309598208
290838991111077888
381523337446297601
396814058529513472
325426211524321280
327621120377356289
409997104258752512
370206585320001536
393547958320259073
400170772317999104
332140260630884352
385026923694288896
333402460704083968
400785263137263617
349522257644761089
315684466708328448
367540853159383040
333001841904340992
350457553773273088
399253587358134272
331225264732381186
293586562166423552
398559589601669120
375050998001053696
303034076653314048
393744092066115584
335705083620765696
290248693146324992
323859232069931008
384659489825497088
303935071897935872
380800948182196224
413482285313556480
353078213896966145
375253531923849216
290198202152517632
359579791852175360
346701558278393856
307119379307458560
375075043845230592
296153140930174976
383978150306127873
359457657855279105
337547255512956928
300645432432934912
349056949876297728
286277270316908544
321734792246865920
326663594517352450
379778317701746690
302816987904610308
302482974706909184
324002840957841408
321221497656057856
295376477241872384
340704064679591936
361761693916856320
389362747596488704
330804269173325824
347751938231783424
295046301685526529
358993587364569089
401758165697429504
325535112802476033
329553477938327552
371284432826535936
287827946461343745
393390881656426497
287000267633872896
377176536765693952
324099980505796608
301458767206305792
287573117365280769
325792244319797248
361727300506615808
359846146635599873
397051820951871488
294999677840003072
415222460326223872
407277928049672192
310441981031616512
399818455114731520
347363734387294208
392497239005728768
303900682963001345
293251089149612032
404220687185108993
369617956453371905
404297393258000385
314730828594823169
344548341289480192
327158635056734208
378415479955542016
415168496444518400
374098576692887553
359131781351473152
394642113725362176
393345704338681856
341119946845192192
320551063088418817
346046513241272321
326044921918275584
326899477782859776
309768052902342656
318412421087768576
286583534288781313
367896060670136322
348974540090638337
290782523334737920
345041767692898304
385125053475479552
401916877934690304
348445478490357761
334651499571453952
350959813431275520
297345245996261378
385805100989427712
291602601861062656
307103587631259649
352530185876287490
303151570357465088
342093721577332736
316932125410619392
338116757887807489
370698929098465281
406551697239343104
314273431770234880
302302997134839808
391838473201528832
354828781862649856
324180004042854400
403803337528598530
355394190739374081
355146819266809857
344965976753860608
336365648752025602
352407641068273665
388370576445677568
375426153168637952
398970630965440512
372628967871635456
394978463343329280
315158626962649088
381123473307082752
325954916348747776
404236298891694081
348417423101263873
361138894315589632
397184297947250688
374525598347317248
298162900261027840
305034420014948352
340859375486902272
304702386306428928
307333636905123841
398945599720263680
397696107788005376
344458109319778304
409820779413377024
379634856281399296
369272316615598080
300478676070449152
386557798181781504
286185255617040385
317906344877367296
340439878103867392
363394246751289345
359943727231401984
392022309684248576
387616503207448577
287862188805332992
401015698480066560
332110925274423296
331099460887261186
361007939617697793
353577570693951489
383961809239433216
311170636410138624
412996140477743104
296905439747129345
403168924084469761
333987125806657540
413744832017080321
326501513897840640
362625787582623745
329043018642518016
368625773009072128
363478569386639360
310932441663668225
287665287204061186
320747482403459072
356711206515507201
395110378457145344
364369649216925697
358257352832593920
406971982560116736
315071326610137088
328470001491271680
344167900862631937
340426062200700928
341869816929456128
409546069543251968
294764784115666944
387436580303949824
384297085140762624
398934140818817025
352658556782260227
397973792188039168
311989976986447872
400108369366630400
418123266025218048
302999045981495296
400422179071725568
330765850082676737
357382056185044993
409862709732450305
365858656501239810
314011254085779456
374699011879354369
334110295805005824
385121614217478144
288772411174817793
389557866354716672
376150966786985984
367915606240014336
406312370211151872
396452962198765568
336339534910459904
386177924535054336
380169198036471809
328375260149862400
297128450433642496
303172451083366401
374978343957184512
375382176004468736
297945387816341504
286080163526082560
357833413727752192
324219489535270912
291575179660890112
412933506864795648
355015054686552064
373373515707060224
328421871777378304
359352284360085504
385073937551347712
342503119080542208
335984121983664131
322742553394941952
315857947483836416
363190366050070528
313369155447451651
302274857431883777
372891648549593088
410474705549008896
410729006133043200
358720915325976576
406451302449688577
413885944669175808
404242816672362496
406186243311927296
367940796990771201
383148358308614144
355104276395204611
391454841228099584
388881556174946304
312954750821888000
290056392990154752
317963441904160768
403589734343380992
328574246542508032
308581438167597056
316353701159776256
391800913326641152
351051991499292672
316049715198304256
331583613495803904
317553952000450561
375375615978778624
365398415468793856
358914214389231616
388147468698779648
389603852695396352
321523798056767488
320674018351013888
345824488199442432
331139495648972803
402544450729017345
288336283472908288
390597847831547905
366388728467431424
316902257809563648
343043848844488705
414963785149841408
355541817409810432
380520235813859328
388038034962542592
325320506901422081
302841453422465025
308903405663956992
394218879083237377
342870535979540483
286462201273921536
405746999058006016
361146737114611714
323637063226372096
331755856892928000
321086063416315904
389822098296029184
294780039050956800
405445940426711040
373126386963070976
361055410758758400
406923375492485120
413760145462943744
416553095212957696
373905642571845632
333360857637593088
296451431299428354
382339725098778624
298122571084357632
376099120911355904
378105918455812096
317246090028146688
368062150633205760
289911806632267776
403818114292277248
343820084382416896
335606760582815744
366658421912637440
323646207824113664
370013118803353600
371286769573982208
356128227518988289
356920972038774785
347233610379714560
386011796378628096
401432045618208768
364648578708291586
296525674720673792
319295493932986368
395415216311107585
301834820483444736
361830778214166528
346712384192266240
303219477661753344
373947535301165056
302192372245200897
353044763945074690
372232979138895872
363393844219359232
410894709847248896
376104359622221824
378636586839056387
288860298834767872
317455901617442816
389576203864395778
416539585372356609
382149375163506688
349796942622105600
323574162314629121
316347519087030273
303408338924863490
298607169333493761
398342458834419712
337967402996355072
298901517220605953
350458556266450944
417155497503236096
361523364961062912
384640527569657856
310839013802127361
363364211449421824
332483669392515073
304995425713274880
412378780670251009
367668569896931328
359454344346730496
324935067153616896
364087376668143617
315822740298948609
387306623808835584
329021073947508736
295642756754321410
382451197330063360
329086350026498048
348277522355609600
296225509573005312
366480503852896257
307175889052000257
353850673672097795
394268770166120448
406311124926091264
382150968579588096
353688585574166530
305773485886697472
331004571012964352
333360022996275201
297273166676512769
292487616069238785
308936188109156356
363844979455574016
352214325441736705
387356955586871296
335165100308709376
309842210763964416
412303543282843648
292026302108684290
344818613947084800
416970704744382464
397100592482746368
358964789315239936
393605219004592128
345718757852839938
373100923369050112
380406947893489664
360541285037244417
381547991691042816
351690142349668352
289789446235254785
366447754328817664
407038735885139969
417723280540196864
317167765557493763
316181898588200962
350635996204904448
343935297882578944
369025980821553152
292492784210956288
319374204610936832
357733471621357568
334786853951643648
375202949175066624
378869152012058624
374359063498215424
342691026462470144
374463527034957826
405948610920988672
322361475748483072
319689121079635968
360205477050724352
346850909520801792
314377487893270529
380924655021744128
368613122841407488
345250543444303873
382379038326534144
291334099203932160
366854761879834625
337277700643360768
393892067505471488
341823755074539520
314988577090048000
398120244587556864
295987578946072578
364997884313628672
323557347328921600
334999337207734272
351100968378695680
298277807283392512
337081217725906944
307600977568088064
308896489218924544
386292441298391040
377755946296287232
333123845781344256
399711316036038656
358534990889369600
292386039266414592
289818412002209792
399718001744052224
330768433732018176
414233720141279232
362388125764423680
339073860131508224
301967704607297537
401173541636567040
303347391359238144
392243253061226498
381716535666282496
373001392794775552
316784603211890688
286382664800428032
397947447772585984
301468699691470849
300743659597467649
356635352523485185
334326189005082624
303222984053751812
346657740803956737
371497130612891648
345979475797868545
290851892626608129
290586812806742017
350810315837014016
410884501255258112
331762135728259073
297331098415951872
303122622651195392
300186106878652416
349462891335925760
338977249107783680
319688164585402368
303606096008994816
326813138047610880
368976089646764032
386254575004835840
318599097101729792
397975876476084224
395530916053135360
331094461151059968
316505720055021568
405878385102311424
327669476529147905
359393971425914880
417448444354379776
380509955737935872
349586191399649280
302086046680756224
361194447771414528
286700853002375168
289399799579566081
368908183940501504
346779916781617153
289335966513127424
298717798081900544
412694062681313280
401117641026199552
295311201385213952
393494275511418880
299966920470429696
383896676068786176
389961132024156160
308438361994055680
383787086991867904
299271739995725824
340448774092636161
309460681520975874
379208668337938432
318565852813357056
361612766584373249
324171828262211585
327783431603904512
342095223037521920
355249764436156416
401121097178832897
409569876349440000
287750863278206978
325651730014564352
355087612467355650
305999235973783552
403200154624225280
307601355047043072
368175413568491520
297797534049517568
315416224156749824
350353174441369601
332294380159381504
365328018182385665
310403129143332865
378854950781984768
362754636525993986
371364326302830592
372356673492369409
416067964581195776
309582777668497408
383615875804176385
317801373955657728
399242657131950080
292509209239617536
386753026351841280
363743083134849024
297017117998469120
375526317401194497
353368023337418752
299619196097159168
397888349740236800
347819227425697792
417063113809481728
403458901577699328
370159088853733376
408564006694424576
360463191635013634
356284528345620480
358086892023058432
403548890252603392
357786366089773056
329768931126542337
313673264306221058
353582918410567680
395742933900869633
286308589184888832
399833193785745408
325811609668816897
338723799602167810
386632221987471360
320437611560841216
404313197206716416
312986484246454272
375573205681209344
335363654637735936
302993182147366913
377727475239108608
362823611867865088
315150397603983360
359488217600360448
323763958915932160
357082385998819329
367447219659870208
359655775829901312
307257485075550209
348876196219592704
397764647237222400
363506163410677760
346491755371298816
331377241281937411
369568894375063552
289511225505746946
390210445681782784
370393348982730752
346309487566680064
341150124770209792
336324779214790657
372827198803423232
362159901151199232
363706978578599937
364994302742495232
383038496220250112
397732665702367232
396426764739559424
372975664728526848
376560083209297920
313154626184675328
385409548707962880
338208197934465024
321037849799561217
312127462286950400
310056830648864769
416214631401525249
381274040695922688
296507978754965504
296343012613705729
299550262643789824
351220304875495424
390491279370764288
377586270215499776
332258250609291264
329743442332762112
351009901818028034
346598475238092800
375583632632459264
301129355302686721
411147719177023489
345926770190589952
379634084261412864
329285629747814400
367075470098956289
393026849502027779
395285687835971584
316493506195619840
326605960313438208
353156739459325953
374750387950997505
306943834745626624
296110165902643200
320553558657339392
405380454448369664
287483078077734912
396621946420350977
323471505881178112
384999899492016128
394087937178337280
393977459382554624
386957918047703040
356832254166704128
354325431945658368
366569347826712576
354966455722315777
342713417272008704
359542277896552449
399261560599638016
303934027683987456
344204639023017985
398653134836224000
334883654146879491
290280469180866560
321496400510722048
343071749291798530
294610882657390592
331597333273923584
359870561033256965
369952829655773184
394327285127725056
352524544466108416
417791396162969600
401355273446494208
336695337483915264
371055814242754560
296962238881882114
321192599010570240
295926526506053632
412923977368354816
402175624565239808
388080926221025280
293609475888250880
342148159457337345
373574946699882496
403373056619331584
408054579155054592
320564711466872833
305957561402802177
371630521962360832
402759400139411457
351324378128056320
403693803330363392
384408410499735552
368689920631521281
375573826282995712
373680131547488256
321796393641578497
403695753518149632
347768111400878083
342599617340399617
384392467887296512
397663413448343552
400271112950390785
392840580557856769
301544239077158912
305764245629464577
291856529534091264
324206176919240704
387390707360477185
409182377118674945
384454191302713344
307983330492678144
301351326321868800
389264223429070848
346099160249942016
292900542047473665
376246240310083584
358686908274053120
355921960284336128
358580754743173120
370167452425920512
309841449032220672
287526040459436032
344913447156322304
309109412956618752
357908332280946688
390332059216277504
361340124333740034
329025796855459840
353572059500134400
312567369056808963
322573900376596480
383685056624988160
332025425075249152
359101284659380225
322776544026169345
332682135326584833
370236595116703744
303871725421068288
340026802418352129
291181082785771520
295955006069293056
358490468201402368
373232788108886016
417137478852562945
341084249098698752
376902871263870976
327188033105432577
344980572713676800
408474168972165120
413699545806434304
331696331179581441
356833009187557377
320592146258354177
365057766605328384
313372217985622016
307389098325315585
405248435139264512
317518241717186560
385835396522721281
371520086093225984
406646979268460544
374900409695211520
350897960206344192
350828007302242305
327845901508939776
317111280823590912
338895283708645376
295986270251909120
310994681200787456
380850432618156032
415718793323626496
325284154407264257
379855388667297792
344280174134710272
415175458964004864
413527181059297280
322432762139275264
378605834248261632
351796316940148736
415476387626352640
387815980585336832
308739865321807872
400933095764811776
343076282973700096
347483272168755200
340559063383412736
412772550419034112
372434750465511424
417829131720863744
336589796019429376
309803268161302528
370533354862825472
354811744708853762
300781433532846080
309797400183197698
315511724344233987
291075055125950465
361526837949640705
295718979928989696
351776603510013952
313287996742971392
317163688333307905
358013445783822336
292204421956382720
287125773884739585
402312958656536576
289036719716720640
290697488023822336
416577879237877760
347526074990731264
341087495234129921
356772585784082434
345539191293235200
415022400627945472
311806732064137217
307618820099551233
290510020725067776
386304135168933888
336054272003276800
315645220647759872
317434825411809280
414813935028944896
384658696955244545
412101700963414016
289915996825862144
305964200843411456
326135766277292033
412719983450664960
324396044500750337
340611081162612736
398909801452695552
390153470126596097
417468946141704192
319150584907317248
345596330254692353
341084861517422592
304406830476566529
338118930621140992
346238989897981952
310493948453994496
381450708719239168
364142443555323905
362069429883912192
386516937268002816
350206197678346241
346052913954705409
386762744848207872
323905705247666178
333383385227612160
331045304180805632
355676031534907393
358194287315402752
395641003962400768
335472068856541184
379731765390475264
345494949837541376
316566776441876480
356465705631219712
350476427969302528
390785736514875392
323736230229598209
332600681842212865
298913328263208960
365532729565122561
327372817849012224
292427809572397056
395383687400812544
294916722870321152
407144331422621696
322888414531837952
399286248491057152
312368353295605760
350089251863527424
369573949912272896
355917082086473729
413422054994886656
383305270606446592
395828976427347969
395715507413712896
332268627405443073
309199049456754688
351230458878627841
328507200706314240
345811535697940481
412090154174529536
344360298209214465
380333329637052417
299165544530202625
292854568189042689
386204306703020032
335441999241048065
293133195686326273
355635925608431618
318480456880361474
320824070738423808
409596858596462592
324689830128803840
386400679784218624
416446852956172288
400025633008263168
345729608227901441
317084349218578433
310838195975761920
402458928941760512
408431995350290432
380074985584226305
301866416154501120
368783256432304128
316951133698523136
351658865764466689
386636437380026369
401496793415815168
395479116452880384
370280467695554560
368050117229940736
287917578641358848
339265787804143616
386375354589270016
348851290442444801
381443817620008961
327666301499744256
359215696825155584
320974960531226627
409917475162439680
329546511694315520
356992921066680320
371447448289697792
389135390634176512
296458850868002817
364119811057385472
295837359872811008
414248924422365184
360775042629509120
334113898712166400
382232346910396416
385909157536489472
386316151866654720
351955255967236096
361360110167130112
350332920134774784
325650774711492608
361015262943776770
305415527193526273
409720800103915520
325449054073012224
368767632750542849
366034506672644098
290374555950800896
416016312079355904
391352210648739840
309722561246285824
300648960534654977
369301118813102080
357589006982582272
359775728587374593
362323424326074370
347582006198169600
366440716655804416
364498179351257088
303629898541580288
389921927512735744
361353172855431169
383262954311143424
345236731555090432
341662056375808000
395475391831621632
399181332049170432
381016162366001152
291010286465449984
295653221697982464
333453807721783296
299143390090633217
309517459965227008
295393267141455873
346207243601051649
350322102877945857
318681871640829952
319475563796516865
318475763395477504
294608068015185921
372500252747915266
405433076374704130
333100756209131520
392721709645967360
329375006410817537
310813126608171008
305794666937344000
378018719102164992
343159854942257152
366797408706891776
363410621519233024
311959668849266688
306828810303717377
368154182156439552
381031639280668674
354607792402874368
332599775847399424
409094988941627393
315769233952878592
338363299005624321
322610076596723712
293552810564395008
289553944164827136
405202313704669184
308323756802187264
318866164698718209
348320484573712384
337256162254807040
373559796940951552
354452968059322368
414878665797685248
343534167088316416
293602928319660032
372641949099888640
320421144366825472
388416516661587968
326435491325026305
388783757249236992
396577340463280128
304998055529291776
331603565502152704
344032022622240768
339583270842949632
395701393245618176
410519362148515841
324634448693956608
287694303222964224
298329045228208128
315895507396485121
351722459092877313
413590272195309568
296293083727929345
388889617350803456
345121350727393281
360120777279942657
358184539908096002
410749784161406977
317092301514080257
349089262718836736
314590474847543297
402560132900323328
417103421108260864
381290385752223744
344281818545152000
306639437507473408
389108484626599936
309076550475730944
310134768308191232
288678890296180736
367867203536027648
286323168535273473
300882071667232768
296778050081787904
304036293099282434
415035788531728384
300334341815418880
416653309286428672
324018724954853376
297990729270165504
409785785949630464
346421198764257280
388725687055831041
365314588012580864
402676873416552448
392762834679246848
415880068603203584
380392993468862464
399627042750468097
377135898204577792
322838833647480832
383504429107777536
358115509918633985
374608100541493248
312550822686887937
343047384445624320
300346484182900739
368533682761367552
345148990930690049
398427351425744897
341050505767833600
329878000051040256
298371718240686080
389510374304657408
291359659409936385
370851417633718272
380909999821955072
339622341074104321
296801760524255232
400041587826102272
342084758148354049
320120744501714944
388304977430863873
339475800334151680
398271944166236160
382405462068457472
332414740435439617
353705102843977728
323312169406062592
393377275225182208
293552877673250816
411610451626049536
388461362059694080
339496805416980481
358767208282865664
409787481186664450
413901447341019136
359162819205271552
351119427477049344
290008800017137664
316670115577995265
288692396508737538
359938039922966529
346361333610057728
362664027056373761
394425599730941952
292886524410867712
343921074989314048
301488152818888704
415352806380675072
286648721989574656
362079797926559745
308702250803556352
392470735223934976
355786245047193600
412785372691955712
382103984472719360
385019893839851520
369542106680811521
385426384698372096
388079927717015552
408118236170174464
396056046990393344
399412379378655232
377940495647113216
346524189848653824
416072146738094080
341772341354823680
317365396883775488
375066902466662400
409076106029850624
388510066329931776
404750369466908672
343587111158562817
354660019788201984
323130358688280576
392852135886331904
340254732742455297
385153549149405184
352747807674859520
358760656809361409
364869052272877568
314068166466736128
333687660902232064
361690465994682368
389917339300294656
414563577115475968
373620006032265216
406627714334879744
332231918655508483
373850063799218176
312811117032378368
291245385593282560
410994337603145728
299399842336227329
306077500520419328
338864610838982657
371025065837469696
411383598470557696
369085044934991874
385914341578403841
331387219526959105
334227837332647937
393092658261790720
313273832431554560
287439667131994113
394179427510128640
322554598248292352
368006882281422848
391296472605396994
360535619052642304
299913447565561856
414818657869365248
402636255856721920
415794936630738944
333435537341960192
377122023505289216
320302750485344257
313231419809861633
373646971531034624
361315843579183104
339183667303829504
334786270867890176
324469075906527232
396114775618625536
402373503409606656
323643334755221504
299780177918033921
331804388240793601
366703791581564931
358864969158230018
332931805500039169
303952633704611840
415554154179096576
362119220659625984
315152935237603328
405189026790907904
374417548848402432
403917179264847873
405777802143625216
338937965105528832
361602587113439232
318962692851396608
344861941245804544
375916631228026880
344384662988259328
293500570780712960
322834719022657541
309584409454071808
338315781710422016
308754406919266304
400350238403092480
374999353167187968
413913426625167360
335916937693519872
409614713694060544
303413313163907073
370169406698958848
416053737653039105
388078912947105792
324366545998450690
292536576922222593
300152267091353600
329631601229185027
355487925254893570
396260670582587392
344380871740104704
316955232401768448
374132965380751360
416409729502441472
362391112024981506
410700199531528192
314140220427735041
363524651953037313
389727265992753152
413749076728242179
303664283487698945
310962900963581952
347152542716817408
407297415281012736
378067403109707776
361272537386201088
375765547943600128
393064224999882752
367237089244749824
291054049745313792
317268361480372225
331222601257078786
353881406063128577
396672517597048832
291838955182231553
405180876654272512
395545852120276992
293318978275774464
348613326701473792
350533823248867329
372982996615176192
339108652017393664
380533162709110784
347650519956877312
417265375877672960
354315696857022465
359919966545395712
388663385228734464
325582252610314240
370427511320379392
338975860793163776
292690952412344322
395295737212567553
295891831491817473
321806472797360128
341064450775855106
348372267429937152
370020785567440896
355592116145094657
404835316839628800
350408782284730368
349784233864208386
304627010582503424
341367054181486592
333286366634995712
314271766442811392
326968746663112704
318572614006231040
343587849981009921
401634937289199617
325045348026417153
305372254324273152
361380326745976835
296741454850703360
337272079646851073
326465157544939520
384750153887805440
379119803984019456
368498215709986817
415435014462255104
398962573984686080
329428219461771268
289734261332905984
320594121892962305
327252394817777664
386701453018279936
404177045582012416
331847305055580164
340427207237324800
285996377803198464
394886062730129408
366193882100277250
306624510034071552
411013774057828352
359145919800811520
359596778703683585
344975405641523200
294558063644512256
406260264548720640
374217308656267265
363336571027599361
298342072614780928
342057201587863552
323686272243740672
387789539571269633
309347636639576064
323180660942585856
414743689185882112
287961530555846656
286922022766915584
369278440114884611
328621881202716672
321335242860417024
288716866162155521
382400165211930624
386793728070778881
370286398504329216
365388290448293889
332613151667388416
379447056223313922
404528696708456448
384755606382710784
381804942941773824
390318302058536960
290137565233831936
349205482554130433
375465512672575488
401029476777070592
417419490956427265
353717538842087425
353234283684573184
317194344853553152
350092104141254656
298809745899401217
387752163893841920
415695561220554752
340013791666401280
381339471733874688
350657907399995394
368445627380031488
286570229855830016
383399772411166720
417827005711650816
368752072000147456
336581030398029824
400180734117167104
403952294040858625
313412269620994048
329741121536270336
353762568231325698
326835409751535617
291759103930404864
388294508657397761
334749881057026048
334359382886326272
374204402157883392
290571092454670336
359510984072761345
291963203058016259
318070178485260288
294974277025935361
312305980090232832
344982367687016448
379214297446252544
295920583420542976
383789721152790528
365473355027066880
376725607008440320
316821228268683264
317470665722707968
364864886989271040
381544720037470208
385174764320333824
338158792988573696
362376134077317120
343761150325968896
295366587089838080
303942109977800704
350899189045133313
364010427841515520
351861227900776448
391639713687142400
329845489895866368
390819169014652928
318967063337127936
287278257701785601
356872322294091776
412062597563699201
368948482562064384
377666406722306048
390605578453938176
341757833345368064
359417145060372480
367756427932479489
331493855499276288
388539434892681217
373293521501171713
417600936974884864
416833328776769536
396427888607510529
354128513529425920
358373279125344258
299941484650713088
375434587746627584
364141927735640064
415528341966712832
373165955964076032
408304916323909633
384738258728800256
411720518300368896
402887569933074432
383218075295707139
372355130043019265
405185180023156736
302570454588215296
387108434903969792
408476669016424448
370995638688694272
370361850010951680
378250563504185344
297606524753297408
363954706751565824
333188446497685504
395922630525878273
377581010395082752
386279707617935360
295157618534649856
360270031474528256
331707693784002560
330450182594498560
291337534594752512
327328550661267456
406239258887077888
395129604999880704
287694370461847552
408043854575579136
287249803602165761
318062305818583040
376772700628615168
330068517741281280
303391473511063553
341511569068400640
377902105098747904
289915313154314241
409489849163325440
331707677002563585
351959014059409408
324351144493195265
292104832037314560
341457185085214720
326251399274962944
358728528306507776
299635553819836416
381399425228095489
378667733195317249
358778100944867328
364155789658689537
289025017558212610
323070224951816192
292361779181400065
395870167651336192
311237481196572672
312800539073187841
363152038151991298
352558338036346881
309970306699759618
362117899307073536
367192503683780609
338778484899991553
390340523434991616
309190333533671424
345414368919449600
317132382291492864
347506269646635010
414442567267131392
347402154388111360
315909537385312256
404250945477165057
362890968476811264
328067415588106240
313422470008938498
315692478038679552
300225986258161664
391670319468929024
379286963905245185
302249859317116929
395825884856217600
384256551659110401
301211769198739456
332836787602980864
374520351189135360
288867185810612224
290331341973770240
370475402340605952
355259641946570752
347276216128131074
355612445743661056
389874624382918656
292872154817642496
317285923303854080
377182865878155264
370423065915580416
417997277752340480
398651578863058944
368652750864658432
299729607085670400
365834710993207297
337588661484924931
351049273535770624
372965153941114882
366318162842628096
310715000991920128
292730379088035840
344926277590978560
401203804580110336
304334674916945920
293686592168656896
294973924503076864
291694335374815233
332030344826089472
325827707290124289
301860078460469249
324553389579046912
308462504474972160
312621466942328832
350725209084526592
416850357927428097
316539458944118785
298427514836099073
334007883475849217
370248389688303617
376377492639989760
405242600531050497
325655862481928194
392127691211546624
356650942734675969
390935003405623296
317397298860675073
354080719330492416
397070137578512384
360277149338451968
384264411441291264
387551705447297024
306690578756816896
329444744956628994
342312899055857665
414737028379869184
370413641121542144
357926074086203394
378422308206960640
337417160475418624
342986605100924931
380341952895799297
333767579304873984
323672392847212545
378107806546931712
364493632470257665
360898770067660801
385784725136093184
390734553402605568
314120859591774208
308870329353248768
388634846882709505
379324737669046272
286266104945471490
347683126836883456
307573785094131713
385149019820789761
299261807820947456
391427624343310336
345626051126362112
392400182605660160
352981878854258689
339065366980489216
322604296917118976
303148505839570944
381988280138358784
339616636875186176
384494540456873984
303738455563841536
331490001005187073
403010844889743360
349680135374512132
318358813797408769
359939381970219009
297833399891144704
355313362416054272
292409267095482369
399037085622878208
336920211053752320
411552498693197824
374487937641369600
331213340519067648
343190779554062336
352635030914342912
346245746909122561
403493554724413441
311839133008023554
404771802389708800
335993815292866560
289445416846626816
328935803977859073
345564935939555330
384024497147641856
302480948887420928
371346756165832705
329129140638855168
413518960605138944
348914888644648961
295465807457173504
354345505771372544
393959180282777600
392041133565804544
358396435819012098
320716541022834690
392800155675951106
301502174356185088
407713741925392385
396541017836371968
325899392433410048
293322015081902080
333405770249011203
355814879543824384
337437888964866048
334751873435316224
300263105731108865
395008762865405953
329796286557585408
335221496916086787
297529597942169600
388820927347032064
399715489137430530
312332395858771969
406719654187397121
318108539467993088
384767694115192832
370440665089339392
379338242585534464
318935303853318145
317407625241296897
307620955059011584
307927256511176704
376250044540006400
334354874114396160
290411235252523008
364956130151104512
400528056109903873
414044708042973184
355371570811781120
309471813216391168
342880686308487168
366757709518868480
361438056575807489
343556111686852608
336852749864017920
406912508138897408
346857343469903872
410282396576415744
353024711229313030
397436023421927426
331312640573976576
295235636766580737
306971701932081152
398162195726340096
395744745944670208
375335501869240320
334047532223168515
335712251619209216
355247889527746561
354720555984896001
339931184190595072
317202569988538368
362752019242565633
396129145635094528
354239931104768001
322203258099748865
311101803754295297
341809234423451648
373401956796334080
404175653613756416
410987916341411840
365722257722585088
373361213067235328
288428604239540224
304602335575957504
418183680902070272
367858789891862530
288020968230760450
317058101327052800
309177876488523776
397318381990596608
354886327814193152
363136569508904961
311138772416860160
398673653656981504
308406539683766272
292774717004345344
340292762899451905
403504623211663360
416317983087394816
300294026047930368
409634502214828032
289189623060639744
288890472548675584
404440166947098624
377196476612759552
365664724119072768
291080184503885825
307638948577021952
323661663603683328
314544983308922881
417965640025001984
375361279739052033
288613925505859584
338832633377218561
356337032915714048
370789420997566464
319859829197905920
377456003278995456
348368643555475456
329712945435136000
319136962009255936
392943257216229376
306249472151789568
365987253559898113
348662089730117632
354153251819630592
349650060910403585
300603611770126336
371600377713414144
416876022768754688
394287984356634624
286548155145809920
417443532946034688
416340447875702785
408791191489355776
358094043240493056
353731203750297602
399536489044131840
343515779590922241
354861619236442112
380483087198457856
372599196483723264
358996669209133056
301191632240381952
309868615459549184
307923012110389248
320906211593707522
379288737962004480
402283393334792192
363565747626602496
342717414963814401
362906868919713792
341806197952880640
288027368742871042
338959255665262592
401772971519668224
350319355629813761
334136928335167488
314105227529818112
326733870005366785
291887453772603392
373842266537750529
380621290035376128
369164942353498113
369952938904387584
330810246731800576
366734917792563200
319518190445137922
356023328294711296
373339843788423168
377358553482158081
397473256036241408
414121375516098560
363248012782346240
335919747998830592
294969088676069376
352192216892059650
322769187254702080
290911560875012097
400733374941130753
410644738044198912
388847409969004544
312718015970045952
288435025328889856
301680666997817345
411135416499437568
410030868821188608
315517504040628224
389474915759312896
345288417904570368
410686085845778432
372694373814632448
316348894932004865
357373671544856576
353034827731181568
406924524894969856
385318083901927424
389387095396974592
306601873350197249
321148915191791616
401071466008944640
366036293605535745
357981187316260865
383405249610133504
298332908073127936
298087947251621890
370913358897500160
387754202593652736
341243267653959680
414281317103067137
378745898840240128
310918198126059521
364211133223534592
339250461548871680
346412218805547009
326885363589185537
401615370731020288
342272587692384257
374647736525537280
380027933256974336
319604110808735745
375930304457752576
397603615323332608
411307702317764608
307033593270636544
329100979679154177
357997868105216000
357142557127483394
403942513117241344
369506924829483008
302920457408086016
409146528356261888
301728071181021184
355831975354957824
370385744705359872
314739632543764480
391820718922420225
399763195138564097
319601825064030208
313466791521316865
360239006019108865
302539564139028480
297486052782911488
405001256034246656
372800489362296832
408362160222633984
307989340896772097
320919704602546177
363632118565318656
346430212336132096
295364733182287872
382272509925523457
327905594822520832
365499464653340672
321495922389434369
353888410571771907
339604746056921088
416478855663075328
323280015661867008
413125476119347201
294764692000366592
352906595392421888
304437205605179394
288854473001037825
352391782115454976
291894148036956161
327835935821664258
394423590700855296
396328966203527168
352509801638531072
351146417831690240
372407957260369920
353624257529516032
392150319783636993
397031243717423104
395466328191926272
332752037869670400
387000070832680960
290828820032925697
397898332112449537
380624363751759873
373399905857175552
394332054042976256
326540822898163712
401947643120975872
371602331780907008
375834925913489408
357622830046773248
403386268785971200
363482360928415744
410520549161730048
364433301555412992
417186262622035969
375369203047342080
326016329167540224
357965538279948288
310268307611725824
353270463788617728
369921271850496000
408028410968293376
326595633513369601
415744701212663810
330184976836468736
289714032615759873
313798576906063872
297590511957581824
351824846583382016
298908198658772992
399817083757678592
321242578060210176
366685781378613249
354704097867337729
340161384761393153
363554372774395905
343342810520494080
381462608156835840
311199673811603456
408626627904811008
369942733991211008
321426485640581120
342025756874010624
351091778398597120
333127746622472192
368967751382994944
390701690724577280
400542514018807808
364322660291207168
392345543537483776
300590760569491458
417783682532139008
378490201385205760
321854875094884352
321131882018394112
302617187967983616
342789200153808896
392862495783677952
407319447314382848
337199886904741890
371348891431473153
404841146951540737
348924745405849601
323267458058297345
404083160700686336
326986467836579840
383048889471094784
317631944932339712
407353685987954688
388793718989283328
371307371898744833
304702147172368385
357523265788456962
291361460838338560
356524174174470144
388809497868660736
346780332005146624
390546925201944576
315941065842630656
392016605443411968
369000152507244544
382674534950010880
387993575754977280
387692651111137280
361968723885686785
403205330496016384
361354907770552321
395306961249390592
332297337294684160
312016195589124097
302972638710599680
395278967793790976
385944221708201984
344759311211307008
388098957647151104
351249048373690369
303746886148423680
352242384890896386
400831035753369600
317382417428119552
377770509263310848
307157417374924800
342545087462506497
349982767032975360
399258788097556480
312638567383982080
334401430909771776
345781944937754624
402931039699365889
340478117560852480
316428057751728128
405493448838356992
411725216021499904
409503086475218944
378231828101857280
335108456342224897
355117425550827520
330692261107073026
357150102000906240
387505761934262272
293238535710969856
351904885983289345
372472029100138496
335116119276929026
378759819596812288
357951873266892800
399237363487875073
411636016047329280
412265731779477505
392107751461355520
396014058140221440
337267646246572032
337098880418189313
330858086963228672
309854979731099649
342200281901187072
361629829134688258
319962509958332417
370444498704162816
341692477629165568
381384178991779840
396161634646781952
407340343873388545
292768626484842497
365392141037469696
339880378871463936
375274248069054465
336970894725496833
311670593323941888
313909667971620864
370642734014410752
347593058306621440
401728381957320704
301172133038534656
313421882533761024
352528592086896640
309762860085547009
339092436980736000
353754234749075457
313782031127543810
314563102865768448
406149475959595008
334156483539382272
297837854187454464
390434341966606336
414604995590627328
397575530062811136
417526357904470017
360561275547295747
400805634947297281
330820837231968257
363299208226283520
343800908188110849
340223389077737473
312733748489768960
300327978372575233
315672659801280513
376163163739537408
332161609600495616
358355545553915904
299722732457836544
395839470575955968
408563327598886912
327158404768468992
339600425844109312
407503972300124160
370462311913238528
365881737697439745
316572317075533825
357070822302687232
361240841001508864
351158564355706880
333363956435533825
374782814157156353
386491268194238464
293432140455100417
314597244563247104
355205610683371521
304262764644429824
354688390240796677
308804608678043648
308767367226331136
360106785052442625
352042950278123523
305706347587063809
364629305973669888
396161290613178369
353435241232351232
386856546048561154
320041044106432513
416071328827846656
295181643705106433
366083970141667329
341535795368300545
382963367888961536
317190473750028288
363667422055645184
375705422365483008
375009809688719360
350861314228359169
360625028875812864
398240125865709569
330963779376541696
381707940904071168
388499354144608256
318053749379698688
404206858493505536
401385287794044928
409176480246431744
350558333750620160
417145263581446144
375758694497009664
408678238550896641
389258598494502912
324343204772184064
406765959140376577
338240037068095488
294778109398499328
376438460586135552
406188789137416192
314943937292943360
320367866971033600
386083577886019585
330741846152200193
392446257198678016
362113285547507712
386763000482250752
407670238528815104
358889983790157826
409185305137512448
322020755565064194
376967874549522432
301774317564350465
303492841441742848
399066571890761728
332275761694265347
337635826399850496
379561816898023424
314248223806087168
406598832861233152
312609375032328192
349369819780485122
294846065583198208
376207992422551552
415608059621167104
330507740860526593
298924082383187968
323686829712867328
312373323675885568
397969795003330560
372157099352285184
316131780832931841
361012977119404032
308376319857684481
326123795813384193
411350085717749760
341409886426525697
357652415866093568
396887123405438976
352467816659685377
389823118338170881
363558466746458112
286303790792077312
370629387722711040
315642339081199617
337960650204655616
323401952874610690
305468970989912066
414338212811640833
381252867786436608
328187909180096513
356319122969202688
410378349614489600
291071464583598080
391412231105429504
363358809390989312
349705871602884610
298564748075741185
378380344170278912
407330885672140800
301100230080876545
412362867564761089
322948878947201025
386088174612541440
303073486686019584
369679750723534848
345221262936780800
333160759972491265
370974012769189888
333913809343365120
309419413944287235
290297131124809728
354493044579512322
364769861169201153
378626000269352960
395905244435324928
347877377377972224
304569162594918400
409209741056180225
380584174110797824
345620099442569217
313831603510075392
401176922899898368
377252554268483584
336324359775993856
290820225828524032
311911501671841795
341464575763443712
407333062582611969
310310833722904577
402373793198637056
318683750680637440
303879170386186240
360702048175525888
325146963710443520
405815718513741824
367322560670597120
341952159232962560
350143668813955073
381969347259797504
382401876471590912
327912750217039872
395764052225294336
376036592302837760
388271888746553344
299542671100375041
292574707578986497
365092751454380034
338622314197430272
372662367168901120
399800872214859776
288490537252683776
350840883064750082
315305410741563393
404487582639456256
304599940410249216
293265337099624448
341477805080600576
384473086386774017
317448683216052225
372850993048080384
366016773218246657
402328838564106240
385442931466719232
343369121544671232
402921686594752512
342281055908286464
369428583950741504
350445428078161920
299914584167432192
408550283451826177
314634200709992448
341457521116061696
292943093274120193
322805405149454336
414270298989408256
374659346225180672
395813901930987520
369983737477758976
390730598215471105
319163700474937344
417248597248602112
370835823064653825
410212921856118784
313307923822555136
338890334337658880
396838922304507904
296054675227156481
381146907122221056
287678444656021505
358780500107739139
356922255533551616
305239140058951681
320288407362355200
342058636027260928
395325865048801280
304611600311128064
331830788058382338
321319556142469120
413140768509796354
403015748034899969
344427000188002304
372885516397842432
344482306205048832
400512746715762689
371205656046743552
386658902047072259
411113162469953538
363932661548466177
324124694322216960
288092724408766465
372574412257890304
305296748623056896
353367662564352000
321672178997272576
321321304684912640
410253703006781440
417693333121925120
396146346245115905
369641528597049345
308700279514214401
314217605298802690
370730461229637632
320676485314777088
392323535978254337
316405404672327680
297678500247240704
353295268009099264
306174184420171777
335964488576663552
415484344346886144
414442571507568642
388516513180680192
353782223549374464
399759789422424066
411220246918615040
311334025606348800
321770343129821184
370228974330191872
305907111999709184
338001452016484354
344283089461186560
346775353324347392
357617281045499905
333960890590322688
343409675955474434
301754700758384641
398619232302161920
313145025506713600
414881593535131648
368956703544311808
397773786726285312
340984537804840960
415150997598912512
388535173320417280
347942837775650816
354368922553810945
330156501543030784
380605099640238080
411893902614867968
370761105670303747
361305135453978624
368761857156190209
350906403289972737
345209216958623744
324687112471461889
406648765777731584
346702191681208320
406483690899132416
328573222649999361
330561784836673537
377018726287433729
307586192742965249
393597522293186560
324494086411259905
337361212830515200
301834782671790080
372334858829578241
326597945216610304
337909614085562368
289558725881122816
363465398949126145
362711879904280576
371286140201881602
309532253246087169
337693141777928192
287459246189203457
354484127539544064
396239954973822976
328433020581314560
338366648698421248
367556997186453504
309948449841893376
362335864677875713
297461457463934976
414623123238297600
396443613220970496
358546546020712448
343637950669676545
323229537280339969
372801315870486528
409479627854581760
322922186883080192
321390246874996736
291124224901410817
364527166106906624
292373737267945472
301668185004978177
391435815902920704
377631027247976448
310272879289835520
331513442362068993
353636748342996992
369699749475385344
367265258177437697
366579531387113474
383733059511533568
398503821938536448
340126307885125635
364960936903184385
367260262618763265
294843217524965377
311841444136620032
301955545177419776
389079124050190336
314688818710188032
358390043750039553
302272248570593280
393208001424678913
369270269623300098
330139611294748673
342042928425869312
338813779976548352
328925586452013057
408468225827958784
302840719419256833
351007607466627072
333978588321812481
330346147094859776
290880778932453376
292326718641958913
332561360250613760
412310849911812096
385915108343697408
350248177913434112
294983085064335360
310805019031117824
347434358061268992
342724171274518528
318112008291639298
406817167192383488
365356354958929920
350773657485836289
396151669236703232
366677887732035584
324732930993836032
373575013661544448
388446304567062528
398054138350960640
364016714864144384
395784466053857280
400988825658208256
341680230093709313
328300320813879296
350406714727743488
370802952329785344
311531963246837760
327802485383254016
413416283821334528
351759872536231936
383093458459574273
372164683274674177
373878190692765696
351975770282934272
371055331713249280
403271839696556032
317611740097564674
317896614045949952
409865549741424640
370408675086569472
370631556215226368
321131042914304000
407463488765046784
390285305736994816
374043794531819521
370976487437901824
384560189682110464
335865758733201409
352774705750622208
381406643633659905
323248562668462080
290893965383831554
322401229416321025
293041545521811457
361855331724312578
327780839293321218
373664205770993665
359435889379786752
367731681727619073
388976435416666113
308353385239810049
386451879380533248
403605819637248000
339142198153052160
313431185831374848
367243670027644929
343958399945408512
383157127939751936
310617009316577280
299695654110912515
369806465352998912
356173832060534784
352100131287470080
367831044692533248
409701179191353344
400856449053888512
406261354958712832
291318601338720256
386468837354270721
347976971105497088
329688136177315841
318491030733332480
395204905285472256
378398220495224832
357048760125243394
405560398306222080
349570546549272576
326404277306269696
399205269139636224
376554018333417472
296173428896043008
369554274407038978
315296137282207744
328654097626578947
343384581191393280
416556299556372480
306844279005925376
314654190477647872
322507315876098050
345061091086315520
372314587946700800
310683497469718529
380157256341680128
388784076217257984
349408474330963968
305512704947396608
406745298187591680
371408119105998850
345302334785609728
344106748174557184
415698266433388544
317534728880287744
298335432821833729
355909561846202368
336166364693790720
386658767620022272
414640819870511104
361747152176812033
353100800068812802
303368631222423553
297784271282782208
386308455348596736
303213257378889729
417456497732227074
341671082442518528
314996705856737280
413935870014529536
334141178201141248
384551222268530689
374050176911933440
374597757236834305
311239158876237825
391090914216529920
296276998421098496
288594476233003008
377728637686263809
316541216298778624
332156001786671104
308532121524379648
391042478108733441
330332003796918272
411520550977032192
418150982196162560
409916036662956032
389984943142481920
347594806987481088
323504989886627840
360844135168606208
349996687881814016
356812671003267073
406782798943780864
401818353213657088
348368945503408130
397484199281975296
396139010407411713
326877377898614785
355343481771798529
348845686952964096
312069740053032960
377581089902329856
414903482916016128
386387232719773696
394994602891288576
394244372243283968
323983018781970432
289285978777088000
355610214499762177
373048561665318912
294431555001126913
414561311910285312
372929686822612992
372488068265422848
400058432373669888
298652023107248128
376063225877778432
338475978953211904
368882762192674816
357850547199549440
352792455722184704
312875835092770816
358030134793601026
393932928159592448
416694958570356736
296371510778683392
380298973678174208
356498639247511553
340793965311823872
289823101317947392
381086022584397824
401131196882513922
395529464920412160
390691956034007041
302314447651868672
307867839707107328
341655517338415105
317075121829474304
407975470576054272
332530439971557376
383782360216793088
407870025735745536
330255612896215040
350427652491976704
412934736009367552
313513939461894144
328223569282748417
331977604926160897
372255003106623488
391374776150667264
382875270761312256
315823084357693442
316081528847351808
335018630347632640
291104662692708352
413033071286702080
294566309637812225
340086654851248128
380200747524456448
354836759508549633
294626288071761920
334185495741476865
298002686215872512
361920779518083075
376804527296368640
332443785843834882
392044417680289792
395442890245033984
350198480129634305
323494055407390720
359704961581469696
389300885714505728
314585894508195840
301666561742209024
319999390548897792
291409319965114370
342504784168906752
352937368795357186
303130755704434688
405952171705114624
292025408629665794
413166554587881472
399621616516091904
308003257316433920
381629839104802816
327131179549601792
386351606129627136
394988131117969408
411957144439648256
374449778131607552
391515871732322304
416790307695767552
355672869159706624
298667433038852096
394401083860451328
401894853908238336
381236429961297920
347428087794909184
362606971909701632
370310876516990976
393150694154584064
302965776762146817
361429022795767809
368448819375394816
323360705816444928
413479814906257408
303488730902171649
402528118176350209
311605476716597248
302021987264503809
356679417919062016
347161179107491840
325980564328955905
333119991354368000
348396325898944512
402929437630816257
331147384937652225
295320365926862848
406183072494014464
329251551178792960
391027005275115520
384806252728950785
313191695544107008
317899600386224128
290581112714039296
415073223076614144
384767996587024384
401572840119734273
400124987316502528
334924620144734208
371476448319905792
314708616009637888
366545079353090048
335492495309946880
375859852343771136
340976518429822976
325350433147211776
340678714209755137
340834805275045888
331872122953666560
326138857533894656
372596868511170561
392194158636462080
317008150458929152
352187041460662273
309890694347112448
381968999040294912
402272794206932992
286041743491727360
392049186235252736
411452959948820480
382299157157142528
408070983245762560
372258858082656256
406165057878650880
325562489221828608
331634742023831552
375010258416312320
298186258365157376
393378537765212160
295964636128350208
358418900465094656
379633345992609792
317821200380354560
374169934118408192
300739624521826305
393547324909035520
352747006294372352
396647896822448128
305870684561747968
345369304851677186
358151908269101056
325139082458066944
416849396782104576
369553402130214912
298532959496073219
322662467480215552
342452254076465154
381850123892178944
407459101493317632
412479972826034176
380183370560315392
411728953292759040
341121209343295488
404876681187307523
408926244139704321
394963137285201920
406678850975068160
348855560256516097
391108949891493888
323928014582853632
292847567799209984
355190972679864320
362289928605925376
361658374921789443
404079125818015744
337419614063566848
287199778167721985
371082326115352576
402773283583455232
290684649120874497
299703157649453056
395953127288877058
388118036416589824
343186039776632832
417165576432144384
416690932465950721
369321968689897472
406446655349596160
349502498282807300
295376250783019008
368521225829498882
335078940924325888
390834742808965120
402513345938718720
373360253141651456
302431787324432385
310977962797301760
312988627850391552
392121689355468800
350132960911032320
412596511462408192
315348842969190401
408390014737731584
414469125369757696
399944762566115328
412592057145131008
384895159198318593
318917088196583424
329772500470886400
297913678647406592
329008199975981056
356849286853562368
347198738776879105
417297550136606720
333022893002854402
374735917585403904
320035079801942016
305012995656925184
396358003315576832
372934162027515905
316758527249092608
410694918823112704
345061992702287872
319909280104972288
418101703070982144
299013052135792640
324352205631152128
340602310810034176
323029456291762176
384773486616780800
408077224370118656
336706549047230464
395685161628491776
319782276428869632
399067846862721024
302941126686543872
380820548235710465
320009289018253312
343222488441970689
370928428922306560
321128006498271232
313040058598957057
356812884933738498
316414804141162496
375801820234260481
301196350706548736
305997654809251840
406473729422553089
339906060552916992
310904494395363330
361906506448384001
351420758959996928
390830921877704704
388853923773431808
360404043220262914
323642226964062208
393555541508628480
333772922537775105
290681201390407680
304317718356688896
364602848182419458
405837793324052480
356509242439643137
339844999917236225
299645062424428544
352881567917539329
301891015642607617
286570661617471488
334274326725525504
332917779709710338
301752934977372160
360611976394706949
367090905011847168
324994227811540992
373464921658654720
362986300606918657
409792757444538368
402022054829907968
300778640172531715
315421551119958016
350753709455716352
366936156446793729
330390615189774336
337005699391442944
316475395094499329
335716697325580288
337493702396231680
387939800265023490
328516763761385474
346825303143874560
401392619361951744
289753069133107200
341049523461836800
411171475765219328
352612268430733312
339525679253184513
357107278828154880
391933520110952448
402601497512251393
292065531408818177
326687942263324672
395276862911307776
368606336616902657
332838754802868225
313872548473483264
417878117533769729
334722282540892162
359546686084886528
350259100241756161
353797725625651200
399836125986308098
335961196081602560
366040122925391872
379614828417261568
326813861913194496
304069486829502464
297844674301931521
308593937105420289
292623822744592384
388232118465069057
334124384312778753
319108331346206721
355169472589471744
351608168872292352
405067920193359872
323488194941300736
368855029500743680
416884473717071872
349765203598139392
363185240627355648
360098232866578433
377937777712984064
318113530748489729
391905724780916736
288635597097152512
397547633838796800
351020844614557697
407929522063814657
350193719665885184
414242712855257088
374593957151252480
374852607518330881
357622444313411586
381408341957677058
395392373821161473
297497104752971776
294567980879192064
348866847208259584
382940622132215808
379060777748938752
400763046131691520
297233383552081921
363430754266517504
341943203819315201
406177955614687232
397970969228083200
399374932817096704
382723931502694400
374365984037294080
296579357747601408
335659252309970944
337198054291689472
312461794264371202
370412135609667585
328316477230940160
316998265268760576
380961376245907456
353180524912705538
343977966524567553
287486530208014336
293678832869834753
312814640079962112
389534214724784128
354701371578122240
293096227065720832
304798452695568385
416740198429376512
362450163513569280
384771771351580673
330233089953509377
322545031057657856
401264781405216768
291345512018354177
348261315531403264
374731698086219776
417745711548354560
389530309839953920
392738314790666241
342455899669032960
361013237120106496
309415677712809985
363996926552719361
399430969004134400
355284442622861312
334808777146634240
410854814080573440
378961662092402691
346372708034019328
328003632597454848
369513899957043200
286146781270642688
345121627396251649
400773582017425408
356377889731645440
369210417102344192
316334533505064960
380135790208372736
372143221079810048
309112692885577729
372019581474197504
400298526951096321
351586194787803138
396527902260330496
372636115049533440
376916879933063168
341310665912360960
324166494579748864
368132778778316801
322658973713051648
409151834599985152
410043056822304768
321584866976202753
408001903046701056
337690260161064960
385673995753754625
371248630880927744
304756853471072258
301121578899492864
346082055731429376
343954364945281025
310231053723922432
323060691361738754
287214491706478593
367384338486550528
394005213276676096
389643208063324160
397433179856195585
296647993229185024
361007109153898497
332391604587462656
368359741044445186
344223597260337153
308029463680151552
387758807813992448
402347750760513537
408042646314446848
301457600682291200
375474894827294720
338436540021755904
294681996964294656
295352414477881344
346141094809071616
353683879481196544
312405535926398977
324061368288436226
346531718959865856
312511895552802816
365140516087660544
348664266590650368
330168036080369665
346959810480189441
316737220268679168
323683809830789121
387035755983273985
313480204767084544
409039565618692097
375968988456423424
320374428447940609
325840445391372288
317792863612198913
368490338718994432
371007869015306240
332438068747452417
318257492029210626
286707094323867649
396348000098062336
356339595023089666
383275419820363776
322011301691944960
340675778398257152
406993441311436800
382914483082895360
405476428755382272
338975596468113409
359963805414981632
335862495765991425
399942875082797056
372928059110072320
349733683873325056
362759443101908993
355030259483152385
370466795607429121
327860162209648640
332707002767777793
340667515669712896
313034849327923200
387853997807116288
349368347567210496
359052101827051521
303294681482162176
344038737870721024
408760887546486785
416198793701257218
378665477117329408
336366156254429184
354101833184182273
343292034293039104
289157830018220034
315681350369832960
406471586347106304
332961853460340738
380218887880863744
374341233457778688
318657947448262656
308426747962085378
340808179992633344
374245485844123648
288721282915254272
295332487129862147
288163088052654080
300139734351609856
316793906417238016
361489638654881792
387012452476387328
417736639352303616
322615176736169984
317915748511145984
332904626422689794
338756791976464384
412009711710400513
388990024785862656
400069266365763584
342778710010769408
316064814784978944
318482373727641600
394963355418783744
366145203112902657
311119252029599745
348994643372937216
346128436504440833
412395616971816960
376220466387509248
351570113931124740
377441624957407232
288286421507268609
373692131656728577
293153743665512448
410586454058745857
317873138560024576
329783632111759360
383773048840523776
291062241254592514
367165282802208768
382569929230540800
302282063225159680
366527291683119104
325458843293319170
349066088794976256
326523469871337472
368888550231527425
392681834498121728
294370066995236864
322336209324093440
391130281970655233
396868714748215297
412987995336093696
395247045654491136
357933779110727680
293204729457160192
352105168575270913
332708014110937088
299728268897165313
305896370433323009
296379905778794496
390247082822729728
309910617312067584
332894350289825792
402952569318031361
337015442902233088
375865523218960384
361819109106778113
347524229530546176
304105369234440192
324304000579141632
335338308819382272
318253746314416129
370931658804842496
291364260452372480
417809226069991424
302489022809399296
368782275011293184
290994725551476736
348510173565972480
397671705667457024
368195483409608704
404135379856404480
289203007017582592
296917590327042048
360894458520289280
368708631119683584
412021640151576578
313491323757920258
370881998187139072
405028896363393026
393458036469010432
344660845273415681
364697778242322432
350517574255120384
376371750834950144
395379917010903040
315308699080093699
396309491899060225
396975048356950016
302259128884133891
366097647846699008
356519623333654528
358245579421261824
292510362715181056
363557204051243009
311013488711565312
295977675514851328
390238375292469248
287472214842937345
338172961687207936
394602951341142016
367890771547942915
409096951884312576
372470779574636544
296629701898809346
359568765001809922
318865913476702208
391474193663291392
316752999303233537
404210139022254080
363245449815138304
320814683496013825
406661764143915008
346300499299037184
415486370354716672
401618550021836800
327604829625143296
290187720616194048
398280319939268609
361309224850030593
309115838508707840
318765346565791745
314439676985479170
347351776451764224
402217639004868608
316759663972597762
345934340124983298
315635972215816192
373532533914226688
415657614673186816
411240115617288192
386620531858231296
415723121660817408
310169250599940097
390053662791593984
360951802969079809
351941385038999553
367167686167781376
306268564669755392
350766250353369088
314394159677059072
347237985017819137
377149533761048576
379909318906494976
357578693419352064
363357978767794176
355359227067375617
297245173941944320
296320795377016832
403616011741839360
293578926981267456
341435198916947968
373975926540759040
313334310256119809
296861118205411329
317444262453211139
312092838177415168
381638945139744768
345141873054191616
385890618485903360
303569571917471745
397516541022838785
390793290301579264
323524099034984448
316968234052096000
357325395223265281
398687960276541440
309794426560061442
375052545523056641
369981418144686082
310248375956160512
339743426469847041
305483265094057984
309688466017505280
352665435231105026
297295371636457472
398603659199934464
352214505629028352
320886712521863169
364952187706671104
410545450609946624
321477144536551424
287837261935026176
294786042073075712
330567853981958145
334657551968907264
373453379017908224
301343336046936066
369152220912054272
336719987584679938
360893573505363971
382730349173698561
361046955260002305
392823358619787264
289868768983777280
315764481693204481
349833407418740736
318307022753894400
409810348372275200
402611081623130112
385025509908025344
417759934344728576
351855385382096896
369952586490593280
334582541132644352
412099482382106624
387800717320527872
395957791375884288
307863914396409856
361299167009710082
299719171481157632
377072803427520513
287096132503490560
329235159876501504
355450335566901248
312204762990907393
291004557050392576
308123671879368704
320631753171668993
289085017110507521
357534787638013953
397536518929391616
294970867216166912
349536283170840576
292177280569073664
293188723934371841
360318383666892802
291809184129888256
372870081300406272
325051244513226753
383325881361764352
412369049981435904
353708222961561600
351289443640025089
404071530021552128
362662189963812866
295988623273254913
414438716724502528
363708329060601857
318304946195947520
385383741498998785
296406497632591873
367034265256476672
309512534954758144
309421813056815104
300310849443213312
316360886325506049
387604197212160001
345825872122638336
297853296872407040
378440461544747008
352519425641033728
370049793567260672
412479196661682176
376380072032473089
319681034591559680
338069089807388672
380052231296270336
340300799114637313
322741962023243776
307843349870686208
313072854004555778
366262077028966401
414186760533340160
415378631272067072
361231294669127681
361666940240015361
291087382143463424
337060644803194881
299165145945485314
359977218744651777
416718551605866496
336320928717893632
379645224571518977
384705132484521985
317639197009780736
407806268179357697
343357020713394177
301473447282880513
325138247510552576
325850624874921984
289000929745846272
318915188118147072
369372031961157633
401982988813991936
376781320095301632
289729505562607616
301761764255752193
320381428527427586
312959712620584961
287536601645592577
367727986092421121
338834743024050176
369258118913335296
292374941079330816
383069999528964096
369519457346920449
367253786764775425
416322643051020288
310637863505100800
415388181568028672
298095208296484864
301860787440451584
351099458479591424
321732338587422720
349006270000398336
389621422844153856
341799562442321920
293466374389522432
412561904469823488
328926781992226816
344634446374395904
383443984829251584
368914747892068352
341177794539175936
385132535657021440
343026194805059584
356613168698621953
366036868049018880
371059467385053185
301824997419274241
416934243848052736
286403871255973888
306202420302716928
378372164916768768
323575063913836545
412258442074931200
367920575857311744
348789562606223361
380589190414483457
410220723240579072
349783369749504001
348881145468960768
352235448040554496
297754454571225089
287156400713510912
305527548505358337
312337198227787776
356894464075239424
286873880545599488
347212253021470720
393123578771566593
414568375428198400
409778924877783041
336310615092117504
347653305167642624
412613301282279425
383488503511674880
373308956632186880
349485985303773184
398605688869359616
342898608485572609
378779340076777472
392589031126859777
355792741436891137
410102859233914880
401251351348252672
344122162262708224
333383880302272512
296286955816243200
382551298408599553
290486887574040576
300958831696031745
354011828113772544
325428111883788288
369575833158950912
403714317746323456
357352980971917312
321339030254002176
402862131525079040
404148604496916480
290747932708327425
343404894604124161
358036539218997248
408864373869117440
362721937639739392
377593060546592768
295185342917664768
295239503969406978
331486859341479937
354450342215303171
381299042791489536
348915941616254978
330311405729361920
346535996533379073
292763618733355010
416798046505029633
341693144510914560
386259641547915264
366611496278560768
339885311259717632
296165346216382464
384993163284606976
380131180622131200
381125846938816512
287910565811212288
365641861207031808
395468395778293760
395420924624646144
296261634756849664
393712995840565248
324317019690385408
418219575788847105
314222764372398081
307222034700713984
359337469923164161
389559040692723712
372101777099083776
312920781015379969
395262044435677184
325646743750459392
396496247650934784
359084025060659202
335145814932459520
310171184266346498
308475385098678272
348542916832145408
397435742462705664
371689103856660480
294903393422565377
359465849159036930
364537979177410561
394377935555403776
331945024126349312
363523880193126400
402943710746255360
344482243533758466
375091976179556352
319672809397825537
377250439605272576
320388620995424256
309112697155375106
335199195873034240
317570817137463297
379312158913204224
306855427478519808
312919187175636993
387093289234485248
342200823398420480
327537938927865857
404742429322256384
367817547082506240
397444739139502080
286388050223853568
321511097591013376
400375681294823424
391363380134412289
301103789136560128
362432279085203456
347314983949959168
388136521812832256
395019580189319168
326748679899865090
365351946728640512
351394716560011264
392850105805438976
344907398957375488
287464589875109889
402294566922878976
305109401675657217
295288719869632512
327979628566282240
362842469475418113
311371833117138944
338731974300667905
379013805675540481
367369981345808384
364885808634802176
306945005266821120
344632340796030976
373893156103671808
362741067642179588
349225653071130625
413872691058573312
378032594454999040
357726181929398272
395601976060157952
362272219973419008
346679026917728256
413418028823371777
343524323136520192
399236810150146048
375287598471970816
403185571054768128
364164807835922433
337504414669606912
381024832000757760
301695468914749441
310160022548144128
303069568916668416
331365920620544000
327054688157589504
359635957688958977
353389942702997505
381907342528626688
342237340980359168
362840510756429824
327070940942974976
417863294846656512
346647666287054848
336941534933024769
388595769374035968
352007911502917632
373620404503719936
325324906944413696
305950594454138881
362274610886086656
341309445369896960
359917684948869121
319477375756812291
345248479951601664
400055295109775360
309922411460059137
399055666267947009
305126774575083520
354730521114337280
304232322356621313
400831455250878464
390159212384231424
391516673716404224
377171315083317248
341407025886019585
396801085345525760
352564289762103297
379387530640388096
414574570025517056
369639536176816128
330893474217988096
341365011349905408
368404636647956480
318195051115184128
333968306027495424
361394826379399168
411327679959674880
310548705000423424
332213193697009664
311245437636050945
354011190579560449
334262570192093184
303680041638830081
339500643523899393
386618540041572352
343725519885463552
354638054264287232
408840331723939840
410040620020162560
316812008714551296
403866843728732162
343537841416056832
308700111633002496
400808222459568129
393621501464686592
314461244180553728
344740508024844288
337331202602180608
346369331623505920
320436911070130176
304211615014846464
395251743233036288
362642887780990977
309869773104230401
334040338941485057
378218422968287232
354048280696598528
289451070751657984
347093378170753025
343635145259094016
327835373742989313
372186497749090304
369284928745140224
355230977666215936
372969183971377152
407764925096796160
353188532120064000
320855708016975873
377162695667376128
364658150240030721
313472873144647681
342630114183507968
407819010538242048
311552907835219968
320701517126586368
358301355292622849
358349946249953280
381282043465723905
403388747112144896
342724528000098304
332503797907734531
316959669501444096
323540524038512641
394979050566856704
408712488872849408
384618839075332096
387250139586240512
396838465171910656
374206067292389376
339749273413505024
403244467614121985
288784843188355072
388523685377622016
385952568327012353
386723175486488576
345067617402368001
332206006299938816
370395337061838849
299642495443296257
408412307203436544
397836789278179329
320105523456385024
318746065299992576
315115605785186305
415172258270031873
297227775893458944
337608223861403648
330862876900356096
330755137951891457
397720829263233024
300152850087034880
328181227620290560
382348306665332736
412580963315904512
340394437375053824
343092737236684800
412421617172504577
358309961962487809
378539836585803777
386833884312113152
403410096287256576
300287659069292545
402559156085096449
363925006822031360
326180435686203393
297308969322569728
299530700502204417
328261779262148608
364722755221987328
409746972539494402
376186630916169728
396822912549679104
351529919764889602
407369259308695552
391634852329426944
309336916145348609
390501286913003520
374036332785721345
368274835677642752
334881053804216320
293055177538273280
362154545121472512
357872911337525250
385846255479316481
323636929994313729
344535543452930048
296199655459520512
416045969802022912
343447101700730880
348554396679954432
365062132951302144
333524435749445632
308817162267664385
376863503421689857
355696172414943234
391596759765364736
299118782188748801
322541209962827777
291783288241139712
300336535293804544
292896251270295552
356203880167636992
355844176950210560
310438311028203521
370136909110333440
373028223182852096
301167506524078081
381130079386206208
317553566241927168
334842596109193217
295748583389548544
289852226657189888
399504138347634688
344908141416288256
341023934772297728
385989767449423872
309813670022615044
384273232280686592
383304477517692928
322429523905900544
392515982910308352
355278063329738752
295937142448873472
293330017662955520
289584768419516418
340181345403822080
403600211614130176
337610044176732160
357369762608709633
348785557452750851
393773196589432832
337909718699880448
328740697635188736
397602176790319105
377240101400875008
326924626724802560
321129109470183424
377267754560393216
393175986185195520
339530481559285762
346070789902176256
396696362118414336
347989474346684416
360638346013327364
407341564457783296
359714693130100736
394884288795009024
388341954271924224
302154782976651265
332229699847737344
295869937199763456
310779782012997633
304050624775983104
315054767808339968
380577429611241472
402418810646716416
309244964813029376
336408300549718017
360265371590209536
405105102564130816
349757415358611456
321495834225168384
325743531777990657
302961917922783233
297905227309404160
402901553004019712
393222199105957888
393130847441666048
412360023772127232
372274360519647232
380330842163519488
340689392979046401
348595068673859585
410192868901265410
406626712483397632
361405274415824896
351056705888583680
344036766535278593
320047192897355776
316267101746782208
305834320021577728
298603608298094592
375454019969241089
338138194992328704
415152457581211649
306680994847657984
400992180221001728
388663833491165184
371412430644977664
361936935595417600
308037768133623809
363369349450440704
405928218328170496
352057018082799617
346397362727550977
316048918322499584
363218639819784193
347333183211175936
325449062235123714
356090743175118852
367547358692655104
291414504158408704
331247423223648256
318850721674063872
396919490270613504
377346867446964224
320737940424765441
369335243603329025
286152409871417344
395335851619528704
369766321912680449
348409869142999040
327080310909063168
365474491775713282
344513025413357568
368605598385852417
365929178866012160
289414840424996864
392943903294251008
367655366186008576
335943919776964608
297496513502932992
343203722974875649
411348017963622400
307116794345291776
417547966971265025
381328327790718976
317529004221542400
318249086564327424
332381571711647744
370522735098597377
337482759452884992
383405694948352001
388669651229884416
341970601956749312
331904192488820736
393737662198079489
351252710005293057
329363547488395264
392252350360215553
368937355098349568
302924353790697472
397825288157265920
417265430395252736
383392755449610240
410933042078048257
337587109756035072
329124551990579201
396128373782872064
289669644783063041
372999534454272000
286728036416626688
393471697522655232
318230639872729089
293026064727416835
381930897747873793
290539656297193472
323946587095187456
310572251915362304
391036748685271042
317116414710386688
325492725036224513
361307521996173313
392827372623634432
406383325721280512
396471132297396224
344946154380857344
348692494348849152
347484329083027457
399060611645968384
334011436160385026
343103957280886784
346132613913772034
346599171840679936
343986853998895104
329673829502820352
329452475201495040
352943652085043200
382147974211461121
362345838699216899
403344073374711809
297380503303114752
363765384207273984
353041131883335681
372127470872702977
343122244312117248
317615075739443200
332283688995930115
415404556390895616
291169388814544896
417972908980314112
315786438526525441
303144722308923392
358966269887778817
404754144340496386
333677187708366848
379408187662684160
330007360489787392
417452710212800512
303143371940184064
306100289130360832
358646039017832450
322975048266809344
394006827459149824
299402581439029248
399107709842497536
389598689712283649
372422649923633152
329346506098360320
407211901748125696
375004248117116928
286096831417561088
308951228887470081
338955237039669248
382279553659318273
392173484849500160
382126100945461248
354208922506231808
375589357715210240
382210443973898240
405988955847680000
325653442418847744
350886278834823168
306198993732521984
391633422147280896
346462739113320448
298187038518300672
393427883835654144
289544909881503744
315123121457872896
350317208137773057
354282478007107585
389955608251625472
382712703640276992
341216037993328641
411563123015831552
355162929496211460
315844521114103809
402320730630938624
308432364198060032
392075333043630081
344672543149531136
380415827440185344
354819650695073792
416825439458705408
404033479051968512
343734038399434754
415323853326262272
388504991276625922
303361771291430913
389222108095873024
411989469714477056
385924307253080064
397393941642747904
328368100762345472
289067388534661120
359912219670089730
352325834872340481
389523930392035328
315281100450713600
402012315387957248
410282190782488576
334496410894487552
335260554493042691
349111983368450050
379493784632844288
387114516556693504
322389011173892096
317407138727202816
374418392000000000
355238288560357376
366123669438734338
332499951554813953
410568737310244864
323206602805084161
397495402087211008
306760572991574016
371424044765433856
336261859365769216
315967255240384514
298581206512054273
338497825891557377
398745439031140352
288797417917263872
361299330486894593
334699226460196865
299815011348541444
412956819028729856
301838942561521664
297249091354755072
293645148347326464
352336954383269888
337781419113848835
369564831353159680
399272763783139328
287322042116755456
351476425745899521
397502553518526464
369049678878212098
305063486621364224
323777300820787200
306120035938742272
288743768394452992
347858737710641152
360813130957340672
380510773711077376
397903323338395648
322144856665387010
291195599343210498
356812331113648128
356127581801693184
312063142446379008
337572220027142145
332744315833040896
332351988845117441
294559342928224257
366945849323945987
359336597440827392
392719872528232448
333655931063779329
394971253057937408
352871405110571008
348703227572781057
351376265267253248
355474692116725760
332765774055886848
376370756671635456
366289730201059328
413168329155936256
328461176411389953
410408535647068160
289545274832080896
363365826520293376
377294254089187328
295071240916455424
374063885231214593
348601716494712832
396021200578560001
348909872382881792
352853541590802432
306265418908184576
322344065129656320
401613210006355968
304112134546153473
292683205671260160
301859801695141888
358208069903204352
320055883629481984
352635235797700609
352698859828416512
386688635371675648
336365069535416321
389810124321484801
409338778864869376
392781931579838464
348133112414363648
286056427628417024
387021797193170944
319082620619210754
375541383634776064
300929895071113216
318300546643681281
353440756750487553
407260866045030401
334303716071067649
309925871853117441
313294060762832898
302724877142589440
410538165251100672
383172768503955456
347954254654345216
306990760862035968
380165024557568000
366601648149241856
286085850972954624
357358731626938368
417463401355706368
387818862239940608
333623374997770240
347715099852697602
295054296083476480
381112786400841728
367088862537207808
330755272010264576
352136479130132480
402841990443700225
340810981540257792
407489602434650112
290406743077421056
289214986016915456
324347729159540738
286596381089599489
330128928247255040
358058345606807552
361491379513339904
357943815966949377
409375369717096448
383402469315051520
379897386299969536
309779893326073858
384316492176977920
378396408245927936
334920144813973504
327271571280515072
414056951224356864
413876755020013569
406275632499138560
320943398481711104
347540675379736577
411579790895120384
289331998982549504
377537682957950976
325502263005167616
368529328469856258
386993079049154561
352482576063152130
408386340167090176
328081286000431104
382338630397988864
293440722043019264
393972824596938752
308725248201732097
391415804786249728
355878494300930048
327884471481278464
415251593970208768
382514568733655040
416067499512176640
334472695972524034
310255741158174721
361016487688941568
332912666815385600
331666212037730304
326126433925746688
337669649376362496
341928931525533696
297561000918544384
312241013584445440
362404974170357761
413775484283936770
286730074810621953
321785795012874240
287620009587535872
396136741163118592
407900220404420608
313628867812261889
326268533258457088
389002661904674816
336630338614882304
385686687579267072
301510919459069953
394636577164361728
361767586700083200
323055146437332992
286672017183358976
385254036619788288
316418277058437120
306904106361028609
333443007292534784
286764476605288448
307920915121979393
415638124111593472
401373950673817600
414061456091787264
379952658570022912
388157963086462976
403739835644776448
401765866402226176
351642029593329664
333377685315264512
355013213848481793
321044921429671936
300415111473029121
338022205759823872
310910266760105985
360284732627501056
417273709708443649
356605094676008960
357702119177981954
383839755110477824
410929506354860032
387528654227402752
314571470330286081
396656196569931777
397675421988569089
292490024258265091
416163276314378240
384036849603207169
383481918290796544
338213151541714945
402035061031059457
399799752852008960
372536026138292224
382637268793434112
365123495736246273
298777378258305024
319454390861836288
376120725825789952
360392039701028866
376599144955015168
335944112710750208
400115080626720768
287489910888333314
379697263037415424
323223480655040512
372215547804794880
411052730804084736
335976320804732928
331717055264980993
305862874763493376
340600088021839873
288686235277471745
416953248181141504
329094491405430784
395573215667314688
335230120472223744
309900911516467200
398133909344362496
308499490246098944
351199731650793472
377079061270773760
415728461164990465
368225384669511681
301129397329608705
398653994630774784
339283261073276929
317596838448484352
406653992312131584
375746707071303680
310538043339718656
315888066676011010
325164617586327552
363142621922721792
338584011955920896
385895517596975104
289763517010149376
326868683148382208
310325974220800000
399727237601431552
352263746883821569
295635001612046337
374772559117422592
396150129347932160
413891418613383168
375776608373575680
288154770705903616
406601827807793153
305190503228518401
357285410990329857
305915983057539072
387625621897351168
404198705726644224
345896525043486720
401552594419847168
368535515705790464
336671769823961088
384904101668339712
373768325488062464
385386191022870528
418112977355554816
396531601351245824
380905977932816385
309591586000470016
349825648438689793
368670152956469248
332979217878896640
359538347745624065
383552793392713728
407251957200736256
386410519646588928
322719681733595136
353531281444835332
338794121047183360
346252982184198144
291206250409107457
312469801421402112
401837622701486080
307677099945238529
321081667827666944
416825493912969216
307216569656827904
367857548134993920
317961240221724673
414746801090985984
321490234997080064
399454854973628416
298952108911255552
314612461477183490
416493116527345664
332219679676432384
303017173855653888
390973708242022400
315228193609089024
349373569437941760
402450150498766848
309858410814382080
287876319335837698
373583440257359873
344552728527269888
385234373718450178
364262706984914944
386966197608386560
296069548245938178
391289463747641344
391622596351229953
365107305605373952
415903111749046272
383089289137254400
382172397509808128
320230844868476929
322757090982629377
326678190649122817
350947515274756097
394736129062469632
366980595051528192
381622344088682496
388324762159575040
300275290096144385
286596326731436032
385445183526952960
360806332057665538
362414717555314689
332943063091658753
345851604097957888
385612418987991040
302117092910563329
397312459759177728
342142501257355264
353535652949794816
383758158990438402
315526332996018176
291174057414627328
367000027190673408
331804577869471745
325059365340061696
373250643252617218
295339366123978752
324528483713830912
413555119469260801
396301883532271616
383665473013174272
411211539572867072
300790912462770176
403168642692440064
398524218574262272
315292521536311296
305478609341124608
407988933755404288
387476128555749377
332043997184917506
338231107449417729
327952050971348992
353225127523135490
398815131653922816
317462960731717632
339925748485849089
376755583942017024
415489444448583680
392971220351979520
387210746444410880
377279058297774080
366975297234550784
356442594483515393
341630473241518080
378322081017901056
374430761119522816
380432512050548736
319468982799302656
305117727243259904
335441735687757825
337638225499807744
404985246355292160
378064055887728640
408083134261911552
310236774632927234
356636455596077056
361941252004003842
318596315976200192
305380542348660736
403036438456852481
338883556501753856
357351198619217921
320768739010310144
321747362622078976
324584708539310081
417422754263363584
292612837879209985
348325777638559744
371164269930635264
311066706057523201
411490008097230848
335506076411777026
309036440396894210
355301337489084416
287284809204641792
320102142432129025
384489041602678785
404752470586318849
405579919238778880
398525414089306112
298211633929523201
335860598929760256
380135899184771072
367210958936375296
349454481899008000
365162603288346624
310192969300996096
363915955287916544
383886458680909824
370954823652626432
331792951221055488
399246352082694145
354909006529183744
351635448839421954
384504594036183040
312829538398785537
341214297579466753
299026096408633344
374649070351945728
393199164068089857
301929699939069952
374046407675494400
337433052454207488
323272080093216770
293052098759778304
357904280490999809
386324720750047232
304071571377618946
304783755845988353
381929844977983488
352603909170274304
393006284708253696
338462301298511872
291745338241454080
414481998061633536
399438010929795072
362605315100909569
362540312096284672
334316848357179394
297847786496466944
409177180426342401
401213220829925376
320327942959923200
408315716660912128
288146440834928641
311939783695953920
396372834580455425
348602648011878400
331723220971577344
408028112975577088
389972360318562304
395519654418206720
342216962912448512
409216938359783425
321363990473228289
412776484756287488
286041080850436096
394532864768765952
377958547755380736
298793547451211776
320313996936876032
350603683391750144
371411902234394624
366586326235103233
414371100399644672
371323599681884160
334895767485558784
376238879465930752
404497532103180288
405398104226426880
372417197114920960
382730382493241344
330592818462605312
417678879826796544
372828205260226560
404907849144627200
322305536349597696
341038707173888001
385148138551787520
321265969714565120
410057762018578432
312447487325638656
340935728588550144
318010640335790080
336769375510093824
417328848116514816
346741123575869440
309136122175438848
350297414604845056
398803114901266432
351202302784311297
361285279560114177
353291473002840064
341529315042799616
329094717642010625
336853948587728896
332683723952758784
300056649450795008
348838946609967104
377996946993979392
320559422223040513
305554585039273984
314942724967116800
368555296093786112
405006805211680770
330761471279652864
288890137239248896
377478153632899073
300277990095474688
323799568363954176
349255999070273537
322215635650228224
307000009281380352
381907162332921856
415287732047339520
390932956417511426
341544586562400256
412106029543849984
414140317290336256
287970426695598080
355594334738989056
313972008025210880
390485541684117504
403104260545859584
382052314724306945
352638222825816065
304039841581117441
381831589392429056
369287151877226496
399575374415548417
331840988593143809
404818694817071104
348255888102019074
338344479343915008
397218351681773568
303189425452625920
320786984371101696
308493278335082496
345251814356156416
389799164407980032
353883264244662272
291480149508100096
380901548680699904
297726751461744640
404854262515003392
320871445272084480
389428224436232192
373948617469337601
314710821915721729
388132394353823744
359659814823006211
306687919362564096
368051027402317825
352411248115204096
321917780922347520
368638393753686016
392328338360242176
398862732625063937
364979098273071104
377416899992494080
305119598045446144
413375250643300352
361650527794237441
331497416278831104
384868881837219840
369583638385790976
330576016261128193
338758893301796865
363589231760785408
396379255975591936
409860835062718464
351723436151812097
410116604081754112
397530143674994688
298043839841710080
352469221738950656
403362566681788417
387409887979769856
412391594718138368
412805710053789696
310176561296965632
348138194027569152
368026180508598272
366459280607555585
369125255836495873
339143811294965761
376054598047641600
407873506886823937
322186115887005696
414896000806191104
292828794153234432
381980927657644032
305762840634093568
352798264254406657
298517855857684480
336664421214609409
288526008653590528
356683838698688513
389171684173180928
350591263994687488
302938413093515264
371306352628744192
347415228008501250
334693618629619713
326674247810416640
398908765262872576
396112531879497729
378353600784629760
386581634562023425
293218671361392640
387163719828267008
343004720165691393
308024547830034433
381250716087484416
372266122831077376
409906569820643328
296360590891433986
367505029579538433
399617560305336320
320336855876915200
349821630043783170
316174076307705856
346913740190539777
405918395196915712
330406465422651394
286949298460049409
294670345288425472
308419089083289600
364599328918089728
329680368468885505
327409551483736064
340462460203053056
319072113946423296
378767038174359552
293381607627304960
397134138378969088
347095118479781888
410355381764780032
315075030306414592
417493252300754944
335359665875587072
327281628223254528
384195176413270016
297190585058607104
367727906543243264
374048840115974144
416090333160546304
397462627913572352
321661190428295170
391768579336462337
310974523484827648
312765168356569088
321417627295690752
410249592815775744
386723045521358850
314290406340833281
392757109751685120
348663947857117184
294361493531672576
347696275661139968
390449869183135744
333292137254879233
287745901596925953
366102152554360832
379333763844825088
333657805930242049
410622927848345600
326897032386183168
351518272157532160
339707338615304194
299697692379070465
392413503987806208
332975958980194304
348037398577434624
342180581603430400
304685915345920000
308546034194321409
381683144920817665
391513930796773377
297514746008186880
386387454929805312
295521713419063297
341010176930902017
385473134398541824
354054014293381120
400729121975595009
343183829357457410
383294721843802112
378084742207262721
374200556383764480
402154753746300928
337326952623009794
394620307618947072
291175164601856000
328163880180260866
357149289090260992
341025843247722496
407803617174110208
406209148586438656
315875433331703808
411512917364711424
402758754212409344
293495218592968704
291716603068952576
344736179456970753
343175654159839232
336382514170060800
412411273008009217
367262968020738048
333620984173178881
343228083601551360
300382286900248576
404832091541483520
381405808891658241
319707685035597824
397852781748711424
347748578661392385
368888876732932096
307134029583495168
369132692463304704
384248334963449856
417779769040990209
330922977065578496
311680177392467968
378702412183130112
321164602085896192
401387116438884352
311631238106578944
333181488256397314
287275032206516224
399982213338775552
355928834568232960
310996149362380800
317832910914871297
382519878621474818
376243870666727425
304835501100265473
363981168690987009
303041186216697856
370287736608915456
369184735186022400
367139663862956032
325656768514502656
291099226929238016
382491244242690048
362096739039195136
378318104842866688
346491017278672896
328606462949613568
320456359562846208
373672178933198848
393443448897818624
391612064453902336
384468028299018241
345507272442654720
295529108006379521
394309564096847872
397275943699369985
313893297758289921
407558984477200384
412142566176342016
310239077490372608
411073471792156672
352846247780040704
343180897610264577
313096992127610880
363991179215798272
380012796316229632
291150497958744064
361403537550356481
403303414547116032
344736405597089792
394536031468277761
372390001390411776
352948496179011584
303507679672954880
372599511392079872
325159911497531392
309624817529782272
340739174837661696
378273733213179904
295399172675346432
344179704103837697
299286495536238594
364643763647295489
295239956715155457
359969681798475776
324558309594120192
319024391348445184
317261592205074432
393415212625559553
322466894458261504
414935003546779648
297868049099399168
316405736026550272
325042881620480000
364643096723591169
312487446854111233
383951294052200448
340903289921089536
344672882879758337
321157299546767360
289203736746803200
339874569806569472
369418245003964416
337282707958661122
382341205146628096
331098793925832704
308501641395585025
349994167088328704
405249471082016768
322717064668254208
364392222420389888
320080927923511296
316641799923965952
334814468880080897
384535081446293504
411988169601871872
288114270535827457
302679624696086530
411064156368805888
321716521804107776
351490248921997312
397674927412625409
410244857295159297
351815518547742720
384811503779467264
321652453776969729
376675133055713281
308434251555155968
399669485885337600
402516399496904704
293557734874423297
396509434085527552
351387112337178624
314744233724624896
410071439778144257
286147737521623040
376361331538288640
328116375480582144
305849692003106816
300097459999354880
387143683784851456
341947281576185858
396674572155486208
405607777575264256
409759672904593408
342500795478077440
416311447749406720
416941357341888512
310406031610101762
388560347411783680
332819515748536320
363535347327578113
323897408964665345
320469639077429248
347592244401938432
402233040388489216
305868884991438848
382919155738873856
353079287701712896
372597040233975808
410185558208811008
365282082261438464
291190469692641282
384783582105190400
410695279231250432
322498482692816897
362650995370622976
358386004769513472
364697035179450368
395262811750006784
341745497817616384
394488694402719744
395836089581457408
313772727947378688
341203119721558017
392410676938813440
416397259744751616
327829488257859584
286930298179047424
365319000269406209
402628173500002304
291725117455736833
349607817210101760
398940821854355456
393934832348430336
389455034812858368
367398121271480320
327642058426814465
303027059725303808
287592792782434304
323989649951424512
349639941267005442
365889442566782977
362265782039756800
322075751404957697
363493412558733312
412330940703076352
315779648053186560
292847474710827008
407625321815355393
376055676143169536
288963671974105088
305725670703656964
337662049393967104
325894862538960896
397921459487907840
327023012677296129
374840897050914817
287137068906332161
286627586933657600
315689663539081216
375258376977928193
311660682221334529
417430828382449664
392221782024798208
368223891581194240
401399569353015296
299125287583625216
335951091957116928
396459170201092096
350975533514899458
417853916294823936
322667341135622144
345891739254550528
396860862687764480
396650803408023552
288442193855774722
361967181195509760
362253148909338625
360368538977976320
357781416832024576
298729710236606464
413159089334530048
323454976837959680
358728029268221952
392243097499095040
292491718916464640
300148345370984448
400117035138445312
370335463422164992
379020315306651649
380336236226830338
374591163694448641
323486958418534400
397331316737187840
352344990875267072
319684054339444736
345052056391925760
382885831754915840
339936192407670784
313120601017565184
325526854222086144
328467874291253248
291357948133920769
330345601772433409
365508834816573442
369542001668014080
350141123106308097
378430251980038144
311245626266501121
336431117487976448
389743535869550592
380247866754617345
411648380574519296
317890200757997569
343645010039808000
366343841034416128
352971292556795904
369304050719674368
354883039429541889
358147785184378880
331218159602380801
334206332955668480
339972322385620992
382999975279730688
321851532452708352
291576320352190464
294597284484759552
401474689450905600
411315323405893632
359943785964244992
290604617455259649
327167976161816576
298674995335401473
346332900301611009
286032507529474048
320960259453751299
362833539894480898
363193469142962176
382714775701975041
414551455689760768
394472672136286208
375877242569519104
390233774195474432
346406933990875136
345280625072295937
387502163120754688
385853805264244736
359086763647578112
302703095866073088
373598191758741504
358525561955549184
364658779431763968
377109511892643840
321073287499227136
416241928036839424
385628827025539073
288492395413241857
372476013797982208
289432364319399936
293461194466025472
351999023126822912
317876242424676352
311693586527817729
388196869098074112
293265572156801024
288812588719022083
414897929946935296
324449744011268096
367925697500950528
400777004653363200
296947856626036736
339809893626281985
392498497334689793
410614723642535936
308208912753106944
394953096092467201
290271061407305729
414424627650519040
413753866501754880
396825318805102593
386759732989808640
296485933493149696
304051497010868225
379267627954470912
366799652705665025
366383439202619393
337190173173493761
324293808344944640
389347127551610880
405821343213428736
316293139981795328
340131344812224512
367925080979824640
384231708209709056
377211990894460929
357354583405760512
306777484656013312
353051391054458880
316071345089830912
320186871588216833
396266852458180608
309598452055171072
413461775213166592
323129150875504640
318683201272967168
414773191710502914
298914661930262528
338532702821167104
337541769359159296
385367349525618688
316545515317772288
290071303619244032
299440665652236288
336589800553467906
309429723438665728
337082803273469953
310420606820687872
340583763476099072
389829162367979520
351176553977233409
417127911657709568
339221571153580033
307235582491389952
384391893242482689
363984385743134720
375071629610463232
353501645528760323
390589161968648193
409893479100469248
296617613742731265
363013773285539840
387197978840399872
301468863181234176
379105446990446592
327205208801280000
333751112031170560
309459712699666432
390832033020133376
381076463610773504
321818544100757504
330149526432251904
328864895061852161
401761118588121088
362180239301943298
415749571122167808
322517331781750785
310173935587180545
376293724197642240
386728997234552832
315582272457818112
385864102423191552
323986965601058817
380161455032528896
403668658615889920
317680787719856128
334337509708410882
287290928627085312
302850818686722048
362086806772129792
406608395861389312
367442832430481408
336996324694192128
359661463306121217
351405013693767680
417808730856882176
363287514393882624
383060352722038784
339910846304100352
292271639410909185
291985684418404352
322347336854556672
402792241871089664
405020188237893633
411028177205477376
383979957581389826
294697574739357696
327271563026124800
309172361041702913
361332700281454592
394399653485355008
315689537714147328
361005392404299777
287083000338989057
390043600555229185
408852382059999232
389664108347658240
362126627641110528
364652466815512577
384156102234894336
290459565785497600
384716590891409408
413856337622474752
372910497860816897
363135172931502080
341600169315401728
347233077304643584
348023276230021120
289728423419600897
324477749832073216
409124181310054400
359791662257549313
381073511189475328
331978662448623616
346228516548927488
291189492331708417
311053607325806592
297539881989705729
335411825770364928
318683608074305536
384609435353481216
316704743747633153
366843118294810624
400903907968561152
355450738446581762
375395065071280128
358547393173659650
386619563468550144
409174563184865280
398730775949897728
329072739493220352
329078439682383872
351135013678497793
297721831257935872
387784477113470976
295304196842979328
319412691154395136
361824771983409152
374889114643881986
295562872120037377
297701174474317824
338069035067518976
368731712613666816
381193006554312704
416421846779584512
370034392041005057
336266998407364609
349265943630848001
300479183556063232
350106905584218115
289827811416477697
304717821357723648
310504912335298560
364512075088797698
398825122338832385
416608258388799488
350103399196405761
366838932584939521
356908007453491203
396963904330665984
336328197622882304
295913625049264128
394978203225190400
310872358548283393
360509039874031616
295172969687285760
358586685434511361
295690123096518656
317481356873564161
334100048315031552
326562935126241280
375608953461538816
369371704830599168
366408034584498177
327712090972368896
395655247713935360
413622786683174912
402539820217409536
327292400332591104
286496049290436608
399637961853390848
318066910866579456
314527585356877825
309893173285629952
365960410173685761
379382162065076224
375562996736880640
349211350683230209
324725238686420993
338828522829275136
292292103470448640
325125882966601729
362349756204326913
408042113847160834
323596178262462464
411070405676244992
318791733024542720
354778634592059393
399748263550521344
291746743303933954
351958011532673024
294676284284489728
304467941636845570
397078760840634368
379540043649810432
335070376088465408
298442658647519232
329710496037097474
408870220703334400
321243520881000448
358109147050409984
327897835393646593
364417728297598976
361796049326702594
339964897892896768
307592966590042112
340221958077685760
417758290441814016
298304344829345794
354046917547794432
287003107223797760
389120732057202688
289603013591584768
332096904055910400
327293805420220416
305832130494201858
348098798020599808
379122094270717952
301364184665448449
320129753707323393
382684475790221312
358145146908454913
330236269047197696
308070743772655616
373677338170363905
329658599980793856
308889161711104000
303884450876514306
379008579606298625
393480358630420480
302539169597632513
362817459004260352
366133542683557889
384286330966265856
309372521596194817
302678060082286592
357825876341170176
295320890135179265
385765079012352000
394664603491528704
319928892733411328
395579154566881280
286619953338146817
338842662050340866
402481133662650368
414252779037667328
347593880302137344
352900446496628738
387679891921317888
375628242944028673
339793376415199232
365036648385351680
403288348388622336
373972625401597953
302461076245737472
359392461455491072
412400922669486080
301907385772040192
379493964606631936
360099210080698368
357576848043024385
287444075358076928
404484106773217280
309349996866711553
297055813774766080
290164865723682817
358858061152137217
361566587423174656
401744307344134144
382978857571057664
349054609601462273
372654544825888769
376158452735021056
328565618875957248
389983839797248000
370459451397918720
345957543673217024
391400080089309184
346144643269926912
384147755473465347
292924399403814912
374341422310125568
314899121121153024
302226660739141632
390333141681852416
407036395337703424
351296280493957120
340148130639122433
366431816271405058
412935977540145152
376073632096587776
300089163640872960
364223976551493632
367750064866738177
300097757790740481
382703056732712960
413864038519410688
347660922019532801
362400062741020672
345203038782369793
302363965462302721
363961207889211392
352469020366217216
411035080560504832
393833711927832576
300963860716875777
392753129097535488
344793997786628096
286095627895595008
415979712239140864
388100609947480064
329924347022172162
385356339704102914
306844140627427328
310238288885727232
314724315092381696
310400386215333889
368569669826793474
376247398067998720
328756396806000640
383357561140805632
354989972836716545
393611657097662465
327108312225181696
382347354487001088
360226104524541953
364241244764913664
345617553537769473
293189479022342145
361652663005351936
300797610992754688
354177758844305408
339239048872869889
344692361189797888
355451300487503875
357989466813628417
362795912591978498
326781847709315072
327988524685066241
355457176732577792
348115898986545156
302855227583889409
323979322908086273
408238696693911553
382173194503094272
311187904422621184
292364077894873088
296863391706918912
402183602328195072
307979291302428673
287428333380190208
298044721639596033
369350846636519424
359931496695463936
398552979194011648
360446515220709376
365255620280066049
352987808983547904
400471273551441920
323630172974747648
354559906038296576
399872654054010881
288772042369662978
350068527891365890
351706789168943104
304386643324977152
333790157310410752
325541492414349312
349919646754930691
308792545842982912
293304369749835777
407697753071181824
355511530718117891
341214599569362946
407162803405864961
296120630615633920
409526004085182464
351558265051688960
337706806740672513
329732449208791041
342837874875572224
395564034365198336
359684196333129728
373805704810741761
295499605662121984
326328129511632897
404376929815392257
288652383033106432
287333656131932160
407331120548560898
387657548712538113
291920664431054848
327668625060286464
389270619604262912
386383663690035200
309556970434732032
383053566442602498
370151945899872256
300323726103293952
338498053747113984
287614200610684928
342557015807250432
363420154983485440
319673937711738880
309822520033435648
339809293605957633
352042296046391298
337261178600443904
400382241077231616
411653476608135168
323613487848898560
399345488660422656
352973229972926465
289866713716109312
344530410870562817
416050155897364480
356821457952718849
353204994813607936
352963633631854592
335702814372294656
373274181544071168
329467197137235968
345335121467043840
410524546190409729
344611486754279426
349616306443657216
358934481534599168
359409699856187394
414780766489288704
322870991413989376
323955609026318336
322574328354988032
317572126204899330
295685429607419904
408846178608881664
294744828019888129
387433749308133376
354086620812681218
321956247215685633
338170252137480192
354735173553762304
286759090502389760
324321192980914176
384496431849283584
314953969929703426
325240555007266817
292046875178172417
358218437643870208
338493075187986433
308300616697012224
374610553882554368
309913129716953089
390354318538592256
334751428700692480
378892518726709248
342267420154658816
376485265189404672
323029535522181120
332675172547055616
343255015353380864
359686943547719681
291060668319289345
402446656496746496
365498428786098176
393328252179083264
401493148460797952
295078580877135872
312711665823150080
379986468611301376
366705570117468161
381552340836581376
341268802551570432
410345323614453760
402077272502718464
325754923495071745
393959129678897152
392211024201273344
417122601434365952
291518602702639104
318811890870525952
332468720884649984
379708919154999296
411292821262311424
335256330690519041
393546779523706880
319809170197069825
297529761662652416
383294096934055936
411923069754937344
376130632880906240
318784476803125248
403363451713503232
357754963394441216
360627985990172674
359664574368202753
359776550579081216
343179932970663937
351465562456592384
400889382250360832
301429537403719680
383448548047454208
365993658459230208
311171680871538688
350961583322697729
369203093742690304
408440476316889088
405216835101937664
324117366818623488
378763443693576193
362979379812372481
302521973332918272
324324858764869632
314630605998534656
289592154496573442
385419661246201856
326692560150097920
380947111526674432
308918408550948864
293277488241586176
404771412390334464
331213956876222465
406966321146904576
372006591555325954
354863510829809666
312513657017884672
386655173285642240
408615194210734080
303369268710486016
414795341909602304
351162141979574273
317638571869736962
351274885160505344
389460869022638080
402989244106280960
286559391711363072
320285727139180544
319038180991041537
313687827055509504
330889460411666432
358792780740444160
311338610102267904
372925882496581632
350219820681265152
330432839231352832
386555826946985984
360023813473316864
324500604493901828
352669998776451072
322884467742109697
392272352903327746
343748684737036288
372989145380954112
351034803262455808
387735420366499840
328224852655890432
327473254434471937
336509697718894592
374662218090287104
287810687072337921
405161742704975873
416784104567209985
374158697351876608
408217129603698689
304140114752335872
396505084860715008
386160480303476736
393605156136169472
319028894386749440
383436111672254464
387247278915735552
353360368711647233
398095338151899136
299218572922716160
310993888619929600
333784364842373122
330939523812954112
362481536542580737
362070461699469313
413654821565378561
360481024670572545
386052531614658560
370208703351226369
300947272118706176
319283137467252737
341837462450085888
394700661247713280
399476934339731456
386948166265733120
296025768000118784
292268284215169024
325886205222875136
293257196043661312
292732819430584320
408813982934257665
376706615560265728
330857978100068352
297991134804856832
298746755829346304
295000130568998912
388605592073302016
383064408412663808
348657450758574080
308936926084362241
343406739087032322
357050756261625857
396572202877087744
387802625544310784
392554239873937408
359845211330977793
300323667253014528
308060979407749121
413767707730116608
289759230486011905
332114616580726784
362906026049146880
329015281865351169
319341262228578304
319591481977495552
411472215797157888
401748665041051648
290683990602547200
342263611500163072
384109641061662720
287063601670410240
355879262118608897
288215533789265920
337661189578452992
308218965950349312
337454305374265344
352609823210213376
370502769947725824
377515059309596672
314380835061112832
397555200526786561
327382743531012098
366118040720523265
307304461318111233
366077561182224384
334066041779003392
371113301523963905
397999247041105920
358459941910085634
349773936894021633
316950379030011904
372239081952247808
309386845182107648
342567606529687552
324509844474310656
359070175435304960
312564428728053760
309629859016105984
309458399416950784
317104989375979523
329616346667171840
384370141100003328
286687775124766720
312293803946016768
344754126565036032
403683120459030528
336417293263306752
317416651404496896
408829816637366273
363080626246664195
318567484556976128
320208057168711680
315545635388551168
286160786060107777
348634172262346753
322603281773899776
335587970142851072
333127302068174850
359086371186540545
315763856519602176
317542723877998593
351049072381140992
370316186329702400
309091620622573568
332385338007887873
286901521101246467
312736978410033153
322962020372721664
389257894140456961
320953355528724480
414396329285419008
352636805025251328
320252600672993280
314482546970869760
415342924700725249
392798519980851201
357973801025286144
311602397971640320
305915488117071872
414924853389443072
342590369009115138
313102021186162688
379246157505257472
340680438009966592
404391450302894081
405186501681487872
298674626396053504
350784725360721920
329355129381851137
339011108620877825
308049629738582016
308348020951502848
288421930984411136
320941175240531968
418111731777298432
390924081387675648
404213692050333697
365433387558772737
370415813980733441
323291524609740801
416834742609117185
298335114532904960
313112502781243393
298205065443954688
305114443124195328
306227678464331777
333865751414980608
416033818857185280
318545225289183232
333761568498135041
330646438449131520
327793271290085377
336811892662218753
295167428638420992
393581948896935938
311629082242723840
304137145168322560
324707882681630720
404349540905398272
416342574530433024
340021773095546880
384188469087854592
389356363731574785
306258787759710208
351387988892196864
377160472665272320
416204459463954432
311660027767312385
391015806521581568
400346274924617728
412628723717111809
403337379911438336
361904585436168192
372727969942605824
289386616789823489
362904074825375744
315061830747820032
380467702415896577
416995912439701505
334817052894318592
400713389863092224
414977181622624256
289914906189373440
402784763481575424
344821462022123520
288988548084928512
331020805276315649
304168309039972352
346404052617265152
365926193104551937
378472409185009664
324325634782404608
350224120006455296
286910320872677376
307019412102336512
332367965183938560
351467181499879424
378302229393833984
341625322426470401
336591377745973248
372122937379528704
286406991960743936
410215555900010496
352060801504395265
359367157160742912
392001979515670528
318284528433123328
332513805559021568
314504764157202432
355839611991371777
400040937696395264
386994752467767296
395408484209917952
365709884274130944
351893242968682496
376523685047590912
387071591768948736
387077527115534336
381397353380319232
333964430184415232
354316741410701312
395457792641105920
316592390943162368
383230653900546048
416688541494546433
325266320717410305
336359197681786880
394536383488204800
338208806146306048
367924762162757632
402996118755500032
289781044981399553
350433969214459904
412968923709972480
415587847023132672
308438529824931841
398994638817619968
395992071213174785
370766122045702144
303735217666023426
376434610512867328
335946520153169921
357042909150838784
294943998290833408
311604218576384000
384901143907680256
409503862270091264
361264660462317569
381916700007862272
333502444795461634
380188500378664960
288033060446928897
332833768106758147
309523306812428288
399437322971656192
324411110822408193
370561154596474880
382661042381131777
364072495340470272
381519940114608128
304125103426379776
373031713003163648
341363409402617856
362355473023893504
297759752044281856
408238206014869504
332373367699169280
342366854397964290
299055278563921921
328387264671526912
324119463681208320
301583661055242241
410710236584882176
371999142651764736
397508463179214849
363157897997336578
295927617213849600
377197382728822784
290019617089392641
377130303271075840
360291586057314306
408000355155587072
299321002062643200
318183051383422976
385946700478943232
363701869954076673
324739646229708801
414949922765430784
367481365564248065
305891148612911104
408174813547483136
286387920334626819
323958716934283264
328644975170555905
391434616298426369
340666374609317889
355999437446852608
351695242640109570
368763257495896064
303366697669242880
292469652574044160
387950508666654720
378386017692049408
379022055616040960
323031134172766208
292674624091725824
382841687115956224
347166925090082816
376800105619529728
314720682850263040
409376636505563136
409861124675211264
327381252304957441
334815643390058496
289803461447532547
401477696749727744
342067783951069184
302698931060629504
381628421589061632
325451893277089792
416755201857437697
334361765347483648
390847618894413824
339548629507391488
411959237221158912
387863405073539072
347491606217240576
391946044453695488
396837324262092800
290342846966407169
412812002029883392
377325485274845184
322349916099854336
394848133714165760
368529165642784769
333217844361822208
300516844509487105
398589922732294144
380969798437715968
393367657660944384
384881674011836417
385597906629062656
354219915739279360
362309541200789505
324518153310838784
326491212511076352
287009788712325123
292055794898329601
371029163647328256
415737785308286976
331099657906290690
316969148502654976
401933978409893888
293444010431901696
349231248327184384
393485463094169600
329795069806780417
313197881987330048
409772444774572032
316782866912661504
315637964610871296
385576171808620544
373699723045388288
369176350919102465
375034542861467648
312281174947004416
314954065253638144
404640772537847810
316804446631911424
380539353828560897
403807167221747712
381733698816602112
369159993120915456
343714526337835008
343628098471882752
408059167698853888
375069113137111040
302296764315209728
300670645040185344
375915121433776128
413063786187456512
329227014173249536
386347495611441152
353258497493835776
394206988084981760
371287003998216192
382167146232442880
402958969661960192
413166433615351808
346032613338800128
330883755973672961
318865967998439425
305946161146130432
370983286534721536
359355031536930818
395393523140538368
343954910347415552
328851431442485248
312143362675331073
324735757937938432
386044579335520256
339567671681114112
286663766890934275
286744654202929152
360994270406127616
314171073509855232
304849979862810624
409635391659327488
307670838008745984
353257851491323904
394951426847145984
368167092295454720
365904655152185346
337771147259158528
288077742145167360
291939417143255042
402168238710091776
354183400019591168
303014690596986880
354777754002128896
390664881680429057
300832130085318656
374320681322024960
388469066815766528
349753405624942593
310891669019058176
395744003619975168
399849593791193089
393062048059232256
325362793849176065
360520674764267521
417446108256669696
339901333706522626
349132443133022208
396084975302221824
311447343188807680
339267922541305856
409452968572755968
304455895373455360
387455807157067776
317134601254486016
380830249891557376
304769797202268160
289112963611250688
316733814430892033
319941844630900736
370372247456079872
342257232290910208
301547883512090625
395272739713744896
416096968570445824
348347491659419648
393500851702358016
307077104753852416
398621430046142466
356627915959574528
287667124237893632
397085224451862528
396818282017083393
363550858018959360
371210651290853376
335944511161257984
329949152207306752
400225487471271936
383938899757654017
357914967619543040
343643227204751360
291187424439177217
416090891036553216
288921149734256641
414998148956700672
355618313696583680
344720874357800960
400130154657095680
297133051769651201
376762005153406976
364102060926435328
405878310090977280
320287283402121217
356637083735040000
335463474618585089
364056568956207105
290639828763152385
408480167053369344
330858145620582400
302566952952545280
318897148374704132
356134363919953920
318296360422088704
389452945835962368
401727178091425792
393097729187926016
393246224360275968
350112572126666752
412494002521264128
309504482625069056
360482716313067520
350077566763278336
312753445209776128
381118624905166848
353670302540103680
306864898326003713
308837781340295168
328204850171101185
310773062725410816
311450094425735168
360436268565401600
308703831900975104
305874429987127296
373055624893829120
400475383759261696
363409828892258304
413857818437877760
347696737026203649
369357900000415744
334068424122695680
346021158824599553
291393159261474816
342127342933639168
380008698556710912
391682906206515200
381990880624005120
384737562583003138
360850560943013889
296765500766183424
407303589338439680
299017137274617858
316240488850141186
379618330841079810
325281579494694912
378191877259792385
350484179198296064
363180257701928961
331694099428163584
337526556618551296
292364761377681408
320533832824680449
323341814675427329
416360210568347649
318139833287589890
384252671861223424
346149286335098881
317368375124824065
311796774291505152
292458235678560256
360482074693607426
339085293951021056
397273959692906496
405949663368732673
352887897176817664
340954770762248192
330289612272570368
384884358047596544
362859632827432960
317806431963336704
356102197748039683
287654289722179584
408045863551127552
347325629139673091
403925350063034368
380922780369170433
405615964965715968
363552992932278272
354275993399201792
320942576188416000
303669857784836099
397349729862172672
395447243886432256
295022335369543680
411691903441448960
399219089178365952
322406413500559360
410668540933332992
399228274909667328
348300509570035712
363576342761050113
347961041310851072
400330730720329728
325200902086610944
318655191534665728
313982963564044288
388518946011230209
416415990805975040
375976760606617600
353606045962219520
299155096351166465
287724959403495425
299536505343447040
370177623680221184
377616431132971008
403436466497265664
317464256717152257
296319578982715393
288338095491907585
389612786600652800
373527249120538624
416321598489366529
387830450820874240
354926874218070017
333791025246134272
295813258290536448
394773391527641088
390953886220955649
368846376626421760
288005357035470850
333158612195233793
317895196299894784
365739379018309632
386991329857011712
364646238550888450
383720494077591552
400000563443953664
385760796640542720
397873019588050947
368829011872342016
410412491173150720
389988265073188864
388890951130685440
356987132704854017
339633871492632577
310552260910387202
346195872851320833
411190111171137537
326754635907989504
327525087601377280
354371191835860992
315266651086020609
371424111807176704
329445793637478401
374221477945421824
337129636968423424
412073121156313088
392150386842161152
338177432928534528
374199961228828673
368564813078605825
377166428480503808
388835603036397568
344436861047042048
399095080709287936
363836422085541889
397974077144838144
326234315967037440
356183398018056193
326037577599705088
408903871390425088
306903259283599360
342656681072816128
348777307235840001
301796388004569090
353771628586475521
323325092018913280
325221211174998018
289372427673292800
341358170381357057
363855305806852096
363526786908291072
311020396596035584
350849494646140928
383170142940958720
398264822065672192
289117522945531905
370930340518313984
300055905871986688
340909644295831553
383957824466079745
367550424695705600
318678490796933120
318768819495649280
326623958633959424
390622804322054144
417341972345413633
363379411686395905
327956568182251521
307021190365589504
361774268343795712
314545776216911872
322636697865187328
329561375884075008
360556108257046528
364836231873441794
361360521183756288
373236528979648512
345767936033710081
337382238855516160
397882204862570496
401154307690491906
339495157219086336
408121168009261056
362773787856478209
303145569948401664
365296560965300224
359483917838991360
316834543975931904
332294850185674752
349052235289858049
376992210270441472
326006799943753728
357504945097932802
354778928226897920
339195272875892736
297113569294680064
337765478586019840
321395896355000320
334802670546219008
327716834491117569
373428422032490496
397219047944622080
286130603814961153
297865779939000320
321902279416487936
380744308246454272
313439771735248896
345327252877234177
335989398506196992
370890927880957952
314179273609060352
406269991198396416
397641276247388161
399101653150081024
288909233385246720
338926514781421568
304937481294454784
344362994752446465
410498255869341696
344043963730255872
362902712389603328
332675277819875328
326715423011774464
290377580199170048
312819732258639872
357383956221534209
287322738232799233
370686245598273536
395624474348761088
376231895886872576
388485353612394498
404925054317633536
369389790841417728
366010905395331072
303407143342718977
391655085630971904
385222143153569792
385781801014161408
359136734908383232
286550428609568768
337356150301421568
416430230770040832
295558484785766400
346988918736044033
375747352956391424
313212403137515520
358066465523503104
334061394473414656
392024087884623872
286433919098834944
371149531850997760
394843209165463552
410226414969843712
297368419374866433
365391935189422081
379126913098584064
311919491749670912
359438393307955200
385784477919637505
397589396586627073
400730821361156096
304567275367829505
318308620750172160
346445303496462336
390390440005885953
288223746395893760
331635111160324098
328971329711788033
319502000385556480
410834316693106688
379576719008493570
335662549213278208
336293368218918912
300953903271383041
294617140458315778
314939356840345601
325756878170775552
331277634975719424
359519959950438400
409840262202929152
332873911551270912
349733193286553601
337951909132500993
315833833910046720
387704965193793536
394378996722307072
318511075161145344
407320546700169217
373627333711638528
347590444877746176
348613171541594112
375602687238504448
393662491689254912
303084752708186112
314976178861645824
336636676208214016
341761868207108097
323284465738727425
379151240300883968
376839201536634880
407403040405086208
340338493421129728
347570400403783680
356803187543506946
362127680675643392
368197680918319104
376588793350193152
380474673445613568
416750566799597568
323563814610149378
400916037530439680
347078840457232384
403701063704125440
327205070703820800
287620697382072320
360927245340127232
410496981354954753
330140026505682944
405610172036706305
286066120962744320
325825924660592641
339814998282993664
411726918984028161
336864191786913792
323674053875466240
320430388650573824
319869290616602624
306265703894351872
414693541395193856
290710762899533824
403555173316182016
402267198833426433
358091581334630401
304316245749153792
314917689313353728
344899274536017920
311352883234865152
312798672498876416
407703020672020480
315779367093559297
314152341928542208
407072759689510914
380096540192149504
295516822638317568
411451219219976192
384156877749493761
395276967693807616
299372705407434752
403821603705737216
341715273654620161
397603053299195904
320123617495109632
302917898882654209
388437781782859776
288808780186128384
362709338093125633
325493069241782272
373312123310329856
406296566215872512
318108220923195392
324938728793591808
364585836106362881
338124181793288193
354410265724452864
331283561334333441
372423358685528064
335195488167002112
386885306169188352
408135138766499840
381349936455233536
405565633254809600
356581279459852289
394056492477083648
399648099301199873
384387577345622017
363449620287856640
385614423186243584
415252562900566017
407246261113610240
288957166629568512
299818442679283712
364055268570968064
376600306731466752
301705514268651521
399277327072231425
304497553649582080
316192417877471234
310907284408643585
300853059704209408
342224637624725505
338140795473375232
375047063601311744
380130572628000768
417710576001773568
396860854580559872
333602604707901442
390597252848156672
408789962289868800
400600793465638912
388474905425350656
317033233256693761
389152298095874048
393210572311101440
400313559240163328
326700881494028291
355084017797824514
315757091509915648
353690158555611136
294431794290368512
334522188981997568
416098751309049858
297843243901673472
385554470400049152
372311202996957184
368279537160687616
331530299865460736
333729734078894080
381987332435361792
301052200975740929
379638584858267648
415443491926200320
315432619791753216
337793435782234112
318250244292882433
333528931217047552
342085764651302912
333488251509809152
318188331252994049
335877947607117824
313826259962576896
416748469437882368
409711018982383617
291656330886914050
398604682429759488
391425740572749824
412032176239046656
362025523943178242
408093376324837376
288854359691898881
314872969606361089
338045152834760705
299700313940697090
382290144189218816
392877695371341824
337940320346075136
394835257297739776
333516260769947648
365932333540450304
319276619657277440
408210020304945152
340724231002267648
306241152640749569
330874469944012800
313145516110274561
399950928377565185
312444664722620416
346371928283561984
296055526507302913
358812947071504385
286323504113135616
350569361540530176
353603688767565824
408428820392210432
294726012128866304
396988612824137728
373620274282770432
323661559073210368
294747810249732096
289797776089419777
407743412238954496
401858153379553280
386104901794664449
376506798842597376
355501535758778370
319613237790384128
359442767962841090
396501159458123776
388129063740928000
408122648896339968
389526635655233536
387903163153776641
385473994159177728
305516060323504128
323367123156086784
414448489636966401
313647452710400000
342256179189252096
377491709456048128
355875826929115137
358317964786810880
333552860254064640
342776357010427905
369595089091190784
390090798944899072
391738979764436993
349047235809521665
323304204267556864
384784027074711552
407927542172364800
393342822629507072
412386351439286273
334984187503333377
392494101498568704
363424655631466497
413207315584524288
384861269393551360
308145280887435264
372033745588453377
310826825158885376
303198929804197888
344285878597849088
380094270981431296
308108798801895425
326128359136456704
321760931086479361
328503803391381504
293334312563138562
309899200357875712
366730606018691072
320721615971315713
328637437750427650
316311913699098624
287733759162322944
401838520152489984
376859677994536960
380388702725222401
417376411603582976
407997867568410624
348973445423452160
290376678109216769
406523180291858432
293082696291323904
298301350041751552
334885420091469824
345750479139135488
302487974266957824
402676210594877441
294778650761498624
302060436226990080
367717936834027520
326642769072369664
320366530510585856
288213776233267200
363055024210837504
299553332752687105
316706995963052032
362671744500240384
411500349892354048
325674204060061697
386702921217216513
293154687371317248
336210643952738305
385095315482619904
323810976086519808
405232764720783360
351466704989220864
316360555042578435
409198395262111745
417710697548509184
322605374920327168
337178219558088706
416347657972375552
362748361817862145
288689381047402497
372875332539678720
306900944006823937
381231183226343426
399344079601168384
411468524742115328
397740722943578112
308414592869072896
330520017730957313
337351054171717632
316820104006467584
354211116177563648
366044774467244032
371130888052277248
360766188311166976
396221596295114753
323158150230458370
335195169467011072
320411170488074240
287752067316060160
352145702484320256
349708996405493762
348433302744600577
349629279262343169
330393052109758464
312608422954688513
417423874280914944
323980816050950146
315116365054894081
288223120995807232
400590077182873600
309574854796013568
290544517428441088
380338257697185792
352649199273254912
348722433215307777
372572159874723840
305513589983309824
322498583381295105
330137551736283136
334978609020293120
336646524299776000
329438176408121344
384592980813680640
410397235797839872
308447996226441216
342464296476893184
389711311182901248
302579120670380032
380353311137730560
392808426830450688
314048939693322240
399207206748696577
371001485573619713
313944745141477376
383392986073423872
381742158346461184
288712596239028226
384035914181529600
301996145931059200
343881426191659008
323265503592316928
327216458037854208
333357321948364801
312300116461637632
290323515285069824
292455165599023104
398044235682689026
363124599145660416
352091767899824129
351528397396123651
333129613368778752
318217901855354880
291636663774498816
311579660788039680
323790693392863234
403371277856931840
377431517267378176
299610182516875264
354430675325165568
294770979157184512
397774600287035392
313459245897109507
384522961161433088
322113420327542785
337540166719766530
390646703474233345
343981221497421826
416181391659790336
315109612217040896
377105695042064384
287755112246562816
307634888595623936
363397685526941696
376810751413198848
389599746546888704
352932969024995328
399766588556984321
354405396229783556
385660070635118592
416463638678237184
404100378339590144
329074819977056258
378240480758468608
389203380846882817
338362317832081408
289348448807964672
325772619209134080
393895665975435264
332386097273397248
345054900121653248
302668736438087680
294882207619756032
383082192630333441
343741000293969920
362879761216831488
377688564861259776
416664902355668994
333140946118115328
332866961404989442
374788900046532608
394333685492613120
298243161862586368
322382174772928512
387550493733429249
361413335851335681
288378478095630337
402777230574907392
358727550899466240
390404088321806336
373261104010371073
298551795976896513
403699071707148288
369307389289189377
338370945318256640
345727708443066368
413726393948573696
289578837648482305
368097601041620992
300216225903046656
294685562114285568
369967656453304320
314084348255162370
416606677048508416
374451305067982848
321776076718227457
353999278546501634
323312374910156800
337250097043763202
413039023230160896
326065910215479296
391388869054038016
403481890734080000
329247926998151168
309599374839787520
400393095935979521
317362830007480320
357632850213871617
286709774253449216
363898452591128576
345277361756971011
366593175231533057
372712258087825408
302492709720051712
291231116512342016
375025508964397056
392974886240407552
387649663635308544
393090812500008960
341356039742046209
343993317303930881
288069634706526208
339491717784944640
399115783915454464
395258672080633856
400481284801064960
311327176261775361
337714184261353474
308785230892908546
348410817512890368
345009857511964675
333815062986883072
323540532494213120
361257563507015681
401837320288346112
298120839721807874
388509210671349760
316286290733711361
358319709269553153
305188959225524224
416485314845093888
391071251005190144
288479707706585088
335451403667525632
360262955725631489
405542707071688704
343994395185524736
379028225617571840
293009895513526272
345583856394579969
399960231041859584
379574307263086592
411426615181053952
311285598180761600
386028011859877889
341422158767075328
364705726079315968
394291910363598848
336687766970724352
302296500254429185
407662495378468865
372480149511766016
299795356890316800
304528411081179139
390271476852883457
299671565786816512
357099771237892097
377954978478174209
377390048234070016
307316972838854657
345760554150940672
327796589072637953
330725425363943424
380855847628193792
365518284340207618
377516883660242944
352074889932447744
376185020265676800
400450402509791232
319911117218541569
363119633064538112
346105531016024065
377491126493913088
361332469611507712
392838360567668736
337752091156156416
335220108660195328
413107293836677120
393434200210411520
341557991444717568
293553347519209472
328777947156738048
373965868595556352
349911648280133632
345730862278639616
381988229928337408
376276536082448384
379559862071734272
333315290609876993
336854599610814465
366365059796054018
355987936807886848
361884200242122752
415784535020695552
298950422763278336
325118060459610114
376357905081303040
358737877586292737
368442016293597184
323432034179629057
416790182155649024
338469238836695040
417478970586562561
413539424685682688
334874237800173568
357086072456495104
392501684976771072
377206375086305280
316755809407209472
362107513639944193
334272988616724480
288771438301810688
331682230525128704
396268450537951232
317457038374494208
301540212402688000
305208688812122112
358595098256617472
375040218275270656
414605260183703552
313014012042428417
378571004597268481
306090331894587392
338516981739302912
366184549656436737
392478599326216192
394983089652264960
314046532322217985
297184918503563264
320289653162913793
401992748645244928
297803683331207168
396350671899090945
378306729823715328
333843903117664257
359873040726757378
411793646078263296
346167158373490688
341453138013876224
389753769715826688
371568438000369664
343381158970675201
353145142003236865
318995559513993217
313889669035220993
414942687700070401
415241259150622721
351185852409446401
326377161063809024
344013076867194881
393543092847902720
379326519945883648
403418766203056129
302207526211055616
359532293632692224
386343855248773120
364787452105326592
299737718706012163
383157107073101824
320732282342232064
287210318344617984
414207522245844993
328414032799334401
302927180726415361
313914751472242688
305505134253842432
384921860334317568
366028416635502592
287063047946764293
291287731202560000
324049637059219456
379199948945764353
370844861827530752
403010790178840577
300612709265838081
318569757949431809
301454548034281473
338721769542283264
396932719608754176
381624075627405312
326313189795045376
340563819921285120
383217316151820289
361383418027708416
403398633631932416
340228061570142209
391699251509874688
294639013711720449
354437889532248068
353576765219799040
341329699466776576
326475240785997824
308372121413898240
363564460360728576
352407539675176961
415203996941701120
366955588413947905
412599631454142465
296485191076155392
307618044132347904
330882329079857152
361684241819516928
299709105206079490
398196043969748992
310031564153159680
300186471640494080
334617198670798849
407393993300131840
294979385453342720
374822223736893440
375012473075957760
329196152929017856
305447441585545216
313306401382490113
394758891717672960
303130265029582848
400690790865063937
289822643924918272
367253736550592512
385176194435796992
409424589723156480
378037002853044224
377950201404997632
407306177148489728
313152973704413184
377440916401045504
385342855125811200
320588111522451456
368704005284700160
404055297850748929
382344896553578496
375942602219978752
391699314067922944
360894861278326785
366635403819757569
388135972124512257
308829208455548928
395031101783015424
331734570619793408
301947722792054784
372517843717591040
401891829873774593
334668192955912192
404810209702334464
361126005194244098
404041855194914816
401651278050496512
411344503136481280
350501132591828993
384924284562722816
400425102434914304
387546395944554496
398217216790757376
309907526051311616
349378623565856768
376161142022103040
362937034408603648
399055838679429120
389608965790646272
348714212400443392
339004641712947204
385863829533753344
303317859147321344
321375193392087041
303655173572669441
335400371558158336
303309940418818048
352656853727064065
338189961138421760
300265852928937984
404117587325227008
386638266059194368
318876122404237312
290663950230642688
313044190076493824
350718946917355520
395069316485238784
363574870309101568
347271908737306624
357268516283490305
382752755024027651
298857090993229824
403607300184621056
297476061598474240
296161596382793728
320078830826057728
383253269596086272
346205834021314560
360315049140690944
335211753589858304
312447063990349826
323737635308851200
360165236805869568
349250789576949760
386999995217350657
388508837353127936
376854619961294848
287207260634095618
293650076822302720
315824984473866240
359185296505577472
374784508546932736
393406165758914560
363308289028653056
366087988414918657
359650494915936257
342891130024783872
368257113878843393
310987802366074880
388760894206775296
336251144189915136
381431591123570688
339651663554048001
327847420039933954
351672685165686786
315283504021774337
364728622768078851
353539628881555456
337886771742404609
398558448608350208
324868402948759552
356616716870107138
358118215299235840
358440396528959489
296381847632490497
292529040068325376
339499450756124673
328227335675449345
369277022683422720
345345460594176001
339874980974166016
346479528866111489
414633672319311872
362316922638962688
383321569851736064
323317630561841152
401208523159134208
361030525906989056
339723255994798081
375039069396275200
380489206658646016
391100431071318016
330421841569136642
372832760525631488
385713808431251456
392501168997289985
307173599637303296
373659814397628417
356948016856449025
392660875590778881
328348671731195904
320435224888635392
360973550598881280
387301981079220224
314206729388830720
290527031307956224
390363777066995712
306101744671272961
320080311541186560
326057206086762499
367761020288122880
340950463174295552
340254292650913792
313080173002113025
387075903999586304
330285120277852160
344989439593947136
408484596192276480
402261297632256000
329357616771907586
394367315292479488
414925986107363329
335619079496945664
395296475468402688
378138131498688512
368793301878456324
289559615132270592
410291086586703873
384983642524512256
402808712949022720
292843943933132801
383027158819823616
296871570503249920
324073129372704768
410581772888707072
415052666503720960
338490302727872512
342031268252364801
361870196270571520
308931746341216256
338861028702044160
322737750937833472
308944979307417600
376599262496178176
374957364061155328
397059920191041536
288300048889032705
348707056951369728
307710889329561600
304794447076524034
370584236102676480
354961103941402625
394101778364366848
300275818637176833
341553763603054592
327405889306910720
319203973926100992
373301767657639937
379015537893728256
351234938684706816
340307111483424768
343673980269510656
323631028608573441
311060213061021697
289767207343357954
417337564136099840
340235791651454976
403803329366851584
401915800044331008
363603999900958720
347597114030841857
324814963287920640
350936354839994368
349937049064845313
414986090224050176
327702439576870912
400453133014278144
311740772535906305
343448418728943616
301328286737383426
411061900055572480
412343552723922945
312505725349949440
329118851935637504
326667935500361729
336088044308398081
351538195047002114
379995146898927616
352588880890961920
404369463933288448
361879893472059392
375957663689211904
286735053411733504
348892302124658689
412424511569821697
406691157805375488
323316137079222272
373246658525413376
330422667964469248
378791905909149696
389959542349381632
410085251633799168
413161400362467328
360848048496185344
400811711688491008
394125539138494464
379648735560478720
406625030282285056
359813275896123393
372401602960687105
350864892049375232
362690383911718913
407393229907046400
404371087087005696
340717545185218560
329167547675049985
414078191024607232
417769262695321601
389768391277289472
346882878409424896
400091264470638592
296406585721368578
379136489021394944
303683581610438656
304574573351956481
291950968294215680
354568768820744193
397839951783796736
318718856988352513
317423429290708996
388543163876384768
335871740091699202
358375619597320192
396813018257817601
326272974875402240
301793938606526464
369275386695151616
289383177225646080
321357409668964352
302158826155671552
377211043149541376
393406849208561664
381499194831564800
370710828510900225
305162895849824256
339972997546917891
371261830099771392
364030732617789441
335823929111355392
320701013734604801
368994121022595073
340984290349305856
399051715443707904
355162375906803712
296966756021465088
414585072897892352
314065138351230976
300788098290302976
417238779972177920
335403219314417664
396730671475208192
348638886622273536
316335728856530944
355297445212733440
370009243057143808
387421682324873216
320378605987311616
302931559537860609
394194451419394048
314353160187703296
361491249292779521
326106381008642049
394562199513219072
309675803367575553
347109790331318273
371451949616340992
340328062308712449
392748834134454272
317801235568791553
382349484996698112
346430031783940096
375825295804092416
346843372469776384
400017248384868352
367154964910841856
372502941409607680
342954539575558144
353243687402209284
333548275904946176
354116232666025984
398532401753640961
366186952984240128
295347922537680896
383921447561068544
312917459298574336
286715734502043648
336671560184258561
331032326509318145
326561856649039873
311604977359544320
407371755146076160
375959215401369600
347100746963120128
359584552127168512
306811714459009024
363670118967943170
337688255334068224
343660059475193856
345199381294759936
393195292402941952
375481685665939456
363898506987450368
371504009158590464
389111772877041664
394662598748041217
336052682538242048
366064231440855041
377007434856144896
379050572852129793
413774129486000128
384459518056222720
345631646147543041
338391677955895296
304926907688968192
303785364978552832
310314230941360128
333003205199921152
309659026201911296
338470983503597568
413490078753636352
339859310890852352
409840978749435904
352528919368433664
339924758915317760
317824287434219520
405935830973181952
349626959870951427
351741014953820161
399911577274822657
290986785738199040
371285117051760640
347946885299961856
314728421345341442
363215028490469376
313109914908229632
330417131508346880
386705177728004096
370397618721271808
378719751477792770
325488157493694464
369677511522676736
416626700613849088
379807946076872705
404798390032035840
355506535369158656
327636094072025088
306226105608712192
301260393718886400
368622669215703040
311675483823673344
330017317901697025
405586252440678400
385111098929979392
360677327753056256
359082124961263618
395668006891970560
330536996290318336
378270767961497600
308660286771064832
331437509114474496
368786720470622208
299677550895046656
388276837945589760
308041459368615936
381496548460204032
375964433542950912
335099323572432896
295670950899351552
295957480670912514
402717206078689280
374334246011166721
307399386873344000
338428579283083264
333022012530384896
308093678310813697
290890945942126592
338597236504158208
369066338490122241
358068353211973634
312342751431761920
417578233232908288
356359661072551936
362587682301419521
336803366367817729
402797216446021632
380590641786257408
391810379979837441
307738865316270081
347351667370508288
330734908689481728
392884062810951680
372831107978244096
344665282696056832
298990482619514880
385055947884077056
314341408632868866
330784548239589377
347887867273551872
405689302316638208
398434783539122176
408836825437208576
373772976920875008
332877237588209665
397364510631018496
382373707617796096
360142793097740289
304990438627110913
400090401203183616
365039735502159872
310430849382379520
337493962619232256
399946608093433856
304968720659382272
361180531158814721
390957333624266752
322168722229981184
299466498253127682
393163055359463425
362446426397085697
291142323184742401
377673675329507328
348437849563082752
385573541808070656
335366385058340864
374014367140179968
364417803807637504
338183338537930752
382827455691898880
392494265169108992
342680949147987968
404441425338982400
379175114626969600
317709602034692096
348959226888073216
380702721680351232
340160625483325441
320689403951472640
383381900460851200
313750049488240641
310564748360044544
308261400248213504
289879518812991488
366029389785337858
349396478705418240
383014043444731904
342966908393504769
338453706188152832
375353814057885696
386118197704785920
375695863869214721
336340134473650176
363700255008628737
333320130874441728
298615759146450944
359789590766305280
398941338290651136
370745674809098240
396308988679057410
404040265444642816
360573111864791040
362727835032502272
343937046890573824
414594698905272320
366434941359226881
292340539506974721
323598782803619840
380083386766749696
365200842762108928
361404070717693952
322233360858640384
288981724036218880
315630658120740864
317688723221389314
341189643598979073
412323856225808384
333274614425866240
330760527603187713
334282400664281088
304207345527963648
332344166593998848
306259034569322497
401870719661117440
326321725069484032
322977388365508608
322963689676365825
295294930086141953
340279810846773249
316429500932050945
386247688284430336
380554495203082240
400058482486816768
296360335110180866
401521024136531969
323669230287462400
331192742141100032
286546926227300352
290571528393850881
320764741922471936
373442721312423936
390976103202168832
294575432207060992
294965091495968769
305660910767333376
371114651809239040
397210135028060160
304679699228000256
361187459859619842
415241892490534912
349179641594003456
385206716365021184
310050748811591681
376674839467024384
350645135601713152
293331200502808576
417440491383558144
347086100814233601
309213729696923648
299480159139028992
344726121302093824
367702338015727617
341316181451489280
361970691706335233
328334860932481025
414634402145394688
400266708809551872
384715936563216384
317793446674972673
355874656709914624
407378939766525953
417802070398619651
385617347253239809
406494197630267392
331218440733982720
354129535630983168
378201729642536960
304255973986541568
326344181255634944
358120241139679232
403287769633419264
302759861643538432
406108032171786240
375763937368612864
417119300793561088
405574340403818496
298972182766309376
381987134846304256
396908178908012544
292988219837001730
317418001873899521
303474088654016512
349745633676107776
381234416942866432
345647735615135744
396834027715706880
326716648042151938
330841456635940864
411957504915283969
312509827731562496
301749306984116225
385944318080729088
295410077823823873
370337258680754177
400510276300050432
361686229982511104
322421475216850944
345390414980853760
339106559198130176
393340570997116928
402762584035586048
327823927458029569
364195408727523328
311210637529341952
349983119425802241
364767734879367168
376514390381826048
406871357734256640
375390040161284096
290214597779136512
399413012853186560
287265469340196865
343352897783869441
369397961345601536
313779878359097344
319117915754475520
381671564132904961
316460807460356096
388896558928109568
406238177414758400
372558486606839808
394038683679993856
320953292513480704
365707732302569472
350470568811827201
354473633499983872
316836432759095296
287573096414732289
356221261438914563
405176938614239232
328622287995666437
287050674817101824
374832625598603264
337733746788814848
300604253377024000
313750150201896960
355337609305792512
301140977672912899
343017248451088385
366845945180200960
332305696559353858
416307563719045120
316969257462296576
325688154453602305
364450100099026944
343798558945853441
370088746315972608
378394759796375552
405437027518128129
301156911842213890
303803505498550272
302484052521398272
389518255490347008
347218045300768768
412517302098092032
318631863176548352
379893611606708224
353030011797774336
343681852638371840
344588678213021696
296098950291791873
305885939257987072
336234520791625728
287753518599766016
354307664861347842
333039628410052608
327201706746191872
346854889873350656
402617608023056384
373604185385598976
388655272899936256
322527792266883073
357622154617434112
400801708965523456
348087377761284097
394385711820197888
400031756599844866
408326487759015936
342747391159595008
380167058891079681
400025830123782144
378137049309532160
406040344904486912
408700804124512256
386336292940042240
302446685462880256
301552061357649921
377892458426032128
331201667708116992
313534407833169920
296068298288803840
314156758459355136
325146731715112961
299755548797173760
401294531448303616
290177186718158848
386092260036591617
317405595294629889
350310614746402816
353889786408353792
391289535293714433
385213129568710658
415335605287919616
331539149674930176
352272672283041793
345773980164169728
385086364284616704
394206602259365888
308364307270336513
361087455245516803
381916184473391104
387858364115337216
300431922281185281
369268088765546496
391368509868871680
320881234811158528
391504875286048769
412450729912049664
292423100035915776
409089708489457664
396796823894900736
416432894656000000
353683690984980480
407649485100040192
299422600768143360
344241511334039553
353548386852540418
412805454633254912
374764723969216512
347948961505619968
418257538262388736
412119161431543809
348929514216247296
320724573010157569
338406529780834304
373510245600882688
320964323709165568
309419690797723649
298964200926105600
385080161634643968
290197426126594048
350340838930395136
368252232334331904
379838066103312384
332871478922067971
289432855002624000
400479523751600128
371523013641916416
321667633101557761
370093477499244544
398489804590944256
329742859307737088
348505512154902529
333835833285165057
316335900881715200
407410980490973184
393688282942701568
334379901492797441
296907962952327168
357201701024964608
321268935154601986
315652925655486465
355599443103449089
364518513248964609
306046723732684800
317687678734827520
305060386988777473
327975291748237313
358868249032654849
378704580621504513
336995398117896192
369433130404302848
291065416414023680
295752483903504384
323666436918747136
319638978179497987
324340096646135810
353669635796766720
370097789134307328
386552362535383040
298115055743008768
325218983869562880
413494750512422912
374414109636173824
405129119434035200
320966592877973504
320406396665483267
349002289605914625
369650176836640769
321740529991823360
355271281316331522
323322772782718977
323496487948541952
363863841228066816
361160352345501696
417385945089208320
355122055974354944
355944378432364544
367024979033849857
354825875209981954
365750070018191360
405949290452758528
382316866125176832
338469251193126914
371997653699010560
310931263395598337
326873728942219268
308641718746615809
372639935804604416
344101790658220034
316651555786981376
344217599242022914
394244527227412480
321436992376287232
297788013273026560
381550948553744384
333859195659091968
301000095246204930
344089098740449281
289732261136453633
327915380075012098
385402258999226368
299214907142963202
312935910129938432
320566959450255361
414476192876883968
391607740277092352
343706418911772672
287699391056318464
372034752259166208
294679425822375938
301904760531980288
340315037702967296
293175428124921857
336457441162190848
411518760030187520
326087607224250370
333295212732485632
363075970527281152
368529777960820736
317057992195444736
291978705113317376
299772720193863680
321092002513031168
343312326155452416
313490573157875712
380407019380809728
333230574204493824
382967977475194880
347143869131018240
405629449778917376
398841744361418752
384851345674866688
379467318968856578
368480935273963521
393907535863754752
352405820421570560
311305428799741954
315192084795637760
400423731073675264
389404287727857664
310550236017864704
307721773615550464
353441838826401792
318927393563762689
314577187288272897
335651073618489344
387276999682973696
370371962331082752
412462721553420288
302502549515280384
373275179549327360
314630721463545856
336878356047998976
338395221870137344
324394396248338432
353195222253060096
354674083486633984
304948550142414848
391511011205058560
320446037070315520
353397991551418368
291504572655091713
320777702393118721
401483757523566592
300048864776425473
317057610455085056
406249157993590784
287735944315019264
320458624914841600
337384843535065088
394697139038609409
320036371521744897
405801818745106432
370665899201552384
346487364027310081
341141006554656768
297675190039629825
318540284537470978
302976505837940736
390708158588407809
287262390519726080
395043474917314560
355654501711089665
366117952442990593
385908171891425280
355726614757257216
294640883998023683
316035362243874816
413817083139354625
383478407587065856
399074650090520576
304724003719901184
379975270179942400
391612635101552641
361315373645176832
410400294330454016
338063364620181504
305979225205272577
355424679374225410
298259738288857089
414984466495729664
324794767416377345
414137322410881024
326616740123508737
410091543018897408
396861315807195136
363972574335598592
362991140762423297
400145334300839936
396277434858758144
356477722211520514
286362561375518721
374634767842426880
330249740979687426
370145365254615040
409125741159124992
372177014741938177
398669702345404416
412880184828633088
351052436212948993
375778541851262976
384484524467318784
342124032860225537
371061341970108416
407144947897610240
406829867804553217
297781025755508737
392095705445449728
320536286555435008
401624366888529920
390256734209466368
319934588547895296
346335827858694145
302280192565575680
385352485495635968
354976895353356289
383758288950939648
347232452688879617
289253674251874304
318395950030794752
398826263596793856
387275779215589376
396948582437117952
410545169604173825
297881405986312192
307643671224934400
308241703603666944
364913319007633410
345286543130386432
378319727028109312
412099288957607936
341052728870580224
414916468879675393
338302330388770816
347180292177526784
311016583852068864
293611803521474560
366476682951016448
368689304320503808
392843277457563649
380521519426043904
298342005594001408
311153615882559489
299746224754540544
387749491891535872
348367557041979392
404613018446995457
339123017726705664
365856206948007938
398635556789567489
301153493534769152
349459611465695232
411784792246460416
388336355006513152
411193323932512256
331452466048679936
375511851410276352
348138816688775169
362040019390697473
315579172988805122
368889875807735809
294964856518488064
357975075967877120
310785212957224961
407261172195266560
378630668571639808
366262337222606848
298762589326962688
326524767001800705
399222490762735616
317505482443087872
392069382286761985
297530642458112000
374285956578566144
385776835650273280
386117941537673216
401101073525374976
388497890244825088
314549496392585216
402716039756005376
348233956124155904
335316707625283584
414909762438832128
362857120061849602
350318332274151424
330289142325997568
323778647200763904
298492744463163393
382525029516210176
320440216370434049
366047991464861696
371694900296695808
324591045956489216
410940721823092736
344252538255708161
373803091427999744
410171020918935552
296269260118949889
301501863952535552
349557330293174273
329334158075772928
302197350774996993
323603878966878211
297099598038720512
414641524064796672
404424719585136640
415194379352309760
410751596285267968
286214976509734912
381981220391096320
363142529979392000
302934189303537666
296480002759880704
403076817168236545
415739395724300289
298923835095412736
375362949139169280
395906281048784896
292834062115164160
392054098133925888
302604714263080961
414795652153876480
378315152078024704
416525680135122944
410034592909758464
391857838252777473
380883676650696705
349800373592145921
416636099747151873
404455354878414848
323510018471260160
400481939347365888
287934947438768128
337502111787016192
388676555053887488
417177689486032896
414673203663867904
368990358715129856
286250506433728512
389968496328597504
403396657984720896
394959089702551552
312990939121610752
381250066054254592
353733686526619648
360042977063731200
337088457388204033
307678478239686656
300656753639571456
405509110818299904
288851088176726016
367825667544862720
361463915185586176
395863818058100736
304151255134109696
413820715419578368
301167154206756866
393961143251005440
292960251773321217
297855197735165952
386071372172361728
386344102918238208
375590624663056384
360166956504072192
363121809967050754
371245782793322497
317412545071812608
336733690447159296
365586026560892928
372299081613180928
345292465336635392
331056880241754112
304111970641137664
319585911744634880
312233158470938624
417256349718691841
379823063216291840
345169631121653762
381942541462941697
416818875205181441
367007509715746816
417782709508112384
393769874553466880
307204758442233856
312350699793051648
328860449011552257
302619960478400512
325568365156528130
287917574669336576
301195943921975296
390309032524664832
291744549603270656
327206567751589888
386249563255746561
314513530349031424
406485775518158848
338120406064046081
302876379337330689
337587910478020610
388830850965463041
378096464947580928
301048145150881792
346504850160357376
417449887479783424
382888319127781376
356139153102106625
378151188140949504
325403231117250560
389685453252595714
296829082199535619
304503857424261120
384004276839665664
338468865652707329
292411397378289664
309183684618092544
366670409359310849
346288172231168001
375460894655774720
355797536180678657
363089149135306752
292245953660997632
406086943227658240
352450263229018112
323496475399168001
375891347611602944
328721789641424896
349695175993470976
335470831599751171
373974852819881985
411018937258606592
330263817432993792
361803120998744064
407492601504206848
307680166149226496
291606963924631552
307527816298258432
296752804444381184
376045651769167873
298045819339284482
366066026955292674
387407140534493184
318855297743609856
361649609501712386
347537550518403072
391601771539206144
366025371629531137
349310814265675776
340686452763525120
393352750790356992
297729108681560066
393817773719044096
321645319483949057
365003324551999488
335456138910892033
315523023778246656
302966078643003393
374831354669957120
342506399080792066
346338449328066561
304998021949693953
340509776196825088
389612925154910209
359555657592094720
389570935554330624
336658255717756930
396756936387198977
326266310352855040
354662947651461120
321204137268228096
340537352898363393
318096854405480450
389916311783886848
396724564535025664
372098883058679808
316154648589381632
388508657161216001
347536938229702657
399515097917161472
375083600108351488
416053066937282560
353730079811043329
331938380281704448
404027082587381760
368486673220259840
347125288188141570
372803119245438977
392278871111761920
314011635087978496
305927530060345344
374634440581849088
324625879579910144
369304050660933633
387388735731818496
305402923154829314
394488379787980800
286625418554011648
409929537946808320
296823361152118785
365587821718798336
354699823900925952
305924787056812032
416992930667044864
352596162349514752
340433356107956225
400340428027072512
312121225554034688
416839876085313536
316713069411721216
302920603424415744
380740856380424192
354146960170692608
347552368654680064
384428857539174400
414242280480854018
354186520711806976
410640405634744320
415139916532572160
297951243039563776
405592548170661888
295469628707196928
347647290363752448
349153833982775296
373308745947684864
364619159742578689
369133992550756352
329439749527986177
375644793969209344
333131190024413184
352954771130433536
352352037289201664
354540536952127488
331807396341092352
386298984308174848
360480627629371393
300546443704406016
324205304394952704
314581960402026496
311690868597870592
307217517494034432
340847568626003968
372208484487421953
327428710858883073
303788648623644672
328055453433069569
300102535266566144
415167250614595585
346671514906677248
331367657376976896
334907217956446208
376808688159191040
308515784827756546
363330128660533249
358007762313158656
390700231509024769
290136910792376321
375988475251539968
378474086898610176
309441916347510784
384921277007679488
309713690494631936
375101551875874818
286320182249521152
346192743627890688
369617935373185025
305332903519350784
397546199630110721
407341925142765568
290119038791725058
321908717522149376
289399426299088897
382817049434542081
385725984135073793
373989482619338752
362234169583075330
409944473792045056
321013300592799744
314738177069957120
339280245347717120
345071413130059776
392209506110685186
396764288859512832
377959655357841408
375814340231692288
353161286063898624
412304806028775424
311324252747988992
397916279610564608
351956455630450688
300185556359471104
411709542032896000
330456293670264833
412422401616396288
393681744009785344
378999981337612288
319568836955340800
293093307813330945
366446513141977088
387341118012399616
399387893359472640
334251882988060672
398690799778422784
305213420301598720
344472684614258691
321263130338549761
375913770528161792
320714322319921154
409080358928650241
375594432864612353
324723414193541120
368974734815272960
392017490349281280
389007305347317760
343348123772530689
352273301592227840
342469094861324288
390316402222972932
372362184753692672
348218470808289280
358557115733905409
384121825858314241
381433017174339584
315802360586842112
309026436981854209
362787171792470017
310169057649364992
410202901781700608
353505189606604801
399746564698013696
341753005558857730
338279656224595968
417086128148078594
322919708154294274
311188982308429824
352138852862935041
366062575076646913
296978067895762945
400752128194396161
339403008511193088
337397883554902016
406994544463736832
358879891225604096
394590309830889472
332370842547806209
361833773039484928
396305234898587648
348038308217110528
408809596003053570
350345528225173504
371266242457640960
387536090707394560
326174366532513793
411112734571257857
350725980698058752
307479032256143360
375590079256727552
316861140900659200
388418190046666752
408419181881606144
407183115665543168
412009652470435840
375143427823779840
374743412693811200
362482598188032000
392786713027682304
296935169066143744
367534272590405632
300484967413215232
333737501808271360
291081585363677185
305486783876046848
381642816486510592
378397268258193408
297615052989681664
377580171400065025
380869235729133568
332668461618696192
315264067537362944
379229678269001729
347659483163537409
360652065476853760
329849701216161792
327110379882823681
391563670896926720
353441318606872578
343077314403385344
387929960674897920
401042126873440256
291041604951760896
329071643244765185
298298158256119808
313069632711958529
326757412235272192
331339257404858368
300928313797521408
308468309530140672
389279184582758400
334656692006555649
367225429125365760
403984359629144065
321530395495649280
313819959719501824
353879946281754624
336563061777371136
314360673180196864
379934623041847296
358542712477196288
359387939920289792
416056443142684673
400010847747330048
416657998686060544
410046353364881408
316334859658330112
378331564104380416
372700916694388736
367225009645056000
302535549879730176
324712911572455426
412044843066851328
321483947727015936
396024346633719808
381805135925501952
400770486683975681
302271984367181824
346580047966126081
411007856079405057
345462280382726145
417922882745171968
344243033862197248
375599734569717760
356576057777864704
414701666215030785
352961414903762944
357938250293325824
298042834106318848
366869097813778432
358379813431541760
356792861259350017
411060263442743296
336187029811503106
345520853959733248
295319501782806529
363580126086180865
395694187858784256
358874737595777024
409584149792817152
336362167290982400
335287326622228480
325029233212657664
295244310528536576
325366631536676864
401946502588661760
310617382613823489
367154704536440832
399704693137768450
298333948310872064
349666230694711296
360399631454191616
345419418764992512
365003945329963010
312350498319654913
286939672406532096
340268691574902784
404413750469742592
335562066331045890
335782455879553024
286815726621306881
405565238709207041
359048767774801920
390075980616048640
341885440808329216
337061391343185923
289667417129492481
391399731936903168
349301435919376384
361013043976617984
401807767653998593
388311751303131136
388397051043536896
369966108943450112
382249933459320832
406348042980184065
377208430274306049
353511681806180352
339812947046047744
305837385869037570
332425972664111104
372674840710619136
313040985569509376
369518824107671552
384868869401083904
393023905314529282
337059445290979328
349538019755294721
370704545468665856
408354111302926336
295225868232585217
302586821307682818
404110842754383872
362584154816262144
365353163114545153
404452066233290752
399743132536827904
318944888060256257
404804107023560704
327712720126353408
378355434123317248
398183095876059136
325112746125438976
401995009756368896
300534951252721664
332740146753576960
289146773874819072
321166363391578112
308099546158874624
332643975490056194
344012670103588865
381897653916692481
298812560143179779
376493871993077760
372839475514458112
394995479525998592
311064239668342784
343932529398661120
362372766172839938
386073343658438656
318529047892226048
370918367018119168
400460225800830976
358311442564390912
306940966114312192
404815167281963008
395169299717181440
378946155708968960
318741321592475648
386878851315290114
289147052854767616
380860146530152448
314825364205600768
364302695890296833
313062728749174784
329108127125487616
299719825817747457
365547434824306688
342559859595694080
403217326449131521
335437931479191552
378692353516916737
392838441458618368
327488379174416385
304535876749381633
295024197695074304
377598395659333632
388229467610423296
324305132932190208
365915615095037952
328160923040763905
316753832946323458
314562834392576000
333997917847318529
310933272442048512
335035085571117056
292693636846600192
288645525312516097
318606411783368705
409064680796061696
384496721256259585
412751117119131648
406199211936727040
379854876085592064
330529396416974849
309329383032762368
297592747467083776
407723678231580672
386190779837739008
402731562912858112
337763853494521856
404837271339143168
318557418101538817
340632363069489152
333400112120336385
363447967664975874
294678754658234370
323216992125456384
326023744726376448
379216826712219648
390813364206968832
321376208480763904
396552896290238464
375601097643024384
305615536774078464
384813164568649728
380555040466796544
301870820047855616
329640568672096257
380415797937455104
310932550954647553
292960331922296832
322996017635147776
357277437635203072
368654847911792640
336010827658301440
303309185393778688
309029259815563264
389918467459399680
380708250141741056
393992961475629056
411733747105423360
312001452576997378
361449054632280064
358936653223571458
288154833700143104
288529347256651777
395699774592020480
292657423079051264
406943176826834944
385012168208310272
317126257986912256
394344251061846016
411004198465990656
295640701562126336
355732875510956032
409917399908233216
375863153672069120
338431162940796929
322472184343830529
343788438035763200
398299856969555968
399041791803932672
304402443377201152
403732486837899265
375832241504415746
330652612452044800
355247818325245952
292562837627363328
396400881752891392
303824162005340160
337021335396032512
309151955446550528
302656417297469440
350852841809788930
395609840384372736
344305805887156224
377512198647865344
387117876613627904
354640323508580352
304208914029879296
370909978439086080
320443563433422850
332768920283000832
406289947717431296
376466910885736448
366616810365259776
374046130549837824
375843100582629377
374429607660756992
398229577505701888
334757560060100608
319839730189602816
294635398263627778
302827830167883777
414602026404683776
353753224072798208
398591247742279680
295056749818417152
407292914574704641
402358903142248448
326864182714703873
344588581685325825
366767179846266880
319627120814997505
338259590808498177
387825963075391489
299660920987205632
351351104073768961
327819603172548610
323831050902048769
346600023229865984
380937661864607744
343529754810535936
339101605666377728
402459870680858625
414845417545670656
313437120884776960
396113832176652288
369475950045446144
328621293966618625
391551037204856832
361706106751434752
358098103431204865
397373046094565376
318475440488595457
295272240335962112
326813750487310336
389464450907918336
387670358377369600
409750479032172544
343026010436038657
347400451496476672
404602226624442369
290900265622728704
335991930993381377
342393123432960000
289229340124790784
382351288907755520
341288587058368513
393546192367669248
410569857252343808
352782648965476357
354845513033592832
354256376832331776
418147446406250496
304787098697863169
379901400232103937
320349908441903105
340202203719544832
373081121375805441
351220229277356033
317479913508704256
411933631175602176
414401001614213120
359128589507100672
399291121836519424
375806404470521857
319487207360577537
363144777975336960
411918011378192385
410448775535001600
335575701866569729
293597874225307649
296961991388585984
369546183678509059
351834518652588033
348148937552691200
357572301081944068
414224523467436032
414478726378692608
323794669404315649
381933435486363649
359888416827129856
321465283023872000
362248119498444801
414562964738293760
374596591199715328
296255423017795586
339890529103904768
354024629016334337
345738869498593280
300027511763513346
414253098043858944
389616150587273216
383647144051478528
306859789567291393
322144630135222272
380450962998972417
410399358538899456
404466083790618624
411677539384307713
380566662887403520
401181218118836224
306934594928771072
374601532219469824
307532304258068480
348293670409211906
330192283087548416
367984111472095232
314314904817516544
307535894460628992
303262855053078528
397077984936341504
382295294932570113
413474274297389056
291311085242425345
290148166546898945
300117777291804673
338187826376110080
317806063099473920
289568737659588608
413649332114849792
405839236047187968
380124406837964800
325744479514533888
352886391358750720
385658493765554176
337172335004114944
408027320511758336
345017432227852288
296979414439305217
295316549026320385
367821704036634624
317117001799700480
328857156747161601
308775412123709440
364298228524523520
398612798277550080
302765163050856448
362585618645123072
417438776366211073
406648979946885121
343906843661307904
402992419123130369
370253674532311040
408405399206125568
300156402767364096
399205013060214784
306959999920402432
379125911116738562
302573047171403776
309536674071867393
398566191369043968
340184688100528128
394285065057742848
347259388697923584
412431704599429120
381621073084571649
394151833146359808
368198016702087168
406875082426834944
302409049943719936
315993167545655296
416356872690479104
318095486831714304
376250451500728320
384064531859001344
374175902265262080
351972389657128960
372260556985475072
393016582051336192
315960049300299779
327451250901803008
321001497917808642
311879398448066562
317049452613468161
297383170695892993
396198074101420032
333255421257195522
379397030592143360
372799281553362944
364590080687489024
367864112664956928
313538048661004288
335654768712237057
338423713944981504
292541173858439168
363834120440258560
370659850952642560
403619534827167744
298820521028636673
304048162979594240
409967206965841920
353640502043738112
374017496304476161
410567101514924033
385077904654467073
318634220266332160
406444864063414272
292344867391164416
320047033597689856
417527112895975425
305994056293576704
312339668760948736
312532250262638593
346651826868867072
384066624950517760
312054082611331073
292031150845726720
399913330292191232
389905503058284544
305321910328238081
307819777764782080
313224520246890496
310455318905749506
339097046449528832
377319684489502720
374396811881902080
323252551560597504
407653893284171776
399261476717727744
300179207198216192
389568037529333760
341036526320381952
304052097316446208
380167776159006720
380446801788039168
352971606982795264
360122241037500416
405375568205873152
293237700780257280
314196519924420610
318963640147529729
366663312689213441
380426308825935872
395108264628588544
392725090413981696
340762499890679808
395967304107692033
377861777046142976
341268890745176065
417210869626331136
399349112568418304
318553697305104385
343594091151491072
347517782914658304
292834011938709504
295128774540939264
399057805593681920
318961325508284416
290286848767569921
392591946449186816
314408957961703425
302888748461486080
342894682126295040
326069752260853761
326767956874907650
301915568322277377
405852301279391744
376970261418893312
359548187586990081
329749079569620994
378026554682392576
382645644948946944
348205581397536768
311088281314021376
311984983722049538
369307464757284864
393156281608855552
355865286571855872
391944345643126784
350044192636026880
313748145244872704
297557645425012738
412584918620045313
323884331040919553
411648623995531264
347769860534706176
297604965667598337
374306760410292224
363781108468432896
325484848137523200
294508042345652225
313577001128693760
326182045309083648
415769858559987712
321704073097261058
400995833954701312
418209375434866688
335461297879662593
288035982576603136
335315420384997376
362819488992870402
417862573245992960
318281202190647296
412291178168856576
373650867942981632
379365468835823616
315265988419522561
392477756379783168
298296404936384513
314532257924792320
324177936519409665
322857007604457473
397593171477016576
346108719005831170
306165233758654464
331953102280327168
368173282874642432
295014647201923072
306248729701269506
323138856507539456
402067155703058432
362122550886666240
397184927118024704
386645425790255104
335041896734924802
303314210195140608
384677651236937728
340678756358295552
360406195216986114
414681655115522048
328399373404893184
391809075236724737
317064208288206848
399194082230022144
375798624019816448
359362811983437824
372473958740017152
335832392151470080
380177733403156480
328389227517714432
413926915045474305
398610000672604161
376152832988418048
377437078830604288
321366402319650816
288370395738959872
322078590831308801
373624364198936576
330521355802001408
375656873556316160
370888507595972608
351355000720601088
411144866953830400
327791564460023809
286042137718579200
409420211142422528
336867580868440065
305338683312181248
290123488709210113
347608916504477696
392781239276826624
364239323790442496
388062479580139521
341015743535644673
383918742268174336
292689241132118016
351013097789591552
346392723617615873
381474977276366849
299021893653102592
306066600539340800
315722853058232320
326156616053424129
321735882723971072
298606326202908674
307962564506165249
417581466743103488
409222437100720128
396910871563497472
347151108457771009
405411643368423425
368401142780145664
319102362348294144
394001001998323712
377645871342448640
295652932173570051
415699457163149312
415951581545132032
391856693396520960
311636753578610688
366303487413325825
372829086294343680
379046764545732608
308556960410787840
328001581318541313
310920144270524416
361232905298644992
375506331785891840
296989736571117568
391423727818121216
303040204741160960
304168191679135744
320739022437752832
357979400299483136
309061652333084672
410152729668222976
391319495207182336
324327488639602690
291545294989045761
338965601454268416
311017511044907008
324518664940421120
327181142065283072
387811244998393856
303406870817808384
402580110941097984
351544922895163395
373490909817491456
321723861831913472
323630508401631232
298855425875517440
316370654863716352
398359525553479680
315819527470452737
315221155470536704
313680344232652801
364265949081251841
417703420305604608
340260311598772224
404425167843373058
383217546955993091
397041817469722624
413935773595873280
353321734520307712
374907854580613120
387651727475752960
332261237087928320
368209484050477056
334747880298528768
384135369685364736
397576435872698368
337372482912784385
370924306202513409
374782503749316608
338136642722353153
383127935592300544
412128716408356864
327689881776168960
335508374437388288
407700579730067456
379243988861337600
314802912171810816
340417286970171392
319200811827736577
390670212577513473
372241632231292928
390615061779476480
325792940729446401
382675462436057089
360629898601172992
324727570568458240
376488238938337280
313129833641172993
384370665710944256
322584464557502464
295898676486881281
355752988121366529
394875791059603457
409601753105960960
369334593498779648
408091791171153920
327689051454980096
298637326324731905
302475332534034435
388196147892084736
286720092295815168
318349141753344000
398523245688676352
401512945663766528
371562566016720896
304313519891955715
350436678458019840
414566918796767232
390834939756679168
383832662428770304
400893396597760000
406046585609793537
357121203913244674
366491518267179008
346830587966930944
377756692991475712
380635784790827008
345567263602114561
322588417013735424
369955371529420801
360220886466437122
329034739191263232
315445374749913090
318671574771306497
372307508078997505
339822363099152385
414789377215045632
417141450439397376
345471516420497408
389940261134303232
334117849863974912
377250985552642049
388821249872646144
397598233603866624
383854531786067968
312704086589988865
373171509206216704
336252574426624000
290522044355977216
343076438632718336
407984421329850368
376533738051477504
326401156681191424
368485758664859650
320611729623105536
361259723783290881
418083302852284416
396638791080767488
404726470167101440
350259456736636930
311660459306659840
345011833125629952
321873069956276224
405457726433550337
339155389226557440
400214896719450113
321353163766632449
397808599474257920
384627588242493440
329470380534280193
388957951160885248
306609792263258112
312033845094522880
332926940191285248
394284264004386817
399063040177360896
300455469003206656
299027191155548160
408062149798674432
357455313923878912
394133311116677120
337405475077369856
390571919252021248
297089414180507648
389237962611101696
298987735262306304
303082433132249088
389229553052180480
390937129683283968
315817497477668865
385952983709925376
360564995794280449
355951675736985600
301480485614387200
377336562490818560
346867941993766912
350442894324285441
291103777551962112
356950294543867905
311229411104006145
378095336947847168
380016827415269376
306847475216547840
327084664592420865
332910800492699650
316470009922736128
388184630303932416
378125598964469760
340190254118100992
310842444717637632
378144435625672704
307582023470551040
411478578313068544
395712906941046784
401949484621393920
329060454397775872
329672101525078017
398301391787028481
310194609303195649
396006424301412352
338561303494942720
305126258528903169
293532967400243203
329403607231389696
312766757758697472
321318331179216896
315935692926615552
396917544826580992
348349441918509058
291355909597327360
317909016682582017
316119630164918272
383878334347616257
297864093354840067
393506744942755840
343151453411618817
296455264830386176
381841240318545920
315620004563415040
328229869156724736
308627453750964224
359884692373254144
321513496380571648
375732643423608832
354351528775122944
298975513073029120
399849308713148416
382982829115998209
401982246707425280
313600262830968832
289980240904744962
316189557345382401
322953954768080897
303445198409695233
312264246731894785
406575134246322178
398271478627831808
359455812374106113
394212088543203328
413514522813419520
325039706574311425
411773819557543936
302782166956384256
311270607599845376
347458630263644160
360634961189027840
341908216021647360
379483243789418496
387500954842439682
298432417746788352
400169577205600256
290343413155520514
330237661711310848
304361855042871296
396333613538873344
299059734659624960
388319406058524673
404129935318470656
290975947522441217
355741093473697792
330220624377163776
411076600793690112
395034931413262336
359520961625726976
343932189718769664
319629666564579328
365478153365372928
417146119001747456
327931448235532288
417869946626899968
329013109157150720
292827053454151681
393577716932296704
367526382923829249
376038488233082880
413195529598689281
417999282617077760
354762226751635456
317702342294265856
376902606997577728
323670572703813632
415032483403812864
363184649205321728
347661156736962560
335503410797371392
411000863826538496
309033835495034880
301334565732110336
357130959780462592
376206914620633088
319786550672109569
338431137787568131
346569862065307648
357369749992259584
312801340143304704
406228622559969280
403458691992518656
356376240342564864
413017233921568768
356415126565421056
301110560479641600
317204650472394752
361686162714271746
335789346512838656
347513576048693248
384365326462619648
348279162324267008
329817182584311808
328085819472633856
345628039276793857
352859760372092931
394898712801316864
376565795527983105
296377229007536129
339111886031314944
326881089782177792
396125353657520128
343894612651425792
332423137419485184
347127087267725312
400011078194966529
304797860417908737
405005840480215040
297178505416949760
303942751790190593
377393906784415745
292615144310190080
393212640412962816
387534249139511296
344001853282988032
411536694287302656
353330882607726592
356989088982773760
316267797967683585
316287267918450688
392027023591628801
361295320736481281
362031005852372992
408200406943412224
316823467989274624
364416046503325696
315177726497660929
354380662473625600
406959425598275584
344130597234548736
342013820006440963
289849810603876352
416805264818315264
338003885023170560
301798967346360320
411514183440924672
364571927823663104
313448818853163010
322159058633252866
336993808334077952
300692178714382337
305603700406226945
346525259563933696
336313513247117312
375760019679358976
396912678930612224
304637949272813569
351090994374119427
395236626534002688
342288475657236480
368514170943057920
413539726478819328
287364031243747329
340534715561938944
400515368500097024
345744871505670144
307720188088971264
329419520286523392
344335052626329600
308444913559797760
307967698049056769
316360269758623745
308558080092803072
299969894403944448
320504762099462145
399182674390450177
288459851837886464
409549777215299584
298143874751270912
379353858842968065
318865292744876032
404293165190230016
356057700385292288
389871000630095872
374625372601466881
305165257167499264
296470737563316226
323611453762457600
316320415612030977
411704810841595904
383418080615202816
294897810736807936
411752886121398272
391683518809403392
353404337688559616
396517588248690688
315670700910317568
399282578307313664
338945900674170880
413551088961208320
297802361987014656
338577334854639616
377115291593244672
312314226125443072
390336266601897984
365326554332532737
321784469562458113
346273093976727553
313801823809048577
355063025176281090
328226450790555650
309202828721807360
309080707106496512
288365480035631104
355437870426755073
305836589169381376
365427645678223361
289856639119552512
340988227915751424
407000794064375808
342247065084112898
398377950732484608
334938725605847040
416692224135426048
309023937155719169
324285352745512960
358085377585725440
289478601596882944
369245258921439232
369250506150928385
361935828794089473
378626499190226944
400267153389015040
364639120515014656
333919400480612357
417843858404159488
357381824802066433
411233740023939072
316811832784461824
348115370411950080
337586153354063872
331977874083049472
298061742100062208
312642212271910912
340292175646584832
360170920104558592
373892543576309761
387447581980123136
329861273481252864
326622263669583872
393309386459721729
392838801996779520
307945636236496897
339911362182533120
314181622394138624
357682887652438016
327034924525817857
409691674928250880
367050178492387328
392928442725171200
390965193666490368
367929145541402624
354001350612357120
373124101067382785
348088254161121280
325019045348925441
330511020831420416
369506333491339266
379347210728923136
286349198369116160
314626164377411585
294482843197927424
334661888573046786
347549160259584001
374465511007858689
288885494065012736
356179733555322881
304340241614008320
372391746392432641
340545100616712192
372496289318969344
383345489951092736
323010892503588864
381535349799149569
324421059292041217
335390443665768449
373288324804272129
368994708250296320
401610920205754368
300772410578313218
314656786948964352
384104646127919104
378635349414526976
386252058078109696
372286817728356352
288513069246717953
293645395765116928
399585415524810752
396751580290379776
349444503691735040
345792795623165953
287556386299183104
353273395636473856
289882584878571520
362698856305147904
414455661888819200
388248710914011136
315915518437646337
387931772136476672
350258151804780547
361720283461206017
295987709007237120
376368512455151616
366018063147073536
363092508835717120
335123211870162944
358923559470514176
318652150844641280
298601523674509312
313700661680304129
377077807198633984
329655282290528258
317155799296274432
336694658363166720
296109188533346305
338897322148786179
314606954368614400
325875266515791872
418235505629593600
366293354088116224
309962232308064256
308705182626242560
314759337463668737
347507984995344384
326232662593392640
391031908462637056
311610820238925825
351814922503602176
328837175082905601
404577262231896064
286313521585737730
334460742478729217
350385785201111040
375143440394104832
286378873187336192
367832030307827712
383573052132306944
355267455146409985
393915958013607936
318983463090917376
372215543191052288
392846565590974464
364142972004073473
379784466795081728
298094281372098560
316631423060688896
331702836381507584
324934056351526912
410149214736613376
377401401980518400
416058221460480000
400234295417401344
328339843354607617
310560746973057025
410266185448828928
322720608758677505
339480367868293120
290051602855890944
288105458194063360
403203812078256128
340786868629143552
327801555170496512
296276272961691649
385530361570394112
403416476117245952
312017806348652544
316375348428304385
337176545586200577
382954769284726784
361674263482208257
387445317152411648
317159389519814656
374281720419614720
374633702522773504
353974465215987713
362105169648951298
335515664603287552
341560440956022785
341151542281371649
326773900442750976
324273931420827648
371131269637107713
328895417045639169
296890092742647809
364601518697086976
399295576421847040
333944901895069697
291679185620058113
350392500055326721
362869426384683008
336230708966195201
407696717128409088
394660824968470528
287549108871385088
300154985080029184
331168891411779585
362147825762578432
293419641542426625
349433338286706688
339492246422425600
398702753830408192
370858375942123520
353057762239979522
382863178381524992
396477750879715328
410076091328774144
412765982109605888
363821843729231874
416182193048662016
293047283845578754
375652993779003392
379695803545440256
288499919998840832
378379333213364224
360589355649232897
369289370437574657
406786753622986752
409369854215335937
401943902120198144
373839276099645440
345710761324204032
388441887973322752
318069599692279808
403999396091527168
326388324614938625
378437105443426304
344312806029524993
409960798241718272
314960123095302144
364218310117687296
349423972472991745
286187469970497536
379764053419098112
314150878179385344
343264448309497856
338435399007481856
356094547262062594
326151897478213634
414220436386217984
325026628541509632
400661522273157120
414429405641842689
325116852466491393
334329234304684033
316308201744257024
372303808681877504
309322009500848128
367941841398034432
372181959600263168
342988752353898497
409464758702981120
339790696359813120
353214117538054146
375156992538468352
374637074634141696
413632190014947328
363024011652907008
305583273940230145
308694004772515840
357382752364015617
356676746290020353
323207395717292033
303717765133508608
408096040072392704
388211742926331905
372765374611488768
402470878593966080
327786912670679040
414784826202652672
372948825373044736
288908248139051009
349767594926018560
411383535534997504
355559505205006336
357663485561290753
401351108603285505
377504862734680064
351109054988423168
410980622237450240
323032501553618944
291728284243337216
397241583726108673
289287249256931328
370251392872488960
385993643510620160
303249630437715970
368274227238948865
309328066214232064
326990867879571457
317447622115880960
415962805280727041
322825781082476544
314584896385474560
302690504779395073
369552198092750848
346790549291937792
384128881088659456
346773721618452480
384894265957953536
379043459442561024
304401591786676224
338161943229652992
331625263106514944
323643431152914432
343938695281385472
410864742069059585
344846312988098562
312148549829787649
364504604744355840
368710195909640192
396416258163605504
388893396422901760
325427151161655297
310526945085501441
292340669522001920
320466585737392129
363187904069111809
400782255419052032
380761584856879104
398331532592812032
315729882564923393
338771698486767616
289512139633348608
324701721148395521
418156245871517696
397321929788362753
300106179936407552
381611405406789632
408381101913022464
350125918523629568
396205649693908992
327921398951579650
387856405509574656
327929292476514305
289932736104370176
339869788211916800
289869490399887362
393266831198154752
371544220013572096
355961684541706240
295933690482135040
302848348753383424
360890750776508417
407723837405822976
305382157092802561
404787023501725697
342535595639332866
309636523865825280
310189106233737216
318606084896075776
324821711809810432
370721746329931776
317233469300289536
399680357882421249
333312988046049280
337085072597463041
356835701813293057
417701486874091520
324717735059787777
379960388978085888
304824662964174848
402555389495238657
318575269193601024
363471287898734592
289094433432039427
332231012731998208
361016202371403776
316035068562907136
417038942362296320
374123817440137216
300437861411454976
342606864070111232
394659025196822528
404058791513423872
375201762283507712
291351035899944960
394353713713655808
391406048613253120
348041408063623168
391551976833839104
307676353455616001
406624778108542976
335267831480455168
338569587798994946
405488759832989697
382188260551700480
369838828581707778
378062508734427136
349818606181298178
292477816514150401
290278779010576385
382614027928879105
303368789788065792
310335366345400320
295584674246434817
399833089083314176
296409202975440897
315167384602279936
383260102184415232
386664988053487617
342328270970294272
316807504191442945
417928201730412544
413021512124231680
413546433120591873
413681208854188033
303213928543027200
315246455524831234
299727379784421376
394084145447448576
355151357541494785
338220545382416386
387213930155634689
317959650383364096
368927230199468032
412096567231795200
330412220095815680
375799970512642049
367906453161787392
296114985199890432
290450002956910592
369914690694291456
383600490677673984
350042410031648771
381694398246825984
323248520737984513
349428942664503297
363570957186633728
308241980536803328
362384988387282944
394609192663003136
303685506649174016
331289454406926336
335715435062374401
286820088747790337
378369950840135680
366086272961355776
358247403901972480
384183570605948930
385586145695768577
373790001274060800
364587350162026496
317846366267265024
330382176212377601
301982862691930112
328690248420823040
303398465344507904
414092170623451136
322791509348986880
387439441008029696
379268810760790016
322990772641230848
292297266713214976
370719779289432064
344384566766755840
407978989844574208
414952061831499776
321055763835547652
308173277904388096
415334880373780480
354749232818819072
296467344488816641
336696569845932032
370815061335351296
342405949815922688
390693684041101312
299973321058041856
308783171577712642
359763250512019456
374796168997261312
387389184878473217
334864821776416768
342103028586917888
338910739576287232
313530054107865088
393884437491896320
332707443698200576
352094741485207552
356373787622645764
409572841739124737
304416829789589504
400129207260704768
359501194181345281
321507570105851904
322581240551202816
384412319473606656
364500599414743040
376398728543735809
316607712827944961
303130202085683201
320413317971709952
292889926146605057
328684850355777540
387442783771840512
382759126008209408
296509065281032192
389899991579631616
356283953830834176
316766211151130624
290863393638842368
299656768584286210
395752148920594432
374670696053358592
297208150875062272
295425458621779968
360930236092780545
290342729165197312
294697104939565056
413153183611887616
381521953242513408
337009809889046528
343428067378737153
384077034986942464
304810431657164800
388019039395524608
292388446587195392
327075604774154240
378954980633214976
331243405197848577
333989185344126976
365702300859252737
408154114594328576
316295790773534720
339598748114112512
417011586910265345
408601114192269312
350003453097025536
327418791237677057
401819364753965056
380206652391456768
349235572717527040
414783857607860226
344329805698854912
417206647363084288
349672740833329152
314392037938065408
369871644640440320
355646771587846144
286334065282539520
393896252204531716
334378500565897218
368489030347800576
316211027756863490
381561224707584000
321450779166797825
407677457039253504
402270965041999872
366409842455355392
347518915406086144
315349576561340416
313532902136750081
336593734806429697
375139174824685568
330909844838178816
412361110306553856
354441597221486592
290822574722650114
383213268665651200
358879171155472384
385782334324080640
301935147505315841
356054978219094016
325927800450191360
356282451951230977
314097937661698048
344976382767534080
289299677600432128
321730849546588160
348099595684954113
289392144966361088
356820082221002752
357027054455234560
325087811067854848
298875197447086081
301214680066711552
286059212864385024
303962980868042752
318742844124827648
305748580126310400
401144195043184640
329392870018674689
385415261483827202
369307687038623746
307621701729009664
357595550050304002
307737816903843842
339174179729453057
316887552672034816
290444777013522432
408688842078949376
379354420699758592
368235643928719360
314988434655678464
362439824772308992
339681313374232577
305555302286245893
315760262168850432
327808915989479425
348012069364326400
407692602612260864
327217745441734656
400692820840706048
399275699640360960
289921726194782208
324424704142217217
416488007823147008
378646598584369152
354420533573595136
417012513905967104
329761989482127360
415071930983911424
346677579832520704
365680197082693632
416184197280460800
343033363000610817
362060973869252608
311313372761178112
294582155747680256
365640879639232512
319552390971916291
345941257287258112
376798063974567936
382407329032855552
409152891148967936
401893125846597634
352989147717308419
346336771740672000
414399911174475776
355117340939132928
315651654852698112
389379650285486081
309075127801352192
408470041848709120
412927425014534145
402062248434085888
392081960887009280
300447850435850240
379068130422554625
384015982878269440
340760100564238336
338287000698363904
289348654337236992
366397997543727104
392387121698193408
346129958931951616
361601466974212097
405004656910561280
297242464589324289
388208756430868480
325132740448096256
373588594654334977
398308694662074368
361635952818528256
289545425856372736
339226038078947328
299682903498043393
388509248528740353
315432368439697408
417032180838445056
389540674212605953
326446073486913536
331376683603066880
362861138544832512
369108361330962434
372899038750052353
308446205292199936
403534805813313536
414899435941167104
292881982101262337
341301786583367680
345207643352227840
394105980931166208
400843085888102400
412439891658559488
321984835725971456
384933529127120896
360060215661563905
371090727482036224
304239922544537600
330150780617236483
325456586992660480
354609138988359682
360403393702928385
362295716829339648
402294285640671232
312477074201903104
396483630760869888
322259197641228289
345421021190426625
326602055731015680
337435011626172416
352325067671220225
289607325256413184
350646553259683844
352312962939240448
319733949914025985
338226221005537280
387455303790649344
400774395158736897
294633997328347136
350876539757404160
353145154716180481
346676246102552577
403539356532871169
310750304419315714
331510431279624192
319864979882930177
301171864548556800
388534996853854208
318477210380009473
328514217407836162
391002888035500032
413918912527736833
380512099195052033
340511339753656320
323635067794628609
390009592903909376
316111530708049920
389217825619181568
329095418342412288
309607570665000960
378978489502007296
366308378013741056
359011442453774336
394483216762945536
383060092657999872
365040096187121664
316962102122250240
413838851703336960
386911503934189568
395195250089938945
347242317872234496
329202121461346306
408118529888509952
337108262648414209
306654826731798528
290902853537640448
295967752282316800
314956453020573696
414207652491579393
336987666908327937
398775902483795968
413873312071032832
398302566577995776
347793810018942977
322586798024949761
341339400921309184
298609627178872832
322494955224440832
393627297783087104
401583938499387392
293295918051110912
380388018957582337
390819211410296832
297745554484641792
414018099361243136
382334880681832448
332305788846612482
344730240079257600
333663325114216448
304079574134833152
380362983224131584
346185906929160193
323795788956323841
316974030622162944
340449906785398784
399708862405967872
328187439543898112
353979083052421120
359083190180646912
315693655459520512
323182850461552641
365676577457053696
354386949726941184
338672268404224000
396645556619313152
321447939417464833
368983702346285056
340537030750654464
326013489434996736
294946997176242176
363876495309422592
397244044168142848
363774045248315392
355954117958569985
364163503398993920
368953834665570305
398514261640871936
401620894759387136
318700355967918080
334864729510141952
382818068671770624
380781755298365440
407411940864962561
312557487284957185
311372189687484416
291044243525468160
335235640218251264
326913931446743041
296780050810949632
329361144064126978
287615764930912256
314123862793150465
378044811938258945
320952541779214336
408595040580018176
387728260894707713
409034674850123777
305129307808882688
304343089651265539
348241677695205376
415870933002645504
363829699387994113
299566553387659264
314969078001434624
335403571619168256
355794482739937281
307706674142146560
318174104870084609
313440119707287553
416384769148993536
326815138759987200
295144142168801280
309002290478587905
402289512409497600
292114902515056641
316777716265402368
412334564762472448
287907864612323328
337440770300710912
344621003646832641
388067688775704576
410430777994661889
378633671286087680
404345287491088384
302894905670369280
368113619009286144
323603048477908992
360912657638883328
309863443895304193
381602831817768960
368079149933821952
304135388174368768
377175588685217792
302641020129132545
342489349138554880
366479308681789441
322309932135362561
337271031192494080
352775439476981760
367104373098561536
296285525545988096
339116637468884993
333777834269085700
287290454687494145
375500359017328640
319333741979914241
298099889198485504
297950681107689472
372094646815838209
367180180852604928
387731918001012736
287371711043751938
300583152013934592
313646953588224000
399899287821119488
322479843231031297
354326140539768832
381416034537701376
291111398585536513
401025739668983808
345345204708073473
416564847296655360
304902375381037056
323242833345646592
339183386230919168
332607795386015744
289196920986021889
359731751234453505
311063627245445120
298387413343014913
342128169253486592
363503978320891905
356276496236675074
381480656041431040
383031923825582080
367159473741508608
317431339840335872
317369184382222337
416510422322540544
318324785648123904
322678850364510209
369629213906595841
318181801493409792
325158455944044544
380370575148851201
289777257503936512
411994276357496832
326034419368488960
327114741967364096
323147538624573440
310942546069172224
352615523097387008
400216720629321728
402825079257837568
354812239607382017
406614494316883968
287444977213136896
371335071073988608
314245044615909376
330138629685002240
344787123439800320
364892167128350722
324949193582071810
334980353913655296
332882199672152064
383959934511382528
337475247420870657
391760102593552385
344366912664399872
414712357110439936
376795203375333376
400755756515196928
382459967560638466
391139785806721024
327938134404915200
382359665067032577
383978997748482048
373325771789447168
308899102215774208
368646366945239040
292807650490609664
337085642917953537
397678815041687552
360463405762609153
409879524738744320
329902557810020352
316852836359102464
407704228908781568
394090306871635969
400704535364005888
297204283571593217
337738918214651904
406161337597706240
361991734714056704
394961489150218240
386988603173511168
411882863215144960
373158548533825536
360499460012388352
358596298682793984
340286035139391488
332499494308544512
392467610396143616
294813794679545857
306169218267754497
313808149075345409
340814995761799169
409402838356602880
394496688704192512
341091424676220928
389267872347738113
389805070248079360
381899843301433344
328382135004176385
400709723890397184
288689255021178882
331680103719374849
393832445386047488
295897204399423492
310281083352653825
353765957908447233
415420859327606784
321100428358070272
305563569360084992
310231967935377408
345587996139069440
411797802713616384
332592808189890563
384024744900562944
354118572928286721
288790216288894976
367629776783040513
384150909552295936
371350153686687744
338200111475728384
416480596437647360
286647006540230658
299973144960200708
349430473602236418
294987665332387840
384758127029403650
347264551475113985
309332079903121410
338910366677491712
326993543673561089
408386160180723712
353450521060851712
390232817759977472
313557602451738624
286449136272818176
406648463326449664
346013961143087104
327819802498437120
375035487289081856
324061159294640128
316785651863408640
334450650958151682
324456492881297408
321898219351191552
363358150788784128
326871971449155585
353518912979222531
317527556989517826
359517053381652480
327120177856655361
320052184328855553
322614019125018625
363044072703152128
344613286106513408
385620484358144000
374577867859845120
333201449020448768
359780535050055681
411716827216347136
410681371254734848
417306638807072770
387559284609138688
308210896793124865
417061754787856387
291185449026850816
309489739772342274
384125596839993344
310452152311095296
334862892409184256
330034170623561728
298651721104764928
313343986314129408
365151366596935681
362021262324793347
307974010661138433
310993091534401537
382219843468275713
375115359453724672
415337883336065024
405602358723219456
292695994011885568
340622351232270336
366030689923104768
381166515179249664
383076668597743616
367032612641964032
416934151934058497
355131585374326785
314844959872270338
384014854555963392
295137792260976641
308058278502469633
346649532538441730
417129597600550912
359466780214820864
395729789060788224
329623682622304256
363806756658769920
368833625602924544
325994535782084608
364818066472837120
392600481727406082
340450951049658368
355611464452685824
360454375350603777
407767026283708416
336891278656679937
336294580330823680
394325007498633216
286261612950745088
403346636673261568
339217561277321216
343443733871742976
377043992799490048
337411741585649665
366768660947283968
378273409345810432
287599696522924032
363990735504158720
411682769928867840
299356758516830208
418243722124328960
372668180285894656
290186214856867840
290646757707223040
360855690702622722
401282351524638720
344870078187200513
378635034728857600
297194292605231104
302163901460660224
372453557473406976
337736124913041408
388818150759743488
341731891508043776
389101396252819456
312270114332479488
406092848573214720
380484358022238208
372580968202117120
310626798943748096
377679404736204800
388497911283060737
379221113470873600
395011170450415616
358612962791006208
379637536445825024
301925975321608192
294819087744385025
405854826116169728
324578307880402944
372928684199403521
360499757627617280
378033978554335232
412939450365534208
403779266623447041
350748453996986369
301518238385324033
319335759465308160
383953986782363649
358678133735555073
391180932138680320
410205812540190720
369212640033132544
390909451412467712
299887124172374016
405846282281185280
309871731764494336
369587824032374784
361248617140461568
327426756275494913
374005151658680320
306622865950789633
395172911264567296
415845947776565248
371684741738946561
329341665678614528
348099843014664192
316297418054451200
312711967620091904
299522542694195200
418209706646437888
323802810594492416
322578992421040128
290995375668600832
356263312847159297
371002500348116992
318738356232146944
293344794212708352
350910395818577920
358184707575398401
338392730537426944
300266955972157440
299389121800065025
360217678113292289
355578903789711361
314298035490390017
339721263792668672
291440370380836864
375839422337396736
405829089845837824
302518269686976512
360268345225904128
413924969274699776
365623645478989825
391018851636232192
335336638521696256
375411695616659456
336432534630064128
289317595277062144
343533134446481408
330558387337183232
349636040631398400
323693104366514176
345171401042452481
407078070177112064
350950149868101633
368787735617630208
286286132893855744
355548562072932352
348962750015348738
378117491605528576
372779522208178176
342462933399384064
367854155106615296
335696577597407232
402423982080552960
390932885131497473
318089656451346432
412668867602034688
397540394545598464
387939909430165504
410460629200171008
308775542004518912
398309646701580288
297594534437740545
295583097070698497
378007654993780737
359523848082833409
364141403502157826
388811209211772929
316382143003643904
323100939886157825
299327163440717824
349391282017280000
313621170928877568
383037955004456960
314481712224686080
330672052862341122
412759959223271424
386358522725675008
298683396866060288
366076370117328896
303946635552124928
316435423280893952
328890270689161216
391855141391196160
352977126942720002
340192577473101825
413748137128652801
414730275650674688
300834923361746945
413014025048686592
334250096147443713
362814216605933569
361506466257059841
386402932112908288
390145249278193664
353523577573736448
374298191459778560
296519693479579649
359245107217698816
305961759716556800
415312218264051712
395089159712296960
304926513449545728
344340291102318593
324197771387228162
355722801971339264
339450605334560768
378856196288937984
367353665797230592
356855956124086272
341366232173383681
376126031670685696
325894862203392000
372282547515846656
414770524108361728
308068898249527296
370162117053521920
330717410120314881
382534860801585152
376674579566956544
355194546142973952
316192459753394176
405416567493902336
384662111189618688
329963739782737920
357396694272442369
366197828789346304
366267168360374274
358462555007623168
352876178236903426
328015603057168386
298939756530790400
415334150418087936
379792436299431936
351187173925601280
308872548152647681
378946646643441664
328427534121324545
381640786380861440
355494866760900610
399903459958599680
365197294422859776
416575081490292737
409061166120718336
303471764841848832
409441123648540673
325223010472706048
376579921759707136
367638609752358912
405789059509141504
377220119086510080
370836963878006784
362914028533723139
351920572554412033
356256137101848577
416305957929779200
350572783857696770
407569793336614912
397622284166627328
354893453714399233
377608478820663296
317146697551712256
355127978340007936
371038378608705537
397494450253230080
310795078425780225
368924382342569984
374776979767459840
405113800547770368
310827823453585408
354049148967849984
336478948974272513
343460418716573696
363711546133716992
339805669890871296
377875500909084672
334197231450210304
317595228267761665
383417204005699584
301346284655230976
377110887875624960
312190649329938434
299904639334223874
350503779059240960
397811975884779521
290582064732975104
398170639082979328
341968370373099520
355719643631075328
399396856406736897
335385972441227264
403747687490945024
321662520035246081
408689236419031040
414985028905742336
332705962144169986
387146351303483392
393270014272208896
330530871725678593
402856205141671936
414236231678320640
341669622048751616
323687240884699137
403975874396958720
366050541639434241
309893752024080386
368945286384594945
359371347417251841
381190309763219457
409857995120459776
289343499378249729
369856859869814784
348324473285529600
354138881878261763
388223574882152449
376210890757906432
316271446584336384
328746011759632386
408835709970448384
338529746046574592
337823873783459842
379731920793632769
305979547764015104
393874354620338176
337859823666331648
348289974573088768
386035133318701056
408101069147750400
290308726282395648
375522450181599232
402166070171009024
319733119395721217
293271276649316353
336944017851940864
385744313168060416
323656962153803776
316389755648614400
346003739854925825
380127246653997056
391092667192320000
332649847708610561
364517275682230272
384485346198949888
292660254242660352
407326711899258880
370722785795915778
294610571863654400
403794776970899456
353897482847137793
394196284539535360
314106703723520000
305900828898762755
345069915910311936
400785561029312512
302518948757393408
405739050625409025
385641091220774912
313837299446185984
410090716635729921
369090577389719553
347644606365712384
352365903410769920
346198053771960320
409575656251351040
342219307398332416
369501589754507265
380507816802283521
317260945208520704
418164537913638912
335809160451080192
341266206159958016
360599955586547714
311114378168643585
303999043636432896
389379134675505152
313094081318363136
405908123200004096
395411332306329600
385572178785472514
313616414894354432
328601983462305792
334972301143588865
353070491705151489
315138162563379200
291918516519583744
353357092922470401
311924734499618816
375535112844488704
307677980879114240
343427946322743298
326432165204209664
299020673093865472
389309752146014208
358778679502962688
403933914932457472
362049913808371712
385564884685307904
296952919369060354
329911373956001793
360481671935574018
343391783079796736
301831108419522560
378943639243595776
345074537983012864
327018436549033984
312944516640423936
381150476412018689
320717308672749568
411475982189854720
342031704384479233
372929162522001408
338597643573948416
286341975832158208
314064869848653824
394590196542361600
396367289794433025
308311937228361728
339484067416387587
387357840865628160
382017510356185088
355487878312230915
326908327609135104
415206361879040000
337752633613877248
351301146075348993
412297335838756864
414917853318356992
381971813443452928
363726037362180096
379496565959688192
296712618939408384
289377456522137600
388611957861126144
377969482670436352
320030604559261696
289892911267602433
379962200678346753
293647765735620608
289942861309431808
327001458375548928
291886870936293376
401398860633092096
311640608232067072
318985531012837377
352312308611039232
312999163983958016
405588395830697984
301631501550899200
371472019272900609
373432105415348224
318441227664105474
316746946557640705
401526577147568128
366687735848779776
311710888031838209
374365443060137984
301788158775930880
338380919402553344
396450303261679616
291894110321774594
348138330212401154
291286246196654080
308347635046166528
327718054920339456
399315738705788928
394617862020935680
412068695997808640
320916315672018944
352698654479486976
286022986564247553
390576516230176768
386595265907818497
298911151562043392
382827069962350592
317432299643891712
286072437215477760
334682176702525441
330575164599324672
387421409640579073
361304539711799296
351151472085442560
381084344556994561
358102826272038913
393931737245290496
388496569005527040
400288858933182464
287319462464589824
391033452155260930
329366751907311616
290549462483484672
376546195952644096
359711518020993024
296964298067025920
338260593201016832
346110509986217984
412611115575947264
325643828868546560
369448053825994753
325662766264373248
343546485775925248
314650814352355328
381820092951961603
412501728743788544
401846249923821568
359960542527496192
356360357213765632
290885967139708929
412599535525847041
347133228206931969
297045076364894209
366439559124353025
381478495307583488
335799082058661888
338409310663086080
326868216553037825
407388838550454272
297595377371213824
331651905375854592
378140442610905088
402921208393789440
291211940083167232
374746570958594048
358464832506302464
297086687971008512
347907454585143298
384441385556127744
367341787372716032
406492675160829952
411759609268146176
323327092764835840
331551204045881344
392631808590090240
299178219519746048
338296379216654336
315505910975971328
302962421318955009
372415095935995905
396663248139063296
346653059973275648
347801510748495872
388401928901652480
411939204617482241
311641488968794114
383444014206185472
374767966203551744
374213336725860352
401430187960578049
397476288778080256
394617333559615488
353327674132930560
385190073484197888
394841032812400640
287479794210308096
341434054257811456
302844452291088384
314097790911410176
357990527834132482
315330475772231680
365397983551963137
384685796407914496
327420800330256384
324547706372620289
407072910927351808
410295511954903041
386620335233445888
394473058095734784
371418709702631424
308031770358591488
411326530829033473
367813755586875392
362722499869413376
290593196512251904
326832956041723904
397219891025301504
380777569253343232
411508873389158400
319553544359391232
291097150828466176
329773016391241729
297234642141073408
350799661684113409
398897545302138880
412400670835097600
392587156578783232
394588250427232256
344594952816308225
361182225535991809
311651043559735296
369277978837929984
375184409835896832
287843307961323520
361122637172322307
371460992297099264
329592225283571715
404416884742696960
298560310565036032
394153997466337282
312834340818149376
353349241290235904
384708613475811328
309099040170196993
405856536859140096
411905952837693440
361365591837245440
331626584186433536
384036065238974464
372909876949037056
323948474393559040
416078811365527552
393840439687512064
292297497597071360
415307437017538560
415862045515710464
324767647298363392
359644694633922560
393948581352058880
312843748553924608
323595704255778816
323536241465372673
334132617895100416
384905854828310529
310906785341009920
342929332047593473
292444453417918465
389676850676396032
291728523385769985
356378744904093698
307646552967618560
393108718004760576
310611640720695296
403662140462354432
351593006345895936
300845572871569408
363891733446131712
312716283768627200
324832319628259329
338078698894917632
323939729500413952
355868801583165443
364395280386756608
412875605042950144
380676025400557568
294742105895628800
410126829992042496
375428359372939264
366707440902881280
326250535416107009
305374636789612545
364834671638495232
369661753392517120
370947101263687680
313457870098292736
304584316875333633
331718292806959104
402522271236907008
357745484271591424
307989923808571393
298852215513284608
326505997541703681
365082995306143744
416676281724321792
312539066090536961
336660768089051136
326927638558015488
314092027878977536
387136021067870208
300563845800415233
288121455395352576
330818576959291394
292465693151068161
314524271860912129
372500663906750464
322753416713605122
306056337052278784
341838242297044992
336852049352327168
367549158023892992
343679852030861313
319581621055545344
345938879074930689
327677194061107201
378681470140690432
333771882518175744
294781976521621504
326786181339688962
288858470122393600
359630429587906560
351291905822306304
362528852905439232
342784430936567808
389430401711632384
287007456570253312
352652848435167234
347546970824523776
301332598611927040
300914468496502784
327119527756312578
317904662919524352
308318748811616256
386539586530598912
412782994189860864
336650005257519105
384557261600731137
330665488847888384
289007128805523456
416704022792249344
414063427275870209
325219390456991744
306236872252870656
363497900090740736
297097182253813760
309376824872415232
409009555319029760
403193731349626881
325576567461908480
342830245528879104
391951945881387008
391257385832308736
313788880451141632
404178061081329665
329805748731252739
338879936809021440
326351328425168896
391537917958422528
410588534399987712
374566467532247040
338860756235862017
355177743878598657
297957513771499520
374559186551455745
326602072680198145
378091285539995648
399654952832102400
404417711003807745
332346930850058241
354869965754605568
408795482098388992
321049035999936513
342091057846169600
318027438372298752
375831788616032257
375401545086816256
323951532083142656
414960786076098560
372770735116132352
286379301014753280
309493229424898048
398997005051396096
364078438363045889
327310003633524736
380086624832348160
322133305665392641
382243650500956160
332308280221245441
375703505824002048
335013186841489408
365236184001159170
352680732172357633
327477532783943680
335174109740806144
409368428303360000
310234652382212098
394968694587420672
316657524281602048
331663569785589760
385980821188120577
375849085972258816
354715048486240256
352083417011204096
369329380079587328
315124145455263745
399038268702212096
300614168975912960
287491177366818816
311336168962793474
305721124031967232
412218080199053312
366861070024974336
321822742649393153
359088005262229504
310988993703604224
346220052456017920
334567089257984002
302890669314297856
389329159631429632
346138725157314560
315092042265006082
353694738739769344
411006589416402945
318815736963399681
407863956808560640
350998774283370497
401230585135235072
355609694439616513
413522664125632512
384138296794038272
370906077392805888
351847999154028547
330419819759423488
375423225553256448
346062850009206784
388325659644149760
389278278642438146
318131667082555393
295372157154897922
366846393937178624
316199099483422721
394600598651162624
385614042041438208
393433982320144385
370620114049433600
403951874841542656
389335283113930752
357576641649709059
356951779298115585
304294746275336192
352647240470380546
331423433139302400
394746170443976704
382933034753720320
312809162461556736
411387079734484992
379820710027599872
334615164110385152
370525033472352256
332087877750099968
408124812951683073
342426468099436544
396693149193498624
400496073644339200
305897414848573441
352120297392058368
406742311914074112
288028756998750208
346176792765288449
328299758726807552
394962403160776704
306923068947853313
362652459077869568
402392881261850626
402205202897727489
313144383610429440
326074373423386625
333677195866288128
364332349405663232
337366451293937665
378006291890704384
373339164147605504
409279324085174272
350708582876065792
387623969357967360
352946567080185858
354721994907983872
383747195129704448
338371322843389952
366192443512733698
377523187539800064
327196358945697792
329959528726687746
317269615623421952
299431333409738752
353355863978811392
300485772937674752
322904390681886722
304162407910100992
372545773331697664
304827691260067840
362398917586984963
378968666605240320
414427861907304448
384527474110914560
372132618017337344
396370779501514752
377102192877924352
352307397127176192
373538435526451200
332406402138116096
416849871258136576
410958115090087936
397587479915544576
338254423375634432
391932660525707264
331666669531439104
324852376454443008
288029931445821440
296753685290184706
292071399026216961
396313594133872640
392098293469437952
294843179847536640
385786419798487040
383931169982533635
368412479505723392
401207046600523776
364477639643648000
291153564036919296
329345050607775744
387432646105911297
312314456698916866
323688155318460416
351596588310867970
412130222343876608
333848592567631872
385165150942003200
334909964487364608
334295184923824128
372937018143412224
359795319984230401
408802125930450944
328257828324245506
415923810991214592
365677407870529537
380426556088532993
346828461672910848
410204281623425025
389475142013034496
336422703802249216
388147095301292032
309505179001163776
358460277433438209
315573150064709632
339891355209838594
353166432579756033
339425833892581378
317046722163511296
316658702088273920
417150678444679168
330685646744190977
416785635681120256
318171248557424640
408785038063321088
370404413581832192
330584782058708992
364062244528586753
326031072146104321
317728258944823296
339336574779142145
302916954988105729
340176706633596928
354521406765142017
342037257735266304
355141622557704192
301545715287597057
341595508999086080
407346764858261504
379981515343814659
367829375267667968
320732877891440640
374414092783878144
399341835417423872
387113929349951489
322843384471502848
409549240571277312
310520129391841280
307456471191404544
289613490908434432
337915599214759936
344094220010782720
409949192467935233
331815235725959169
386957712292327424
380172620387590145
388534351241416704
322991498117382144
382551537513295872
335333925582934016
395812350046908416
326319393049047040
402345460796366848
306769070957678593
341424524669091840
322449250048933888
296106453872308226
313383232458592257
295049678028943360
394249673642213376
413711219262906368
307237242764673026
359488246348120064
404742890595024896
286992940147036161
382098808559005696
373132195981840384
408787361896464384
306036716387586048
414893907835904000
302368750831812609
290966752035233793
319458560406859776
393819346595635200
366036734024232961
350301542408138752
292149891461943296
314227243771650050
344516749984661504
364948010154733569
395461244217737216
360251413042954241
405904918550024193
391364252420018177
411167373857521664
337924629446406144
339951195462455297
318497468683788288
398627457471102976
349359904366137344
377245033898213376
362674630076547072
361723227850031106
392781377504313344
327679081657278464
330987917818347520
315449824751280128
384854915069140992
358023100849328128
370085026022846464
410030688084451328
326855211127816192
300090904314785792
350462645574451200
296409656090308608
335356532701151232
400700471247380480
333270063664734208
354592881736024066
370336969319931905
382366887641763840
408808954320678912
418224084640890880
365988885353869314
411630391255371776
293189642688278530
292606999634530304
295629162989879297
360318177781092355
385017125435637760
357223138095931393
322520745823576064
413168148792508416
366334340742918146
405773452402896896
409409838645800960
329066674479308800
325916555143675905
418133907184558080
369168654417399809
308884040398819328
413518566307024896
308716993840824321
293659774107668481
396516338442588161
323070296221437952
342962900211757056
302659697356443648
316092711033778177
412923360973422592
401533179036966913
296518867608539136
404161183130714112
395588181103366144
373184939484643329
306040323262521344
349061312048939008
397365760315498496
317813088550264833
346751311498338304
301019225567404032
386668317156450304
333292545033531392
308758248889131008
351175765460647936
303060878763360256
330251153889710082
381557135068635136
378891306874855424
359503405061910531
355762526291623936
347204938016907265
330549356803547137
369819039758970880
311683469690404864
321093818655051776
302217848472891392
403210917220851712
330554830634504192
379571216136159232
384122274808594433
379862409944387585
374297256377057280
418244062286979072
357046327475052544
347402883953745922
337222511479648257
343835410188873728
383926287766921216
372434704160800768
331044796749717504
372928935782522880
392622463953014784
400914573856763904
326035048421806080
287031817154985984
358066704980516864
396085638098722816
367343360182202368
334063403515670528
408399971890003968
388681256960921600
290884813790011393
286272048370708480
331492815269949440
411536036117086208
392152223909560320
333026558900064256
415690175117656064
338966188140920832
335196448541007872
413387003581829120
295012139087835136
394318640381575168
393391397048700929
303192940119994368
308488579129159682
355368802873126912
329793874656641025
331500998386409472
331741696947806208
344898121379233792
396862771209732096
321826802756636672
314457100195610625
362146152184938496
377142290566742016
286312720511426560
358454535469019136
402094011944402944
337101295984996352
336262484560314369
362736600507105281
352736453396135937
399689673498722304
306184040967462912
343325442041860097
337257059726786560
356891997824487424
397671588201766912
360346565317111808
365737315148115969
381121959439790080
400787335136043008
397135069405405184
364581121738031104
337453508540379136
388101360698556416
369981749213663232
375400345754546176
317495319678042112
360295469987008512
329694679413166081
383431342861860864
297152156568530945
294714511309545472
394702125701144576
388076492854276096
318153200547028995
336039038270193664
360914717021184000
293102086588071936
400490244190896128
400186480204603392
289261895138041858
369020347976151040
300611606377807872
311898281196277760
396191506010492928
402778061084426240
393220953582231552
373815611778138112
354335934390607873
308994224685211648
368577156751687680
409921338069880833
355922757004959745
289419210768130048
329975961783263232
380502670412247040
410045141286522881
412830318295396353
343909125199126528
388842326728003584
391774904380444673
394251405894377473
400858596743069697
374222715043192832
286371105164365825
314609341040832512
329897944109174785
289998427725651968
399074587117244416
417402026113638400
410430253660516352
330842429706076160
310275844604047360
417322846285594627
351313531720830976
408051832016355328
385847974963978240
408027664490848256
362327027380011010
318232301005856769
371296344993849344
322895393748824064
292816521451954178
301391889326809088
382364207338905600
393108575373246465
290212655686365184
374339719347572736
410319763630325760
358102205556985858
356020639640985601
296351514560180225
383778534872735745
287322234949869569
350363655734439936
410105455512264704
391769392628785152
292844048803328000
407261645950312448
374065609274712064
291203115389161472
404911254994558977
296828847343673346
404534925073735680
312728820400664576
315589616721858562
307879018051563520
412827697443004417
287702431792521217
338430668071657473
295443720256495616
323867805562859520
309502477949079552
410377443652800513
394358553718562816
302341345228513280
384116154756628480
368521615874613248
381759317319634944
394282317935419393
300108159761129472
326197401272594432
418168321243361281
355945322352095232
343185444328050688
399276350005321729
395597319996833793
356268535388962816
321281438018310144
410668037583679488
412339228614590464
338402574543761408
395809447123357696
348285873189703681
340853121649631233
416733634641420288
355418605912993793
374048618035957761
378714403551465472
299947563879116800
392639786584133632
346191900711202817
306143985456529408
339109088254361600
344827237595504642
355889047413071872
295342268548804608
368255239817662464
406832082212511744
418171173504311297
347947141278339072
416688281565536257
393155035770933248
332092067197116416
393093173758939136
348374310127280128
350000693458898944
374400142587092992
368746183008591872
293644536020865024
341610667813527552
365334867409514496
395606191105404928
295409780057579520
405533395738173440
330313423206359040
364548837899513856
342224718096646145
403223395308802048
372469491466522624
296101311663968256
392822196647002112
298507554605117441
379929308594061313
389827044340957185
378523516884090880
363930371278127104
391213421238042624
394371979748585472
352626260599521280
416125594741403648
389329272995061760
323101254597361665
314671563318374400
343672340346974208
308054528576593922
392061588980912128
290942334462480384
334844504391696385
370622353753268225
355585031869186049
372743992443535361
417904189306462208
354591833176809473
315560667614695424
396447958561861632
357738362213371904
373528427569364992
305640086085705729
356138243739222016
376928921901879296
300324434781290496
363356934239715328
394970225692913664
298344278915153921
299423515369697280
289939501579644928
320423367624753152
329252104885661696
344243591629119488
310811872515477504
317464621298626560
297775707289952257
330085658792169473
323623944525602816
379731761229737984
293565435532681216
379518871536807936
405205413861158913
391081506405228544
309481313306558464
386954424435757056
385615820685967360
302571252055412736
348444501708259329
384824665706725376
410831799984476160
406949707186192384
383083689938149376
389697595201036288
288469767101235200
366768593888755713
414444148502982656
379675553462509568
406033054990602240
394254048247152640
361605984487096320
356714193224867840
328028844592345088
391772400268087297
287317063545020417
382420276623212544
355975689104670720
404842732171972609
288482295474708480
299273002305077251
308548991157678081
330775639483351040
393288477594230784
299684476194287616
292490649335377920
361995069059903489
304827406055780353
386958278686945280
391674282985525248
388144193136492545
370329570576048128
380951095947718656
381846751822360576
334536466552193024
335159123404550144
348321176700977152
325251850406330368
376570833206251520
296071817343422464
352882075424141312
390015955914330112
361070686724304896
319174500711292928
389896384599433216
397257382666842112
418216132172984320
382514605995868160
361364602409328640
350082746720329728
366421901016432641
350350926168600576
345158789047128065
339616586623221761
320592909613285378
376066967163387904
291709837660782592
328684946883477504
311632047695331328
302487781198942209
302668262272032768
397395174814265344
361391760489975808
407273365091536896
387596094156189696
346453448889360384
399108678055260161
320094890828652544
416916489531179009
401610228531097601
343552307461500929
411547738216890368
338492991255764992
353285084964589568
287055196310343680
305291954642644993
358175123896942592
413861697842348032
412742007467958272
340447771729485827
324637220986290178
397427119179182080
364769479500111873
347515211588186112
303396137480622080
308619333549051905
367896169369726978
286341602622963714
383880699985395712
382213770132865024
401135928166854656
368617598381862912
328691590489071618
357369770842144769
397777108438892544
325544507955376128
395687296470503425
383518051980673024
345714173315014658
292646346106744833
355973818541547522
317155145093873664
327302684619182080
322856009439801344
350652437872377857
374696805537431553
294591634954387456
343754435161374720
339345072451633153
321470722595749889
309365412196392960
415051496640634880
310202205342932992
307229160932253698
304309421973065728
398221973186424832
309059219582246914
375970649409589248
391416970693730304
369177600804941824
390445683225808896
302703846730379265
323616797372841985
336981531715309568
412079462960730112
312302330987020288
315616925956833281
348703403381256192
366544718785560578
344026515572420609
404107080673394688
368645389714337793
353762631825362944
410609686480969728
410993137918951424
413855565882736641
407721908122042369
319313777080291329
358462265541922816
353352185045729280
405723540399194112
322525128942571521
307327546750562304
373265071528763392
361315361104203777
370389955849490432
296064473108717568
410859008304898048
350469230724005889
359647760452034560
330769721416892416
387012309434249216
304453383098605569
384683560428658688
332513725435244544
353616279912976384
290879138858926080
381263936609206272
356109575470071810
403188461248999424
312765902217170944
372921692344963072
331106331098501121
340665728724238336
387583959775059968
346599612133560320
330880102864932865
386778821417893888
359368025343926274
293391875136700416
299746065391960065
323607221789413376
349950931183468544
340034842672652288
383071874412187648
393107799581810688
319013729201184768
387372457822543872
386528337352744960
327457286777888768
392088931640291328
338456798535221248
378588658418585600
352436334088036353
333341164470145025
339477499119546368
302741008393830400
367892512192491522
299098842635309056
318802239697334272
399611298532831232
296426458442760192
390401462783594496
303261361893421057
352908424025092098
304972197573849088
400151688419373056
348565440269783042
304899845896933376
308655282932813825
291436025404878848
315200196764135424
316274181459279873
321164669140221952
388091768484290560
411376946509910016
413831863841849344
357930121669259264
360032990505598977
358153099224956929
331210488262307840
404047643208212480
339112317864275969
358408641142984704
288231891818135553
351258619142094848
404147002008932353
377646193746382848
404478054049009665
395355845770633216
390253646929489921
385305056137838593
291751747058278401
307349734526447618
386814305225551872
382244510379413504
353385945686478848
301544268407902210
339742317323898880
380515630610644992
289081548366544896
353378383188590594
347346722202210307
392731049970520065
392680081111666688
334165803316424705
344670764882096128
402889977517723648
353077479679868928
376195057247735808
405543063529226241
398884631266988032
333118383035908096
365810317105696769
400555763615010816
409199590651355136
403004595166670848
410703391657308160
307534271378231298
417459722464555008
368146791491174400
340345003010306048
356721520313249793
308466052906491904
315709976448495616
351207231057965060
409406319620534272
377256668977184768
299518277011509249
374737892574515200
313119938808266752
325812712686907392
286120625691574272
408083968030826496
295254909522165761
382497711779360768
305131035883098112
362684444869533697
335616621450256386
413516427241328641
411682132004589568
339992622808567808
399358029449023488
345670955386957824
405393704397332480
391799457706418176
334493667874177025
378974169347919872
317380580402679809
303107825293463554
406411917926752256
331505859412770817
335413629887328256
386551691471896576
403946946462642178
295194956212092928
293053045296738304
357603754473820161
302742585410191361
315841925234192384
402960219787239424
350274820568662016
294913417674891264
312328222400471041
302119256395501568
312450666893307905
320654310230872065
417612068552855552
310725457203044352
400346937653997568
360540115161976834
311120602687741952
385867684057186304
401226948040728576
410803559765012480
316339977682292738
365338390712946689
353753861510537216
304413163980480513
366997544066228224
301317184616013824
343017722470342656
343456018820386817
326161489868238849
364317245226614784
320664561034334209
349706689538310145
290006019185209345
308778058553380864
334861361551126528
385259216564678656
313479260989960192
375821940386037760
299301393666301952
412627998005669889
342464195335430144
390628198238932992
362586591740428292
373648842152890370
292792618264436736
415377577692241920
391239170024165376
347196746792833024
308850037289521152
413973430162030592
301537981146218496
414596934196682752
337447733084426241
417921054644772865
390788207064784896
321441895387648000
345679671200985089
392785182131884032
334349626901680129
286376318717800448
402638105444093952
388556665152233472
381934769036353536
352189230841204736
295010988774809603
312987017589956608
332687168348778496
326023275018850304
286552953567985665
296966047184089088
326576919200014336
322221692153917440
338193736112693248
409696083166523392
304359523064352768
395498016070565888
367674962150457344
368734271361392641
392242644589740032
386630091293622272
292466074979532801
336863764055990274
356262650784645121
313084442765828096
408803522759909376
297144900728782848
286492555628122113
320015303721488384
391781295900344320
305352377567956993
334968589260054528
387232624088866818
405544481187184640
333093516941070337
295324039990362112
342158292975501312
331504492031905793
358915229033304065
362457365276131328
318845621274570752
322188871716700160
385415492329930752
406293617532493824
381532833459625984
390431325939052544
300215273858928641
306784338190692352
345300409553932288
406257911573135360
362825063176736770
357294906546458624
411729674922774528
365984158163546114
417843938125307904
314339907004923904
346830889457700865
330967525171023872
289405243853246465
395642409016918016
414875729885528064
303867405296361472
344485645097529344
327126955801575425
352813985223020544
343569365712646146
412882512973934593
388110915172065280
300684788434604032
328846729472516097
322931796301991936
290311368672960514
356183970150494208
323118329294356480
396166793254821889
335550061884887040
315869087232311297
338320915681124354
305625833756827648
321955106507603968
407361185508388864
307003029201240064
381560259963551745
312660914686025728
408476484521586688
400532334102847488
363826406943621120
320980064944676865
392172074975784960
301907327282466816
364991894813556736
410677588227809280
334308816395071489
343333549518249985
343962237842624512
392450824552857600
303129400898117633
358317280985231360
405393280793575424
360665894105530368
398626811602825217
333213457413459968
381304092833763328
346706243743776768
403692075235160065
389863492700090368
380685890055831552
323271534884052992
382664599197454336
301594381977280513
356966387811491840
370451321994096641
372876128375279616
337720991105024001
299903284649525248
372715835762438144
366828014220218368
313889392706084864
378771609370099712
353932278797320193
349118673195253761
361579346403659776
391056000716795904
381425861812957184
334764326080618498
367004527691440130
346143741419077633
369682540208328704
348847104514461696
339203024025165825
306145499449274368
297537206535475200
375716977681387520
346115148769017856
350139893911011329
339896517731184640
362729952354914304
316276018795130880
313716981750718464
347361796627251200
373822402280828928
344621968374525952
298517872492281856
406588598754897920
339754637936717825
323971417098043393
360581210717691905
346792423973851136
396279993627856896
398311177496690688
404131537714954240
402120398512214016
356945181435641856
300151029889134592
351074984795455488
380176626123685889
322920115094056960
326735392533536769
409844523893006336
395927324035514369
298465074715164673
319459285870469120
315230513050836992
381158751690313730
289587188541292544
314624670995451904
317958933006409729
334599075129339905
379254629860909056
307241504794083328
312468023053283328
288797401173618688
360419528963915779
308306899584049152
322018851208429568
402854309416931330
315498323689742336
303802548916219904
360142205945520130
343700358033465346
352266729101066242
384693350365790208
291423236699332608
373606022197559297
340548359490248704
388009853056086016
368902530027122689
345277521090199552
390773342329774080
320227262844772353
399413276947128320
315476001595478017
310826816703193088
341375409188909057
379688363064041472
319412909254000641
297916338020700160
291902184386338817
377372855409082368
417875412153147392
378708820929036289
345765729179668482
377258485286580225
306008702295617536
366754664479330304
351067963467628544
392433061675405312
340991018088402944
343482493242048512
364940422587494402
402644996722933760
411457182560190465
333780569034993665
406623696929845248
417842033764495360
391855296714268672
286490361935839233
358624656456024064
411448446634053632
376641826192519168
387098104542928896
350428876205338626
378617926267719680
317255103583248384
322768822270574592
379857309591027712
340945346261811200
325445341942018048
358473183332024320
342546828241272832
412737460905328640
383781428879949824
325437691535699968
342612913762213889
393648990949896192
289734341540605952
414614932131282944
298099373311680512
404153885285048320
310683228988116992
340044686708310016
392920154843013121
373045571193298944
406606411989147648
342031024886255616
375835022424420352
386625750356348929
397594597615865856
297689506159673344
311054752039460864
388865810711597056
310667659886870528
365691030940553217
293450100523560962
370880718982762496
338365848886591488
351854198377291776
371469150394134529
413856715172745216
310512642370453504
350449521735643136
345774806341394433
313909089321246720
354347300639895552
319697702571102208
364993547750998016
383316079231397888
298488034310107137
302984311404105731
379431893910818816
314688938650505216
358017107226669056
352010712966631426
387336999142969344
367299253108215808
382756521492643840
342828928429342722
348370904331460609
410986083443150848
392483997583806464
324954767258439680
357217433871843328
297921505499680768
386322061482016768
386420598844293120
305901923758915584
333788626238443522
385716467062145024
310145527532617729
296742968960892928
369976766640553984
319589522927144960
286411668295147521
329253627518672897
341279426610339841
413035638095872000
364727792367177729
403727714563006464
339564182875803650
333582499378774017
288502944180076544
368178416798818304
335653292501786624
410803895472893953
289894643502567424
388938867379695616
331813410910134272
316601366091030528
363848410371076097
328950299593170945
286994060080713728
382852163913154560
361592650429767680
385606051795861504
353295281497980928
358370527540674560
352963528690380800
410859943470698496
330684321243475969
397277478722359297
344617828286074880
340299133946560513
291780608160571392
376545688516968448
345754505842917378
319454521099157504
365528472426262531
405891773899104256
360902629083185152
413549834818174977
340453442449440768
370247567776301056
310305049769299969
365917426975637504
407641511632060416
361412782496825344
327965590130159616
289344191467769856
325968984040173570
354799937751482369
299315192607682561
292646493008035840
308175551204569088
414579129401745408
290487978097254400
335567929720590336
296740708101001218
391243867648843776
320629651796008961
368718266035732480
299022900210589696
304528922631086080
305298317317914624
369575849789362176
321891705764855809
380609357232103424
339165254212808704
334524093246357504
324250866989273088
384340710897766401
376191504764526592
418178676921237504
410498298181455872
375433027775508480
390437579952496640
340371318157504512
345705424042983424
410010479747035136
350951009721401345
362857896171683841
373941361356972033
313495707011133440
379475766242603008
352590864893222912
387723311657922560
409985292817297408
336722231717679105
362003004515299328
302794695367589889
314692178293178369
349134787870601216
317143426023948288
350086508931325952
409608304915001344
388054367758462976
362555298063450112
355366030282985472
418227406651269120
408095041555800064
348608243142098944
409146520257454080
306241985314955265
345029897795817472
370818945252478976
293400339191840768
405797355972083712
386730427483836417
392654575775129600
286857262818013184
302379618604830720
314645089018327040
316923602425491456
404644761052532736
360690137358798848
389228282115534848
405548654699638785
374060060046942208
391163907655479298
307049267476967426
339782420582776832
303251853456596992
322517730429370368
304788776310427649
384031388724252672
405107996357058562
388219883810336768
414910546514030592
291234077758066688
320264250612396032
358020118745329665
404544580382515201
333797371337121792
401888378095796224
410234832606613505
309113523173220352
329037377236520960
385461343920222209
410885420004556800
388239273809690624
369677829979398145
377928562881617920
310659229373583360
385934965143130112
376538172097708032
328349826314022912
408006692736356352
314944323068256256
340996986268422144
365042138716708864
326488310237253632
413162515838017536
413807129414602752
355933750405767168
408226352958300160
317069803464560640
309272097383936001
334740731350618112
406857978147393536
345547856909836288
384752272099377152
345541296821256193
339177652646711296
393210648039272448
397146364804493313
346755593614290944
398670167992840192
364626768214241280
388315115163893763
289583564700401664
313910645445763072
384148975835963392
413130840499970048
294816034312052737
299778927742820352
334510809763962880
314878556356358144
339206903135600640
397821672981401600
316871471639175168
337990475699073024
312936782490660864
365911588663857152
370996628339298304
383750869478420480
334673460070584320
312058998457241601
361968787429396484
412397655210221568
336145711810883584
364460112036904961
307914413623619584
402038743676485632
380810343540203520
386607815357644800
404414116254994434
354939347931373568
335972914383958016
368854362610614272
381272182539976704
348650148429172738
305168323031736320
397520895125647361
351393583959523329
340235162610708481
380043154977591297
361346218774904833
360039244108021760
339708042356609024
326908751409995776
333336413204520961
313782983196815361
414541120916295680
357491032574791682
330287016006803456
394175648333180928
382344330569986048
373534798976794624
299322147065716736
319849343337254914
369606262977085440
388654727485210624
325225581249712128
357251709225009152
309194250216669184
319690232511483905
417544020156751872
340012709473030144
354240329593008128
358505219560194048
410442493151678464
416684640435732480
415288977709862912
330269888977440768
303323634674573312
346537297237397504
343639251344302080
375282569421389824
400206152069550080
400552538220425216
411027770462830592
383531112708210688
348256978537160704
366641233726160897
300579905714913281
413203477444034560
295037133066993664
407012827560284160
291608545131122688
380780744366256128
326661509910519809
395515107637460992
391988624839163904
380884461132333056
303634025988386817
300811561193316354
366382243964403712
298523673298612224
298971142310490112
389032794019475456
369036269768024064
331015192760709120
313394749904138240
332793573810524163
328608744592252928
375156153287974912
314916867246538753
387095352584994816
321336664670744576
312234106635292673
350150211957571584
372566992580259842
337007343617327107
389838528131387393
349974462382346241
327631664882790400
352497428278161408
354793117465067521
393946932357640192
316405903614160896
385191126292242432
292295928759582720
407959603570155520
375399778668253185
316726696676057088
413237141456420864
338652316037177344
390597080860737536
377592381107085312
290188617953992704
349306896898985984
355714832483352576
317733749007732739
341471186208841728
333788131490934784
401806043501846528
286468077636435969
316617703420985344
366704815360839681
392098327157673984
326456710237667328
373348823407808512
407358526374162432
326177210253848577
316697609324613632
331186912188563456
368069151119515648
333731273275232256
322755727703830528
410255196128681984
374102208083931136
309048691984039936
359116203593187328
348948103388360704
308961722985771008
308306543357612032
328878647266140160
386646868371177473
401485821129138176
407598612378816512
370010010668904448
292740515462524928
382016902186696704
387677753010438144
374961315288059904
371166456135688192
388423902830940160
296908064324468736
350891681048043521
286592170234871808
332327351063027713
309232742338551808
369648470094671872
298564555397820417
390978217177538561
346021464878751745
334618992566206466
363943746683301888
290567501996240896
405450025607516160
359021336896602112
290091339394207744
362394408609529856
296816255841730561
380239654240272384
408080416352915456
366632883001114625
393883418737795072
335906057555677184
317699628655075328
379108756472090624
318929884963540992
341723964097310723
384313765929287680
400463992214552576
314194587117817856
391780893661990914
342436933043122176
412152057643008000
374055647861432320
331857690345209857
348728980410605568
397832850659348480
379396493871816704
411250961953210368
396798065434042368
373961930148282368
298853127342395392
306203615897468928
327131510916395008
311966652466098176
323464665856348160
353027546343948288
404605057985175552
379109112853721088
320727286833876992
406866974640451584
402238878960332800
349108594316283904
407268280848908290
369909829734658048
299250311007191040
322955414243262464
318166106223280128
352922185431654400
339115777322012673
304132812641009664
328291030468268032
313260387472662528
366422714405232641
394607112023584768
365496058815582208
324300666019397632
297334151965732864
293675741638443009
304417777509347330
323467790533152768
386467721342230528
335160914582056960
291792419391954944
316897941086408704
396744735043645440
370747176323788800
313843427194306560
290708363954761729
333523735237758976
328273309550669826
370335438298705920
300968738675621890
355524352281808896
294505743980326912
371528508331134976
401478493558816769
397960886146437120
360226075248304130
291563867656556545
386725259925549056
383427974952800256
373510090198118401
348616111681572864
296402856993517568
317768696032550913
318527235852214274
351874620338601985
331600155788865536
382297777604423680
417256861390626816
324343078804656128
291133561623425026
304359309016449024
328984226902990848
408230513619382273
414630925004075008
398417767554379776
347085354303619072
319626361209769985
330116244705509377
326840342143971328
377198246474838016
321903877605699585
309059408367845376
342418477597990912
334628569219219456
371254238564720642
332884736819212288
371491866706853890
412494577426132992
386908324853059585
335071089057214465
310467272655380482
344139966986723328
339099118372798465
338719160588722178
377217351751454720
291393381710585856
328384353795178497
329416760619044865
351781565593948161
309365466843971584
306123613722009600
409795097924890626
313404191391481856
337504880371564546
416448212136763392
370800376976404481
367296308429586432
372008181083668480
325817439722020864
377681606636732416
318468171759751168
362856700811808768
410380669068775424
319077067276836866
410001672149426177
307599155168149504
374237508554338304
381154666484359168
392384667758120960
328598951114727424
312892574539055104
322881326262910976
345138631264067584
292254128183336961
339625943968661504
381823632676503552
372975232685846528
311358776202633216
312364905590321153
349304417805271040
290337708931440640
388494732084535297
300500679447961600
378918616063692801
318653123675684864
405847704204771328
305861570347532288
417747900437782528
314289227452014592
330141720778010624
389821340062351362
386836191053905920
315475275834064896
318417567498788865
313221316058705920
405035066239094784
397816027427246080
365678569701122050
355232689219047424
375859349366652928
351282296663457792
304951276402266112
405639599843602432
329744163698532353
312655029955854336
313773780893827072
313838289234825216
391725319058911232
406689647889104896
369542723398676480
290581058146152448
356771361261232129
363074137469632512
403379146807463936
321469615635062784
346812212888870912
382421882861260800
309048389927047170
369567033479806976
361999103854514178
321655016421220352
365436692355756034
354608379727056896
289999887075008512
325029061229420544
331494392349200385
417304885831696384
359990594208141312
287644078324191232
386986262730522624
406715858476478464
378981035519639552
374323030161649664
398831887294017536
319531343946059776
405194789056167936
412442114983993344
403008919653478400
290190975282839553
349412727502020608
336240075409063936
314515094736355328
365521891328393217
365786447346806785
413178156502089728
415684903188312064
310764028051996674
303368874445897728
288311193154760704
380454653952937984
313727102136504320
297699631016587265
306868852422238209
339979993507569664
344858367715577856
417169669544361984
413155314239041536
359904091125714944
398216520506945536
363913752833708032
362385432970936320
375252752039157760
393128318041456640
313024036399611904
371306541107785728
294558965436657665
323919806568996865
363329193242664962
302320185354903552
377777702230835200
334074803688448000
331236673398657025
321969467728990208
331484095307739136
382008534822436864
300012651138916352
363760791314366464
306090680109912064
359631277013479425
311289549240274944
355099868282363905
302439986492473344
296234535396446208
376080065895088128
371570614890672128
343483998900719616
335422647326351361
413854748266078208
406708807801114624
290214757007519745
308042029059944449
376523760670494720
406713123689603073
392791183983779840
303977996493152256
343537295959420928
350064086169563137
333791507784028160
320299258089717761
394903695575752704
332231780360937473
377971852398059520
363263514338533378
416632002138619904
350509961782116352
305453959559122944
321361830415044610
338174446470832128
295416025313312769
331204029147410432
403006482897444864
321751547828645888
352576021217804289
392659407349493760
389223760873545728
354879864043614209
360661708240461824
382048959637643264
300119710811451392
341691718393012224
358469479816105984
401048761990135808
389675176897822720
374672831046381568
370196380272177152
327045242433974273
343078686637031424
319845136567791617
365220627185025025
318177334547062785
349587940411846656
335945396025180160
409337427711758336
335590495139004416
410069808445939712
319214518888701952
386539112699658241
360212900960415744
313456632644374528
381098035033694208
414228254673739777
304833248624779264
353046676702900225
335971006546063360
356566473671589888
293242511898603520
300299956823150592
392974194134511616
334181011850153984
371336061080711169
406860268103139329
294488987635154944
313095008276332546
388302222079320064
373701815667130368
368303163989688321
347017968733003776
286235880807600128
354667904727400449
335701744963178497
344676699742560256
345580245098848256
377017577030967296
368638389639069696
340700876618469376
408189317186461696
387993999136788480
395321100072390656
311233093811974144
397552721429274624
395099779509661696
348439556720304129
387764151285583872
345408878369992704
309348437789392896
396341721363394560
372200070441369601
391292739641307136
315322292815163392
345966091463430144
321067960745730048
336939475399737345
314663225234968576
362119749230010368
393537946403733504
390610645110255616
378359246276292608
319201491221106691
403624454640893952
321042002219241472
320250163656544256
310573799592570882
392824847539372032
418159240511905792
401776176114315264
367219443895517184
393203031262515200
354055435998863361
359661949685997569
300497831410675712
372903740464193536
385909748320579584
335603396922974208
406571221891813376
380086851366682624
386545324501651456
414607235650560000
321337960656166914
317991950357778432
317986468620537856
364893970632949760
400956449159127041
290978040618553345
296569664438431744
387062506889674752
317075545043120128
393068611910520832
359586737644769281
368080874039808000
394501805347840001
405537254493659137
355391988868202496
286915135845572608
334111428397121536
314175112708505600
328640004781928448
383020199915819008
301298679225135104
362165521233354752
392500715819503616
341375027503054848
352348190823026688
287130987400413184
287757071011676161
370540304849334272
398650760939835392
322889563800469504
379420548318511107
323240265764720640
415437225250553856
398558561972002816
336997532892794881
390890136805711873
378823803645997056
287455269934493697
383830137591955456
365359185493364737
332991112925036544
389632294614343680
399705217182093312
393526567110209537
348965220326207489
322565968129822720
405185142823460864
296181280670879744
383918918055653376
389452904131612672
328718408860459010
328210898281967617
382681443111284737
409763221340303360
413053803709992960
351501058901671939
330851078226714624
295292658266558464
286110663905009664
320552308888977409
380045608720945152
352137066450124800
384896006711545857
354763065629224960
411248432687640576
361850512401903616
319413223910682626
367210212144721920
375094303905034240
377417512582774784
293583076641087488
345389412680601600
353243787872583681
320183524739121152
385976186276700160
399459413771046912
297955420704739329
382726125450846209
290171140557639680
408867636286877696
333405397077618688
356162667188191235
413918371282157568
317874489012678656
377596860183359488
417078682923302912
347136675652194304
342768916268982272
396467432954810368
292943802094718976
388090954638688256
287592561990856705
347724603969380353
326440687967023104
351209747401285633
408282036537786368
318043334935457792
339927266903617537
318831826355515392
344925904247603200
312400368711643137
349367814823485442
327843452098342912
361291780840374272
338493968323055616
403590895515480066
413824125371973632
313103237572067328
339127182347620352
416405425849139200
375839031739035648
413835823419633665
386192566762602496
379415179349356544
413060821011288064
371453551585034240
409603987755646976
301533803455848448
335256378354589696
323756236963201024
326150127544832000
367070898454822912
305129353971384320
379751512345305088
412409638202515456
343753688709476353
315963731735613440
300130842569740288
287924721679470593
307319967672573954
377316928890494976
303743568424599552
324456491983716352
319526797370851329
308472759418245121
372961424823574528
412994785579130880
395188107210805248
320573490086440960
316296965006704640
330961569192226816
411146901291950080
299014545333161984
377536185913982976
335814286318383104
302693775942250496
347757411874009090
361678000724525057
290627950498414593
358106404076269568
389170132439674881
321285284601950210
416196276951478272
337278752574824448
328806132867035136
365022639548407808
406312621986422785
312956889845604352
394489679896002560
380269333080846336
301155741572677632
385432294074634240
332260997941317633
388301328650207232
402821421921222658
304927775683383296
401580331351805953
295343556254658561
335719679563800578
338040446926348289
406382104931749888
352470198957252609
364821753102483458
334559505998307328
289970073928597504
410597896401461249
309591439229214720
393425396441427968
353750552099831808
380865431629598720
300338221424967682
306709457314926594
341174523053346816
403069019822899201
321476343294476291
360898450881134592
394292266954526720
335746577618575360
289762598608596992
379894311803826176
310805094474076162
329723750012555265
417191237418876929
326130657522765824
389566477046923264
387937514608418816
302472337926795264
367917090621390849
385093658548383744
393354068229632000
374222169808855040
341878708900098048
310532447974604800
305637712239661057
391444497873518592
341056977650212865
351119117157281792
323202391740661761
358109017161203712
286626706159198208
313460378371768321
337360462066888704
363635167757213698
381443809210810368
358819964221796353
341895204871233536
401554238704058368
378205123010236418
368799757042348033
406675156870774785
360081870588887041
410433085264908289
406943805947269121
345278984734531585
297644870502326272
360994693938548737
295472417952890880
326525035563073536
416730920842846208
377812141631610881
314391731909050370
335169600763355136
313504506346344448
356454707432140801
413290530357792768
343265429826961408
336897058545995776
303586764470239232
341590094559457280
375845067799265280
405645069232783361
368899224944906241
381061141905952768
338709391912099840
399343978731958272
392157806108741632
302873808312889346
385947132676435968
414936895496282112
363267980798349312
326549890790465536
380272704580222976
365719481034604545
407566475612782592
328893173072031744
408235248904720384
302961481836789760
377365703931604992
415820526221660160
334812187560386561
370371895247384576
359164735540826113
366772008010264576
318306087000502273
339833116535443457
417399937408978945
411077196149563392
380815753751957505
305008939760762881
325132136426393600
361994616100237312
393633211705589760
395030850359656449
413319117933129728
409881060139229184
308725575139340288
354109055884726273
296389259139633152
295553434877313024
294579119004463104
336778791718375424
323568168570351616
399580118135611393
338643604664881152
326569595945238528
352744200141418496
334113537997807616
401854215431004160
302804145054810112
416819751865028608
409481225045168128
319198584337739776
395903668131598336
308149043287175168
354049836913393664
314185363621040128
370760166079483904
338922366287630337
324663808675155969
316150961615802369
361687534234910722
386472771225927680
401620092494315520
349737391419949060
403014921702477826
396619388209479681
289213073271709696
345385709093412864
350714316594483200
393303791136538624
414773791336566784
398276046031552512
370528496042246144
402291752528117760
295286966621192193
367802309512015872
400025187736772608
402558207928700928
290272462283882496
296434318597832704
308672789873827842
333495398343798784
319957745023467520
325078969454034944
315725113746141184
413091170932105216
405686441759371264
349635046644256768
368898318874603521
330845927784972288
338205547394375680
320323505310818307
377045850390028288
400153286549839872
376570640435646464
376391769405292544
317572016800661504
287522370355359744
299206396900155392
321025925410074624
303012782364835840
409466390526324736
363880693887016961
416541984346873856
324496469023399936
323631179595124737
317307121345646592
352442143329095681
346233017188098048
368237208186007552
308715899014221824
288900912297160704
292491790085398529
307733467377041408
321426095469645824
313371685728419842
406079376674279424
391325077629071360
361278886618738689
333295111775608834
299216438059745280
350817802585776128
363834753629560832
328655812123836416
335847039705427969
405395428327579648
386212358869487616
339941410159611904
400877097138151424
413426157262888960
315730360996614144
357104510759469056
302829990448345088
323747869406400512
402601761837703168
302733391688769536
390242032897495040
353767019004428288
325163325291905024
376118016263467009
336813021273935872
382645192282480640
376818565514805248
329948841761722370
398274762482278400
361599743299821571
403616057849806848
391924359784587265
374271499135246338
295071773475614721
297042773524230145
384177937752129537
341188557341327360
295876392267157504
319150119012417536
386531009031712768
302955953618292736
307233585935560706
403275379651407872
323711849268903937
383702676938055680
353310058077093888
314532568156487682
337310159657377795
317062132019634176
374034198039756801
400992852064604160
350686025925918721
379358070075174912
359663434410897408
320857863977312257
338101846960926721
307266255079997441
360335554941952001
309518554640814082
356852562944729088
327003345485168640
318209651688763392
365622101660549120
296473057063751680
393438113562763264
368269488015155200
341847566553587713
333663858487087104
389376701815590912
310195531949432833
411367496571047936
360170450405433345
401909370490859520
324632531859292160
318485058061205504
407949238707175424
405587531934076928
399431899749158912
315271143349186560
379915681870790656
394285434416533505
402323461336752128
332563100152774656
351047528667557888
383984211092570112
375715543539392512
339780789380202496
382667610544152577
395175851370610689
306791854324727808
409849309530968064
314158759368880129
322313329290919936
396183868640083968
295395963953094659
403355238679076864
309347464769597440
349474127922466816
331378948439146497
292298189514629121
397264019142082560
363201082501382144
342442133908758528
404222730335027200
414481858777587712
325010723908493312
384618352213524480
406456708945285120
407693961256763392
288383393731854338
382640045628592129
370288437082877952
286962011202523136
409739246509899776
360579986375188483
357970739246284800
326091910705975296
410548009064075264
390637270727806976
321410954002845696
413095805260943360
329433856522473472
329189630496886784
400257414488150016
301740918355132417
371271695304126465
380706995457638401
397391353988272128
297427252830957568
406057125991829504
392755406604632064
388103613257887744
400450784178872321
313876629405433857
328251390071803904
320945797464211456
358453159741493248
319202883792932864
317680246583345152
388471168493039616
398963530281406466
326476209506619392
360383403280961538
289993746664284160
354590663012130817
396214919097765888
414573509181177856
342379060065873920
378275259549765632
290572803856560128
310898245792587777
401849890537766912
372173432739213312
288398864216637441
404036088068460544
328441643990671360
409766329227296768
353047628965085184
379766313994170368
398182517297381376
311913242211545088
410310867440254977
388807484346859521
323983513743400960
330191092299472897
409645474862600192
352847610756870144
417521295455031296
350079915493834754
377206169627918336
303670382072836096
383239667740852224
402422124184633344
292157458061856768
417181275787517952
339136430674694144
374532866937716736
372437464243118080
358488547193393152
318316480603250688
312950996831711232
358719003063103489
329842545687416832
417744776377556992
379875228064559104
357756845663875072
408136728948396032
378193345161736192
326490767688359937
291624189998268416
314093390948077569
381633828067893249
390245224892882944
403890553953071104
383234286494576641
336999441351458817
297856552327598080
316510002347126786
304120753756971009
300358102404976640
304796502381973505
307568580680114178
339633393438437376
306249300218896384
394223127884210176
346393428420067328
378150211237199872
347675379747663872
417062044349657088
380571486236733440
302188580447604736
309247036509786112
402270705393205248
329079899266633728
411980447867224065
368570382934343680
394662359630745600
289243419140845568
320302324251766784
367515741844537344
329665428395790336
399656425061756928
348122978912989184
411400929477275648
361352476479328257
403011348084178944
388559328434614272
334371458455310336
333922436875685888
287670488128421888
397340292749094912
401914722330505217
290814412489625600
330779175281639427
379081480766369792
296347232280657920
341046852503879681
358138981382238208
400105538664816640
369444316705341441
347428322495578112
300481373020495872
408509275338981376
365340374761349122
365113039135047682
335614964775653377
370605656497086464
412684700814016512
305260132701437952
383574620734906369
387340740520849409
287487897555329024
370408863721193472
318103510694629376
366576284907732993
370410004743876608
312600583896965120
408827941854793728
338050198414696448
331402251736317952
305942151437639680
304891721412648960
326279098286616576
296765475470315521
352873170593775616
312829953383223296
402889608234811392
398308866599190528
332305058987380736
303756600034869248
407701418930229248
356464774432817152
373756233276063744
384834698230255616
372339455690301441
388010994754015232
317785238459801600
304373448111689730
400711200368893953
405606460157333504
351009535990824960
342829226237505537
357882419728228355
405577352152748032
317103886106247169
391800053267824640
376807912040964096
371568064736665600
362919863007715328
297476740815663105
342963725231329281
301538694182088704
352297879974576128
417857997386158080
305572293579530240
299663341234835456
290436476557225984
322407688673845248
411407644503855104
298501040779718657
402573265744707584
309437768168263680
383765369011576832
404635306915160065
400278171917881344
310043576635625472
398787059080388608
378590168070238208
360895800647221249
414083417093853184
335423549244313600
367107107633377280
329915589478977536
412414738564276224
357523391458181120
392781905751719936
298930139117535232
311485649456877568
323681209198714881
383619004537262080
348624689096175616
398989023324405760
330558785745731585
394786535578406913
354660347174600706
367847326921936897
379783594660474880
402595608587825153
314601090702266369
330006219630710784
343927462431965185
312405921861083136
405319154900533249
392290648658702336
356490195878690816
392661597027442688
359617439782273025
295368524845694978
341469114042306560
319643134625730561
289788250690830336
418094145123516416
388560234706264064
338909699653128192
348272191407792128
300706934472974336
391652107444838400
349732568414961667
415657334304559104
290269522022248448
332381529646981120
321815645752815617
406301511254159360
326881492716384256
335575794023809024
295320223031115776
286063469747396609
298195326370738176
370732521492733952
368298705356869632
298516400358686720
337726728686424064
348632708618006531
401711957083840513
295577749240827905
373527601383739392
393119166049165312
369779533735821312
397633717943816194
291946346036998145
311236226785095680
314578998862700545
382332368297922560
373358009160065024
288281816178237441
358485091086909440
371366352000659456
330444545663844352
377521530986852352
352687304030171136
387359220578152448
300013498434473985
356489009192644608
406683755022008320
335605338478882816
409028240737456129
316084171384713216
383923695879606275
308963308340404224
366991831243833345
360717610100342787
351491810411028480
368025248698236928
394331567503331328
305208475422711809
323571054385709056
336650135645863936
337177238137106433
350406676899315714
364394731167432704
338223733716164608
377693460050243584
370390736211943424
390603141822943232
348190029094461440
317601507103105024
361899334150791168
351251950865629185
342421741303365633
416105197807497216
326694699224158209
393995297774252032
331037418872516608
325171335288463360
297200062369521664
288444039404072961
295390763058069504
295306159848574977
310803211227389953
333816006789185536
363114440788414465
352856058101907456
413950806191116288
357368760149082112
297668924407959554
332240626210963456
397515497014439937
324031387504091137
309502838554390528
336508557002407937
386281259468476416
363301292707291138
376381053700550656
332511557231722496
368221680940089344
379850816930070528
365641613889896448
405877488183562240
368664897283846144
295426108663406592
361362140201881601
410678170761707520
334781883382628353
396250906171555840
358126310196920320
308338180791361537
356416271635578881
351509992739835905
322170672585510912
308021787923472384
377946980011749376
398630506612678656
292373154393886720
329837520789569536
347581603331055617
304461683714301952
355799935259656193
323952631192121346
363109898273296384
339720244715200514
317498087688007681
355913290280484864
379385781502373888
288721404348747776
370935152454946816
331557348801925120
344069020590407680
301634060336373761
327649608094330880
379077823233028096
382282791448481792
354762297983516672
302509813919793152
324490655609008129
386385500329611265
349929326831087616
375418062063026177
343565284633874432
346663327277129729
355833015831769088
316817885127405570
357698130151612416
388421725752659968
381743769064071169
298982412673765376
354857659771531264
343227223786016768
344722715695009793
316763497587429377
332421652279357440
337194719861944320
381275889944002560
322438298654101506
358000711696523266
402829390834585601
366586867119964160
327594461423104002
304454966905544704
350356814971420672
321744032378281984
336491590984007680
321078710801428480
357844612267786243
296204001173721089
412686517052919808
341032663244754944
306219747152896000
393815374648463360
295348547447054336
358456812904779777
312014199029133312
377732860985475072
376941425339801600
384131619650830336
415667266303193088
372246291851407360
341908245121740801
293642065651302400
319310446727417856
317875336358543360
336413870501527552
393748538250629121
340892862784888832
368816685148409856
391438965670432768
328705578518081537
363474378870493185
393858647148613632
376135154143465473
287359991839612929
411876710334750721
402618832524541952
383345498113183744
304311959610851328
332285488289435648
379198132904398849
334225375137767424
384135256095608832
344701500477554688
362135364556685312
393222325002186753
326000256753999873
309844942723874816
339403422606438401
308875559461593088
327198170838880256
328596971252240384
397677502451036161
335351902004985857
383810558694133760
416462707672764416
309473549779881984
325209064168636416
355927442189332480
416895811419901952
327256345864720384
411748926232854528
406511503253438464
409160302790729728
347145022480711681
295367803341508608
343883489768251393
322607199060889600
305479314059702272
359780620915834880
315081581524029442
290395330263011328
300031466753122306
334387459595051008
292428346921480192
365667253305352195
297226907815124992
382703870570274816
384130508390555649
326786030281830400
310523350483087360
342463009001725952
375366933987594240
357649875032211457
339964365681864705
341716414580789250
386332434083880960
338408429913796610
316607234538876928
313286151052066816
363884728174116864
400585207809835008
347557389710532610
290292154511785984
286902322200735745
400877328235888640
383388682813595650
366493732993896448
393864711491829761
288612650462629888
408806907470565378
395068527704408064
349983547207057409
350135129127129088
372171435995058176
335408306988400643
409917525632507904
368885190459793408
327887324396527616
378818867394379776
337433774239404032
323623986468634624
398332014530547712
354165398175883264
379919711779438592
347473474211684352
377087575611031552
368669217484050432
389466770366812162
316588309851799552
384311949808664576
364965877826859008
361285023745318913
359208356826726401
365222456044163072
370029228836003840
392879071496904704
361239603576963072
302502071389786112
368223648131207168
323570710503124992
294804420229734401
357658062342983683
298318978563059713
392819227255529472
377346049998073856
339229510723588096
353714196065697794
332878160083427329
288857786543140865
362727809849892866
364022469658955776
302236177472290817
340986399954194432
291475724253151232
327898720408567814
319080217165570051
302872604518252544
359799367814742020
294725190120783872
353814947127492608
415011721950920704
367881913278558208
302144070627762177
288646255121412096
376843865170264064
300282479011590145
289027685278171137
292941612374454274
368784166780817408
368167586779111424
392101552321994752
376419460900343808
374696180489654272
409522199272235008
390166946550784000
359840706778513409
415051831685820416
394143893408980992
417217669658853376
375708476002926594
387303503510523904
308407567430848512
335788143158640640
292483804206071808
399920511104217089
327455810294779904
365824846170570752
297528620807761920
315316903088361472
394876642415611904
334843791561326595
327061545806884864
313310171944321025
327452815398166529
333299633335980033
360424608396083200
295123460252917760
326907862280458240
320591248777965570
408382473416888320
394341323672535040
334508213707870210
385960944599175168
346326726403559424
389500475667931136
361039254421385217
383095354243047424
360006854539087873
318019074842058753
330408189218668544
347480126373629954
383025317537128448
302428532615806977
312132130622824448
302659541957505024
307243413089181696
345786441336496129
417909193107320832
293018808510201857
413741518860480512
375499901658230784
328401143728308225
343661670100529153
369583932401926144
391969393863036929
287984943299166208
313264185511399424
290876450377199616
389772560214544384
325782903739002880
406871081094377472
328290162071187457
359083978826854401
301793502365376512
334463808431091712
324302637237432320
363850968716165122
296908627560787968
384439309618905088
407532459777986560
410765601230307328
417984749206921216
327777664410738688
323686993336864768
317833498016747522
321491409339289600
368768458923597825
322048568003268608
392220095847493632
397857148450766848
305466483704725504
359670883528359936
388991673411178496
301825211240685568
390951050532102144
310167660929363968
286458065761492992
292690331525324802
342882418333724672
292559100343119873
387503568162656256
321349939789697024
359849791754219521
388196475114496000
299264492313927680
335140475596046336
325509300988559360
365930982974570496
299487784396275713
301055678087307264
322078821522231296
410937878072786944
400434397142196224
378865230769831936
391942030521556992
394623209766944768
300962111612395520
329582020307066882
338157832727846912
339988407440777217
316501877913157632
382556053528801280
346058156541095936
383485122403508224
363918736073703424
373089313233600512
312456190875553793
364443896685666304
313490233251463168
342090227671777280
326755105724592130
364271190900473856
335877169374965761
357923540613349377
316665643929829378
363678473824374784
382741933845520384
295164409213509632
409131865455747072
364763003503128578
400303304196239360
316756613690187776
361950592643510272
308718872830296064
304072020138795008
413205700693602304
408141753758126081
379942634342875136
376687464293089280
292587105752854529
384788502120243200
350963747667460096
357036672074006528
376249939019722752
316745654997237763
412427321719930880
344767774817665024
304338811469590529
388996391713792000
373364484930547715
290541438725390337
393997490665820160
366685735367081986
390036478622826496
328982939452989440
350717562906099712
395239248304951296
389854106010910720
329913664016617472
397160919027179520
398365808708956160
307804069974642688
393899491235201024
391030956561162240
373322054713737216
355564076929253377
369589384980357120
351349418101977088
323161438489309184
316375985673084929
357991123635019776
365458729396748288
390044267390857216
407874677428604929
298823826060480512
308302915313995776
408198825577152512
343805203100889089
323599072214806528
289813685080297473
295806007727235072
312577766962900992
303445173130641408
323264714731839489
328023462230753280
350345867003310084
383645558876803072
321395850112819201
340702110213607425
286767349518962688
357170013171482624
385959296246108161
380898813910601728
385573806200598529
308401632616542208
341717807148437504
403426278205714432
351903481377980419
364177214419378176
367237626275037184
339042021501190147
393546762847133696
317528127591043073
298415204335751168
410669757294473216
357897443699998720
364944600093310976
383661132357308416
327866201780912128
321196382155309056
407640827339345921
366689086544687106
396711293580636160
393801541498712064
340728773488037888
346446301292007424
313512421295783936
399259081992863745
393443087865102337
415898884179652608
374680497948860417
403010052359213056
293610040189911040
362144826537426944
354167671341842432
369770234665648128
384411509893263360
326346488206737408
289417403052474368
402512494360817664
303763793492717568
377510919376748544
353538261739765760
359827133960421377
346542624120922113
366561827271876609
410963182380126208
383551199150342145
397935200111308800
394030018063380481
366530215150751744
304123878517637120
327663625642860544
332630809624338433
395936437969108992
375655401242787840
336825688445296640
302955349642719232
380424807327617025
404368797030551552
331099095886352384
287414434203316226
377025999197589504
416094565154947072
405229773481582592
367397311527538689
350630908635787265
387518520399253506
375054705631969280
308000610744160256
387647205840265216
349107650740502529
416053859404877825
392279726532079616
392841771547627520
391763449492951040
334481676212269056
324720225348091904
295907241402445824
286324200371806209
330292724454526976
286987521123045377
367719639817920512
332929058323169281
317766623979261952
398741211709964288
358564795273846785
321014739041923072
343957166635495426
409172784112467968
385991923917283329
327946455820144640
364666274615279616
295986236940767232
351006650838155265
286347717784006657
333471562030260224
385859224338567168
358877547909480448
372142617166770176
405925937784827904
378219332968259584
342903452696981504
411009231609790464
384774354896449536
391608071631294466
330434630174011392
386104360557903872
403679995840565248
358052884623007745
380920673646166016
325261136603787266
384988922985865216
395805550711021569
322297072265084929
296356690226458624
383856024098459648
308584529298350080
418207064033615872
296683741076652034
307653559850258432
317313484192899074
381963977720221696
408646773042069504
345580790425464833
366398844893806592
297421666013814784
375002494801547264
362442576080539648
393514395298709504
307370940935856128
342332654248669184
340278829190889472
300687485355323393
324254255940792322
405785574000578560
317394639667744768
378361008261459968
311718710421364736
379595639513837568
307748373837008896
370692893758857217
380899451134418944
288855802536656896
300428457748332544
390315483528187904
391025595972583424
393189626237956096
391591734645628928
373280661869576193
309250362907430913
411867042229137408
357767839748337665
304632228284084224
343249302338015232
358383085379141632
393190267999641601
342619833877291009
291972543714299904
307516546236944384
402954423111909376
330800646099988482
385736288923844608
351617090236579841
375356082975408128
310916432290516992
295526675435909120
333789205102727168
355440370047393793
386345050516779008
369642874976997376
288397843314659328
392113254534615040
366781029945577474
349351008289292289
317655353380708353
289540333958733824
387423225962979328
402878912956354560
297168296481009664
384084081438646272
410211798001156096
409431053464793088
289817531445817345
326269665280139265
405785133359570944
299211731887063040
333282893797416961
313024598612512768
307384614379466752
395425811182145536
339919360632176642
334916432573902848
323592646499123200
303862376527187968
361226383147536384
381365388488888320
317073188217581569
318674228431974400
362356462888038400
386274145660829696
315653089065594882
291737457127460864
312397210350395392
405530971602051072
373672971954442240
362546913607819265
304092467425329152
363095696380923904
328517707324608513
361465982876782592
287972179994357760
311728571322339329
348268781493170176
314285196637773824
374044675373400064
293507331877117954
289956849258754048
358457068887347202
339267381484457984
415196107598077952
324346832710955008
302928548186947584
392245006045433857
305472867246682112
372966746581655552
332703534619426816
299336361603919872
303908224258691074
310607056174469120
372832089307369472
340918867566149633
321141684069072897
370675596319547392
370202181174968320
364106938826887168
376961192993898498
379713524530155520
412375878304530432
322874586012213249
395440067566530560
299896854823448577
298115844293144576
377153140954775553
400227655767064576
412850581443588096
316431413593378817
354302812001284096
402085178912153600
363968027949146112
370953855078371328
404694329509154816
359449940277202945
372196954224078848
312626663798226944
366485780559966208
385589316891594752
319285444447703040
296556842513993728
372848904464637952
411966069726019584
393112853643026432
416827595326377984
313473938564993026
348462302363783168
383962199405772801
397071236486156289
376708624514818048
370027496822947842
407656892215738368
315938515772911617
344675366008393729
358702330591444992
417903438567985152
368558865454866432
290045835843088385
341806025818660864
397560644549246976
299107558147375104
362736274022477825
300453564801748992
379257406330773504
330914747845312512
381942780429217794
357056414587428864
349054919824781312
380429832045076480
305584096107692034
341016360018644993
328539563939209216
380629338460135424
340989696844906497
330545803812810752
378806204526370816
337653966936612866
306811546670092288
416762885616828417
363765950450905089
336151684646584320
334227652489666560
401518868000022529
360956752390402049
328205936336437249
317189886245490688
373316099603177472
313835680478408705
402091587758329856
407142486079832065
335358990328410112
415578942586642432
414537941369643009
410227455144640512
293692506284126208
320107687356534784
364868649586139136
290576401365610497
371562519686807552
361116211397918720
325352672997814273
299365562323197952
309058066081529856
302123107672522752
324897762908975106
313246724846149632
387471278317510656
356126352845438976
390023052936765440
311607825564585984
351936566035361793
295277558822481920
385884167533514752
345927772654432256
287406532201701376
293209754229149696
370411870957875200
378220322874748928
383216716441858048
369434015297585153
317952335584309248
287862415280967681
414584276194045952
318099769228677121
362059111795404800
390761225199837184
339042445075574784
362887096987435008
417893262653804544
374902460743028736
330424148436348928
404123920837521409
400391355324956672
330170334349254656
292127598723608578
409571952525721600
388226934309928960
346106181498064897
384312394216116225
316881680306688001
360912674479022080
408460470551445504
393026618932727809
319696041651888129
365094986808705025
349657859061063681
416448644317868032
334981495011831808
346153207900299264
380869180699852800
323599868964782080
352002316263620608
334170756927873025
325311845676224512
384190310492160000
317530405022601216
326932004471980032
326494400035299329
346722173777481728
306183063862378496
326082846726955010
409868779179372544
353165681648340992
379914641603694592
366417421671727105
340436287641223168
359883673148981249
379300725165002752
288807865752367104
399179691703037952
303336356082491393
381226699569893376
286458141376397313
330830815548289025
376108553834352640
397638130460684288
345627782992236545
354459226027995136
354395531230978052
388895938074656768
299092161062916096
409971548666490880
314927558523228160
298661867197456384
351144387952128000
369775947572334592
350366155451543553
381430831954526209
331458702769012736
311070522983186432
351549654086860800
412388624601456641
390791901819199488
296020772605022208
412280608812195840
346470343420018688
374682104769941504
307225348305735681
337390216191033344
330090365795328000
291117811932225536
322958371403751427
347488850504994817
356652649732521984
352010495076741120
417169874923048960
332061802303209472
400005340982677504
334342337360699393
295067495340072960
408054445151232000
406982133346234368
369543176408674305
334396687072256000
313959697940115456
310805182562832384
382633896925331456
339178944320385025
302541296424349696
351865858462720004
360663197214191616
360574596635832321
406180480141508608
386399185953914880
345797149327519745
393612701655502848
295879117868523522
331342376272531457
364944067521548288
336145044404834305
301949568172568577
329243326152851456
366150307643793409
416154753631272960
317929149148848129
317018708285464576
383445964528173056
372416287059615744
292884213416484864
375672740394827776
292486731930947584
323566474117652482
418177888773767168
376779516540387328
327552602109788160
378186223346405376
314928271320047616
390653946945363968
392885191070347264
387717455474601984
315948951163502592
384006654163169281
336616614701182976
395055659546181632
311623273123282944
378532664263057408
370638527144280064
297471301398962176
343920349299228672
331613019773755393
325618033890574337
375614250829369344
384688010652319744
348913559297736705
286487480365109248
342791636838907904
399486157513580544
391568396753842176
407993669535678464
316736301422481409
408872640573497344
372734395712425984
334526215706800128
325347836675903488
370186481387970560
335573898336808961
382429852537597952
333013774703394817
368654357119508481
299671524162547712
350745656312344578
364999226725367809
327204965699428353
411385028200136705
310533664251465729
394064830765600770
397550347369320448
369354340378492928
299115204367753216
405087725684285441
417585149526564864
408705048537866240
394563449487118336
324921284691623936
371118733126668288
404425122326384640
351039630918955009
393713448577929216
403813193417379840
341550877863211009
346447677489287170
346667140331491328
413094799130890240
311376287526699008
411108531170205696
382196229611864066
390530529613086720
331582242012921857
302875892005347328
378350547813675009
319959502629785600
348183368455835648
356298415698747395
314133098377920513
412123507372216320
292749790201118720
305177131254689793
413318611348893696
391021397482672128
312906927472537601
379350741439492096
383961607908257792
384539411339149312
373219592480366592
385628294487363584
395754170315468802
394308159093080064
404812076075737088
370087592823242752
410886728765820928
413507040133517312
335818543591481344
375086334991294464
367090686861901824
371341299539927041
402137842379685889
363416116023926785
363335102753153024
354098721467809793
398798659610886145
317868243798872065
394934771265966081
301127690247888896
313968220379967488
355948921165586432
328989205894139904
363355994258440192
323207420706963456
372171453015138304
380860184492396544
366652180935090176
322774958612836352
311395090457296896
363926005066379265
305998145152745472
321367311544115201
383467950151565312
287271890882539520
354017876191096833
393672759970394112
368478007620419584
382823555127189504
353949919763107840
399526657666473984
365172858319667201
313523037146320896
389609405966450688
378908268564721664
372376624483672066
291753743639257090
332964164316303361
396452308042522625
410388315255230464
343413073308172289
332932208136437760
411177112675303424
349771697043423233
346844496274788353
359165025182687232
334822501278441473
343558044493443073
352929538218532864
385510077920071681
329381067083632641
401570738878316544
344628167551614976
349721172453232640
376901075770814464
316463777291853824
370364622387154944
393868268902948864
398455340012171264
328694610413109249
417777697465454592
375890302743351296
286050438313299968
353314789302345729
328312064860909568
402992624870912000
299496328193536000
335990854114217986
409101041490468864
358513486634033153
373914400337317888
364119685337333760
295301323824459778
378330322825654272
416177973394288640
407907464252624896
370167779456188416
344721356509814784
384376265052270592
384977032506904577
319272727418646528
313762334608859136
370077769667182592
321137678479405056
302304066686558208
288854779168432129
384714556724887552
299394838221180928
417290461846720513
378666424900014080
416822960549548032
343851990448746497
357527443197800449
308910292568530946
399273925575602177
293622671013453824
393862128182239232
353664317410910208
395575166207410176
354862722195787777
362959616402915330
370182816014671874
391837328454332416
303733959353851904
318756664473968641
354756312690737153
314386560202182656
299336361587126272
417474826744651778
356379936241631232
289957407155695617
301285194906873856
348152124900786176
401975699314982912
347899820922531840
329958413050187778
340626650624565249
393978637889712128
353092751312691200
404135723499925504
326497441115406336
374902636895805440
356681657799016449
290686507151421440
345685761305223169
385622208514502656
325785097339011072
402206595456991232
345161364211392515
323436849303527424
299516184171257856
312815361487667202
319440898029129729
410728574011060224
329836912560963584
369959783949799424
303321541955952640
305920512977145856
407325982421696512
305426671408930817
404186641704964096
295706543725363200
378401374490202112
362428172773507075
394611788911620096
411806426361630721
356175287823769600
286356144094605312
391413892154654720
311325091772370945
349432469860257792
395264603040391169
292623675964919808
399349435744124928
369289173414326272
287333026852139008
414254322818371585
409449122114973696
381174820114681856
362900850135412736
300540198368976899
409732837693489152
325898083986722817
288857811574734848
412108244459339777
347761610292600832
365781070337155072
389898259118166016
413570487763992576
384488869795598336
303863127286620160
326107609889386496
388157382057947136
327010639702806528
360127970553237506
334276843572174849
301907700441296897
356998122112684032
344023592138321921
313695263447449603
379830034216648704
308023365002743808
408411141371490304
414107467488845824
324165018012758016
403723453007548416
345262618568712192
347110075602718721
380728932170874881
330378162192130049
329954822734360577
374446267281473536
360594221826195459
380471464698212352
317426172457807874
382279960293294080
384039005479645185
355147930551861248
383830586143813632
344410340328628224
355720000063029248
304207836039237632
300604891070607362
348342211219423233
404575173434552320
361252840808783872
365462517172019200
287472558910107648
380780132111101953
342735705744760833
358045607581073409
394181922932674560
399434571579543553
382285727675215872
378016026543157250
353673506984177664
325862608186003456
298357557943214080
333026714307411969
347803234552926208
351419580264091648
288918373532839936
383949683694919681
344984897301135360
300456655693438976
309241684896657409
396268308254982144
295064605598810112
375615802776776704
305266973384790017
335038432143360000
399655783438508035
381860773351657473
305179614370746369
305275311749206017
348208752597561345
401165387989286912
312625695174041600
361857638637645825
293578790272135168
357454177137471488
334804742486228992
340278971935633410
376800726317817857
409145849185185792
394091837985525760
342229935928250368
328324651908476928
396371236529639425
372151844769779712
332745956053368832
290268146311512065
412786219605454848
404061899580383233
408848301199749120
343664232442769408
412663154485628928
359056631989932036
348746520423710721
398585073928507392
337059524898852864
384409316515540992
327324784583135233
313723537389133825
359512724755062789
369612025594662912
364229882345033728
365574928633823232
289041362588925952
406591639600513024
321594006276558848
353348792344522752
300841877618425857
364271762579529728
316483607810146306
322484280888549377
308574353891684353
389148326420942849
414302003569770496
410023863914098688
404610577797877761
393840758525919232
289779811780530178
333799640539471873
358265275944144898
372534918599168000
349687391533015040
345230804965810176
304011588652912640
322777445843468290
291761457031434241
382754571137056769
323097106351005697
394375192622817280
394362941010505728
294430393225052160
407774475267350528
302430000655777792
365178499700494337
292564565638672384
307210898915868674
393947952265170946
331329170045038592
286314163347800064
376838257725960192
359562351617380353
337586866364760064
396047989908598784
379430601679314944
403377142034993152
335362945846493186
398822874271977472
337355550553673728
371200446565609472
319199041885974528
361646371423531008
315690498130079746
402331115492343808
333905395942838272
338694040751075328
298418291427385344
322940891813793792
403416530798403584
359748138539565058
384500319415443456
396665894786850817
414134160102416384
400992990451085312
359604856777998336
334136497659838465
404081168233930752
362089201950400513
315071339285327874
374332966505566208
410179413674688512
363864461750566912
408294459676577792
341886447294504961
410269092223139840
297578478562332672
360840414997123074
319158738852392960
299369081348452354
332944166034210816
402599815441174530
321628487674916866
294905943387410432
397349201194921985
365162292880478210
304242686267887617
386553506796408832
312375521445048320
305206340379353088
348801973958610944
360267129037139968
392924399528988672
386242395190202368
403022257326276608
342306389068242944
391347982798700544
395405246270550016
376878699338932224
351288168575803392
312359562265120768
362929023099219969
338190523514888192
299364278807429120
391804109298229248
290995807677739008
346692339705708544
398781204025339904
372272724552724480
394850004411482112
299652486283804672
297048763015495681
320375783149416448
387013198819627008
368152575415451648
333182897525780481
330070744937660416
352267139866042368
381248979624665088
303874330310344704
357691398553731072
388085787541008384
377932731952676865
332376089638866944
330991679815430144
384818080678825984
316966791307997185
334445877622079489
333339227507019776
309447008182206464
328851620236521472
308341670603276288
290766262139764736
394192018538115073
390677804242591745
323402825151422465
331305485078761472
301729040014901248
307750005417074688
412082445026983936
304920280600563713
295848844015591424
403845502912851968
324097938689241088
407922840558530561
356048456181227520
385627795386167296
376180712602624000
370285710458503168
337550789142777857
406351557634961408
383304071064465408
286988318200180736
299280598239961088
406902712190910465
412961847919513600
290910978013540352
324439246205247488
346257629502402560
343872131492360193
355867849597779968
401844228571271168
393745124288516096
378369271115427840
290942313516118017
316716617864196098
302437407654023169
399450597922844672
302713875642605568
382230518038667264
413795751068569600
373160990054948864
316964681505988608
365614350867763201
342540930856923137
359920717212549120
380591530970316800
387435569824808960
367433613358694400
341581395803656194
362486045968838656
336268684630827008
410504937316315137
373170246779019264
351960674961858561
300878984718217216
375342380133908480
290420018129293312
400622008121061376
354063254424797186
344920187537068032
364440700542533632
378765301447266304
381871238039502848
385866782285656064
392576561980772352
362933355463335936
300255325230100481
347577031556468738
399103171362316288
305918906609070082
311020287426707457
368957877882322945
407191441828745216
374707127920521216
347964367205183488
302322759642525696
304044291720888320
398615054683090944
327743971541524481
286966969129893888
343528723024330752
366383042501152768
417466576364134400
391097717524426752
400867039696281600
312244248273620992
381232235958910977
355832495771615233
378755600148344832
350226057653272578
344414706808782848
330961321795395584
388063041842987008
326828682066931712
295997930555445249
408507466977394688
292388203401453569
351094509255401472
397010788231413760
380857386678120448
303168273707593728
295247355580661760
358027869907197952
376597844800462848
332341826293993472
303404568287526912
411777242201858048
324945842249293826
369297020948721664
380174352886427648
322445743447220225
382261920793112576
304261439093354497
357561639379288066
333342495012438017
389823588192489472
344125773495533569
309452569846099968
407068687468724225
304454796528713728
331383406820724736
326224258055417857
376744842296324096
344648249455542272
413513994217873408
344964969621757953
316205457939255296
417103563564011520
367893418304741376
374678065458446336
372690544478003202
372936732960104449
321782695292194818
312131937366069248
334600010249408512
299529760856494084
332639831576432640
363147693109297152
367364684225449985
361604272854544384
396109574748774400
415976109550096384
336933360196780032
308443663640436736
382588891896635392
331959368574701568
336200015645134848
299717816519630849
292652310000181248
309229424740532225
371047673320570880
340828191008645120
395907149504577536
393115009402015744
330067955729702912
416968217492340737
388559399960059904
305539573608505345
289169494667046913
398198254355361792
343192734020009984
318526892116422657
391287861636759553
301249966779797504
398452139900813312
312276384980537346
329386016458829825
308405398895984641
374327870602354688
347014587910090752
414889918939545600
291987869403332608
289305541254197248
383728681622851584
336138786943668225
372673112808382465
395044666229264384
342512615072870401
414682624259407872
369731093886300160
400390616967675904
361757273162391552
352207262368018432
310588513240375296
295805995031068672
288671412502274048
410223432962695168
289458695895670784
314923863102337025
312778585847001090
320751521304285184
345074626147274752
384920274778341376
386620863665422336
321300027500793856
405880394827841536
327786916982444034
371531582554656768
358156618472501248
336449777984212993
394283433679015937
337484387157434368
337541404358213632
393321033622900736
380535411161849857
316990904273604609
363982841887330304
302224911689187328
386629529202360320
339381596622823424
292990415815204864
397449092877791232
396748941837877248
412718708264828928
321266968000864256
289763307273986048
384710794731978754
338406693316747264
306201560692715523
322453595377246208
298523635495346176
403194521762033664
309181207051128832
394251787466993664
354010343258861570
379478123592441857
412463191256354816
339977753971539968
379101604982833152
290414175388327936
313992903850602496
407290922314260480
383167186065305600
306180631010877440
321530898862460928
397122608384450560
404468666865315840
293222597208973312
365867594479190016
356198494618394626
309474681788981249
374773913856643072
376460204193619968
305388054233874432
320318262514679809
387145349145845760
345792787360391168
363880529797451778
363146053232496640
412778883788701696
320410566617346048
335452448053415936
324201709750611968
395431544774729728
342420193487749120
341980638469042176
296166344557199360
376919035881222144
391198401145999360
395568094577303552
322850812512591872
324697190557679617
325770048033656832
365641982913167363
359811430515621888
384502010600378369
379462122058829824
333524968405073921
325100607767728129
331729583684612097
412720151193481216
389982875254525952
297977075996979200
379541990263619584
364487118837796864
305247193164550145
400928742060855296
319217811299917824
355500398984962049
332347073422848002
394451298025631745
357131341688614912
323345375509479426
394002654566682624
411746208429113344
301713118499844096
364625866581491712
381209783552184320
332908321545805825
337538946370260993
383020473220874240
312177647021076481
310516522244268032
290390762464608256
302981941668499456
334345864753586176
287694315797495809
290027447649452033
380779829693796352
337201850254254081
333676088775561216
335618823371759616
336891450648301568
297608044345450496
411146037407924224
370114583056613376
407293069957283840
373425726189367297
409866912726654976
400316637888643072
380094447129600000
384362105149091840
410932727521624065
395976460202418176
327198741406834688
363137609339392000
389629773724409856
413706101600026624
337387834048647168
385711668762013696
320574618438082561
309550876010352641
338453011053568000
291215748779618305
292063651580481536
349971178137452545
349723961552142338
354867415768768513
288354998499299329
296600106701053952
340705662772342784
341267145616920576
406100792454963200
380106060910297088
317099288381509632
417376579396726784
320459954702135296
363395492605984768
416954120910544896
344562941737181184
312997054446174208
376866708016734208
316817457404854272
350771036100378626
400057442501152768
391978412048252929
327887697786060800
412675691499356160
334409827818295298
339549918085644288
370608076547563520
354701023417344000
369173196567613440
366953839267549184
293215626296688641
297154228756025346
385579992672768000
311749282959073280
371072197181599744
376901860176957440
308797092472696832
375399024330690560
314481842298449921
370430450491092992
376577099345432576
330942640260530176
383803583239434240
324451358906400769
306810342846132224
333283602748043265
307276812227059713
368607787732844544
343300880168280064
341199080690692096
366920041901465600
332835042285989888
373861882102579200
397985590508929024
329653923315081216
322437803583627264
366403525854494724
416062600359575553
319925239133917184
310193955230859265
308990315619037184
334906970463162368
415288138568044545
375671633132150784
308424558522810369
335856762173407234
328660569563480065
380858254857093120
324722965302358016
358833738194489344
398910916743294976
366042018117451776
397606513558052864
372766838612312064
303972304889737217
287518956292558848
404534849517539328
412873038125084672
379985819034857472
297882498510225409
341884891400642562
335460622772875267
373635403590283264
359058984948350976
335606555145809920
319497332339113985
396161504606580736
350897360248905728
401905549131784192
299086406549123072
348795292298129408
296947746718502912
387167817680027648
309751665769185280
409704421363179521
399360416138018816
290544865610194945
333077935076544512
288060088512544770
399460928741056512
385536539880472576
412734265009647616
318142207209132032
336517578967093249
348263500742787075
411096150502936576
348917900192649216
333387311129710592
320688812357451777
288819832093278208
390650855932043264
306139342282313729
393115613662420992
398518040607739904
402626139254190080
413306925913092096
294351401931395072
316661383120957440
315366534115631104
317073112598474752
295905009818796032
328629921876426752
374961612907896832
348525283776819201
378712444757344256
335773869979885570
360300939485265920
387025689557630976
288302787769540608
416766475962048512
328072788206309378
340155688732983296
358351892272775168
330727535233085441
299706055921913856
286195831827218432
302289197765652481
329202087676227584
323939129673007106
395047077337890816
303103614128365568
412995003359952896
334359760453369858
361207190113099776
343483621576962048
355531596310380544
307356567081209857
287427826632773635
303705433829421056
388683069009326082
391372544952918017
369463706960138240
387329591855308800
301488161148764160
407367162316079104
417106508141588481
295165218600914945
324634939540766720
403633438932357121
387442595141398528
400852934188994560
324717647075876865
351180341496655873
303689956893814785
338044934579961856
406991742336917504
351842869549604865
357997079454425089
400513724051898368
362113105175658498
413503991058681856
339198586065653761
334251082316410881
308740582577160192
381912573135708160
340229244221267968
330205768022376448
286171489995214850
350491112353443841
307854166783569921
308440950018019328
413581329796980736
344074552906743810
388712235776090112
332222867087441920
298050534944948224
371307803954016256
415644767893323776
402927180767715329
408643824651874304
384221680429576192
330851208459862016
366145966220378112
367483995044339713
305419620024713216
405450105391546368
370026901093371904
319902829143810048
292310562694651904
359320109824745475
309769323579338754
289683435491057664
399684270949548032
331757803062571009
357429359679778817
358687923069132800
341632054309576704
290082930213150721
357017332033400832
341393641744498688
388771778597634048
391633883445227520
301186020135804931
347791116495642624
313692642095538176
376099115001999360
334265078499119104
373610271094628352
346344606687973376
325438274380365826
386493889475256320
291940146746650624
372698710637309952
318587076192919552
413849652052492288
307291706393501697
373665568932388864
363226621576097792
363197110599950336
392284411443830784
296141606204088320
298322996752433154
397197271173181440
405418543040434177
381858957297328128
364468965981962240
337894501718835200
333340511186329602
395314615804260352
396022086042284032
342875623649341441
295685484305338368
350940750227324930
317722193834426368
404260989283352576
402496354788069376
299228286960156672
331934861080281089
288090069422702592
353627025484955648
372935210373222400
347559453073219584
354308885445746689
416543577729417216
402300681975250944
287491643081371648
339097210186768385
292871206821036032
332493693678407680
394859298930438144
350910098501152768
395293375882350593
320828747362226176
328742970880827393
315965061355155456
409894364588941312
311225674025271296
320245294363181057
403640108001161217
355050606051864576
331942616654553088
394243499627122688
372486436781449216
389122237468778496
327586466932871168
297177784072171520
327880865218707456
309495917512368129
340256549173854208
392425402984955904
412133171111550976
304810586745741312
392324566984695808
384784094212538368
368255894041014272
388116489376899072
392674858716262400
365859692372697089
296439908992696320
318803447593967616
394202513005498368
297363323299721216
397398979367170048
329043534478995456
385670610732728320
341637301316751360
326687388057350145
388885901159301120
364642169820168192
374774094123646977
330097429011632128
309756598195195904
348791656071434241
376030602669350912
331778397044867074
378364598543716352
375405898807910400
405966055132000257
394718626328350720
350153198369124352
321971002999451648
298186589702606848
414767323891781632
357397306699546625
347445737333878784
326889285393469442
413689584795791360
312687695111524352
342538644877369346
382353360893911040
363801291648020480
339533363134222336
299107474202570752
368902357901254657
363176558250303488
417874006814244864
337896573910515712
379058571511488512
388302721222057984
304641589953851392
319236018479964160
303237001421934592
306707477817344002
417803022614274048
307468471208402944
342152668195721217
354259438795886594
294689647311855616
316364816514183168
319447839732293633
373579426245935104
364794620250570756
361874692035985408
341331410939944960
361545880031080448
344885378941075456
362767278074372097
330018882259673088
370935311972704256
407053357283426304
401287053079363584
306666570539737090
410130805663731712
290458802719961089
391261571596697600
368166772844675072
387375100128804865
337434684571127808
391988193077116928
355126715963555840
301375514663350272
341091723293900800
321330301878009857
297444365733871616
372929376218021888
387992145359294464
325082538865459200
383775196085489664
347161787092840450
286911776044490752
377531412959604736
332511808814460928
350534498267566080
361616231003992064
379438101434626048
353454040119652352
298453108290379777
400408862379245569
363300621857722368
300071514072576002
364324346690404352
319085791575941121
361610933665144833
404739304897150976
329472255312658434
288338263033384960
355701704731267073
303093501879521280
321788135468064768
286075318886866944
333025002846842880
310128397223329792
324854163441856512
316441920484278272
342648325763366912
407161964025360384
362946949718085633
381952410367066112
326213549724680192
387242174430994432
339051995480608768
387561855947767808
343532866875031554
344542791629684739
364077914129960960
389781397373591552
291529813963993088
357062047478980608
338156893266661377
293626513167880192
371228426796924928
331932130953289729
315006784681168896
393246253519093760
363165087114072064
323524526900121600
394618650675904512
348609669121597440
357556459573219329
313177460189577217
409674851834945536
339479936064688128
404066941150572544
332820283180318721
349636833333874689
392174537556520960
410288314395025409
312913470582558720
344313623973339136
291840754857410560
319146340301037569
319889571066290176
384315133532438528
365698169692098560
373447771258634240
326094511187038210
350491292809175040
409430864838529024
343056754701107200
346049683896029184
298061498733981697
390008049588793344
408391360707035136
320091954849402880
329953124049620995
354454717046337536
381080829977317376
317945452353945600
317827034732711936
384765999687663616
314308378849599488
392407707179036672
329328311018872833
302328532196007936
301119070525349888
361437985947910144
334730453120610305
372570163511439360
402518290968637440
303849621388685312
301541796276752384
399400798813048832
388884059901792256
349368410527891456
358301070197399555
299266945931436032
401179133642035200
396134531121831936
343920495948881920
311036410356432896
404866912741371905
414909804428025856
353729928832884738
315963236933566464
336926850532134912
310810450474442752
409336924650749953
383254909715742720
310660172945162241
345014643099578371
314553518755311616
354729364392386561
346657098471448576
330282313978097664
402072122152849408
379432183003611136
381985310675972096
361906003052212225
299016499836907520
390750332399411200
305076375629488128
315672311644704769
413800914085232640
357994906716880898
390118200412602369
399561545501274112
405860392078811136
317263810933170176
318158606933565440
334286590820093952
400140732704382976
309664197799706626
357353379669880833
401266190464851968
314479875299885056
316762050225389568
389643057072599041
306177266432491520
407074521267843072
369053000657944576
402921069797187584
346167666052042752
405210887360765952
303430627338878976
296958698809610240
373344725627322368
351310293760098304
320876965018091521
413587340431351808
351781326426345474
389648111150190592
290283409383780352
297189855086133248
371201235321249792
395974819969105921
343494237351981056
303936229647470592
303328114275147776
401162645547794432
326729457320722432
297539597309718529
333513421637156865
323153854877298689
295264837439746049
414159351050289152
375178140256976897
309091557343100928
393003445323456512
339895843354210306
314906020478590976
387767955565838336
409119815228743680
377483820049526785
319200820086317056
317091928346853378
324667336164511744
373516335566700544
398595031419744256
382433342257246208
417830515920867329
351279398311301121
384870077138366464
389558759548534784
403763039008071680
329819183158276096
289580095901937664
337222960056246272
394176729864237056
413486651935969280
312791244340338689
373437562188496897
402259284366348289
330355643015913472
365732944695934976
400784349035233280
311177753460355072
357090396809080832
300091298478714881
416980083069693953
356746577072750593
379254256802349056
319765537393614848
351812926186864640
311212516439097345
341125860746723328
408799051631820800
400258349226553344
391698446341525504
389709859827888128
331914875171389441
393831828403941376
403719329747075072
409870545245995008
301387669945085952
376137549153976320
344320372767879169
369659035400028160
360685359954276352
357627258061987840
405727332163280896
406618567099285504
402968075508514816
332637898019049472
386907666225721345
350152657211629568
365011197315133440
394379454090211328
358301737033023488
407163855971024896
382943130292453376
401275234021433345
387502335208865792
352844486197522432
336948971161407488
402873284192006144
405864363887976448
297732061320581120
399096078903279616
338069697914347520
402161112181112833
337253524004016128
414640487719796737
308370535929229312
348105505622867968
391374771893460992
287302471318134784
414525593137741824
298922538749276161
407235033251209216
297414686754877440
372632616731938816
343923478233235458
393923742608670720
396436344735797248
298219217130491904
361298130949505024
393210908006432768
393901624621793280
312263844162580480
388714727712358400
316717741883154432
380254560859607040
416467740891693056
369317513726676994
407065713560403968
404311892836876288
392989822111215616
292889276151128064
342548757470117888
304627568282329088
340707781025861632
338167366468923392
365318287413874691
331467485872275456
335234838976151553
297957320686718978
305854175747661826
308708659716845569
412435777151176705
411342892729249792
390426066848063488
402887070877642753
372952637714739200
387518147248795648
346760462278483968
413345345549402112
391179158056747008
324368571834703874
308625067187789824
317508296900743168
335719495337377792
345348064170631168
336379645253525504
405877504864698368
350517699681587200
407378835147997185
388890087267651584
361089254660648960
386200346982629376
396664225143066625
356823701892775937
344523167198490625
374586750963683328
383771572625891328
352184042302619648
403966290424918016
389283500186406912
332653182092189697
416456877589790721
367053831731163136
367182928075583488
289629114913136641
321152614240747520
356384285713903617
374984014626435073
412065856659521537
321023706803625986
317029504478498816
295695298909593600
347860583292485633
372617777171161088
323522882737143808
382519505542729729
299899891365339136
315824170418196481
302353056169861120
329630170736640000
391297038836436992
355934140455071744
361970750632116226
293200526852620288
367008050885820416
402026625732476929
393606741457240064
413497322036027392
318650393720655872
365992995864055808
354769822694903808
407029587915206656
406277624692867072
382890235958267905
305742359847641089
384486885919166464
395053734331305984
376876275115110401
305902091547840512
317588257154142208
414903432907325441
403801148525932544
395778333868560384
345989609139888129
372994610169401344
362782645769338881
395079026085462016
318911660330999808
335736587071651842
314289756160790529
358573922339401729
395366306460872704
369684570243084289
318464745155993600
383169681252958208
306805729149456384
353465872490303488
392970641634099200
397266980488491009
411872523949998080
317740770369081344
308614958990643200
353581928085078017
328278317243453440
404476460511297537
338105206904598528
345233275125645312
303884593398956032
341107460284743682
344249975422722048
306776406707273728
342209698340151296
328278749420331008
372252746638172160
410223621828001792
334844894625558528
411908486121787393
328276203452637185
407793945414881280
295772029502779392
300306055320186881
366806976061120513
381753357003915264
328684376281980929
346794890304290816
406250252698521601
365128000217427969
304350299735343104
296355067181809664
383446270758514688
335096418761052160
417771271821078528
393519772446785536
389153807969419264
382513457176018944
312017017584635905
326766644175179779
286441628376379392
298752137180110849
385754190443581440
417389422347169792
291938729159954432
331686822830829568
292551911327006720
295329828167618560
346058995586457602
369846114154868736
342752390803505154
362558120821661696
359687852965113858
290608467633373184
295072310585593856
298275173407277057
316780249440473088
400257766670872576
328220318550347779
361391974386892800
328318918122950657
414185330598633473
314154997090770944
347630181755785217
290565937680244738
308731124421636097
382371534670553089
351883281639276546
300296089595174912
339687243826487297
380611395097600000
311950441376251905
295808843273875456
395881836645081088
377002867720073216
377376764822949888
323029007648055296
406514544198942720
332032408566251520
391727927940743168
411372512950644736
363118416695009280
369785489894563840
294830571765526529
411456319585939457
371003427364806656
332985970859323392
399408080456536064
338852219950604288
310545513135079424
362738815691010048
394382809281740800
366113439619358720
377567555025911808
349218627452534785
319158797413269504
331904536509833216
317230655186563073
379777395521114113
331754057410682880
365719988704788481
335646782744829952
301534600419758081
307567083468779520
369499995801534464
387131540322680832
343163579282898945
328322059862171648
351954445845798913
384062950740217856
371250090264240128
409152933331480576
408006487571562496
374968529495158784
410249827549585408
319135271541161984
351663072601055234
345999314822242304
359031998926426112
357548653856047104
411493094933430272
295344084669841408
380432352989548544
290736344005746690
406667635992969216
377135546113351680
363364110831849472
287462081530322944
411379597133889536
357517972568420352
305717814763864064
318393295095091200
409434656132440064
373707331596718080
409109564274274305
409477844952035328
399338953494364162
391352634529300480
372140272517259264
363455559317458947
290645382021652480
404047039325278208
288630815779340288
303893645000589312
369234509146779650
416710464815783936
291583119272865793
295760860138328064
294856953908318208
347165868213547008
413054428925550592
307987751217815552
365852343884980226
417510927177502722
342444436703289344
368301313404059648
413705522945085440
316988010002538496
296362512033656832
342236717937471488
287699487542099969
382759784904425472
411044841242787840
334067065197576192
310380748437856256
410866939976638464
315596167629119489
338370156264841218
307479531210563585
410087654873526272
388108734276571138
318119918774124544
346517185528725504
386882340485869568
347552779897806848
355699196206125056
383874798025441280
376911960199016448
372755446773596160
415967087689863168
331898819425996801
352753872449708032
371266523635007488
307133102910746625
348968819173228545
319089935326011393
370108661021933569
346855086959505408
315444435360043008
353093720201113600
290470416349286401
386448217522831360
336231942389395456
303649720604184576
351486538238013442
364206863895629824
346044084961554432
388995435290820608
373681909735624704
391113874138611712
372991888464166912
343076778174214145
355860085098024960
338902074244886528
393609350251433984
382159311268749312
391164687879909376
400898127709741056
388979484482744320
416961469256052736
354696808196345857
299382968735133697
303273819114729472
303700765690703873
379437828838420481
342653392683945984
289073214267723776
322885361044955136
341241095100981248
308821889176985601
336576819186769920
400771073974603776
357788685497933824
367105392389939200
305794708607729664
382001626598215680
367920421338767360
339993683770368000
343135821349650432
379151512892895232
361602176080023553
309520596910354432
370607589920219137
350009144935333889
335599462678421504
339467860718010368
333420265772048384
338450020800024577
361346998793814017
381197230322896897
299601735264133122
376567544988962819
383335901952081920
361230250295824384
373091213496573953
322172551667253249
314633897507954688
342573872832475136
312718754129793024
391162364050931712
335959761755463680
320039307651993600
353318416469344257
341520045693865984
377267859241848832
400475882923364353
327328471627997184
340591799972270082
336755161185800192
325338391313018880
352125192123846659
327658479185702913
402563555787935744
335966653051453440
326421733991145472
331535286829977600
348630099727351809
359451378990592000
323361331048767488
385592927721779200
319820314651549696
341628858027610112
325740012660469760
338517313991094272
380829091987206144
308791031581790208
347470383001247744
400182462451843072
338787360101765121
373801649019826176
316748758769618944
385715208842260480
350075368822161408
346248649346519040
391475502700965888
302119047393316865
387647730224357376
381196567551541249
385572233214955520
394662262981812224
369790040446353409
336223117519233024
303919670547861504
289504850016862208
340318771807911936
337430896762290176
326213352726614017
361257622411812868
321079549486047232
345853915042021376
315963673229266944
301085984467087360
321927172388433920
403888641392799744
392212995277086720
349720681765806080
401695020551376896
319272224001515520
410058546605481984
295935707871072256
315666624256540672
411718190645772289
411324299362836480
365302235669864448
392488682600411136
301343386491842560
351564275250241536
361818501335359488
381608540475256832
391301338014822400
368743595026546689
315760400404725760
365938100410662912
286489074255159296
394707595157848064
352840195252563968
339454732433248256
399721604605030400
293097552461561857
411971434517250048
374682431753682945
363209383196360705
363907977993924609
364023669481152512
393322786955198464
361753246492135424
387677949870485504
411350849131397121
401056886302441472
413936348295204864
333722893068410880
406898046258003968
416295119806291968
384641504427655168
311841863684460544
386559316633088000
339420666392629248
414557025503555584
391972015545909248
341039269353242624
349527328696696833
417780444558802945
346466061006295040
395671077197987840
294925958593519617
357748218752270336
391294018925371392
404094132794036225
328353802325475328
292151552506986496
411340447454220288
366065599064969219
339161105815437313
342074092192673792
310944974541832192
398364365738360832
328544798409637888
417484398020550656
417500684435480576
380918854509002753
326338111862890496
413858934189858816
370960402211160064
297095621746257924
312025293047087104
319163855790026753
378303210597134336
297126559016427520
341972078238511104
349426631565262850
291863441617063936
361882229728743424
340907752664731648
398298933199241216
305549988094701568
417703118390824960
405243762407768064
375833390731116545
417324557519691777
393999253032280064
361413730438877185
323373594925207553
304435073896284160
288220885519831040
377522025742733312
340060121222754305
342791725158367232
385791196393926656
328707189143388161
408019863026679808
352279358196551680
370827761528897536
329925613584539648
404181898575896576
299878583583784961
395722767720775680
286602110697607169
289805611078664192
356271945450405888
290724604220145664
401588606738780160
295163184434794497
321270117809942528
297960659365281793
359498036256317441
397139494366748672
387863002646839297
331549660575567874
390074844106092544
388569868959617024
379998623972720640
362772806330626049
364198080955940865
394191125520478208
400825234904715264
363622987502592000
379831682452295680
366675241243639808
408464870263517184
333408135572242433
356186796889096192
393516840590123008
343101818341052416
321770976410992640
359729553473683456
352450133440471040
368492981159882752
396553139501154304
382988252824629248
297168707527012352
414263915003273216
313770928624508928
358455948882345984
399580445316501504
295722721113935873
403333499622400000
350231484638052353
336574688614555648
416382797868044288
291329561008951296
330381597150965761
343846760000667648
386782869172940800
379040791743954944
410751327833030656
322104901637373952
395703708836581377
349052822819598336
379761641627582465
394556897958699008
336336707911823361
297018110647615488
301864918662144001
346179032397787137
414243618832916480
370561234640183297
313825043606011904
410970908283518976
411591077867823104
356221181784891392
288853478980349953
315292185874530304
400856285005901825
387921995541000192
314859853891923968
376148815121629184
349499520213729281
319166338696376323
329833888329375745
383710251943350272
347981362671779840
416035613071400960
362161629179281408
303137386584494080
291130574930841601
344909529605083136
386339954248265728
310980949166931968
399124956555902976
361042848721809408
378178853929099266
312190032171642880
374396711625441280
366837933984059392
293105592887824385
359473407332589568
341790666310955008
344514925110099968
362603721433165824
412801927618248704
378589950041927680
289202050636587009
308764594925608960
358164604272132096
316992401724018688
321786575249866752
341013499213905921
394311829045796864
353241493772840960
345729155528265728
327889807546146816
300851608575672320
374660592075698176
398956295039877120
343934504848732161
312236836976205824
322247827206045696
341816893193199617
338309217624678400
377587058627198976
301153422202257409
308456712086638592
376100949623701504
387798846212173824
291229531031883778
332352668683100160
382283198413414400
365568981026873345
368253356122595328
333846688240386048
400203987325972481
395129370274463745
366031969227784195
347204279599243266
315978508335714304
370529634590277632
414841126684999680
290087074252591104
317445969627205632
345649228841877504
306012506424475648
348634642125033473
387586765777027072
411854132254109696
417545597332115458
337980665486254080
342009550045581313
307257044514254848
313119809166532609
385929361481674752
303612878202761218
287624476433211392
384806160441688064
371113410395930624
330978253814775808
307617821905543168
374080196950781952
360596746780422147
315126108444061696
413910155080630272
357098630424969220
325115074106753025
407182138941771776
313819922394406912
398649422948470784
380344628811415552
341198703144599552
311044232771158016
332180291022098432
320180026626670592
414095853289472000
308608894215798786
333966972167524353
395689200500367360
410185355598372864
374099172112097280
290806845906505728
383807555572473856
394151245885079552
339234795810848768
414341589712916480
383169560033382400
350841978486931457
289952361336692736
287804298899886081
373335724684091392
389832408251793408
297296986464460801
341941048748163072
290915541336612864
404065221645717505
415736753308196864
393800539089027072
414434170216415232
413782878611591169
333696276099133441
386564014073196545
338323960888446976
323744820180963329
410595195093540864
352934340835033088
417089747748524033
400553981035823105
297410773389553664
396698962498826240
342727761321943040
356343798382608384
315896345837830144
301717618744754176
344661319145885696
334911214910070784
401860674520752128
302392599925379072
372226507281661952
346901681298108416
394540028556087298
296967254984228864
394650879900393472
292104970432561152
363454636553801729
392030362638884864
308459568416055297
342787765701840896
294538513976815616
342113464162078721
409063594555215872
380963800905576448
324498788368654336
295532694069207040
396030663008485376
342122754457358336
382061897794977792
348306685321961473
416812109788225537
378591791584256000
375233500472819712
303923911018573824
335524568829661186
295472099177410560
318485666122043393
396107305776709633
315544112646475776
388683165264396289
331382068758077441
364530152492896256
313733196753825792
348992483461578752
380628134678122496
418086100016431104
402006355349098496
384040846862999553
342676721360859136
416509298227703808
368105834393665536
293532573102125056
362718896832262144
338583395166736384
399164185818722305
297085802821865472
357950824325984256
405708956846153728
411962550922657793
367956093604876288
388144818120966144
314150618187067392
341061155101499393
373296864193699840
323972155396202496
345767952789950466
297322693068455936
326524703911075840
384439137752715264
311840986898759680
398432783137525760
314043101327028225
350820222095200256
307726282404278272
311003976059465728
331429665828896768
390479480948396032
401944509493166080
411802609662451712
360171108974071808
413559175671595008
379134119394811904
410646881400664064
319151226786811906
354080794479833088
349980942468780033
395962107394416640
349601882219614208
395519377593757697
417763256464576512
329748852976529408
351270359619747840
350073611182280705
391979611334393857
351027580725510144
363362537938493441
295314049388908545
342459695665119232
351145667168714755
320993662832111619
371169886828916736
308567043257540608
393668183774593024
320556456887865344
386289991946895360
355205212325167104
401272499045806081
380141163053080576
348563355495190528
336779274478559234
303711687360536576
408031737206169600
355501325590597632
357921896462942210
312037922096435200
319485114247692288
376573983270772736
402544115310931968
386390109274120192
348197327271497728
298913982448820224
322690431026601987
346536445739163648
413518267802992641
343885939099181056
313372021008510976
289464056396541952
374529180324466688
297936504183984128
390738433041108992
287742969845542912
350304855975395329
318597121458724864
340840199221301248
383155148178337792
396697964506529792
386391192180899840
292827493981904896
412419566346981377
370680948389462016
313376500760068096
327691353242873856
313211719243689986
338973276640522240
317662181711826944
356171072304979968
336682557129232384
293639175834595329
342775992206626816
359346600973320192
339457727413768193
341811994355183616
367099511891820544
408913992220819456
316649924236296193
407060692944965633
398561464086040576
416959145636409344
406231814638813184
404424430333358081
397997728656928769
365604221548109824
289163647769534464
374486650358755328
339169993897934848
386422208178159617
368032887045513216
375074565640044544
363751521798094848
415750292722839552
340835513823006721
323754454526590977
385653090923577344
402640903212650496
411334134838345728
355283809496870913
417979514937810945
328366481777778688
369049695579955200
368261325345927168
406684178538037248
375671482220699648
330288248767275008
312719710443696129
385214442301960193
351795532529811458
297333006966857729
296098522464415746
320014934668898304
289197243943223297
383058943234551808
292189276127514624
374868713658261505
397178673562132480
386991292066332672
365441377473011713
338358769291497474
324982286598680579
378253915256401920
365055837422624769
392401675903709184
297172964741357569
334411484580950018
309462380256059392
314998014336970753
326776819405692932
398391192301236224
385042739970461696
330865267691376642
377773587727654912
311398538326179840
359643691868110848
331277102244564992
379074497317322752
402777352327155712
380801598403776512
291758847914291200
368555384149004288
417217518856445954
325270376533864449
310862597530460160
344486194370977792
316377500064296960
346089467083358208
299356426973880321
382055666501689345
324178137887948800
303027969998336000
367723053901701120
293159292222181377
344176524540391424
349615270274416641
290665166545252353
413224871775449088
305514890297233408
330830064910495745
384177803241222144
410751877391728640
408062842265300992
400044205357400064
326726462793199616
344604578580398080
337997161499353088
318798572885786624
319357955801759744
408440258254999553
387923434233430016
374114514612281344
344894841316048896
357483122306187264
362250187667816449
378359611494895616
344006881922121728
375713492436656128
348332799134158848
291766758598119424
388591704313700352
400063188706017280
330457929352351744
404331127881490433
350110089379717121
350440109604208640
400112676988149761
316914958115934208
313247425517191169
303291527256494081
329031975019098112
344864357148151808
358345785282265090
372613498876203008
404319609819787265
348985243983810560
379787033993949184
391052041117630464
415747527800274944
407262732413849600
372846052157980672
374267761905528833
402517330678525952
313966681510776833
304364220626128896
414047715446632449
343835951497359361
350934215275200512
331716069767127041
289590887875477504
410976272752209920
298812551137988609
369577154314383361
362434896465108994
295265839878397954
372430203647455232
348535572693929984
395666362762547200
365546344347217920
344077153123577857
308332594200715265
374809212872040448
348936913027207168
400964284659679232
350073074600783873
338124924394811393
353741739963588608
402010532946784257
296484830487650305
335401613005058049
414626881837621248
388836119007461376
344858791298355200
348904755285868544
339080202086920194
324887365153853443
400688383389089792
380605129423986688
414218256077959168
391381960884375552
345300245783138304
338723009407885313
316988035264835585
309123040233549825
411374089958211584
402230620346417152
319739411061411840
295774281751736320
409546153467056128
326388498347225088
297603790754967552
358084744623685632
334559975466729473
331582040690528257
300101088152023043
287872171135610880
335193483071610880
386938293012557824
291504723641655296
369242721564631041
343488373761118208
305305904956456962
347920179977658368
416893784971296768
416732980170604545
347546731799531520
353939862098939905
286299479219527681
338283305394921472
381349316167610368
366331828090576896
296645870731026432
372512995315691520
296412986246057984
381025754647367681
368878983187660801
394155310211796992
386591386063343616
343905799271243776
404281647597494272
405564085384654849
341823071579156480
287377314545795072
364657814536327168
298592644441968640
414653494792953857
329465767080906752
303206777250512896
365148451694051329
375392288500772865
305908626239930368
333884223066890240
296165367506677761
302838769093079040
406688511450816512
363263888101359616
368216501184000000
322407705279090688
306636023427907584
411619716789452800
331217450915987457
399520139126644737
310653935943815168
404098411097751552
298923415631429632
333477283375509504
397148683663183872
290225960010260480
289598718670417920
407720448454295552
347081046724050944
325862914282106880
389524307979669504
403382367881924609
351555454134001664
400614446093324288
310879547576950785
358570923193929729
292938718447271936
332593710900588544
332286528594272256
389574983287963649
417314969181757441
394957525377761280
382701592803569665
319229030949847040
414248089948413954
322243213320650753
399359472411217920
349544768411406339
355540513413267457
391087910923300864
364106447837462528
302265432814002176
402533692515844096
350396992192655361
324273973309370368
308962066985783296
381565385406828544
374308874456948736
349431207429279744
366759496414019584
306667141065764864
365518129184505856
397255446425501696
362392345087442945
395424296975101953
340195031384219648
362649950926028800
386254076217786368
363003727516409857
302440054360518656
374692607072272384
289844538313433090
306810904920608768
351785059235282944
370690847009808385
350110965834072065
325745150783524864
301035096750829568
358834833109155840
315943208905502720
391283138963316736
368538082485608452
336008225331761153
309624246978609152
302883186684350467
396427842835468288
304470445757960192
355962426442780672
359768439021252608
331404504190828544
348202226176651264
389205331080794112
348868558454919168
404542034330927104
391319847256477697
373277926889758721
326957493274148864
333398409132261378
404303340390989824
300463358358982656
393985260608049152
399297681832435713
342335334417317888
309488401663533057
355168432393695233
371237867932377088
338083228671946753
372765446074015744
309770217079308288
321339869152546816
417886954727174144
380465076631007232
387662422778990593
342966057230794754
385009906518343680
335744568798638080
337672518255132672
392457501607596032
310382782591426560
417699263787700224
417727562870435840
341396841985875969
405152108334170112
343447491557081088
394632767981379584
297126500233252865
288786437141303296
357327530094632960
411178375328587776
309295388337262592
377255826127196161
337298612914638848
369231812142174208
335213657891958784
355649317937229825
417011146537717760
313080101032038401
324652660504551424
296952793196003328
384750284112547840
388869711255318529
366988266051862528
396237740184190976
414381556992466944
346339535443079168
331806989606846464
307187083649372161
401447401153900545
380032543284035584
361369929070546944
328647147790684163
302083072726274048
310420254549504000
296178696925089792
317030691458134016
360677881686401025
359143126964781056
332696756758392834
340949510970818561
313711310883934208
334258996913532928
286139948405497860
341442081224531968
400389551643832320
331566823684329473
359983854364274690
411898617008357377
325252374627225600
361949208565125120
336956751977017344
371156502892920832
352169937168637953
297148419775029248
399706454795776000
386077810466754560
287728637896179714
353729597378011136
412687804628762624
287415465960148995
359615686898745347
360063680232169473
326994667499577344
292176089177006081
380124629182201856
329429326846103552
365588681546940416
292045700622061568
388108004769288192
375024561160736768
330511614774218752
410571413209092096
375157650818088961
319310287280955392
399380527863431169
382988135195365376
366542520928309248
413688339012014080
365634831482224641
416543888518545408
292828261480808450
313392820717240320
380494369545273344
390728161408737280
338126484386484226
376447902220320768
305699640848822272
310484230394236929
297593905376022528
404161178915446784
345101087755350016
343321000299085824
410281271844028416
396241246890782721
373607276520550400
380529236848963584
365321751904780288
402944197504040961
365586769036587009
316771630334480384
411923032127836160
342494344479121409
287135173328375808
317657056393965568
364748994527772672
417709430977736704
333470186264989696
376590361852116992
326788738896236545
410431222725496832
371659445803433984
346451536169275392
293149410873982976
316749085895974912
376649127603740672
300327270202093569
335226941332402178
357416248243531776
384504468093423616
383359918059061248
373204388505849856
381192025133289472
347762054905606144
291436239062708225
418226756601253888
407487186570084352
317135335224131584
356192144517640192
357653545094365184
384233952765964288
292684719831805953
340891491352326144
413765040303796224
417325223558791168
364169899234852864
351758815689048065
366004781862486017
374994173138829312
349630029560418305
383648041783558144
379781413526323201
411725413279215616
326832887582322689
391514026876100608
369902959028895744
323995047706116096
368835689623719936
350880721323298816
324735825202012161
411219596612730880
413140311347449856
392702017426440193
321731164157132800
290467547713785856
376409494810812416
340999272399003648
326350678165426176
346263996493606912
308246514302611456
335253143053025280
369680132447174656
386455898043871232
332549674890321920
412710051112316929
365981008459333633
364630228498259969
314149552766734336
385794875477610496
331541905336832000
374323831470428160
311705234017746944
410481210402426880
374886551747964928
392789820965023745
297628638499717120
415354388010377216
329121012023185408
331609677005729792
373720329341779968
308301749171666944
379422695785381888
365749512494526464
343965849134194688
355385533846917120
322098086056964096
321079083863781377
319334354407006208
301864079872651264
401723180865167360
345163691966205952
362621450714230785
300092837951860738
340470936509751298
299290178084798465
322990265235275776
347328691124183040
383174844994424833
393061737735282688
353050195799457792
392853520019255297
298209427658506240
396960385154428928
401976835866910720
326674382137196545
358869540974772224
325426194805825536
399889531421208576
400114770055286784
407115709575987200
338847569167937536
395780192125198337
399778227666698240
397095047474073601
384624450714365952
399068199305883648
361340862556413957
381285054950805505
369846491403542528
375455546780160000
349380292974362624
369759908834467840
364312816158654465
288226594370224128
388908122074398721
370005811537674240
339577864074706944
305455100460142594
287109806240694272
347905776846766080
376412368278142976
399701656356794368
415644252249415680
295834411553939456
317021707321888768
412601565468717056
394184968122818560
350379778798399490
344063269943791616
319557457414344704
322779969950457857
415763919802601472
328264027480416256
415620898172178432
293414037910331393
288886366262145024
295657894072946688
321565648364896257
299151636046159874
314756175109423104
297618639245410304
405976217808953344
336156285747748865
375255843450916865
362158190076502017
413481132072919040
319025456114438144
350173633185984512
339183897696935936
337287854285791232
361764357408948225
388959712919568384
349612896432558080
357680535436394496
402998261860274176
396129346861404160
345224383410868228
394333702412451840
335441710597410818
325807503352938497
355614563900719105
370835449884852224
406753232766386176
375339204995457024
381050194755727360
301234141716951040
365695158311862273
334926218157764608
390115029422338048
346160191663898624
406098402007465984
416395526893236226
401439717532528640
383614592393293824
288756527525928960
335973950830047233
330517018807771136
347702470711078912
297176265734103042
297596673532768256
315955573751414785
289828209787281409
301545828793868288
413559842347810816
296537699702173697
303715126681415680
363707904878067713
347939855558381568
305410971747373057
362345457101447170
407713011995262976
348376487130443776
393098295096410112
336931414081667072
311526288332566529
414782234579959808
288962086422343680
329404991322349568
286997382003044355
416952333897973761
404951666870321152
294591315998543872
356200785039724544
353087307227725824
416612142368837632
351455982737571840
361124678741405696
386275756365840384
394212461328728065
379448344008863744
363512345697742848
301105623834185728
392825702980263936
317054708118335488
352814467320528898
296682516398628864
302564486705975297
396537062385401856
343551368109387776
347257807424348160
370778608471506945
308048660845961216
382489021638651904
332129821075324928
353987491948273664
394062096217829376
401580637418962944
311203318519189504
399493547776540672
317853106392154113
313490896115097600
328289666853908481
302197594287923200
302392138560331776
308013499966177280
382417185555382272
308772220098969600
286765529178451969
391839525619503104
348129685806391296
314916485418074113
385870955639496704
413031661366829056
316064579757150208
390141294200111104
375456628948340737
311128420736196608
364015465305096192
347535075849674752
320511359949369344
372709397304442880
412822253257367552
302464427226169346
359067642029547520
318952544854487042
401945734993297408
287783792976990208
333484145160364032
300299482707415040
373873891749269504
316717083339665408
349229147106721792
405624122773745665
363572786096123904
303673578132480000
311111253567369217
345486963786272768
351761663583727616
385972357275197443
337854202997010432
310111205689790464
403629123047653376
388853331940368384
323414900238077953
334824854287179777
371463261474258944
300356252779823104
417593584485797889
405419138799005696
412074924648300544
381478785595359233
339280275014025216
356248796826566657
381743026496090112
362003046747734016
315043313059237888
392653908851441664
301455084582232066
382680440538005504
301177384198078465
328605993074307072
310385437711679488
313670429048991744
376807697389473792
301768017719721984
287216760837533696
286910907894861824
286970303509319680
377954563367919616
290171232681345025
397375390357782529
416565220359028736
413580998706614272
412644095568252928
382752595749908480
344329759611826176
314279400407433216
407880565397131264
313020408267960323
307421377814736896
396870237184094208
356091962723532800
335646988358017024
372235919501176832
289987073648234496
365309789300981761
393997659066748928
336694989566386177
287351506796158976
394167947658158080
321754765434429440
374931212768251904
395275214507868161
323368996646842368
384140209723817984
413154769071796224
399317629942243329
352562855406612480
384721451494150144
305200023782699008
331673442996854784
360111251910688769
288367421906104322
395269275390582784
328448019039154176
331524922709008385
345942901425070080
286119572891914241
410911995098316800
380097928372568064
293587615020642305
300610436078911488
298355267949715456
298111209071329282
408452307740020736
329390604956090368
357785896222859265
343912094833463296
390894695779688448
289222636339343361
409248169105432576
324203928612913153
344832652286783488
366894590848008192
358978420882939906
413856312523771905
308370280051511296
319166212523311105
364142804361945088
391576731657994241
351104311360618496
341076598717550593
322815764295979009
342639018892197888
387740268956745729
413408499414990848
394812553605308416
380660388683321344
335049920723705856
408327104020115456
307724969578725377
390592131506515968
394440862597263360
400887621330944000
352050575610888193
317830725627936768
363640838485995520
314188220172754944
373816567383220224
345280196678668289
386387711143067648
299638682829344768
416686494397771776
405915752797982720
381199428121808897
333798570975182850
320485699100999683
346795238569959424
386625473377095680
336433277529370624
314293786878566400
386658872406315008
323941385310965763
335444881449312256
348504518041939968
335141394169622528
358040112975708161
387379541993218048
300726659978502145
303875793933701120
322972501787414528
415577357152301056
304411280561815553
418215725418151936
374184055937310720
377436906725732354
388218340067397632
352172239212384257
328389848316661761
371470723027832832
302993026974887936
361355890672156672
330746665348767744
296265820584148992
348567713616117760
400485701953015808
388564722142154752
386164339000225792
388143136004136960
299364912252207104
313820497110528000
298103991143903233
347676801587351552
417371491844370432
400381133465976832
378502511659069440
352648821878177792
382693808065875968
317616199473197056
340469582215131137
357348703004139520
363893033575518208
388775586836914176
386134873909387264
368597989792550912
322184459464089602
374995658199302144
377547573252591616
332337766169989122
403735016498544640
370529139725705216
349682882526199809
375422265241780224
391922400985882624
380442402470649856
391712279244197888
315804897842982912
305208701759934464
315069908813746176
408205863728320512
338571034842251264
363132144342020096
356504729305624576
351928676658585600
369930813791809536
358076574072967170
288295615518085122
290785488703475712
357739595363926016
311091905104580608
380102361844174849
344036732804681728
319733803096604672
316089053558759424
378956104593862656
369888182852022272
377780243979059200
348897692086321152
385394285463760896
416417275084681216
375481782356815873
396085860359475200
338292155468627968
407040359143702528
390218620422193152
342941310786887680
376853672036020225
324589854937735169
365058312116518913
289510642447159297
416309447699730432
405581080897396736
340905160480014337
339940919455404032
389729442345803776
356148075024228353
289938771888201728
380471221416374272
391732000593174528
361352891765764096
316689472316129281
382023092706762752
352968465323270145
374675653763035136
348138745293320193
323090969153138690
322937949467590656
300492718596046848
371080984373895168
361000004061638656
356303599300661248
328516407337824256
407928762550874113
295041977349730304
394946141995143168
397342167573618688
317551704121962496
417530963262853120
294362323882217472
307224958306758656
327186774998781953
409204540043309056
365140347946414081
397361700296347648
411648824512614400
297116169490538496
383930423421972480
292876856594665473
298254856123215872
331759044400390145
398292282258235392
395622071041945600
392063124213211136
300762458522533888
331203056014356482
338801872351682560
382102935859380224
298314914311835648
320341113154179072
403775638533713924
366516386207502337
343976204631678976
307293782649479168
334491511809007617
398033934342053888
327746412483837954
320935412430413824
325472160187555841
410376248230424576
389766671583285249
327291624315035649
320374730299437056
355342999363923968
388847736956932096
288449244505993216
398849126420721664
361410110725177344
378662973096476672
326493074610089985
328348457804906496
304998042891874304
373342225339777024
345997163043627008
326413067808280576
330325515355435008
372833460890906624
317421646711508992
397778584825520128
319793940893159425
338498586230784000
348809472946348032
387067448157290497
355581156281950208
385103741994946560
339721008103702528
414610507132596224
413665853360832512
300394299311419393
287836830047539200
352450716381626370
401111324169474048
323019180423135233
379000660802289664
362094155276623872
397782569460465665
339617203290787840
339417487168921600
331503095550971904
355127097628434432
366315235549786113
304713119710728194
303906500269703168
315311890970595329
408756785659793408
342233392001208321
334430795269808128
406241637455904768
328091941994651651
383754140909715457
310212607044890626
310798903761068032
349434613577433088
376859330026299395
319833719705837568
327875873980153856
286402508014886912
351981080347287553
346532221995339776
384634890270285824
337721952334663680
351071717411667968
386280617564180481
404594425281540096
287151472431489024
347321527101960192
369042217106538496
401988764408373248
310908899291181057
306129355829035008
318417621953441793
387635369568530432
366506391462088706
378359464451399681
343431599255326720
321341374597300224
353597225189916672
309575488148471808
345489010564673536
322459173583478784
316337159135174657
348498537148973056
379650031177195520
292469807910096896
356175514282622977
385826793917513728
392063019347226625
342392100022779904
310597119583088642
342872800987607040
377244534985347072
304338823859539968
374120437036220416
326490235208863744
335539538619400192
378176106710724608
369091873475805186
323172859675549696
397573005246595072
378504692847759360
377917674619015168
361676570353610752
351193142386638848
379416870018768897
298837507850788865
321041230391816192
308451767014813696
305244936557707265
386879853771128832
389951803858898944
408292660776927232
350465401412534274
319206071468179456
361693007927451648
296847587493953536
334747162938314752
334453553257119744
311201875800256512
418224822619889664
307741373514260480
308601742881349632
374503431639015424
373051694843973632
410619694027390976
325484835609133057
326913625107345410
303110245369118720
413838331139858432
358948209235726343
385224231815876610
388563171025240064
391816557925388288
286960341978595328
312768909491204097
375695389732913152
345279324741591040
308040809142444032
287517697972006913
290920985551597568
318392405835526145
416739594596413440
291514924360953856
346284963601207297
387119457820499968
292241755062038528
394803522287697920
317464965596475392
371616248817135617
287894753209614336
296516073879121921
372129052741484544
328418872799666176
356594235543265282
291440206949781504
366126022485221376
315315946912874496
379279791603851264
338392767275343873
382592574244261888
369178061612150784
409182964527169536
316019209916260353
325781997656096770
297814919737405442
393946169610473472
321063732828590084
364494039489736704
344216366448009216
389584802154053632
339462949087346688
296861143383801857
364615921744089090
326242016805662720
373339268946477056
387220468958105600
364251038456348673
290793235616501761
337224696355512320
389605673173921792
381053042444881920
352278896684699648
340300371324977153
314482982989725696
390839624920072192
381555537155854336
314593318736629760
373971014910103552
320969818180313088
323774327046676482
360855879362428929
307208369704427521
387473536195235840
362176158269313024
290938169677983744
319664223758204928
314458933018374145
416822696383488000
311869046628962305
366115100282720257
393667240295682048
355360216851824641
308903393106214913
288112810964156417
319997700085006336
309681683790196736
376816841806848000
363612493693714433
338767848207953920
408668965234573312
403235370160369665
412911126108987392
355344605610385410
406352988018843648
380208708543721472
352943765280915456
337541089936437248
412249243609341952
350996995424526343
407232692955000832
329958853418549248
320063622120366080
321178124274507776
320337518459514880
309694044370530304
358759222273519616
300027956053565442
289945272979685376
377705485069451264
326294629962092545
337378426128318464
341538110435389440
295044930093580289
374256898582659072
304250487841124352
302171836895080448
344422122522804224
357961176224763904
328089255211581440
366464401814978560
392787237403779072
286575892103327744
314505900951998465
394837329136742401
359762642367291393
384185642562777089
359050877299994624
335283472002338816
299975795919704064
308062594143502336
295210454018572290
389427880792293376
410059578311999488
362733589492150272
376604018719481857
390975243386621952
407788459466956800
287583779277639680
312002496937746433
383176723443245056
312996542934036480
406817247001579521
393053105778339841
374061594746966019
390233874791677952
308913253692633089
412300544456544256
386843312939732992
298280466493083648
342430754741026817
359081118324097024
310512340338634752
412928645624127488
297764470757941248
303159691968647168
390132959963275264
376188631352094720
347755570452910080
362715847657144322
286325638971940864
360695296268836865
307014412705869824
375286587753394176
387741883805741056
300134734741266432
325747105329201154
393316227063361536
352734234848395264
326528973775441920
397974966467317760
398892319535276032
353861025994506241
385711681533267968
346238713006788608
350983607667539968
379700534716170241
379076204323934208
368981856907051008
377612123683446785
358030792829566977
350660822348988418
403088787309228032
338574973088178176
323189750183895040
364620048918257664
305714962595201024
361017477402083331
297927985581940737
369428629937086465
302595239212904448
325762133579149312
296578824949358592
358384687602860032
316711072650383360
315012447239032832
338763259811344384
409148223128096768
343777260639236096
368851464136839168
323231395386372096
405803442058186752
311312479303135232
360571492959920129
309813716357115904
350089369396322305
341313362841448450
346168626237276161
346960833923907584
416826646969462785
333431275882942465
322572486984220673
347730010435624961
348184597525315584
359283946422403072
388548146545963008
334776900545282049
295994642141421569
308241586209292289
380837467957776384
372839706351775744
342089644596420608
399087522640576512
373810201201098752
310785037366857729
406670853460348928
376365295717191681
290284827142402049
375573738194239488
384807023537586176
373879549005950977
356497704014196739
322370417916526592
302918922057957376
333886718547734528
409063326052663296
342385213164371969
308498252683157504
315714955091517440
357506480024457216
334373094196142083
335898415764471808
392176588634066945
319026689411776512
417496120990781442
382692788845830144
374428445985357824
380740923769909248
388250577160785920
399189582446878720
408328999774224384
325845470121439233
386731207683080192
292855587375546368
366722242010292226
377135793493385216
311658459135361024
403450299324440577
354536959290519552
415723507247755264
296350428172521473
372171595587928064
352069156356628480
386000790617219072
322204671752155137
295561160835608576
403496465735380992
394593157717196800
388900149168439296
349987384705814528
386092360695705600
382908380462858240
409490876742656000
409059241048416256
289803912414908417
377642372890656771
297580521226117120
357678589191262208
358586454861037570
311047168939147265
326601636057321472
313451431850037248
383683465641619456
389467281946054656
372248435312689152
384328026454237184
401532293896224768
298900862741405696
342427244188282880
290454889333682176
335914983122665474
353599011992772608
303172635062329344
319926283758891010
409211116711993344
341319004293562369
407758084136632320
375451154907680768
295884092954779648
364518597127073792
413182744727146496
389980799027912704
288374367686098945
286127479058477056
414322740402089984
328655620230242304
331451052501110784
326356156136181760
381647761440923650
365065231602819072
408056928162422784
339365398124310529
336259350148575232
294959064423743490
314223359904849920
406486001817636864
336516589077790722
357148722737586178
389957856352407553
384676627705131009
334986217328345088
324062757114757121
322291380196093952
350819471860043776
415249651936550912
320794295277854720
313564057280077824
373309330075820032
397995401271185408
323264731752316928
341645161568296960
325836037085597696
336376939843571713
367877446252519424
383916036459749376
381794247449788416
370913216513069056
320991808924569600
387341855697817600
360394593667264512
386632737693503489
310921482157031424
290042727658295297
348181439285690368
387768811145166848
362413635361980417
323666818709458944
398194777176301568
408669648998395904
369941282732658688
325783281243127808
381177722514706433
400901538006040579
417001981975068672
390694921369178112
341435840951631872
415955112792580096
383469184371265537
334512420624166912
353398062988787712
359740773350113281
360648319225171968
302980259769364480
379617659706281985
384110170382426113
318609276564303872
298676333318393857
304291923479367680
311191469606195200
397923439274913792
343026286962307073
364146348729171970
380804689677152256
366419736520699904
410563666342195200
388813981538066432
397995090733699072
345653813132263424
318857042548883457
323062499136118785
343894529159593984
325826369227464704
372781116085641216
400117131393515521
288034193009676289
331143190637854722
287489256455274496
354671117383892994
298082122109952000
361862277567234049
380021357401997312
352335494891319296
367319721114222592
300922928671903744
345464109334142976
303995889469509635
386726333998317568
366768694585593856
379422838211751936
341796668364185600
416196948161339393
331255526618980352
293183254901706752
352405116009197568
289139740224147456
362137063023329281
328783017906679808
338898274452910080
301566246456016897
409122918602260480
351221600823148545
412949294606336000
329041835894919169
315283596103528448
394430767142805504
359855588026499076
286759544141541376
386848933211025408
333602621543825410
360904160079642626
357570858522390529
353452467280805888
349023999394713600
337334482266902529
402791881035104256
346560160258457601
382530658222235648
330969022210375680
318620789958139905
332226365262811137
408347031426437121
402016941646159872
388892112990654464
320710761271947266
376479590408933379
326375009251622913
409909598376955904
289121234665472000
401349506421125120
298800409361920000
353928440996560897
321459419382706176
409865046341058560
316462761934741504
286927961934946306
379257674921435136
382960402612490240
404988903821541376
386457680245972992
297147866118504448
393589725170511872
328951989817982977
328887997007269889
404318465282310144
333779754295631872
414928380929130496
414561572392939520
409131655589154816
413785923893985280
393325081189158912
307849250786643968
326241010197860352
333027158584881152
365568905441325058
405168289892294656
365640036563173377
409452851115462656
300355371166494720
307494870090653696
345088823807574016
405718058435477504
326557608561496065
350018707902316544
350779508665749504
337444125727145984
327984191708999680
351254841013702656
361368461030604800
385908704517697536
353278659395715073
327366425440317440
355555088070230017
361784284559843328
391457739513159680
361077804516917249
324813012944957440
396828864061513729
331425161163190273
388275806486540288
404098645017899009
345095475990519808
397381715519602688
392517363037245440
344344183907155970
387309891406143488
318290048208498688
317594569590071297
288504554771849216
380485003882553344
379762904020815873
381410481275035649
296133041624072194
374631617907548160
361120938013630464
306897617948921856
417823486724157440
307582891678916608
344719225899847681
389590817016250369
374970777797283840
291985151636946946
397637341998632961
351603412497993728
413031695630082050
351433056617381888
343957653485154304
360909070703673344
350310203578793985
406785152115687424
340663367272378368
339324042035220481
322202729772621824
320012367746449408
302763446645186561
332740662728458241
407425136208273408
372436939984494592
320624241156423680
344360076053737472
330859215293931520
414586658332221440
337227158508404736
349676536422596608
416042719442526208
345412707761143808
347788017714475010
317773989076426752
370720076892495872
303589004119511040
389935500531744768
416316896838176769
313636383757574144
375881524597370883
323194221186134016
346328169034420224
391838733449691137
417841765542944770
383197753826107392
375659247427928065
341392412930887680
379346166430711808
388957544330178560
379245205402443776
315047800859684864
338370408434786304
319222081235611648
402610414602575872
356476547814793216
326770205315444736
387843990382735360
379374486463598593
402994930894659586
289208967144546305
385178425268248576
357006858818551809
378924882223853568
365788485828878337
361956347392176128
404749877948985344
294661247692054528
365503457572032512
335288865743048704
327456468607578112
331517217713840128
320724447285874688
384016133470584833
300763418972024833
346005669205385216
309475391087714304
407794071436935168
398423748619296768
368007784232931328
370213665082839040
312807572585472001
342403613345337344
317152083197456384
361903985646501888
327285202877562880
303811532062613504
375113702770356225
382949841003110401
296125940688359424
407805047855017984
351523217447460864
308696265644994560
413078407669248000
379930404020436992
343976133714399232
324836526339002369
366892879651684355
299424509419737088
373874503769919488
410141665031372800
287812985408352256
286590035212509184
360223839633944577
350673224922697729
325294706793803778
404391282447224832
340069542145441792
368936289610919937
310037390070784000
301099609340653569
331584112429240320
329312968544251904
372475636453228544
349724926325960705
363689785396703232
374446666125815809
295768132998529025
339025021706051586
345065763285118976
400217371597864960
415395400053305344
358376148138344449
379808483782033408
313023742265667585
353983847815327744
385820300895866881
335060918071328768
350868830307885056
383819706538262528
388074332682870784
335917931995222016
305880796978376704
379877744387313664
346888528413736960
302070145818431489
350899742533890048
417049842876440576
325489181017128962
346846085882458114
390302262993907712
414014609881059328
359911871609974785
313798984504332290
399765145510883328
387623692559474688
293490554598203392
312675624080789504
291807871270797312
365147377876742146
356272490659590145
334137378522427392
334134022978547712
343875654703529984
393044482180263936
398951504997916672
360895863691816960
295981354045296640
330338693883781120
407071858266091521
304622573080150017
387036271610437632
394883923706392576
393781140374708224
344683855166439425
335094363396919296
417831438830927872
405122546162741248
293481960502853632
357753700791488513
371199482051829760
414177675901538304
344295642623012866
317559228665581568
307988678121246720
337516561650827264
360036945633619969
311670299642982400
405883917959319552
336763558434054146
335211850075623424
354518420231950337
380613945406402560
373249548581216256
353011566356074500
306236427933478912
370607526938935296
364412987991269377
384633686693781504
300396836865327104
374083569330565120
326493926355767298
325641039727710208
319374598594519041
308829594218274816
341300171331751936
327218550957826048
367002249819455489
298718641766150144
318074150507909120
411418738383015936
326808725572694016
326770364455731201
307570275405398018
397626033870213120
342544332122890241
317480316564549634
345512054158921728
321010754759319552
299039165964750848
365982547852787713
332505987103731712
413297992167194625
393967665191989248
290253759563583488
398386256209797120
331145996509786112
381825683627851776
406769113340444672
344335979605286912
385918405917679617
319707672574308352
296481852544385025
291600263905689601
324692368005664769
375878692888907776
367404072539652096
400421755178582017
342743582798659584
310121426822774784
363845453374164993
360418828699713536
357562092020187137
347342129678397441
410211777021235201
309998764834308096
307831353909592066
354285711836459008
303012006322126848
406490439525482497
343578488114118656
415293020955607042
301924540789964800
406323703438245888
361207454148730880
310634143094554624
314988458093473792
415266001299976192
320364609431302144
365564782587297792
372985299103932416
287839451563057153
343769350135754755
288452796943069185
312361995036934145
409180045274402817
292576439822331904
328063387231731712
287189971717210113
380801376068329472
397826924300357632
308697624377176064
311344838480105472
338503602534481920
405175646940192768
412732981162156032
364171342477656066
376578978674253824
335616923544985600
392954032345862144
332511489997017088
333229647154266112
399923409259601920
381640400525488129
407933481516138496
295471725766930436
366507074697437184
327747129932140544
325716604438577152
318516817222041600
286681601021190144
390249373034369024
301540468381077504
350257682617339904
385649215281827840
312971045604823042
398648407822458880
377582314827423744
357466105851297792
416006577196236800
383459859976318976
351215002994229250
346267909573713920
296414663950880768
313126805362061313
338206457231196161
357814279069646850
358491566798667776
292079934711668737
373322277758058496
371420253290377218
314550528271073280
373413772020690944
343475958575161344
396755325233401856
331549618510888961
330891427406036992
335066043758280704
353995038293901313
336282844659871744
390059541939105792
293291060891897858
323347686931722240
410613759124983808
318739157373575168
369493704391680000
290001828911919104
288876983708962817
364094280446377985
406728390880677888
357352485796990976
383453715719389184
383855672565051392
335306159307247616
339078157539876868
346305033299709952
400506794880937984
345217685350666240
320436323997585409
295953731088965632
355056607920525313
396143720757616640
326742216452210688
324159900911562752
298881124485169152
330643217164939265
361371757833240576
384221193395376128
296142986302091265
308704050147373056
384152784498462721
315606226165714945
335730484095102976
380033034096889857
384080671842394112
372246443039285248
341096181897785344
290608560168108033
299205444755394561
344101580703924224
370700791478104066
394051463355588608
369529871971545088
290269555639595009
344565466754322432
333315991092224000
313084795280322560
310047070520229888
365138649559465984
309481791448809472
412753370068549632
411822557202223105
300136144149032960
363594000529649664
381922878482300928
287519304394625024
322172224335384576
409312027480305664
368941075584409601
353593131545010181
346212867634262016
323418444521410560
340356410841919488
291775533249875969
380901741731934209
289941133340057600
366017851192123392
314315203133190145
415746526070046720
351872149943889920
387366732681060352
311345714527600640
412903069060317185
328760654196510720
385284013356630016
311392779257389056
401606185071431680
366164132032024576
299592293839667200
379203061249736704
319474045651406850
299930514243072000
380788445150326784
350706271688732673
316384311525920768
307822117980893184
364155626081251328
331215550531375105
344797021917556737
353612224125874176
418238676544397313
301000577477910528
350274355005095936
362339052118212608
303300784207048704
351948901521174530
397287847012470784
386314092580843520
293010479717167104
379283415419588608
303653059760893952
333299260143570944
404509453086896128
297422454542983168
408091044534710273
353629819260506112
335631725344464896
302347456790790144
411943525245550592
408075232176377856
292514464497012736
347243492193480705
343748495917867009
406085286515322880
393541956074479616
352872617256026112
320751018201726976
326448158093737984
309519167093096448
375827833257357313
366585084427513860
343603901460783104
364692233133359104
345973494619717632
392497050241073154
408811680706363392
393471886073417728
358757913696808962
332279515638276096
298848895256100864
328756803712188416
305364608317812737
390330142783840256
383415828382629888
389460017687965696
364960026768572416
414004061151969280
389335509627326464
286591457190629376
337469442957127681
375068731426103296
394051853832318976
411210029765627904
293701863746961409
318812297537658882
391189647768186880
378537668356739072
370441830980395008
406802587808440320
390977290374377473
321679108377567233
400039423850840064
286787687581642752
321415962110877698
394323166186983424
398362725824606208
395152170393542656
308240311094738944
399698246534438912
409844607774883840
287796023450013696
366225012010663936
372038908554387456
369230834944864256
291038887252463616
385834842476539904
374875717647208448
327262369011097600
377587649932169217
322430929291313152
385837836907601920
344923479965065216
340722573908275201
382110808526045184
321519356213338112
335156741161492480
407004178708725760
319407196859404289
335913317967200256
294832799033212929
331169933503369216
384341498323402752
312053889702694913
374573270781419520
287273253683220480
289136875262844929
334446012309581825
293204473839484928
378252090591936512
331175549751922691
389704919113936897
368607195954298882
348524311025418241
287389515746775040
319194574738292736
334360016301748224
400838425923694592
312979128049602560
361215608039280641
[truncated: 75,013 more chars]
