# Supplementary material for: Life Satisfaction and the Pursuit of Happiness on Twitter
Source: PLoS One. 2016 Mar 16;11(3):e0150881. doi: 10.1371/journal.pone.0150881 (PMC4794168; doi:10.1371/journal.pone.0150881)
Supplement: S2 Dataset — (ZIP) [file pone.0150881.s007.zip › S2_dataset/2013_class_s_id_sample.txt]

365955661974089729
320059511652098048
359950899709353985
352157563904720896
361884158932422657
389338395161661440
335746397452267520
321620283469488129
408864994588389376
323166114999853056
406191750496411648
392613656157892608
292114986417938432
413777464041541632
296715106077798400
362435496128954369
309844099773644800
374613905206947840
290344843182473216
366564595625762816
378807639108378624
368981735146409984
368640423733886976
330922549267554304
359974278713704449
385804979438485504
348775889888215041
311264496540872704
347362899171364865
373294993697284097
302924408299847680
313171680212185088
405290298340683776
323357576932773888
286555126200688641
386660717560352768
370735838142820353
384438168801783808
341016192242286592
321314837420453889
413766651218124800
384374692234010624
309010360189456385
285989650127011841
404360110618603520
317301081556254720
331314674815602688
314039938880507904
408187924040413184
301932228986933248
362939022319955970
337322406991511552
392778722912129025
411584487806738432
413429663990427648
353400453557530627
335950403692793856
326163587053793280
412817244964392960
358030704996646912
335237911622582272
334439494117912576
401296704277737472
347549860922286082
360122840802017280
302252623040479232
364844653901660163
416766211200794624
339730252257456128
368677698463203328
315267560897662976
379675931008180224
316615405076635649
305576659816439808
354135735776976897
415875412707663873
301413351433580544
384155535928356866
361520722503409664
334857493387829248
405943040994324480
389320196474667008
315338478693015553
291405222134304768
351783356683386880
301336138709336065
352224101378699264
360279166811246593
287590439811440640
366165063238811648
357282100698816512
401053832748085248
342767817390694401
286063981536362498
313625747149438976
381420287499440128
366695344525942784
317658650053328897
354038901524033536
315195964682010624
325580797065175040
408702142124683264
324461635114782720
366969391969079296
377553797536444416
369698344584499200
344032156919676928
416877381522292736
287927443786964992
287363347597377536
329814284341227520
338998455273926656
335018136141176832
381820646332047360
330609914328276992
292483678423117824
405709325412597760
397883681542778880
355976972733657089
334851169228828672
351636476125122560
315031942372417536
289704834406440960
308772979481907200
370933122474708992
288112781524365313
336111670998994944
348876296979349504
340849305055281155
304998623391932416
376817139480817664
358152973391626241
368841686970925056
327932551522025472
409456424918716416
416866304692191232
408918777875537920
363954048304959488
317063528664154113
379712790606266368
402794439711928320
334032176897212417
375296477851308032
415535212848640000
297783424696061953
385343652110680064
401178697236877312
286343280306835459
352072293087842305
304124327471759361
353300188628135937
338136383027818497
302198434700591104
410277266568916993
290892032304640001
325076171937173505
301512219663953921
307701309144969216
303597971533090816
348692410517307394
313384587264929792
288271418691555329
337970195886923776
362137633700331520
351576245923889152
287186075322044416
407776429653626880
315728477636669440
334400386586771456
379583199309201408
314245287784890368
381232806254227456
370664955420606464
355269561597177856
293189604847271936
321390414726844418
387806358726123520
367290306582286336
353334112272121859
320698480404344833
316999807011024896
326985586974027776
313534655238373376
347469409947877377
311234762645856257
325620290468061184
292663806826541056
333955588813881344
329747649257418752
416612209528037376
374809854956679168
290972977770668032
353048610356723712
311533775110672384
304090013866549249
340901591089553409
377759436104007680
319969971633537026
374698784850464768
366246491095957505
293047594190508033
364695974167318529
341100426336296961
353325069419814912
319998253779259392
364870176296022017
365422109167587328
386595828279701504
309258713150156800
370241943064035328
353707397161824256
296043744782848001
348265501639716865
302702399930380288
359438716126773248
331076744482258944
311858632125992960
399980585986555906
406716894532489216
311305181298049025
286005001292247040
412608758687072256
359786134680772609
408158925641375744
289746295361523712
383978263556534272
320063630668337152
356756093390684165
296815748423237632
366296663050035201
414921208590000128
383998295174938624
300140305083154432
386928436092370944
358916168859394050
327608289871417345
378983111109144576
400011095609708544
328559256079048704
327569635346096128
399301951680049152
337293122272915456
328029029175267328
318114252282023936
305186253861683200
346329570175246336
386051390961119232
317254591983005696
349793155173990401
348849482529640448
360143267033120768
402336157586821120
326502242863697920
338534070302687232
315635208793755649
304055637149614080
388096394676154368
307998450790850560
359942800327983104
410452974305939456
300167370591305728
324082646152015872
325428837120888833
392206078735568897
336002363309555712
389998566195752960
341161000759881728
338672989887414272
292410471150129153
410989422000087040
388152564442607616
288280184363311104
322501178678198272
366096305845571584
292376639654993921
401518775662419968
385213645249978368
311740705473171456
412822710125731841
353914205558145024
299653530610982912
417525820341891072
317703100901236736
367111838397251585
327616531741683713
290521171148034048
370117493828108289
318035378193973248
408061617075535872
366423318959624192
314188832448847873
326222730833850369
377290198285312000
353256022770593792
359471259786027008
387937623555465216
391873445098950656
295715301608280064
308354039626731521
388900665432358912
358292853551673344
406916844524957698
310198824704569344
402107568274673664
362793970813775873
310515746394488832
289644717543677952
416025601787842560
406628800819380224
404457812472127488
392581208804446208
317442890806734850
391712224366305280
387809978569879552
406911790157946880
367032578747801600
339719833295921152
360132957270315008
287222892868034561
409436535499800577
383303828000342016
290039066135756800
337479743895117824
416718589526155264
383722058812649473
363529005665763329
297559851654074368
298229505615605761
414857132060999680
349525856269512705
408284469137661953
344647482006970368
294355676011040768
344588396884262912
333214954658340865
389526371363717120
303173285389144065
360939593555644417
357773355211956225
391217862477905920
313119788073353216
286674365913890817
358247269541228545
389623767506227200
414255123758477312
402135468474519552
291083057715363840
314860856397680640
308117095055515648
327127588998881280
288964150179266560
412238913521319936
375136549114871808
328339737955926017
361427835564470273
295677959589732352
371640462626410496
356613277603725312
384595836615028736
403107904972406784
372112715965145089
413459539133222912
372679370525401088
340463450134310912
292684954624729089
378497180384104448
368828193974673408
339552807772364800
360475887973580802
311706156848537602
371494379266899969
288090702699700226
363038762629988352
332686585608953857
396156559694102528
297482974247653377
389267209518055425
382074788102938624
297823295678595072
297864743929135104
353268689589633024
353516120000565248
309805797381140480
381207040645169152
397105163975921664
356657376968970240
398189076781621248
321694530904666113
315317100233252865
359573663806259200
369279694278893569
411573918411919360
403258107347746816
355530191247908864
318305340603109376
388920951980949504
327086828735832064
391777374804520960
411746133258416128
400497953342648320
300469247308603392
326326057898741761
328229996843921408
311326001730830336
352505271744077824
357004984035966977
400293778835005440
301212905762877440
365113777328357376
336232550727028736
399059051285196800
297053611614146560
319051930951360512
297449818064842753
346441901735559168
381106129990070272
379794843754442752
337004809129435136
402148474302382081
362392689108451329
411747873907175424
297857110304251904
385265252243615744
326182868265095169
319674877227438081
305664383856566273
292782103165296640
347776982492258304
404081545746448384
394195860654784512
406224218632626177
409978917844705280
315958547726884865
385359321992675328
388372077956587520
308239505943560192
362668229648322560
402319107711721472
303821985379672064
372626438521761792
395191194185003008
330437155048538114
315530296789458944
327247919512174592
329968106124496896
330654143121330178
366695004049121282
380960461950550016
347815192538779648
337646958233665537
335779979486957569
324579586954371072
379039025991933952
288357494105968640
310668225924968448
390003918249689088
309521637454249984
404829306280738816
405747783485095936
343197943332999170
325017900563968000
316497662910275585
310782713776967682
368475428127645696
401487402406928384
320671909354299393
404385402007859201
352783027098759168
308587733700472833
325865862965891072
368210545159446528
367202733658349568
394138998752284672
417576857437888512
329025243240886272
331943878812921858
318567249524965376
324644322169483264
299217347980455936
294874826991075329
346016695841861632
331893789595672576
357011220886335488
391461211659051008
343275839946895362
416007705321414656
315691160695877632
297676935570526209
332589780925829120
382708064358760448
396482440237441024
292469589659500545
336018180122226688
332876838529540096
333651194922823680
410868302731575296
307281191227256832
306890319847374848
309435117074526209
329767123452829696
382723160035962880
398388009227149312
406919511116640256
360007681819418624
397864941161435137
378926349789822977
394669984003399680
309473255713013760
315331847645167616
329132416260255744
377683267920887808
311866798721085440
378586536167477249
293220382742298624
365353305699913728
408606255771836416
332234703765647360
288466701161484288
364849968168706050
366327839416528896
354316791671042050
327370103811358721
394161710006681600
347577761365377025
398567768230227969
317553352336633856
360044252211847171
334165954395262976
330980820892389376
309526792048373760
353948045337042944
360445286348369921
299758765723500544
415073940046745600
326247477420371968
330473673876189184
316672288198107137
331583256921268224
291008994548527105
344793397535571969
339789475574054912
380106585110249472
350464289573842944
353587196340604929
348064757984686081
356347509720879104
378743302226739200
317031807327555585
356649982239064064
405648676552327168
384270019334373376
289290143964221440
407369267769008129
358678205089062914
347688881270947840
317161360800755713
358586463052513281
379374545108738048
380008598065000448
360806063555088384
301696632829915137
403435417417949184
344357450343919616
387929578939109378
368092051470319616
307470300000436226
347367064773738496
357680391828017152
350351903454003200
315873566874824706
326157866278993920
349675152251944960
416957870358691840
360184702591700996
372255007724548096
310005685448474624
375102759789277184
385951805110509569
390499747540533248
370262758966984704
335934910156120065
328169135034998784
297505728225234944
417834698035843072
304259165885460481
330913984423280640
330774695911776256
298654279626022912
408080500163481600
370039312059871234
324119488981258241
415901157274710016
398336456361377792
293462414891032576
397002445676883968
409953915439173633
395623895359029248
320382925248024576
332692348519731200
416805487221280768
341430459500216320
399698527439175680
359913532466270211
350009237193228289
360440043497717760
359422555737702400
405733048509272064
351364618159013888
340420714270175234
303626488647921664
291973625865711616
340451915861221376
367110098319335425
298531021698256896
368946935014518784
352455321568022528
318196741721694208
376463459107745792
324722633990078464
364400582108250115
395023862343020544
398108588637683712
325437695721611264
287366400970985472
402086734713737216
304172893338750976
318523595225702401
293366067777138688
320582792910098432
398821985167638528
394046401099071488
335541874876088321
322074220412694528
307376314116079616
291155963166220291
295830484083167233
402906268324872192
303436927372230656
368431244826009600
401551200912699392
343963251983392770
296064129217748992
325471308785786880
380945022859759616
326727599541862400
391675310309376000
416559424275099649
295451836557713408
306959940944285698
376829625948590080
343579821852483585
355834542512291840
294919738335834113
411693469539631104
386044495201976320
395844688139137024
414218390027644929
365333093365719040
313526774371848193
390305693959716864
337752364977115136
401940894686789632
416394533450956800
415236553166712832
375222393939054593
309284478898032641
394639530000543744
356625357543178240
416129411528671232
293696515921281024
341459442149232640
388344949361500161
356160997569986560
412138803990523905
364859950134079488
340614834985005056
331381628649738242
336966959902126080
399729728879226880
318433992460353538
340261057937412096
306676532074672128
381485280303132672
401234578179768320
401083033446776832
288305405032009728
415911680754081792
341729702081359873
365810857990553600
334098442760646657
291872957985349632
355624126695739392
386290801397223424
388291047820132352
321096263892361216
295812743821398016
370077702725701632
340751276004491264
351190797514850307
297388350623584256
398723138139086848
334131716199432192
293655134876090368
305177479360958464
347226387742072832
384026652826537984
363061021868847104
298682608097824768
362369368199397378
330934406795649025
310762203445866497
351341482361356288
305787394215534594
295461508513685505
328333564938686464
332943306235449344
355594347296722946
406888663440584704
408772409160773632
394967939717537792
339708483823878144
322611431159787520
286389128197726209
359743625346809856
405981540661727232
310562558987866112
287908246533058560
302565233157885952
329795535621984256
370992232792604672
365321525395595265
347078106621808640
368589504946245632
393881191431946240
375648019040854016
413150491070042113
289561934569799680
295304943399747586
367574118398693376
368059533270470656
416358202431655937
358746458872217602
338343303961518081
325263674027675648
316649152429842432
313922309608054784
377259181306564608
372015760412913664
397265697182478336
344299220339150848
330567581373181952
376700034705674240
375494910591242240
366462632133271552
343786941122224129
300777323186253824
308493353807396864
300382915911630848
402708497973776386
364777868192006146
360021182667427840
327279670368284672
310508481679597568
408382414315356161
312448317969793024
390783698238332928
391961034715832320
313099106174259200
387791741438676992
352262841039994881
409528986134274048
296324171791753218
304236109741826048
334316156523515907
309069118206783488
333284915493863424
412668812723380225
309948194329075712
364495939408769024
349975347237896193
411194389210210305
339255289356357632
336629147193470977
401079195545374721
415836263019986945
363738033100562432
324006930597154816
341185658796269569
341344950044196864
287522013915017216
387032882642190336
347108393535803392
299243298407731201
350843672889262080
390627560746668034
343252230276792320
323630470845837312
381564685075488769
382892358032818176
308726971997773825
328170464998465538
394557312633167872
337288647260909569
347364938106408960
293656653541298176
299526169928298497
303574365881114624
402092720354623489
344104282108329984
298375572411801601
311975456335343616
377417944403566592
366440175657697281
296053295250812929
295731567010136065
397778370647568384
413785185734258688
356568969068560384
385966778959921152
363324394292011008
333104279764230144
319456836237553665
407343739716505601
327783050022907904
305271880858886144
415700690032656384
292132497725222912
393573367401283584
301871629649182722
327627793426968577
339391172202098688
400579670048927744
363122178788564993
300164698924523520
406427805597982720
290217881671700480
328441240926429184
396460583169429504
294632319669649408
344476065084866560
408447744978608129
393389027719921664
302039590552883201
391734886396329984
299981940436643842
334973064473370624
330191931009294336
351902646715678721
391095216553607168
334456342330867715
359119869414871040
405537568747704321
338000588358955008
316441844693213184
350085786248564736
303984594103971840
299997803302756353
411854270669938689
404950999590125568
303889660235616258
298033724048687105
395467678691119104
331665440612945920
319793252410720256
385993081343840256
337191322647687169
286186388133646338
317158894831026176
402475164941570048
357321959970848769
348632628947193857
390219807247048704
350810500193452033
334009498081558528
316845785843105792
369667096948396032
343291908484894720
397693780515491840
336823649829007361
415711066912731136
403040578180374528
346919280736079872
303956601361010688
398622688580993024
338947134063788032
371154879399469056
336604266548580352
371016484312453120
400711087135666176
389106144217559040
417506211819696128
368808094861512704
366591397056348160
387560299894558720
366375427926786048
406490292842291200
287560769292361729
366710891749715970
326447843294466048
306095734158155776
362328747044646912
386206370258620416
324973054776197121
358299174191644672
410108676033093632
318366816374239232
384793267176742912
355329573317120003
332076405741481985
369822999152979969
368623474631135233
374476419637592064
389067220309270528
402704853685653505
383077633212170240
356246876099579904
378792627581116416
302314044877053953
392006027182637056
366384982702305280
402994109646114816
384570465672384512
403591873388101632
339657569272487938
315303934472372224
414795488458964992
329979959282110464
333449143458594816
349860729538625539
349982376547479552
384573443708297216
412372443320553472
351291217847386115
375845172619116544
314532387759468544
303273982512214017
351012439292252160
348852103889956865
302956155020402689
360263261779804164
315168512857501696
359033529029914624
307178716021280769
392255311064465408
343300410062295040
344336457877565440
341817144885002240
361758376117551104
396103379749195776
350768104353169408
340828702747262976
395783522230599680
350071103198203904
327279028815945728
289311304043335681
374351396402769921
404398618439725056
371680308510224384
327040746131689474
357725695432069121
297372173255983106
352718048756629504
288096218142351361
308277522913697792
412597538902900736
395192624619216896
413471195712221184
303757220959645696
343857346742718464
306802830969274368
385852098379673601
332991259671138304
417714866472775680
391115656436801536
286014606281949188
291328948695085056
358647469220954112
301738678642950144
358481785916633090
306654981883322368
340987217826705408
301904156401205248
392990799601737729
342351272722178050
303761188871880705
314498367868768256
334524244266455040
414048617096564736
417491352067121152
308337862200410112
413807087765164032
337134005617041408
399586543880650752
313886044900687872
332271105995833345
305426566484209666
291093447060885504
415771041785323520
401023877180325888
355484150293217282
392468529007448065
356232279519014912
322931099993001985
409824218910445569
367719203345674240
311609377440296960
313674690449272834
348551418606665729
353023712930443265
343990276722941953
326610620373938177
326781682105581569
366759801943883777
360499191597899778
412618602731151360
350847472928694272
377925811225255937
368483825182990338
371418701096292352
322191845629255680
361006341663367169
340074575255711744
378567879735934976
335633834823528449
417575095725719552
296093761891618817
296634674640470017
335009328220225537
312312808140316673
398645761404985345
306229545042849794
298148228589834240
350076484578312192
317731404496650240
394384050573803520
298943359593095169
348145720555077632
357998325145939968
291597489155477506
338171120488431616
295834118195912705
376199766616444929
347957525955608576
294537821920837632
394961165971099648
319512737958998016
326352968171532288
329429431594668032
312515535885721600
393500222703566848
399086478049148928
375926487645691904
289716201133854721
289756508550492161
408716415123066880
387266425796431872
398637389322518528
345543771372523524
290271963136528385
408104370148888576
322965724203204608
349715346330095619
328975272177188866
386472083511050240
333712298340413440
406830022985388032
384321890393001984
289610848555659264
364117558653648896
366545175847247872
395789738122047488
351838293446504451
402378264544436225
315541868786102272
289574521688711168
293268336362536960
302478360850882560
375602221859106817
339580561737789440
395407557365211136
312013913619329024
292890723072737281
380751622894149632
384353058202742784
386966826628177923
350765558314176513
344447740559908864
360351711761678336
312442152309358592
344680483000549377
384462906458656768
389384268348395520
398133850918100992
342682203345526784
359639514387456001
310537929938325504
412996072932245504
325774217347997696
319533218829332480
367184727134208000
366092807766683649
296963379715768320
314921128604864513
307910001383579650
416433217219346432
342876831667613696
396436063553871872
325864860439158785
328697919802859520
362701188526899200
306031993202806784
374018024694493184
292567678009364480
382674258641444864
335837300141481984
339564589962391552
316503077672845313
323620454587834368
360271289618935808
323928274797477889
291947017196957696
368841016435949568
390784285575114752
408397048476479488
291419365478371328
290124260792487936
304489622052941824
359794749697306625
292215109042962432
324904318845194240
388208416163762177
412372418200883200
409502209735282689
396114847080787969
295679968720076800
329184467778416640
367140422956490754
362282223703040000
336921372951445505
357012328199356418
369082851414663169
292847056085712898
307333221576765441
319382186396631040
417742028467085312
370196971799052288
299611382125559808
295544677267013632
321669419606626307
392782451480997889
395276653196095488
355889496170045442
396018993879740416
336410229363331073
313326214217617410
303304584095465472
328206136425717761
383638721670553600
398823029314035712
383053767572082688
290363265010257920
322831497730080769
322570280495116288
342131344463249408
403257746889666560
324832734600105985
380446521293930496
369520489317679104
333214334031384576
406978782436683776
372788636372467712
319336464255172608
334869494231101440
291817795195379712
294356938249089025
344833746987515904
342318515166007297
415968912316960768
400711854336393216
342752195525095424
398290340056035328
390697358201483266
400793085480685568
347627090549559296
401751324397944832
287507908713910272
332664611394441216
365768021706407936
362005164799954946
295075523485388800
410294044082712576
389269889816338432
300450540737921024
330136771591565313
378891944140996608
286718590646882305
296148581654618112
310620465603436545
349017665895030784
382486987074072576
288319355073228800
407323113836118016
315839412758007809
302378657987571712
350901105804324865
338964925953236992
408153460442279936
315957925904523264
397770234062716929
305897179963342849
332991783967547393
287946993324670976
412109917320134656
326358660022415363
405581366072315904
287052952261234688
330082698687307778
295592748160008192
356801031713202176
396971676123942913
390662918406422528
378519309620117504
402526012871049216
298637997279174657
297509553485017088
387402010795859968
389326856857452544
374310761784688641
391326805720064000
340807848734900225
340181789941313537
336375194925023234
330934846790709248
298295452787437568
368066780935516160
406622774157799424
389565952968237056
303575771140734976
366218536198209537
384811327669026816
289422088031313920
287691723818291200
303045095337373696
414992775814606848
306003915936239616
308703468930088961
384324935394398209
305522276357509120
364468722196418560
366318657699192832
304712527726649344
408447820296097792
397666899213180928
410024773540773888
309579015516205056
387589152532742144
401625965530337280
353785474105618432
310840481863057408
297748985257529344
295184822698143744
287925019441500160
297637186117988353
314274010760347648
303743962873749504
387579719216275456
369696809611849728
385331895610798080
397996630063857664
376958664138964994
324248207871844353
392116312060604416
410946434603565056
295739515258155008
302167726321975297
391216067999039488
310240016892825601
332778965041303552
298374134138798080
399745209245790209
372208572509081601
320691194730532865
412579851569070080
400518820223524864
295641926227595265
414823895842054144
330890076982755328
344886305957761024
297510962842456064
415726586219216897
310856885622423552
374580694850080768
327842973872189440
295600822253940737
415120396304646145
293340696461582337
372220164814548992
361176407356874752
399673869037871104
359357325758316545
353715328448069633
343553079280533505
389252152205389825
356506595280166912
351941397877755904
373065951274491904
393186677545369600
380128773037101056
364506521788366848
413120849525211136
338902685984104448
286111704474083328
334019732325945344
307090618771976193
296107179436560384
395622200876621824
346365657882972160
308476827234627585
296046383012659200
310186921190113280
359173913047080960
361997065502470144
319741373572055040
292588989007929344
331663934568419328
314859031950921729
381920655387918336
403737600324042752
320411619500883968
324186723720507392
344494037744635905
361456948350156802
313630520296751106
378112038926438400
388820805527674880
405508628422987776
333034020558483457
313106219738992640
331390444804116482
330079703824203776
357761762319282176
331654979653890050
343703248143802368
306115442055979008
344117586478391296
387366782937231361
351931214187331584
371454570913751040
378002651017138176
348208961645846528
290114643299549184
366219374924804098
307118016087330816
339241611684884480
388885364363911168
298023099851501568
386663230438776832
412259331326087168
332572529883480064
377438093919256576
291659522743881734
360964318877073409
354612460650631168
310649506830098432
372567680487677952
307803436089487360
384893444067299329
328573013547184128
381676807004504064
309890304188760064
370223182047100928
412676622542594048
396714318018134016
329084974298968064
311892832367542274
292718618091864064
415794605414555648
298541540878471168
286170307159547904
291438365717442560
415904147255222273
378680199170519040
328005518251655168
333218137627561984
391489741931032576
413523100345446400
309532517411721217
353931121223938048
382186796622180352
350476142769213440
347178002376974336
300509881629298690
401204471495020544
318033360859578369
330531233270476801
351499179727659009
337798787743485953
394678562315177986
354772309803941890
369325282089369602
306920170864119812
343555511985266688
293138492991602688
359149451941658624
379145385283174400
308318409148481536
379896136552955904
376165206311047168
399010346528014336
354268582307315715
412702325363728384
397515778087321600
416712049604169729
391580590710849536
398260484886908929
390977176939405312
346747482212020225
307717780554276864
359354880583938048
304350090062090240
362379523234332673
296250226329669632
347697613560233984
394304849510420480
348458980542136320
405439330136494080
288413009817251840
308462676491763712
377090486655139840
286506937833623553
358453541460910082
340310915796828160
357369645147242496
346852280873672704
408752314405912576
374805853570088960
375293424607318016
358024644541947905
317390935984050177
321393935991840768
298615214046339072
378137275713847296
394282313707954176
320364105540190208
317533508849524736
355794843387179008
305572326819377152
396488236391858176
359017054579339264
305886459351674880
414158159939268609
414133492935831552
415122996651507713
328428452741013505
307144369088126976
315071054236225536
379722345138892800
333046632977412097
359976535085682688
386358283369721856
295773682029166592
368501176926367745
323351851594555392
384613188706516992
395664730935029760
350466839924580353
366468822695280641
288454365663068160
361533762552610819
353745925908348929
293521273693302784
297046145732063233
415024140895416321
290682922795679745
325495107484803072
358153552457236481
347079700226637824
393428844239409152
391070378769924097
287511272428273664
367703054981668864
359526578516017152
339371161202864128
403395206881361920
332755946885492736
311938403811860480
375084485215129601
343091932228091904
287113060848660481
401360910448885761
376420547053490176
330361313748480000
295475894829592577
332110066008346624
384212398086692864
349274890123227138
301434033689214978
404210784630484992
399744664888442880
346922770854203393
322488030499860480
290536625816084481
313188910345908224
389646823251795968
320568293306036224
324966100821491712
315680679289573376
322337283074301953
405204230895849472
357727117330493440
345817567052574720
327778553531867136
326542945073369089
364460598379024384
408383853020344320
320206102635614209
302607780408352769
375867964395753472
357804082775330816
406149199215202304
378375478781829120
315504849821265920
410292769035665408
297111333646761984
321257031430443008
408680293806010369
292983567766671360
386426096805486592
358329452566032385
389258166778609664
403667588938756096
295239818399608832
323088021559853056
375717753782829056
337671859803922432
292007800693993472
369602382919135232
402603485373276161
289810080201838592
315150062109982720
303715261104676864
360881598880681984
376090757444022272
290697374635016192
396573376812044288
319561492456415233
327670562639970305
350513782642061312
325054126574665730
317917215821283328
387368796219924480
385344515940548608
356936059122229249
370126113173159936
324016145508204544
371611974792400896
348091886407397376
344178591988326401
320722945548898304
341215249753571328
417125411873492994
316597361222762496
406323061843951616
376633869652344832
404651778139906048
367989140752564224
361784120805818371
387136771781582848
402521293485928448
407508036157448192
342039371735785473
350936702765903873
407957850053292032
360519923644104704
311539022298234880
357349198003306498
312019110659772418
331072319600590851
389484440852107264
326536712463474688
308357386647777281
295235393459220480
339809155453943808
302452565893853185
298526491812175873
338833342210400256
388492345483591680
374413723932168192
318243684275613696
378040706402496512
401314638903922688
405634415952293888
351385799406796800
330811026851393536
369475115328610304
374724253050232832
376435290237587456
397317874387546112
347119604872650752
367706410739458048
389121675604021248
369273700664610816
307523278086479873
325952231650230272
386353246215745536
367803962051018752
325709855518244864
379810849059504128
374258240885768192
288668040487391232
310893492572397568
334142327704653825
291001042315915266
362215555224174592
307279828111994880
340978418365628416
407948086036545536
386437400987058176
308084127079473152
351504292219330560
377562643395252225
357742527232753664
317123586831810560
389161856923103233
392188798173339648
383092619313958912
311455835937202176
416005490804400128
335114894724722689
406875367371452416
316077263521206272
319606287803510784
340325814199521280
313381026128875520
323054349637009408
330181533405159424
324678170135642113
334726455810478080
376225721699426304
343396032031367170
294785269310320640
315768818402226176
347896423662112768
375866852888440832
416690785401442304
307483801288847361
312517889364209664
323975532087750656
382187903654170624
369643298488463361
345662206035259393
399049375353434112
352588914650906624
393806528358416384
364274811817570304
347112973736755200
365714330399948803
377037466428903424
302510744400973824
360069669538906112
362420963045941250
407011781870370816
300840015523618817
309930112395145216
394432880317050880
305877063167008769
308893360163270656
287518784430931968
394902147768549376
323954438790344704
312877592413888512
411983375332024321
380210511855362048
379294193975582720
407551871008526337
371430478689366016
362268344839192577
340201830363582464
375310226829737985
292191730118299648
326240338987581440
355204927078932481
357379648214138880
300464809751764992
328407728471040002
316106044977848321
290591371843227648
315479604376772609
401924679281045504
295086680304660480
402947699609436160
377246153932541952
357181094493306881
379708273207037952
327640539971342336
380555518562938880
416769462365216768
413448517089509376
321239301964824577
342519807628939264
378925448236765184
357951277726044161
291250083196981249
317106406358663170
342753374422310913
329843325374963712
417103982964666368
314539034972151808
366477547023773696
288008435625250816
348107325837553664
286660449238409216
327557035581374465
306601785177546752
307936790407434241
376051465154211840
313783104823250945
295994315031842816
319832004227112960
368312252929032192
350594699070943232
288091814211248131
326232889442316288
292067548843868160
415022572472791041
361467429274144768
292758069606219776
364281375614320640
326556840844476416
414697220277940224
300468119103758336
314502604199702529
290628007146688514
288208915282419713
361589848869576704
378687370993745920
378905596692819968
342958109075066881
386812127832711168
343154137971703808
364155109686509568
379325702279286784
348500277499944960
383136898945798145
369706153455796224
304366460392837120
344346079560605697
340919098483544066
304277218211815426
415354026775941120
406170527284203520
289299321105567744
401598794841608192
381117152612192258
398711142081503232
388599606650494976
307494186339414016
308920748880322560
384914352614035456
346673943110897664
390072528489971712
301007359612944384
377266139442601985
297947119921283073
382950545796767745
290598007345405953
404879490670948352
404083957391560704
330867302109163521
314604559261646851
332240969707712512
357881282962800640
319519436241526784
372144458474610688
316094707413442560
359277390926577664
311962281959366656
371341450727792641
350259213471199233
306693074359304192
338122231530024961
380421216865357825
365333508283052033
409087330041872384
386327556057600001
385830832956772352
301824091432812544
330858439364468736
313197953143676928
354649030682357760
287026112968663040
324126321502474240
290021634453164032
382716625117405184
336036282541162497
396943226315476992
384581601453424640
391802956112084992
385893210419363841
296889526473871360
303793468583591936
393839982508376064
304206519078121472
358320879819685888
315260430958338049
363507924716359681
403157318142947328
385419854364569600
362639746222141440
325460311354249217
333350271155585024
318534060165177347
408679027046899712
334834995925508098
368653237236150273
360521136158687233
344181012718313472
391407562660544512
379308581448716289
335669251534884864
317844352984571904
399603996329275392
350927810770112513
414543368786837504
376906926975881216
315474290243932162
334156827409408000
308931729660461057
325210452483260416
347452959812108288
327243771387457536
296838859122147328
286302138420838401
332539872793489408
372302751591432192
288133635540918272
375099500739567617
413440321276870656
321959611169140736
338946429299073024
403775621639073792
303174162371977216
325198683656294400
401740901896028160
371336111370428416
343409076274876417
321866690726076416
375281772805619712
325185614087585793
295905790001311744
389531932931145728
317061003550543872
368097323458772994
401460265297788928
351023038298460161
302230422870425600
331130506953510912
344498487997632512
303688392313561088
381653709148536832
357109661280894977
397490205432639488
332182631510843392
416724456858722304
332731896536641536
370429675367325696
338188208066134016
357133661012897792
366047052003680257
308634038913081344
339377569898041346
361895102018371584
296992408443420672
362294542445195264
301416392425611266
351558411785211905
399876231849463808
354336844638461953
306167681759993857
394697549866467328
377585599051345920
302244780082069504
300095669031559169
298730905852329984
414927638067961856
362340713255546881
354082594238898177
345736684215877633
315660936759373825
332744911440977921
390019123012321281
307308253036048384
321692601692585984
288240859026186240
339146475860803584
368235299975208960
364713997276168196
389248494759710720
388966108952158208
362502680565923841
347593368051781632
337840746944151554
387435850704760833
394654570854363137
354556169005711360
387538699354796033
363174863898284033
322183371809759233
319746327405801472
301196220842512384
384684265654726656
376595407855300608
301930916186562560
291888179508822016
304372529567502337
364934722490609664
389535695238598656
318772241162727425
296077706154618880
345679994015608833
324774542931283969
322504472096022528
317850795515187200
366320801579941888
291700459251572737
413306061647802368
351952500229812224
364400405918134273
328214669015801858
325465243818012673
327138414744965120
302887552979972096
326311281026023424
408681895744913408
416660414458368000
392345782441218048
303790398134947840
376279643705208833
397181508688961538
358558855619293184
407999210261606400
324962770225348608
324311537764425729
408400366133211136
303788015820615680
290350644152397824
363890315549081600
291499617105895424
360130717608448000
290624494387748864
364497243887652864
300839134560391169
390072545229434880
349977687802134528
351734560058392576
418031109083906048
371274517823643648
418046334302576643
286995909689081856
363687173003812865
400075381392158720
367284358853312512
334680075226202112
291748162417328128
338213516739760128
409851515617026048
307161695623716865
300435835562639360
396411773990866944
388295251028221953
372714422151962625
329477032612360192
315592489824292864
294892288671350784
370021134030213120
303764682714529793
373771231989755904
291702384332242944
406284989501042688
380462421879447552
307155470911692800
343883854668500994
343545914964709376
313323677414465537
328525756139446273
327520905901256704
349403344902692864
355827760259796992
398715638509625344
308073977652338689
409966112726847488
381110542506553344
321871619033288704
308871902208860160
387764910588833792
396773965190160384
359888282806525953
368242245775806464
415638677927124992
293691310706159616
321700700839104512
336190825866338304
306898532256866304
349484211209646080
318142836291796992
362418458857717760
349956099572637696
304142459393417216
309149585631227904
345892267711676416
346626946320441345
292108273543413760
380289146905849856
334504552009183232
417723272218701826
385793776377024513
364968557907419136
410977531165040640
410665684541005824
354472689731244032
409628894879170560
383372576707207168
335712461590241280
355759875462148096
319629788493000705
338333213405638656
331763536730664960
411441849011023872
352886844435873794
341043711062462465
310473270573027328
367506443194212355
359587245017141248
375519488990777344
334728167191375873
305190788051111936
348334858394816512
309277063494373376
355530560254377984
412806197520379904
379733007193493504
347186994998280192
409280574247796737
293578743979593728
409909124353490944
407753097146937344
408345886213681152
348300351805460481
368402547239051265
350805773246414850
316062536447447040
387283496546615296
375795822408912897
336278302211846144
407262782368022528
399953323174162432
391020474719019008
315827744204267521
303341938613055489
312904012427034628
363471397130997762
321230974975365120
345714932672761857
342454962724421635
345776655853289472
375058296018702336
395363236276498433
411749429855531008
377381797698736128
324682196759760896
317190297526362112
370592045620297729
324393939027255296
300327714664116224
326839805533114368
301332548276064256
287860259526168576
317746537570652161
376119064638525440
353667349733310467
321572590248398848
415315103933005825
292099635118485505
358585170976186369
409128492987469824
361947912583905280
346282207435956225
330587584210288642
360065118781980673
332121034075549696
367597790740099072
309126860418191360
408351439543889921
346918396149002240
363574967096442880
330672035938316289
305460158551707648
291629583776759808
412479913346605057
410542346930229248
296761797300600832
309900777365839872
307368084736450560
366253864674009088
301442350943723523
346506649344831488
366209400882475008
353315162444398593
341943175453220866
375296167547920384
308038244480737281
410286511046012928
339107741970857985
332631392649371649
321874301567504384
297077577879801858
388347075865243648
377297731376910336
300547953389604865
310042624516030464
361919764643319808
364748206099283970
338135015927988224
325251086967525377
357633127205699584
362052371263655936
365723595638448129
341432527283703809
402653766937509888
372993616651620352
289987081881657344
331809812386021376
312791458170171393
320731627909152769
342429123077083137
310981745975635969
325709897767473152
400480647652704256
340609294317809664
347546396381040640
330429534069481472
365965451831951361
327289221012406273
389462710422736896
302290133250613248
295324463803822080
329080166540267522
318861031252316160
371044581892030466
287583124873953280
387513830680436737
318069939573501953
407073938381238272
326854749678891008
411242971770519552
412014576880742400
405030503100604416
309567670007775232
334887957607616512
393615926874374144
396809608498774016
296350746964799488
409377328398344192
407267261918244864
352338552501178368
297272378382221312
328466326291095552
311110179754217472
286539120682098688
403936523655327744
415722274449526784
348656640960131072
378291932302426112
363795516066238466
345598299417489410
345726429188726784
312228951672102912
308275867392561152
344195566504390656
343139378115276800
397694409271410688
410206802039422976
357104506397405184
387041703586058240
370799810728574976
405505587519053824
397179374018887680
357353090120294403
316646459585998849
315112569092329473
339509098896838656
305074672440078336
324375738637762560
348470871242973185
345973330995736577
334087394817093632
405508787819126784
363333194721927169
323302858059563009
383666597317345281
374562260787933184
332425418730770432
300592312373891073
350509387137294340
304538393461805057
354736201107898368
351357576052621312
343983125271031809
361172922620063744
352997385087102976
401122459002232832
378332348778954753
389516800167141377
409692358717214720
314816585535741952
401827665453142016
347857026581409792
333113582587895808
315849856541405184
384200263856189443
369658951735840768
354636804483334144
358189505901117441
319346295502430208
400177873384136704
358790490822422528
367913861388595202
366270503515717632
394279830684176384
292341600431005698
364892947147272192
364906159141953536
400356370702426112
299788767739400192
393593445442256896
320259219318251520
354273812587614210
387628587395735553
337118958417240064
326390473495310336
318708803325530114
372127244199542784
322585195842789376
299288383031738369
341775642309820416
303045309183975424
405104859633831936
399462476472795136
394743254895566848
407630379722743808
344833105456164864
352567150281633793
358489679567400960
340886953249603584
312157963198541824
389208719919448064
321797723525349377
394485984827834369
334851836240605184
398715802146590720
405205413752094720
334450218848370688
293276603130183680
287860116659785728
389967725340008448
315310095753940992
313176480899272704
328773262299525120
356773592786149379
387419501136203776
405880864388952064
374541045880848384
297740160118947840
361057126279413761
391268135933726721
394848964257665024
328538053830377472
374959708765163520
332353553500880897
372147159560237056
291941933700493312
349017770710683648
355177269913858048
315374142767636480
374839407846494208
332321655768633345
378530009444405250
393570569821495296
297548949118672896
373556219274735616
400770138481229824
337151221121048576
323090596896059392
302540960770957314
346720491211476992
325569246061019137
291829102862823424
362087020782297088
309250974877360129
376366927368556545
352814475843338243
353766838640984065
298005475616776192
385386362595459072
356323594130817024
300774496175017984
327789299217080322
329714413521215488
358913564234350592
333390335151591425
296168660131794944
338967618365059072
286893296201134080
411287032619884544
377203694699569152
386863137745825795
321316238468997121
382469371308036097
344511380981968899
396433710532157441
406207684678258688
397192317536575488
348606649390477313
361747324227162112
327236380910559232
353927979711217664
325994413648121857
342586179088171009
400160299442909184
314858608267522050
416474372098891776
412436800817594368
387676339517419520
302169257268105216
394699718342619136
397013023547604993
349359782592921600
401502611033300993
381794197142908930
298632464753106944
290196582987624449
363923488605614080
397607993954807808
387439805916667904
337395740198449152
331109581767974912
322763164213211136
343923276927627264
309694598001856513
416960021897814017
338026713575477249
313109495314276352
365440660507082753
346849793856901120
311728936159678464
378553551989276672
344584601034952704
288220416089145344
345530550800494593
307940460301787136
292421720269275137
396522865006485504
295921917142126592
388714446128164864
295596518893838336
289093309161406464
360465905504886784
331295150733156353
330272771709997057
333048910400606208
395003142552571904
319054481054654464
344077979661512705
288630941604265984
333008661985259522
345823414113685504
299852260886859776
386974573650268160
341475225424257024
314372830517161984
372377866992103424
376828803844423681
327555424863805441
400028141139144704
320345386986393600
338488717218029569
294723168357187584
297207899267166209
381027818332643328
373614444401930240
406612946727354370
286432765833011201
314827213994348544
351436365981949952
367495525358395392
402492412032872448
339071972656943104
356872670412939267
329315904259256320
296003047518240769
348847251516452864
387661693003636736
411275280624271362
298063986132393987
366381983896580098
324992872476729344
362446946583068672
348931401657241600
372570037707489281
307683672394461185
332370418906304512
353927157526966273
322690703073366016
326576462008295425
396810933772627968
341366542262484992
393270186473570304
299050377314172928
347520349665099777
320954567833571330
295434756982706176
387528930879500289
319383641522319360
345772570748010496
400895129000869888
414834432026345472
378789871768571904
293607152101257217
291111268994134016
304977029466554369
311299691088326656
371022368753614848
302526968681869312
388835020162347009
346772291264327681
307705889798909952
347501804151529473
381961365264400386
388217040311312384
375961535115321344
339566863002501121
314452406614233088
312516198799663104
335987179807461376
349353164203499521
303382329924149248
353801064325197824
320386367836274688
416811480860725248
393386019992899584
375428107752054784
400796227085668352
402304868045430784
404551932817076225
287872762758955008
332084019149803520
381285705097285632
287418632546447360
297376799430676480
388498532140720128
311362978941386753
359127201192476674
400808813810311168
330492352001089536
330031855485194241
415791505844862976
330022950784868353
393947474034831360
343055999583780864
410111361054547968
300015213854457857
292805767394885633
324465636539498496
378772540736696320
337578984927789057
403988939964698624
405480828534132736
395790082201772033
358466614993231874
388756456549658624
360907385449091072
288855987169918978
300711132765777920
296187281658761216
331500406909829120
299337770801967104
383003209641381888
308774883498811392
296041165436895233
341361287005085696
367478555414118400
340698163021242369
371450762402230272
301130252774694913
288016186552238080
293541179801350145
290540631166701568
354148981909110784
407055236222967808
307187972879572994
297458160598405120
364495779584417792
350440545874747392
346437761907187712
412090837615788032
363750238600691712
396512584553082880
372073977247977472
389327028790370304
383013502333374464
363036346975141888
412789906352517121
395269581586976768
413165284175142912
412603478159400960
402912463135309824
290165845617963008
333828904118784000
356926000988295170
314641171496452096
401980132715278338
373752797755211777
414088551131648000
301791027625357313
380152739541438465
296426076740141058
286466834713169921
398454375406108674
301870606255800320
320239862647238657
411380435864678400
402830196060864513
353324071229984768
384169985087918080
315893632416751617
314900625181773825
353486545929519104
400844965003407361
363457467662868480
373311624343334912
308073923055063040
286041986622947328
400269376412061697
300137834281578496
313703463483756545
369250321588948992
336681509043961857
396899517553180672
329308170096869378
300750253093687296
357663187841187840
376695454555058176
416102526186815488
389479180896714752
360033698839666689
351618398700056576
375900588019433473
315583556204240897
347651384197390336
340252421987110913
391557916052193280
312688114814562304
400805714748526592
354659734130929664
303895481459806208
406172897095335936
373696380310536192
386875948638814208
349223031664689152
329488021961449472
403223689183105024
404874055607525376
389247575616131072
404602863835709441
339512865688014848
338412136931917824
371677674236043264
308571694849748995
358011621148332032
349784405776142336
394516225856131072
318314886209892352
354102684950863873
299686334224818176
356270380463296513
333539325125988352
291855933645135872
376423974013378560
316778538260910083
374698961660956673
355799012399525888
359722159007993856
400065642247634944
322335949403066368
335723664253276160
346324822151794689
403698324706185216
358188998423875585
309007210262974464
373518910974214144
302701514575736832
400751637490569219
307003045907144704
362872202854547457
334075042713448449
317435810871926785
384790024644222977
326789138189795329
408891716587257856
384668205731434496
412596876433948672
295338388825980928
310611053471997953
395018808340910081
377936452333891584
303899487624122368
328337151135739906
332336117724631040
362846127093067777
416038634312056832
405938834090643456
404569188229869568
397980146365657088
355804016434888710
416400573139648513
403972309167255552
288141575517790208
413260264302075904
378078052514668544
379835918460276736
324531629517336577
298867429923237888
344023365654286336
333842250620624897
359038764242321408
325860527681179648
379854910545600512
352590550454636546
362453057818206208
344811584310358016
409968624980754432
416357967475539970
320516657313353729
292739673615380480
337250822842875904
343945787744595969
361663559643578368
336685627745640448
382413486409519104
308841988311093248
328983782344507394
383539363247714305
326718338485084161
410631291025907712
327247818853056512
324681487955918848
320687281587503104
352852820166320128
346006206013378560
337710036153430017
385887527627792387
302352469084745728
355581810337517569
364023598081515522
321469225485099008
389629568023150592
406181134499069952
291783783252901888
317900779019186176
312419494654009344
288864551737364480
333054577001779201
297706161552105472
302163158909476864
387891377217884160
339550756711583745
382678314416357377
336594670043951104
298326993961877504
297730458194681856
355504555611533312
373247681994694656
347018413085966336
305787050119032833
348181955189301248
365386340214382592
402595751324164097
326290846817320960
343827290217652224
355663079364771841
321795924085067776
375834758116147200
338658774946566144
371307539256074240
346589046673391616
330982116848435201
392614113203212288
386644364555853824
309410962371391488
412137813988360192
298784991121399811
295149922209128448
330566885097734145
337410370073415680
339512731298328576
340199267702558720
345880419058733058
351591064546709505
415118307411251200
302891705349312513
404408827459555328
328681885117059072
399426866731167744
312672083127709696
387322516470894592
305796231274319872
418235866281017344
372318177545687040
306716436708081664
406288882154893312
323421724672675840
376705457773379584
295817109903134720
403295189420482560
343378206100946944
380497213371060224
326744150131224576
331989177451294720
345021760883785728
343145988460007424
346254945101701121
406263775243673600
411576825844748288
408368686026993664
381439677590683648
356452526394056706
296360695803568129
336148396245135360
395265315862773761
416266152755863552
414638772723015680
336389573234028545
373292246504079360
403480762134982657
321959225003745281
383874974622048256
315278093361225728
333813787876552704
327020978699894784
342515983069630465
323968028268175360
315288151113474048
331920164318752768
331235473777373185
395266687161098240
292109244055040000
335321522640142337
348177710436204544
412103307541635073
342023580038602754
385389680423747584
306281462171303937
376432433622941698
338536746214117376
369734348636839936
339372020926136320
414205521466765312
317440894410305537
360486214215798786
339970405458649089
350123326355677184
392677199775399936
361668663838916608
315983952605245441
355589179985494017
385948458101661696
412600315364376576
371409226159378432
415813857010274304
319416558579507201
363731020132384768
391429452997332992
384690980202754048
330185702379761665
355083497880301569
403610907252916224
402260232254275585
344808237159309312
300270353463263232
360893128993017857
365207075443310592
315259487244136448
390968033373855744
305779420784889858
292020211924750337
389450106199896065
351676221349830656
293029579617087489
315154767531888640
336380223639650304
294668449458823170
311584656187330560
289609426720145408
365225748644102145
343268520844476416
296147650481364992
303382942430924801
374705378682216448
340673785600548864
288509780853657600
322321671937748992
295768908978343938
387804572095229952
380385065966243840
343771476647899136
364835124476522496
403429990047711232
356479282677166080
381538017535459330
401997211271053312
366431673669271552
390312694341181440
360052414365179904
390995803877036032
294892773532901377
388849913947115520
403556821018767360
401353665946345472
409014684860170240
394283240653352960
317364658803707904
295592626512609280
411454100920729600
355553234619875330
396322825931587584
356166311279198210
348480983806382081
325297144779132928
319445192476332032
340493871177924608
373645801073152000
323585708872851457
369262459812474881
337841301577924611
394876688560951296
368026184548114432
350190951303618560
313298012598317057
395364733437874176
384865060881190912
323285862693629954
337577156391612416
403735738237198336
305062069022117888
330745826500546561
345803981710323712
393598755489853440
383237474048573440
290915084161646594
320576552020615168
333741918565572609
400478248393392128
289600249633325056
399046917201858560
365615076134227968
305656421981249537
291572742711570432
307855156568010752
361796347101315072
322244010116796416
366509100550459392
329466362500112384
332203921558863872
335075224670314496
318793804960378880
333601764676882436
304800654721949698
392419891778560000
376509659219525632
363933894581567488
334693840843853824
377731896601358336
287390346298679296
295969501340639233
400464856010084353
297963536586510336
413016570890158080
369631520836685826
322062740602626048
352255429562208256
353127990978281473
366762143028232192
347925704006045698
328300480159703040
354872973183827969
356696723906764800
296362264443908096
310615482602491906
299882590087819265
377481630447042560
388481893198344192
315694650298093568
349512749149204481
301223702106865664
327744239993774080
370076413497315328
391716502660857856
353731065598312451
336782596279263232
328495955236249600
311939559267106816
345724545975582721
303277774272090113
344060996958167040
374371822575173632
406674867124072448
376526151256403968
332224461405315073
341257406795370496
318057683582345216
396327540039512064
406648153866129408
334151085138784256
289629647795261442
305316261775175680
390037409645461504
416060662666645504
354129977417011203
415971282048389120
297030064950882304
382701387328397312
324954444716457984
295013850200297473
388681042556895232
372368312493432832
288846071612968960
293515305332924416
296843669972074498
314746167273611264
350719010008084480
365981646052261889
319728233169952768
391682142595321856
326742883396886529
339707376351449088
414379429834805248
389279876433182720
351113991742963713
356087396137304065
374823385572073472
304171597118447617
401923761026260992
344132739936686080
346805690691616768
331502617475829760
335606227952349184
375076016881795072
409302007413895168
350624046280474624
346847402982006784
415307864693952513
318042395247792128
309436077742100481
322990885572845568
335615908439523328
377014083197091840
395242947798519808
349106748310827008
409387059405922304
389950021128683520
295759115186212864
360322330339196929
402694136760791040
353118864873238530
417128910103396352
324617256497725440
383481024639807488
349025618282823681
330168123980398594
385414191785738242
304700213757616128
393460129628028928
390802018803388416
393273764076478464
400781886706159616
325698057083699202
385682492998426625
376219048448491520
292481786762649601
303038413798514688
296939325285859328
320548567586578432
375128701584678912
409332688370139136
364653653774184448
396392677866229761
305590601552912387
399464187258101760
376249453281169408
325290626654547969
294941649572872192
336505549648707585
365644126135402496
321843059803439104
305562294295863297
381432803235479552
379113500041564161
380796976301748224
405643986997497856
314752672605548545
389717338117111808
380719050026147840
321481120585768960
414172667634126848
394435384400424960
395720615862099968
376895648261750784
375725638940102656
348878972433620992
376495847334477824
287570076398395392
388487018512416771
405070532699123712
415158635514572800
399395799488290816
342872075184242688
321439893693820928
385667951460118528
326922823270531073
353655358260121600
383035530768052224
377375854587682817
379138690926530560
372204646661509120
357697916359540736
297969471073693696
372317989728550913
333132096019259393
413899731891683328
297620195063787520
350293023831244800
383996269536243712
411728064142262272
297624464840065024
326546522684682240
292569196120907776
415725181110210561
330665606653288450
355095517912526848
321483675114041344
364135250236305409
326508518251307009
415714825348460544
384086958655688704
396442778693271552
287700645023207424
371643645935382529
373428934647758848
388265534388965376
306822371996741635
296211915749863424
371504827148152832
308407269572358144
344200994340614145
349670698148577281
388897628018073600
299770123877756929
287805305511899139
380835073139802112
353849546306105347
307712160140783616
356820647927742464
336708788725886977
401099072720740352
302495016465625089
299839243684024321
381643705507401728
320213455179235328
303103643710808065
328046989075968000
385969538602651648
396840243602915329
384931940635119616
365639168216399872
293328579092172800
395581210023313408
324844906344509440
396688430559543296
391411023304851457
406541702355103744
407192968345698304
410647829414412288
303503603874820096
415005908461027329
336918470425976833
336499325154758656
381669596991729665
300150039823650816
312520442596446209
362734231367061504
410637855573438464
382705380133847041
348442027161178112
369493754803023874
303628526165299202
396724459651874816
390771765104091136
373239939363639296
334095066366869504
300332450117206016
294578112459599873
350697732224196608
388135737368932352
377442644722319361
360114309239537664
367470228243873792
376410837361381376
341637750098903040
387816043391254528
310317217310965760
374000173774430208
364794917890949120
400616723747184640
307376662188785664
292493799257694208
297626259926695936
403419810090217472
318048909186437120
340925846535675906
285997002741927938
332140079961223169
396078825802833920
379532930307325952
347766811309244416
352622766752677890
381650038914428929
322164561484587008
292062565503234048
358422188925255682
317964960120573953
328311397886865408
325982338678915074
376778522616164352
372359638873677824
378776491779452928
399399087406972928
343536075593109505
389232807911772160
386628119937175552
320894052377690113
314020611515105281
417134819709952000
286320350021689344
386038954639626240
351179590363922432
361580311148118016
319408518157455361
417938796337197056
404992326034276352
368800348455964672
364773342588313601
325991960458452993
341356651925884929
380882904215068672
297243160868945920
411479639752585216
286723888052854784
301856291054288896
416998303361159168
344048791609040896
308092059376578560
369342420141371394
357532434344448000
306191473349627904
328550783710801920
387426723710898176
355558002943741952
305192373472878592
347482613663019008
390142032045678592
297377265254289409
409181626179289088
361446999343628289
319113741180481538
393023913581486081
412048521508814848
286123679098740736
386123813429465088
345533499324911616
400590349791293440
321302669895548928
292840420512260096
383584510899548160
323604000425517056
318529676857470977
333450980651831297
379834731803586560
372237219659907072
383061438849634304
329280818998558720
403269344060538881
289485006814994434
366993764901859328
310634000349818880
305358690108702721
310886866553536514
305182885810429953
336538839743074304
376958915520786432
390905252859617280
314888584937226240
396548525585993728
370437749905838080
404123589315543040
332342979761156096
397016366592823296
367482204152012801
386149793141366784
380166597597339649
354613131319853056
354398647544324098
396418728390172673
412540920127832064
408250453369974784
335610401087692802
302030228685979648
373750508021755906
341803970643259392
367114787446349825
371559176990097408
415508457412763648
412345377623646209
342199430893666304
352285133677674498
298297554112757760
368664578877427713
323545469013860353
407966859850297344
333591682740256769
293430290796388352
288653628426829824
317457503875104768
319814291626786816
391785247517323264
409247455960498178
378803600039763968
371362065249992705
345813670795808768
309206695635197953
365236116632240128
313859973924925440
329614069072007168
415006733405143040
317906650923143168
314951931456024576
393785813030273025
408207856115412992
309892770489831425
401915867320946688
331442190121308162
314859371597275137
322018243357310976
293217291523473408
298210195207761920
340489877630111744
369395176151597056
416325137852825600
417234832952139776
388125083656814592
379093615080771584
413725693370200064
393926682576687104
410506770684317696
415985915686027264
408781359977885696
312127055573696512
298766410392408064
351902478939332609
335451449741938692
331572833937416192
311977821935374336
286651649643134976
386318282300878848
417962389049737216
310996962986037249
311572605821911041
339460608816734208
313828780789620736
403755405358010368
388695446241415168
412444426070667264
403149042936328193
337371136641863680
353991527581745153
332285718976151552
366840094222598144
371341093625147392
306937753311006720
347044837415067648
322039692956667904
385869835957448704
338099838103216128
386911185058410496
304217776413884416
386953983626985472
388338347162468352
314020171180298240
356005326430023680
361985564808978433
353496763216314368
339154605042724864
315022345511247872
295222391276204032
324274548059021312
379145909457518592
383290582166421504
318089837137772544
365838792336228352
339694088972550144
295988350031118336
323318800600690688
299019939044552704
338362292557189120
295908348220559363
348907372506386432
347375352668110848
359143739337355265
287941335145668609
287501050716508160
350783195442188288
375849840665985024
295781013794213888
319662298484588544
345300849976832001
313534122586939392
302993262006898688
356226483267710976
400973587781124098
331641784499335168
305116070593839104
311345542913478657
368579409197813760
310098903708090368
343567016969502720
365382330333937665
358069993222569984
297759735254487040
317675314224439297
297787803415224321
333350782944563200
404105671391473664
336661670011215873
388718963565555712
368306712090271744
407056632888041472
387246729495474176
308589318916681728
350079378476109824
411162780973019136
409179181214605312
413113660764987392
302219828343738368
340430680045518848
306930442496507904
347648552907976704
355155530144165888
328193542231044096
300648243405148161
332327957605519360
355396061621264384
362409067848802304
394495640149196800
350612764328333312
345125343704784896
307661815968587778
321044028089040896
293566848967000065
293543474110816257
345206461334433793
298066818948558848
331549341779124224
309156598834667520
297930112018563073
357680715715969024
311001836872163328
334170039622201345
306269650910601216
350100509539053568
407185405931716608
358565172836704257
316059576116056064
373397557105672192
343964481581367296
374150883463802880
397745135384932352
401638946779566081
390319841401655296
314615766089601024
293276426675826688
340702517082075136
382737559115137024
327364256859295745
339054818100396033
390900404583555072
406141838224269312
391128910248697856
314625988057260032
320392094881566721
351384239192809472
289933570858958850
334832303354281985
374931628046290945
384785632943280128
308843514702225408
391892906987905025
360623934296690690
333320022049054720
317565149949067265
370241984994095104
322593622115643392
343189483308601344
336309406956396545
315196312272392192
338207031834066945
311290698404093953
379027282116882432
411605342926036992
302230536213102594
385733944789856256
313751857229070336
352320793725763585
334421936664899584
396438793885995008
328282759225286657
298254721863532544
342861551813931009
338208131018551296
398713843519873024
298266768005275648
302616420599091202
309110637743718400
319274736381218817
342019314511142913
372578480895967232
412199549885620224
391802863552172033
308129283732295680
394072271444115456
410968895000805376
388622033367871488
350834239996035075
296985143552376833
313390345859780608
330466246803992577
286628723527143424
300446992394510336
345614583907614720
336345188643524608
314708959690887168
362442336996831232
384925299822977024
294500509342134273
369505742023163904
367444308695072768
288413915367493633
325602849805443073
402345011724832768
288200207886348288
303001050821038080
297855826759135234
353386670978113536
340976274916904960
312677733698269184
409783391832535041
344485418508623873
377544079401558016
308905926453256193
405340071634952192
305065088883245056
397539241070039041
293386698262462464
397437676069998592
307696347711143936
301163085060788224
310518288042053632
328635340761993216
299412446270078976
298179266472996864
369976674500104192
405601917734494208
333812382889562112
369007886975770625
408172527387566080
332708802526851072
352587932818870272
346843678435844096
289770479693230080
380403101792239616
409121505487122432
373982054364348416
411684170578935808
301187614034247680
307151205669416961
350265169378672640
287732844736937984
384184250020278272
354448886942806016
387501810006507520
337071277372215296
348286489634942976
290272944704335876
396526509865062400
345479745628172288
328289143031480320
408925593993244672
326367472196399104
349727455310917632
368622715361427456
332944140709031937
410687813957726208
330318192155172866
392835387527532544
287014209521328129
349722858546667520
322275706937679872
349356061075046403
303940368393719808
381849066944339968
334620256150638592
417098957827760128
337165485613387776
309458626521747456
403892210594103296
329664614730182656
393567268841328640
298166880676483072
306081750361190400
291765860966735872
310971230977138688
346996590344556544
326007617946275840
369397089014255617
402970541650219008
358569065184378881
311343785705623553
385967416611577856
379234769839480832
339572729982377984
415203853928529920
409072604126126081
388559005741637632
331610365802733568
363350537938681856
299040801697185792
386263777554882560
384357185402052608
390348777950699520
348265774093316099
402826479806861312
386510918617534464
287782216006782976
406662758277476353
382539310928785408
319596602979393538
331578425108226048
335751036285382657
370888155182145537
351019695522058240
416649538338684928
355453702921912320
324687733228462080
339926742598815744
407397738331246592
307631092570132480
303369885348671489
312327945488326656
349740355735924736
384513254946799616
380604823025905664
383586863585714177
308050527361576962
351524118912438272
321838865524613121
370550748679241728
369751964407824384
381070335849660418
330711315591086080
407048516800761858
403234829149298688
290246964963078144
382016943987113985
306172309402689537
362622952195375104
387450853734375424
397718560254205952
360553801373069314
347303382677061632
374678921226092544
373761845028720640
310644150766809088
340238534680145920
291134496818991104
368674993208438785
385492897954418688
388120084331245568
295360790595264512
293281838045208576
381093316567105536
300747564532236289
366949880016547842
317522478022918144
391907146566078464
363567853456211968
312587157774671873
292795784850731011
340271099289927680
314146918819303424
406271613454516224
306823978671042561
363734686079528962
352397758851850241
328660141677375489
306227208811339777
310602031444418561
322541968376860672
352275621012975616
356987706867331074
383729532853026816
361145177219407872
373503958113087488
326620623642177537
371121480341262336
382337900630663168
324567398583779329
400804670001516544
389819435856297984
317823112961994752
286713045810548737
307561706383618048
293373340490543104
301173877843820546
396588250200276992
409375537485066241
395023761746841600
415197357362278400
298317032708005889
355241254029766656
348131699047145472
312045685736357890
398911319732002816
309655502881705985
406163895251111937
308762036454694912
360684378579406848
381718989128601600
302033781387300864
318112754806448128
328889729481334785
381924317300146176
305242126378213376
287432796790726658
309042286820483072
384302638499504128
286292025249259520
304130241784332290
349402447338422272
326458127857881088
345345955136147456
339922975908298752
317837927264694273
292775240197623808
287568561512263680
375410655207370752
329237500293939200
303209155458658304
286146341028102145
341255548580278272
305705999472414722
409844343504388096
316058967782608896
391725545576480768
407009300180000768
302302976071057409
341887424080781312
314333426926899200
373548765220982784
363022094751113216
365759767458746368
291886170302971905
286687858822086657
357257027984175105
297792530555228163
349460043814535168
337529656209195008
413784950690037760
415651658895343617
397548891853557760
363820350234451968
404568215042265088
305080892945223680
329102166809788416
389050049118109696
303509446624161793
316339851903520769
322630661989093377
361262323903643648
384096950041071616
358434729856466946
347278401322774528
333603678462300160
307559298907652096
297340745206099969
307449446109691906
378601761239744512
342029716347310080
392955500150931456
405021636270649344
369433365402763265
406283588443713536
322583111118499841
399044887133175808
347453584717279232
327121704671391744
370432578278662144
382572336240947200
412834697173938176
370741262518718464
369215882028802048
347692404339535872
390170704735256576
316827427366121473
388539963509182464
297272114279510016
293400771142242304
407454911433932800
314902489017249793
370113698292965376
391064023762235392
355569856667586560
316115100358541312
413530784394272768
406344243112706049
340775066121953281
336210220198031360
313480947301511170
327653106215161856
338920071982374914
348205199631990785
413729614889242624
299697944112812032
389658546846965760
363081280411680768
363201275501879298
293058394389106690
404768719655546881
363480636906299392
316908645734555648
413034946467344384
300347167594389504
331287495671156736
308845347948609537
343789675309326336
374818788610281473
411916983849213953
302626155620601856
321483733834289153
327613172209029120
402499081110818816
415687247686807552
301654054310924289
288506739937136640
402837255246860288
366745659505786880
329438923145236480
416510937211092992
407707127072174080
369936928428556288
397200685072011264
413006756374380546
317316378057142272
409906678948065282
417212288513228800
295753717200875520
328368960523358208
286568107525414912
309513173306847233
415882077452926976
335701515698307072
370543937007546369
309177121333444608
296929695222620161
366383993043697665
352878380212948992
345299063152988160
392327491089874945
340433674682130435
394859534025388032
403545186216992768
286345691889012736
346522453436149761
390637710790381568
297915964752818177
339869394219978752
367610327896449024
358840168028979201
400636633411637248
413226781441662977
316740575611203584
374376289668317184
326028308041048064
303685838208905216
357881178293940228
351609716755005440
357328146678288384
369453342327463938
313427448727478272
413903280054755328
350409201929043968
375793997949587456
417052359714291712
393638957923053568
335456650771181568
350504642381225984
404102140110831616
415998767234420736
383815751078916096
362861998184202240
376914270661140480
325242316749160448
340199271758438401
295366851159007232
376151209423679488
390750357170974720
374389732324966400
294748606752256002
373013803526791168
385993731297386496
411510648120434688
355135393827536896
409515010961190912
382658429359124481
341270396433207297
319404335110971392
407424925906264064
314569314638393344
304008732512227329
376063410548793344
321986106495205377
312040388330389504
331993908861095937
381445361069346817
374998744519180288
307338942733221888
369871133069156353
321309796034830340
292624766479769600
359744787160645632
358961832058298368
324757903842103296
356562791026528256
378950458918076418
321210746618904576
397821899293466624
315625255811026945
391032311199694848
323158032924147712
404337578859429888
309195181306019840
341419814331498496
381946907611758593
368995077260980226
417026447216091136
382557627273605120
312304281095135232
358351787532619776
386154721415020544
338877847919796224
366760645607178241
395009312424087553
289543416801538048
336693428454830082
333641821139910657
387973811846803456
377126481971150848
295716589288964096
350818737831673857
333423180079304704
415698933315162112
381828389008859137
303778846929457152
374680674487111680
415103405087281152
366216413754564611
415317079538294784
287189879685795840
300854947170353152
290519668765114368
289166155900399617
317500898173657088
351093477372723201
409105469941116928
341677344630636544
302286110812422144
345449034661625856
376644229583220737
374412884471980032
286435718753030144
302278158365884416
356361233840082944
305571240633057280
378730249691090944
289627324054380544
297115888660910080
292144313050230784
330201514893262848
413095566537539585
335954892076240897
396809083933564930
349542091895996417
328122297837821952
319804393270689792
294510806354255872
331478160220758017
328286655775645696
288971867564437504
397790676513206272
417161524650590208
384800996658274305
401198154575790080
363789773854343168
324628304076353536
317504119432687616
293385462012342273
392481480963653632
325708354028716032
350898605994938371
364464780137857024
310970803212668928
319018586465247232
381120256518803456
345608640503369729
338761250383224832
306908837691146242
391058676158849024
319495465844498432
387950575260008448
324146475133186048
288547064135168000
332137425314922498
390837233718398976
389718214797971456
365121234800881665
359872449195687937
302569729573392384
354405849206231041
404465189518454784
380045650366169088
333471729919856640
391439834020995072
383301604947918848
297267525702520832
313501855768530944
330441731025797123
353416865558704129
310535089379475456
415902428450402304
363262474813849600
327618498878636032
292769532815233024
373334626019708928
394415524266115072
316037463527284736
331972420141469696
345815763195682816
302972370191278082
386209692092874752
290460771924717568
362089080185569280
302531397770416128
369493540964806656
387371493044547584
400823632705757184
292836109040357376
302371154620997632
310219250814054401
293651892880412672
327632042303057921
308331474279612417
405884836532846592
387540792253767680
352181668641116162
412790988886003712
373524271135354880
334707014406115328
356242517903163392
331723405680332800
323251548958363648
310588559365128192
334251690075246592
366042522067283969
336329762224107520
304303369743396864
330535943557746689
386754967869988864
385243692933857280
313472914987044864
392151749848334336
325963485219549184
384604460451782656
410944408662458369
361272667401224193
368311153954672640
315856672440586241
329909146684104705
409583197593161728
354992489700134912
389897181563326464
388854515308302336
289939044413091840
380048913421852672
322746944550219777
295377475603689472
289477318689308673
315969058623348736
413532604479332352
393843300018696192
290644417126215680
416066438127185920
318084459901620224
291742108438634496
411218938421211136
407774333054889984
321638927083634689
333038952934170626
288747295946715136
294960771312545792
338186077221302272
317013486418939904
299412446370746368
298505155337388032
328007696680906753
313691903990308864
334710425327390720
383844952054042624
314114702265442304
400875717812314112
308461116164542464
346870622841880576
335910654538047488
395420868505247744
291349668431024129
388385708798263296
375249845671309313
380011999662731264
344544709085126656
304388132269355008
317905459862466560
324688198850732034
328176441957158912
292497867761913856
338498368294760449
400244969614475265
411433036756946944
372595178197897216
409718753299922944
369227307535200256
375428690542620672
391529567049228288
318338203188875264
323834339106369536
329012081602998272
335897635561033728
298582527747174400
387393391517913088
314229789827420160
331151927259832321
397911904154554369
311362169390374912
292496709974646787
375254358734032896
345621324175122432
409337050723524608
344977389341777921
341768566498004992
409172210398822401
365088598963400706
398544804529065984
391804855863754752
385172016560484352
296305435898679297
387440908746391552
341751193556631552
406082983012356096
400049959115845632
388053033877508096
315285970155081729
387750569802473472
393621836803497985
391466732046393344
377663290199277568
408093947006029824
334384490052980737
320255997669150720
312588634295500801
329759766584897536
295191344748572674
343815101477953536
314704497001766912
295271443581784064
375512694347939840
403948477240975361
410757170745974784
398905031891496960
330081239136616448
317243439173468160
349897647823405057
328679003521175552
307538750873931777
308260754228916225
347206858823573504
408032240543625216
367905359169867776
408441394697879552
383572917612597248
400102560675426304
304755096049291265
362841790044307456
303551515598151681
384564572738162688
331028103193300992
363826088243236864
306778164217131008
291245138162900992
367017127435182080
322707916396322817
371047169857310721
320492896535056385
416121878344790016
318229637538926592
395035254383054848
310927157130051586
412840234452537344
308930240590278656
353087382549037056
344234573678407680
345179752199507968
315608667200303104
375669301375545344
302266561077583872
341370724159729664
375491114695806976
305557734940618752
371194817289920512
361985317315674114
324628127869435906
369325415745069056
326545100874326016
287250235519021056
417299169351438336
411828877477289984
305012399897968641
352730271038181376
295799454378905600
377201727810056192
346021271529730048
352926161808007168
295043273419001858
289792054987485184
303145951525236737
394411422811451392
386279132776398848
379500533955821568
366688562395095040
392990497595084800
392334634148577280
343021191168135168
307351546486747136
320335824174583808
388683303655849984
365658307022700544
287104487653527553
366254149655994368
394566607902474240
307117097203417088
394036426796318720
413196670239653889
347145798502457344
390591200383623168
347905940554657793
360656687666966528
309606299488890880
378250035156516864
293565167084654592
350024764548587521
401485678414151680
373699597412995072
412942545468264448
381073624154656768
317816544698703872
364927114153164801
315279083128885249
302172919155527681
410978441199357953
342373079021936640
354467484293799936
362317514375561218
370085487131648000
360901546776608768
315991309447987200
405148622968213504
297725576792403968
322007300330119168
313045045689323522
321535864968716288
321855164413788161
297064978178007041
398934564195680256
412848798629523456
308158262098944000
295645571291684864
371452012484767744
410067954139557889
361630088850182146
352053796643409920
334127119175139328
376541544528228352
372817149435187200
367344207381266433
328491623203868672
287638040816525313
372861470293622784
358651734626807810
379751159830810624
367161008085016576
310965715333160960
303318035375218688
344262000307740672
321153403088670720
370075374668894208
343602093870968833
328000633590386688
363441206451122177
339901295873908736
379291242195976192
322518992776474624
365755724250357760
387103494055804928
310603352608235521
340993857753845761
309519146075447296
321662981631012864
416793394758045696
369179555291881472
384675025640378369
379509102814044160
395329459513208832
329881523195101184
385720011395829760
339966395284611074
302063539923845120
317700055572299776
413886016542359553
332347001603756033
404841662569914368
372956186280075264
400811230275043328
296680486472908801
398165551404826624
412350590899875841
354918179472027650
382991037200732160
368381756573237248
320564773265743872
409129239565172736
306042961290985472
300655788647653376
398312708501946368
377984578079559680
372876611575877634
358420581798404096
298684172283830272
345277537888382976
371350564694548480
322703882012749824
418088562504912896
314306482885783552
368422009463914497
310504521795268608
376808755309989888
358737386668167168
341644069296029696
325670114609463297
332835378350403584
318399183805624320
312505545426878464
326472606595297280
360635556696309762
405267032499048448
362342873187880962
387057897500598272
347001245879377923
381253345694191616
367670813883125760
350436276161355776
318225778854744064
287278945714466817
299444633132474368
353198900443754496
326576025821663232
407730330280292352
402858658708865024
375838922468638720
294595215136784385
310963945349455872
417202654272421888
347562766917328897
327830479107661824
396927501957468160
359111208277786625
286311566922637312
393362641260781568
335435171618754561
356367143287267328
347850583895597056
328878865516752897
294538824367886339
319548803856334849
417695149083590656
320260427156172800
382330887582785536
382549516060090369
387433246096502785
398270056422838272
295269316868329472
297246096772698112
416055663127580672
355763910453895168
300980008753692672
288407322185850880
385051736744157184
297657960610557952
317255674012766208
369181954349858816
329423702196367361
330777443063455744
297940043899756544
335304145961627648
320970824741945348
377393189264846848
398269758879326208
294679845168881664
365922527232528384
324307016313102336
385149677257367552
292512128252923905
399212084699074560
304047629887733760
388678622850334720
300438121403801601
395891357870739456
397095777022926849
318607431217336321
318404372197416960
380785596421406720
364391807624282114
334533404676739073
352288732449214465
416462028333514754
388130108642304000
360979036794654720
417056176392503296
396042205808185345
287060984252735488
368157847873257472
365010287247622144
316950177640501248
331417766655582208
348962313648345089
369144155198345216
326530613844783104
395342277230350336
414600579290124288
371160512542699520
323504171875708928
365015085392998400
344681525738098688
306920116292046848
409256310597623808
351949132115611648
297260760294367233
338473471019458560
397664432643657728
367494581450862592
389278605752016896
360262896845983744
395595537569038336
311819222697246720
305887218453598210
289601625394397184
300105202655178753
331436028650987520
322556116489891840
408095255645261824
404403664304873473
316543418337742848
286743072858062849
310694020793913344
365592724684017665
401096946187640832
407283250277920768
314043583625826304
322055182617808900
406566218007474176
297130602170306560
375086842497884160
372632935255797760
370744231926583296
336756923070312449
296861655185371138
323557863056363520
323630751738368000
388711841859256321
359683160184852481
397263297822474240
342642432686559232
374045531057582080
386980332534108160
342380364267913216
323899690565386241
358396591058599936
302195203396218880
350237130464825344
294714565923598336
299046434739744770
346830747560194048
417933868310622208
327301795313504256
367252977410908160
379038262804770816
399517148902477824
350020792626581506
311428725013110785
353893292590645251
325120967191982080
299206686219071488
417866633303310337
383380407502123008
398173545274302464
330288060338143232
335618789771202560
310357457564221440
310175906666790912
317663895693193216
414466017285664768
292454150426472448
318974587897540608
372214125516292096
385773928968241152
289017182489288704
388451656410869761
287995815111294976
412000320307621888
393246291397840896
352653699690139648
316512065877585921
412787884672823298
384148757623083008
375527697176592384
305204163518791681
386178406770950144
306220539876368384
330389637573009409
403381680049639424
326887742061559808
381666648220246017
387191783744356352
357322966805131264
359274291231064064
365269767713587201
342561143203721216
372141270547718144
321068841096593410
389409648044167169
344739065322696706
378674951974580224
384395902921633792
366960558873919488
386715235790237696
402611194873520128
291038576446152704
370418057832722432
295491057532157952
334726728469581824
300083509647769600
394425935132246016
371547684751941632
369252863379120129
372548067838685184
385462572675108864
375784267025899520
386737956456652800
368467139709403137
358879556955938817
354454738047217664
413493949748486144
342883290753150977
292702218434531328
301103786741600256
338224203398541312
313773185252352001
353451364216602624
414283523429007360
339671732464021504
289795796356968449
416640193714585600
303073612292837377
400507336428892160
303092163904937985
374923725839151104
297213401917177857
304021717943189504
331958945126174722
289822933650636800
301693986555428864
323858355682680834
349848150854475777
335805620726939648
378867894286708737
391151320435941377
360460922650767360
320105032563425280
377232559606071297
369051427810713600
357239659622957056
325363796350750723
342111107013545984
310280563292504064
296074656807530496
314930100107870208
312020813505249281
330741086991564800
332800976484446208
292397976133959680
385340686846799872
413277850746515456
379735137787060224
409202631475593216
343900707356811264
308072530684555264
319949071387340801
413315893322448896
309378280325271552
305694247087128578
362037636942135298
335203515842588673
387343890476695552
361453747987152898
291516157582782464
371064261746782208
323247094775300096
395548586496499713
344555312382099456
331482396270673921
389218886983622656
337648367431733248
363324474839408640
359082628298702848
380565379325497344
331024496033144832
415770777519017984
371047819903127553
351056836004286466
387799731914559489
365311689710764032
293246047231279104
381463161737854976
363886402502533120
409403404755406848
374256085063856128
366348102522777600
398264359949852672
397888010143821825
346713340543893505
317618493883301888
371288526823768066
405953484890988545
395702500818292736
400170105599832065
373326346094911488
318950227287613440
369301055776882689
398887978174394368
364652219573874688
388462519167098880
364425437578936321
383349352653402112
324194214550331395
329768041908928513
290246597688819712
354968699716898819
295233224991465473
322536088767954944
389207662824787969
413031590772867072
287204962440732673
382470994210091008
392278761925648384
367969045288869888
394944451682254848
333835761881321472
329360787586027520
318951351482720256
386310078233456640
363503307186122752
350706116717580289
363183302233964547
393801947977097216
377102087920033792
329683719537430528
311240920446152707
417002472243097600
367751402980143104
309336760943538176
381754477377646593
395527199576432641
379441549094187008
406511608090099712
310402080588328961
391710437789556738
382288902746169344
341197411164758016
400722260501479425
307519540953227264
388938418492694528
389575255855230976
328526142116093952
374262137239396353
352974064329035776
302175104199172096
331769526310010880
404228413495336960
381394467624058880
329500986672545792
343557726372261889
326429870903136257
314526637515481088
344739279030870016
296812787332694016
294885605354110977
392077049332244480
364607550022361089
314921493500919810
363463184536961025
325799007844708353
384317477913894912
334461610808721408
404940300365606912
290020972004769792
328998668252352512
339466229020499968
351062758265069568
330510777670828033
322306035660488704
311051132661297152
336766305396998145
377103824433201152
295551535016972288
366156884169859073
341657920817213440
359893496305426433
384573859149516800
351619053032443904
399808086996574208
322650170141585408
372644529058217984
334605076981239808
365725982109343744
297916178809110528
341569450144845825
350883530630377472
390409037281361920
299636199537131520
334067908277846016
411291361577402368
331209150233210880
317112677623291905
325837689800777728
332660479807868928
340825720551002112
404528482195369984
358869251584573440
347540545243054080
286036454369554432
414543108882169856
379741752191889409
305958446405132289
372435027356692480
416684091472232448
386478601412964353
336979811840974848
344361053221687296
364915764051976192
417522037779738624
327544142253150209
333475974802972672
411015242206826496
292494252359950337
383421318391410688
374554442680393728
356161404543315969
399434336522342400
313219235256090625
415395831827546112
365607392492257282
301118974387712000
346644478276280320
306262151465664513
372412843720577024
353392618769612800
316229780624252928
378922583887839232
338708528070000640
370137995422474240
415518053980315649
397373301968101376
398036689635266560
392324173558591488
299598014828392449
326592374883110912
325760497691529216
409556307373350912
376026706034688000
391397207187800064
379842129897332737
373585742905110528
413787059782828032
297903268649107456
367892411562721280
296519433466294272
354357585408827392
382646572019744769
300860693492666368
370053178475028480
325306497716342784
395115637842141184
290960395244564480
395410321487040513
297941491354058752
384304290904702976
390812521436688384
332012510595133440
345857845075509248
375598568566185984
290972403419459584
316591208212357120
393205010990768128
376075087654318081
325373740995190784
325076197031686145
326157127863373826
352563002081427458
323383420812152832
373035928459046912
372034537938640896
371060658827042816
319896365830402049
310710949122289664
323693754424893440
305523018745139200
335005041763180544
300851906325123072
383055122160701440
297588028103327745
327663579006386178
315298800505847808
331821002713604096
368403151885324288
414838697771532288
380571712808824832
293356282335854592
360589876158148608
376883103408455681
333597940696375297
356242581019037696
386849453665050626
414055713975971840
361184008144564224
328022846645346304
388778589371387904
416797174156914688
392481996854657024
313588334033248256
358723348513038338
379110266283106304
340712407062159361
327845096236134400
328715131565518848
397032611119652864
403901756947853312
391361895208591360
359230229996249090
308727525809463297
325506016651386880
353131875579068416
324876124402352130
304176626298662912
300945636545662976
416446198254673920
330429005574594560
317734914416074752
356775069097263105
385228342217441280
394398290310987776
314866321487699969
346646835508674562
333922827457667072
348424603862982657
370618050388983808
360662689745350656
350056846771499008
290194746033459200
290194355929640961
409541933468360704
390110335849754624
334479117573578753
318842022666588160
293629814072565761
376541108165414912
361684589598609409
403069455984386048
321228933913780224
363245466651070464
356465273399803904
378395477164580864
383157866279866368
381618401023918080
365191900518563841
342524686288179201
307132691831222272
393848219396214784
399692080793919488
390301033999896576
286283246793273345
407510389363322880
375706223640735744
383300959046082560
372229972003262464
342171483755401216
362881560472584192
289951883093737473
332327632576344066
332751366575497217
324597798928523264
326029813901041664
370853749528735744
371013971782164480
401166626260647936
300860643005825025
313987426416738305
390770599246966784
393873234980265984
304544475110326272
383375034305085440
346847905958727682
307961746369437696
393110521693495296
293092146154704896
391579436925337600
349184003691130880
388706645150535680
356652222022565888
360167006856679425
373990052592091136
359921501585154049
335803599093395457
389532541281005568
329038055967191040
386601175803371520
351708445537337346
312685849710055424
415736685318905856
393296328656420865
300405392335331328
334866893380923392
354736725312016384
357521889981239299
323811383781257216
362703625472049152
322203962734428160
342491521813213184
328785761329623040
333149598870822912
354685709996654592
394880597736161280
366472136220618752
307902745023766529
368889330502098944
394501189221773312
395673367216287744
331342428479029248
414606065540419584
300462330934853633
332029451468689408
376528982449344513
326754149205147648
357319946914631680
404723287080448000
391796093652320256
298118058952773632
395502969698779136
302704409018769408
407747317194686464
356066512588640258
343060097381068801
360649217678639106
354098205421600768
403703039204532224
286729697428135937
403548628943638529
365314336471777281
313534286164815873
408317079377702913
341246841335201792
298195727010643968
319808478438895616
290746498659020800
368095436747177984
416845957503143936
361708774265847809
327358359734988800
329649762502574080
383774386991292416
380736632124891136
299141435758886912
307697798910976004
328414590436274176
286946786030014465
408730638217273344
365991695466233856
398562491757645825
316909568456286208
391659049239863296
417877769377173504
366975750441664512
370436768510017536
418018618363117569
316042979032834049
304177171591749635
309130610889334784
312745467278667778
390374795344613376
333432215281217536
382254924647911424
393640223373922304
323587143568076802
361056237321846785
311042181811023872
339409484222971905
306656559088418816
362338481772568576
396415998066057216
295634615731879939
395007521485643776
312429175191519232
325150495096311808
353677562955837441
292255549603577856
324301802717716480
408123239668658176
301908669409402881
291545164906905600
414666551321567233
371331828725997568
407073179463876608
363889799721410560
371161702488109056
354118707246673921
379876817303138306
354091976603340801
417524562486890496
388242411153260544
323652855712079872
397967349477048321
381665918834585600
350039608253366272
338605688043495424
410500739375824896
377845478010159104
334704834211106816
354211246435868672
403410356610949120
387103464704073728
398231133390778368
405980294790283264
383837024882413569
327485816312041472
373088818595135488
312320508886675456
286631991003209728
316981563705413634
352088299269128193
315612236699799552
334604682704060416
402270751249936384
344124712630226945
369365837221605376
408769024374235136
293667503899549696
335695571002195968
315953707319701504
339264134778605568
329000031329849345
308613537050275842
315450042876055553
287817725013798912
291890595478245377
357958483590647809
405922215876911104
411221681324437504
325279444665241600
375724992899858432
376165059258773504
389700627263389696
330451298296147968
328364934046044161
380201515316568064
368608483949559808
379432430769143808
365826163144269824
293601980423741441
336533932529025024
357754598351585280
406345513923923968
382449443993178112
318417865244016640
413523960253263872
379782696974974976
334205699468967937
412440780779696128
326282755530960898
314904770349527041
392747840159498241
297105306423533569
323563257208127489
372172208061177856
394932988561338369
368466477487112192
349339226460004354
411246733918601217
306953205013676032
389576992498008064
322003684869406720
341729613652832256
310284207383523330
385585125603295233
290969215828115456
396155288669003777
350461399706771457
301862938984189952
295669034131808256
397315092942843904
358182526826721281
319688944872718336
383798965533433856
373808380714176512
328965151632023552
367530648551960578
327809235041804288
368430364282605569
364659152569630721
296729236780224512
409245921147232256
406333757319168000
369856482269212672
299189850534449154
297824725873336320
414580722373234688
347624133804314625
316248701301579776
395849918088085505
394012351587827712
375364576558448640
293616102808899584
319631948593115137
350739440433512449
355638408313450496
297406759356755968
291837177195806720
397130049100726273
409151142489497600
324989823628738560
383641838021668864
367942323558416384
297648342974992385
288067290065424384
337987446165872640
339903292043833344
302811841569095680
296713717750575104
293680615553908736
327540409339371520
352609764464795648
365354534433857537
326555972623556608
367560814066028544
387575995043045378
393174799092305920
335361029066326017
298578639665123328
303343452861657088
361167637838958595
377420104587173888
398780302278918144
307625107457720320
360748123410272257
394461133685288960
405729945231454208
373316036612734976
297621075951493120
308487603290796032
353969733869109250
294649033996251136
399425343997485056
398068822038437888
415576984123473920
362265996020555777
416892934118592512
287209596219686912
321645415013425153
401648333816475648
357423772485156865
375085185710030848
292601504756559872
396241288645058560
357286383997562881
314356776667586560
313122493667872769
359148285858025472
326977731386564608
298728288233324544
384154037899128832
286951278209286145
384267905426522112
377606134229913600
340160952550952962
300475878629072897
377126419085930497
366299456787853313
372994027500888064
303576228391157760
322896614383579136
368939531984064513
410193896640364545
372984019937275904
384448398432415744
329033267049275392
384666653729910784
404867696866508800
303182038851276800
405187197781159936
338721291358052354
306756253135286272
302961347652640768
335960394944376833
369626374409318402
388933321302216704
401834711469027328
341126120718073856
310718674367545344
287671595152072704
387413608172617728
360382472753659905
311505190845046784
324975093010800641
331750991420588033
391063218879074304
317321548472135681
360166964943007745
397093096984281088
415715735609303040
417938720885456897
345391040024432640
380907638730399744
307290691090935808
416244339472211969
291209138338398208
415571610838790144
297756555212890112
388520346770354176
342927649968119808
286548163526012928
397843227438358528
390165751103229952
288266007942934528
412014170339414016
352484698552942592
333113305587671041
297805050619756544
405324099963981825
382568927118639104
310621845365854208
312823758467510272
379843610956414976
328911581922615297
291974007522201600
376948870015909888
312302863634296832
336614421331857409
317830397587243008
338289177420509184
415078545698738176
290416587025051650
364161178832224256
377252671822249985
313511427212189696
329177291051659264
330387511392210944
310984036023685120
356666583428505600
333418172726276096
307580186214420481
333732389085913088
290171392241061889
379078070780448768
383087720626524160
364516126744522753
305587045001207808
292826141578911745
390851125584605184
362979061179498496
346870450745380865
323286085708967937
317152192203223041
297016024568569856
394599449139245057
319308450272272387
369718137781907456
317469671643299841
318420545039384576
337191083136143360
345412426851823618
415146404580188160
307783580858347520
367679688753164288
330117624698658816
303270597809537024
372423564328050689
379050396863315968
393590500852502528
378372672943431680
314523542035263488
412010592346460160
315308707405758465
356528431309144064
379119531743911936
321386652452929536
372402114523566081
341331741698568193
416631213948813312
390713225299623936
389029950344294401
404033814751875072
406676171427151872
383665833907855360
343483151785549824
295994071741247489
349009176565006337
411348576086663168
378996474861735936
339409689899040769
403572005024178176
334573384836993024
340308038437199872
412372543660490752
320108107177025536
368500124076752896
289929561121095680
343005747912773635
412461123590688768
324679185253662720
394938084271194113
288457775766446081
305994105937342465
364998954133364737
304020899986821121
403421207371862017
361862113804828675
303286565529067520
356644865238507520
353254898634203140
405976415180316672
394987761998254080
387068450654269440
368914932605005824
366104501523984385
351110166499958785
350060940290572288
361038663066468352
316153717042843648
333046905057722371
316604859996577794
352246219030011905
405124035560091648
292116039272112128
303800594471194624
294577437193412608
382719477437054976
330420515707707392
398954445297307648
367506728062943232
336006847188307968
336898295945367554
308807813101133825
299168941731889152
379113328099852288
294759700967342080
413189187630682112
301926797237428224
314993899292737536
353625104166559745
348265140728258560
361708845627748352
376866221024894976
362777176799584256
355775389789990913
413162683547283456
337661453811204096
414562637423595521
403758697693708288
341048844966055936
375486919523987456
394956778636845056
309241751997120513
340627748634632192
310313991954108416
289503490814930944
414189160132395008
327231104736190468
382765761892057088
288235720794054656
303094084598386688
331572523814768640
345235242665271296
301931922316206080
339530997563539457
407259494310502400
371147015318560768
290871119513276417
321019084659625984
385525286231891968
362386972213391360
296498516560318465
386751692609306625
349529559831547905
302264392618221568
314161744723460096
286857690611859456
341850666093912064
324505767577276417
326151032583356416
378671776416276480
365093380490919938
324175558319669248
405230248276393984
368507380281012224
389323153228705792
346520595338510336
348209922527330305
380125358257102848
286627582730977280
303946023422812160
393991166460317698
370602754000961536
389671330984906752
322119753734946817
404760779741990912
325831461301268481
289823332096962562
333240191668080641
409448212265574400
348327698805956609
417648890548998144
366055469078433792
297957051957665794
325843368817065985
340179939452149760
344888411376730112
398975383178993664
411160502233235456
301157436058898432
295577770388508672
296846954086952960
300752203512172545
410146962252378112
408497686665367552
372439833924227072
328851498513596417
388455083232329728
397832473381310464
318830932893237248
396224205076692992
352790388039352322
289727571980079104
313023487189073920
331320064693387264
410142881312407552
417999660025122817
300568648119095298
392131160123273217
286203312183844865
319270915370274816
355741415675940864
351628922502389760
332240303178272768
386683598008352768
389638053297278976
372959537726115840
369502470621233152
332661616913027072
389376722212098048
370787357836181504
379242646918946816
333380134730076161
329000555529773057
360782332313079810
361647986259918849
317850099160072192
388192851114594304
332503680236544001
290716706278608896
291062715399667712
320188523099594752
376322161654243329
396122442944774145
353926553492656128
402740199543013376
406643233934958592
288496979816890368
388874563951804416
336836270502338560
296045095445225472
345571818687586304
329439061678891009
329715403360198656
305880075587436544
382533879501844481
370049055365529600
304941197380681730
308527109398212608
385933987719684096
402225490716393472
286643311366778880
395623073288056832
345728706611924993
364183619083841536
328405346160893952
417009430417641472
399553676764655616
358924935147692035
355210316767952896
336348263370330112
305230751325106177
416417161146798080
361514578015825920
369699426555535361
387090068000628736
408421253838413824
417367729511727104
326364607604224000
396279376884412416
406360625950887936
370478829254348801
321343929209479169
309097475887738880
306607274892353539
350468396124602368
340552465760018433
401183579557728257
286201441545248768
352649656515305473
408065979345035264
311321073507512320
384704020541358080
366458253208596480
395921829576974336
367255900677234688
328684543047528448
300805831795044352
409346601271197696
401924536826093568
357720691660947456
392488556712566784
414282256736608256
408427322849521664
297827800520470530
296978683896401920
416791608051662848
325826464979234817
378047249286451200
391517248378380288
416086281467076608
366564813536628736
392329319839961089
412068368796368897
364706577611104257
317312296714121216
387382234442764288
352606216020705281
414455817123799040
328784112800391168
355179467259396096
329411919540781057
350470543616655361
299319840286588929
291311668158414849
377660961999826944
391815400373358592
315601977419636736
309241092941963264
414252334634389504
337931566829412358
306247479874183168
373614708869173248
379950808739381248
325669535753580546
352319283507888130
375861954092343296
311708350515666944
338147980295163905
393741852383272961
347774016980938752
345390494613917696
369021295461031936
296967250848665600
377396419176300545
382662439021871104
350455913259343872
403370577886339072
322128452763398144
332277926156464129
369660372997120000
392564700572950528
415698572617977856
334704275835998208
399430326910341120
348134039439425536
399066404215095296
399597742810726400
286260362989428737
296516166313181184
355132617227640832
414998505589968896
322634827138469888
336522410838851584
305350519705190400
320727483936800770
328272617427574785
394615580356931584
354905714197676033
324359101280825346
286490554840264705
306920082649522176
345092414043742208
324851957263122432
293556661136809984
345739033059672065
318639140000391168
330999871337271296
400831618845528065
307408249693556736
384559178796113920
321629242553147394
365128981760065537
305291560403218432
370298763233198080
371298203108655104
412617917792923648
402150898274926592
379693723120312320
385634912646082560
406069603899817984
326181995929546753
318894543506378753
300502172871839744
330481459582357504
321075917319438337
295183140958396416
339571615136370688
287249052775636992
304815133471961088
310588743813824512
346796765229481984
369918486828429312
300554773516660736
330771881433112576
395641393969778688
353896459504066562
375825110932140032
309887796192108546
395107769662967808
301441612825886720
377637029644754944
337840961046585344
340241961401331712
332601638248398850
359913104374636547
412234593337495552
384451573729865728
393085083331993600
347321854211522561
394957567283060736
319282806306004993
386975861213528064
313197047572492289
338493854619684864
310362104806928385
417508758596489216
338361474558861313
287106471630606337
404479698651983872
312728774334623744
366056250015875073
298637393345511425
359748347696914432
414178389029711874
411038327526006784
336337400055869440
340418331767107584
382801698466451456
325346729291567104
337387644998791168
380922839005556737
366606542805536769
344603941213990912
317398254490877953
320347563754676224
336909859595358208
392398924591288320
391759603244867584
361612624137420800
334885406887796737
370212666666938368
392034246250213377
399089581439471616
381178792049274880
386202020329558016
406870368021147649
380557921295548416
301348226773184512
383509848236650496
394655401108844544
341096018147942400
336136551379648512
380133324087648256
363861961995333633
314570807693156353
297955848544727041
297175825390915584
418045646373789696
300466835596386305
291595089585770497
367121527890006016
313935916244819968
385453001931911168
327408750291996672
305951634696069120
322979443872239616
299805536629694464
365402551283220480
404365659431514112
370636450800623616
338636474385825792
407034142988046337
404706715343396864
346332053106728960
389139756917227520
358044093248585728
358053349104836608
313187874579288064
394310797234827264
384849030192562176
290916013648773120
324679357215936512
325681380526800896
328580781389774850
332952227482316800
327709087850696704
346219696107970560
385442176442044416
313948166057766912
412711674294964225
314740861697146881
402242742048137217
359031176855429120
367956462750138368
322520955622658050
316432596575870976
385432507849916416
395105186265329664
356707280844099585
343918998737518593
370170665153753089
376948425662545920
319409046572658689
392701606179123201
314729377663418368
409829549921169408
393904042034085888
327039701594824704
322687402491666432
381637841832648704
392112289840500736
389689811239710721
386125176783376384
330249761443692544
287616977139281920
392712100352917504
354465236448841730
348850007098662912
325752306350055424
408258888103108608
355717823252803584
361712117159694336
414034289324728321
291079974973239296
373122700040237056
330249854284611584
400778115900645377
396153149381025792
417005622341550080
289379511663984640
363062744972406784
331121556505890818
288981585645158402
371167127073337346
334528157606608896
353044403352387585
384602103337205760
325610391986118657
289026246405410816
396836128646373377
303741509046517760
344472214734770176
388022532911398912
343025490476548096
325502275390939136
406092253145210880
319462737891717122
378860788632387584
292449721199509505
336290734128906241
404312970768814080
374803882422976512
296579500119044101
289104122131652608
304430524007591936
295901444631040000
363932850132758528
406851317446221824
396489788397608960
364633458363990017
312958257297780736
327397295467425792
407780913871724544
316267546351390720
295661002136121344
396067950571966464
366828048470904834
346415922296274944
351462936847462400
321487785540345856
413733737705533440
373602876289212417
393592178611875840
402417573041426434
368804626545405953
375510743409774592
290659353206337536
417825529027624960
377505374443941889
400502978488328192
287798334515707904
365892324024254466
368349431839481856
382264062857334784
379987836352479232
391765953807007744
362866829959512064
395447470580596736
364337440963960832
338815336142995456
327160657092952064
321260873345814528
316765628281286656
303769413797179392
295801725099593730
355628949105152001
360812338355507200
307553175056031745
370618247873196032
325434088561459200
377889543418298368
320995403501809664
357503577566097408
324053110215553024
363093221745766401
287654679658258432
327624534578589696
326873959524081665
396892026639507456
383912329420627968
391272938173128704
296592854669746176
308703945176539136
356042282266406914
307855559300882432
316012461339865088
303313048435834880
296612626719465473
339315683303227393
302084984028672000
368781834563244035
342110733569495041
345021991587287040
414046658650189824
310696243871485952
353612466590187521
308654268007735297
380552704264658944
339531298760687617
390257438630608896
292787312444731392
404745156110188545
343875621287505920
345910726889721856
398175672356835328
354772158582489088
349870829464600577
349759231383187456
373699630917091328
304823928923242496
367178687516377089
356481190854795264
298167354561536001
314863633031118848
291962188057432064
339107083611942912
337932204434919427
381171795794984960
324656577992863744
304144942522064896
416817105179533312
377874648559796224
357391015210008577
318954312548098048
348989123572420608
317215127747309568
291808882240667649
347738806016933889
366032560180064256
288896737073041408
367445680140197888
344423271573356544
349934356023885824
323718849260298240
386096215349161984
323352896211128321
398896325007515648
384226272681160704
406590347783847936
414327395777118208
390541841688711169
317807531143598080
313004289729638400
329821599211606016
310827680897572864
400461848761204737
330781792703508480
292248290119016448
406076277246816256
410378953850122240
413957173010382848
415929451546161152
309456818709606400
389172464468492288
310063845928484864
384927577062006784
338684939056844801
321367643858800641
367673942669926400
339782626565033984
345860072355807233
336177328642211841
371675241728061440
364831626481516544
318318842046734336
393289845055168512
300361382455545857
361303441039040513
383912320172584960
390668509635952641
363923349971275777
351652074762665984
355807254219472896
296877836982185984
334797981293375488
340556727265161216
333845392133353472
345844377530286080
342824826395828224
394017573865398272
373090168557023232
323647302600359939
356208887843659779
373976115108659200
334797159096516609
298224795525455873
399937162327498752
343252418613612544
392227066965688320
317060332768075778
386338729734176768
353315506318610432
402352284644147200
411844460037693440
398918109714583553
314716910317092864
390409549531729920
346817472357335040
300086638690828288
329061800882630657
399516339569569792
366411327293501442
327477037658947585
410975744433455104
366610221054955520
293180385687396353
356599318993575937
402726261509726208
409214795124977664
317091349457416192
359596988624408577
288198034947465216
353344203759165441
394708555862786048
338034083991019520
391028171446833152
378337435978956800
307903323992895488
334926918682017792
312770239169441792
340567271565053952
400804930451406848
369662600608378880
400362745788264449
320129397338288128
293026232554098689
305203396024078342
391010084954054656
365659992688295937
400337370169372672
374540160899493888
367497567971442688
320375082730024961
368119327465029632
368725362160590849
365570989985239041
383775255090573312
316295882997895168
410719065330577408
324848501097910272
305571597065007104
410750270893604865
339874754171383808
325035977863225344
298684520637534208
370098480918044672
388857052853850112
286717290530082817
416886697603772416
403205749976748032
376338158176468992
347711668903620609
321251721701621760
405177731195084800
287455299344936961
309173376059052033
366608630608437249
334897386503680001
417325136258150401
352622171232796673
365397673202819072
312550956921397248
383599387840368640
291705735644065792
387825484773330944
387657192167731200
371159103194034176
407173574240116738
313233739209650177
351690549134245889
358767585535336448
344277964042690561
353462000938000386
304515467287089153
403726149852741632
294780189936861184
327601776062771201
348602644035674112
375223236768063488
303752896636407809
395426402247270400
413776721113251840
309499294447185920
344302135669846017
357226342628065280
391343511640866818
320103996633276417
295503573117186049
394624061328097281
324697086497021953
355381293166501889
379078326700097537
331645139787321344
340367291608875008
410333147528957952
298556976030420993
386007773974396928
377293646070292480
399370801238913024
361727590077186049
355141916112855040
416023966453477376
390053444653834240
307487819671146497
384725525039575040
349332331041001472
328704643377033216
392814768509419520
327733636927459328
311864730832740353
334061239342858240
363529651588575233
378506265560743936
347047706222530561
339827904106078210
406712918277771264
402791201767964672
351940294742253568
295322848728322048
335184960178761729
319454466610958337
297754748256395264
411750423561650176
349377054652903425
296933021460869120
357569180842725378
295570786855579648
307943291607998464
378272248320512000
395964623481876480
309382562730631168
368997107299917824
415660337028161537
366493850233077760
414557566296158208
388266763357786112
342050263827365889
335751518575804418
417909654581035008
395136370752364544
382973299686248448
363926856602365953
385571977131720705
308694231315267584
409214719577554944
315646460941172736
356669108261097472
303825130906320897
403757863295676416
303992324134936576
312828640855461888
398229711677296640
395194708873728000
298373815052939264
371492923541438464
303227060900470784
338569290028556289
388900858106507264
306868740287520768
391180868989247488
331490017472028673
394934326611419137
386394568025182208
326703075446362113
328027045303037953
339226105183608832
395191332475797504
415014116873363457
315693446839029760
415001558796214272
401414538513227776
377543953484353536
290240489091891201
404762109000843265
374681056181366784
339931889156636672
328590004655894530
311604474345054209
342140370542530562
357021513767067648
405579843670007808
294549054468280320
297360672482795520
328525835663450112
411062377090920448
374665506995060736
325527214466682880
409725338596683777
374233892955246592
333188677557710848
288008986815520768
326552223041609728
345357766589833216
358215845996011521
295385012621148161
350002857300336640
384484197194539008
331963738997526528
382290446053302272
352693755414982657
321097958378573824
382716554015543296
383448003157041152
400079529794076672
363321584838127616
310650333191876608
413524878759718912
292712091746439168
373964261711941632
379479998534389760
391656771552804864
327402135832653824
297569750073081856
368500422010363904
292644043467395073
286333943609978880
287269298609729536
386847196680683520
301294258625867776
334019694816268288
409108452691042305
331235742149902336
322031774010073088
327846287464620032
293070159369867265
315466409138327553
302961616016769025
381596834214326272
299240312084254720
336632909186363392
367933946535096320
321164673217073153
350227529887518722
298790930322952192
386169611110338560
354072062308003842
319890984416714752
346591936641130496
371094439386947584
409048352525787136
410382338418573313
326355958974525440
333830795817005058
329609052709597184
348652471977136128
313064322874101760
296219150815207424
333352397785165825
414524477691944960
304332029313556481
316295698339483649
339926243589881856
346144194592649216
329446191869865984
401363083374784512
314904800070340608
288525303893069824
288180385421070336
408565373827842048
296227295956443137
381741126719635457
290991206492696576
336501082433941504
389268685891719168
400263059945836545
392708849775697921
401981307246219265
375493685871263744
308553411698245632
373025598005727232
357739343592439809
338074173157031936
374977442148257792
298937483301883904
343506656728084480
296985483089674242
364944470019551232
337270427053334528
373849224313450496
385109592998289409
309839460944723968
363493241020100609
374334841225248768
356331059924832256
322739252536426496
374897062619672576
348686038702641152
330980800193495040
414826513264308224
307188022921793536
406967038217707521
412486872393195524
309654676821901312
344085915267915776
416476112131473408
366181009802280961
346335869847891968
303025596001308672
332648455119970304
320507987812814849
330915951539261441
370001688977227776
292143063348957184
291182865302052864
363683796471656450
407939072649220096
403156940890836993
309012134317146112
404458215397527552
406113178632716288
327962859696971777
401375317941846016
381969715935326208
307948140173074432
349613764162768896
412243082772754432
298581915198443520
350412615979245570
372961886465052673
287863665150001152
365384071003648000
287253691810062336
343737330772873217
413803980293033985
390205294979985408
410208123610071040
403380912097734656
322760236538679298
367378688536354816
315083775467978752
354822825342795777
309786239178002434
377107364350267393
379329510627606528
370256992277127169
412281628183252992
398457600691281920
347739862641807360
418063455170883584
316145282461089794
318691069694992384
404355400008749056
307367895845990401
368280019853770752
316599299012177920
311355085122830336
392733495602458624
345067659198607361
380065988592816128
303683014762835970
347875569649737728
365228105524183040
375794073375760385
398486297636913152
374597303879094273
333559248363593731
381997221614723072
360862028245643265
327558516086808577
355771263068815363
413526543923560448
333263952475738112
402639825180041216
379804901578387456
304715866858221570
416678911213195264
304228618693918721
322913534151380992
355044813428625409
407566450543456257
318016214544814082
410797670907645952
309245409165979648
388406580062199810
386109225086095360
300066891953754112
407633638545563648
407318642410663936
291698282328100865
317384225315778560
305447890279624704
308456238180601856
318283161417158656
386891220221689856
293036399614119936
405587884100419584
417431180808433664
338220688638881793
417733250229223424
406618583880720384
340306927017922561
345465384436109312
320383714670546945
288977978313031680
289218576357941248
387018844104949762
389180957556604928
382115711671230464
310723087513567232
292713786358501377
380539550910537728
357553292643016704
407366948197253120
361063471665778689
401849408595058688
301731992842670080
300030065675218945
312069526143504384
304588628556922880
350686382471127041
324735485404655616
355811545093120001
288319602579083264
363809436977987585
329030813318520832
376893933026279424
397955634928185344
373379182140850176
287718445838135296
348118503489933312
312154473705390080
324715155659300864
348750371507802112
314876962483105793
395944222781882368
346712216424288256
333707172745728002
348157619631960064
351345780990308352
344085893704982528
384600584894304256
354765217248444417
373179780515889152
308350835233005569
333325550116556803
379007258317062144
288391199432245248
393811817417695232
368254862326128640
382481819922219008
417324897015435264
332837735805091840
324707475855138816
380807470312341504
394955310643023872
327447941872766976
323353210930737153
393420212399116288
364034377358909440
325239150125125633
415878906709671936
403559636080398336
345389693560561664
397016625959800832
414469997948178432
366134863251779584
348968227709267968
400114346480517120
341045699053498368
362415392834068482
331897703980208132
373568835061702656
345824240324456448
379375409110192128
286661388833787905
340873300584566784
329633748800909312
346674404853436416
401591983237779456
385080488836493312
358275220706041857
417472436049674240
396888532448313344
401769640876969984
295228112101339137
321980963041202178
310838661631574016
344277741761355777
367483152127627265
324533462696611841
409490616763305984
405415506355978240
396102083750793216
296227807766388736
361446756300488704
415408381118414848
328928275193798656
308804474405789697
289840570598309890
369338267847516161
361303671633489922
358376986676576256
361739497542647808
379739449250156544
361929956722352128
345509260001685505
312580341976158208
406775031407345664
288124475331997696
290912324221538306
361025895517011968
289262461461344256
363184632344612864
404218578041204736
291812900102864896
364213964831342592
403154470504517632
368515562671833088
314882092213342208
345936664499220483
337534911701450753
416447409976520704
288765644554522625
387929813476212736
345796431958900736
307680308776550401
348697107315699712
286004657271214080
357911020703973376
335739254493810688
288843576044036100
321744845460873216
370312139161886721
347988148913057792
317572251757203456
307371708556382208
336666573152591872
391207531869396992
326848323883507712
325098561106747392
375228953923162112
388691096551034880
388357435775127552
345307761455804417
294970059930099712
331630468191629313
334482934406979587
356221169193598976
351945571210240000
405269008062365696
415448524960956416
316660967847108608
302876198982279168
334893485725466624
414934202669211649
368940190703697920
353671778553442304
302143608725856256
416077926220988416
299778244092243970
323220469211881472
352884306810634240
401882145012342786
408398411746922496
413712057918164994
342527978779074560
347386283104026626
293280801783705601
305752157825691648
409949545200906240
386472573946851328
317372284044193792
300574717516058624
388563544242802688
370397371466670080
330130769630601217
305386968118857728
380667153902346240
338833606405414912
335815901268045825
358590439332384768
309739212909998081
335198499677290496
364404465928912896
288393917374795776
347911648994013184
384505999282806784
346160011262701569
379597334050766849
287486869992779776
289911651426263041
286493985785147393
312967773900918785
375547909527576576
387699366196043776
355364935146024960
291773729392979968
306874616389967872
310200489625128960
311236885584412672
309657071589130241
387163291287822336
418124121760079872
340691008020942848
324842276595585024
331702538787246081
392202941513211904
290379928803868672
293614878063738882
366024272545718273
349182959443656706
402974144973008896
390878740982415360
409009337244188672
412427980053311488
334135826474729472
302700210075877376
334200825767424000
406147420876472320
310585472336396289
398166272418275329
300753113642586113
340327999213813760
365688082470682624
297606907399643137
321734988842291200
311342761544658944
308036627316498434
291322741154525184
363829410253639680
352771097818693632
348062207734603776
394336621673205760
396135847944151040
349914583697350656
349329948697300993
335930393184333824
368970876110139392
291444136916180992
395738596722081792
312851474596114432
335684002893668352
391897352698880000
355020512059076609
356570437318225922
321521289791668225
397600867982901248
322537132608585729
302179206463373313
315566934043279360
417939379575721986
356443890657665024
319067751887028224
365640631940427776
339196451496263680
308108295586058241
356440250379276289
411355442032291840
305037310028820480
309686032704626689
393952180236857344
342866320590790659
381572956041670656
308112376589348864
410503415106502656
382345102351269889
408056378570596353
398986162624163840
356887992272564225
384154000448581633
373599252741500929
344274109364047872
305708482517151745
376427371332927488
355547610100137984
399356972585078784
371466029689356288
311309362952015872
319620674266206208
286222849054748673
345257174630547456
407782759168737280
379148258243006464
334695107783688192
331709857910624256
350698977546600449
323208314173407232
374206680394764288
366709420761161730
320178621539028992
378152773583667200
395580006237085696
321609625789165569
369041432557793280
356693280190238720
365854680183615489
352711270773952513
297597969551732736
349884356111765506
313100909204869121
291179568340025344
330503919925071872
337662011565551617
347190203519205377
378948890407743488
304447766946521088
382861223509110784
402519767334256640
396404006664568833
395576717890568192
326492563047604224
375775316436078592
326501731833872384
344980966995013632
325769283038752768
292131675578699776
383935825672953856
339046924453818368
376586528576655361
327145967793082368
309676705080045569
368916798902501377
396443818079166465
358645455976005633
358752955983331329
392004546571931648
342279310968758276
413866009867472897
409144980851019776
389486194041843713
287782433691152384
386945981083688960
311774700281946114
290001212529590273
363689471474020352
300413240821829632
329060378917076992
303210094919815168
390351395250913280
307995187781726208
311672900270837760
370729719660310528
348697133018394624
366815599420112896
368338324294889473
327983625729630208
309040617839804416
409366935085023232
342609922955026434
402635009887961088
306903859085840384
339563662744375297
386864724799131648
369117752331476992
323621163576225792
311280854376775680
300475333352751105
332722375584010240
325137094152441857
384500953069936640
301928848147218432
327277091164925952
375303520250908672
415637268511350784
373504494942056448
415002581975703554
331586276832722945
323243676304306176
302001845876953088
355943938336628737
320540820799381505
414764387333709825
332006919487246338
385221446869737472
359814362388635649
353393818357338115
369349462537146368
367053320000913408
333063393428774913
399399057459662848
406135860816781312
296896602201800704
401660975553597440
313538790918590464
353952109542129665
408600044401471488
322940021378252800
336860731532247040
379380324779970560
376931149131427841
358084429945638913
312304147053547520
372228105491849216
400846030381789184
350477896260927489
405401967155245056
392693578515767296
377795574143397888
348158445880487936
374295565804515329
287111194572120064
307024856451543042
291803320320946176
355763268557615104
399455417215897600
369202154143117312
375150424031895552
388817970375323648
381328796038610945
328163166943055872
334994430249541633
305180163799412737
305606875599220736
309354934896295936
377291267832819712
403271185376751616
339490140726644736
364608904715452418
392654730981175296
328252774011793408
361445934355320832
334047934922502144
412209410740473856
299595385092050945
319789717212262401
298624621752766464
334743002528493568
378562804678393856
313790553928122370
296523741062631425
373467337678016513
368342903946739712
302570954419232768
316516901746511872
413148314167939072
410598604990984192
353520859769606144
336359193542017024
355104276391002113
398813520952709120
401949300168470528
337502544194572288
312013079120588801
297100684426366976
330011886261243906
325544994448478209
286733375732084736
336010722293186560
303239420298014721
384459543297548288
394355722667819008
325135999476846592
299397019569639424
303245868155428864
336596821797388288
342904027488595968
303160287601774593
395067739267551232
289521551903162368
413901825117396993
289655081907924992
291052168599977984
312394198877863936
295320160229797888
344037256622899200
290680387724787712
338701460592267264
384840734081167360
289683922315530240
313792806206439425
304019495054368768
315196837013385216
397082028199268352
314696452158918656
409887360202330112
344215900951543808
351920451401957376
360607333358907392
397849363772231680
346968740136640512
406441399589294080
324489879658586112
327395910076207105
362738568206098432
384632776462323714
398315749241929728
288905253389221888
403400415921704960
394402236954329088
307228086494171136
366080182592864257
330020127921815552
383988241504153600
342118165792296961
328156619760357378
297248302867562496
319560955665203200
416616764349628416
362701226170777601
372072459056336896
353355473497505793
407222031034236928
383359482304020481
334089491881021441
399477869165805570
301144739695194112
385846896738058240
344394896918061056
374682859543351297
357956050319720448
365218014188150784
404909627701092353
393513137170685952
344746832787808256
334567466611113984
308050170686341120
334434431785922560
402850467073359872
410918378321510400
304796045152497664
399619451961614336
289676632363528192
396002934498275329
337663190190153728
326372199332208641
332041836208209921
314404281178529792
290026139118874624
348893539624706048
379815312129925121
286387551059718144
307693524839698432
318203393602637825
316615266576519168
389145482360291329
391945661899239424
343961755501858817
365704473789726720
350150459048206337
372473493293518848
366394872883707906
395594317030756352
324608121131642880
390538939515142144
397032711837462528
293325785668915200
358333269827264513
286557735129063424
381162161672060928
380905432434614272
328188382746390528
374600525326860288
324784831567364096
306242094366851073
304377793368707072
355806801406595074
314052832070365184
331412842630754305
294511041419808769
369058327524696064
397043675706167296
354442461210349569
309075149326536705
351129765870194688
340953650933415936
292926609189658627
349063119848480768
343381502488367104
315810144669798400
373008590056853505
398818109458755584
375447653003563009
323442251424485376
308327400524099584
311711655497187328
393592715562057728
374914162927083520
318213795476557824
301189232943308800
393478290838937601
403923059763322880
301155829728555008
327016528270733313
312699065961967617
305585111418695680
347370587947167744
388446535450517504
338664940875419648
337869612794384384
360084207164325888
372801131266994176
415201685834063872
407039088076677120
380934817979723776
401491663798824961
403600190764236801
303185826622365696
358255427449913345
417996954828697601
390218116942553089
378899900970176513
324444962945134592
353423627175206913
339638032032489472
369695098096742400
397991370297589760
381874992012873728
307530202840444928
385991772804902912
412877873851023360
296774631694663680
358691794218782721
350919338347335680
297638255753560064
313022920844800000
397758058031767552
306123320192020482
333153805715767297
357278301607309314
330969668502315008
415840100854280192
368291910781128705
290766769705086976
323414833368297472
304383669559246848
351699046672515074
317344329058381824
295644098981933056
296804927223779328
301514161735745536
369468274464927744
415010316670357504
367467649300578304
404252895224156161
345639648980246530
334394967353090048
374463233379160064
391433194106417152
324610450664873986
362930654670893056
399792807340425216
336503217628254209
332191569509765120
313476140528443393
337391352990019586
415067535566856192
405419423445434369
336055551190515712
363827903651647488
307145253897502720
320739320350769153
299979984800477184
314276757618438144
331356534162485248
306052172083249153
302625719492677632
372376978063900672
334952625739034624
359924068524376064
334522616658399233
401192983195705345
383218012490588160
388852174869913600
315113630490312704
324789860353318913
333932289652322306
338160068358967296
367446149349003264
412395662823526400
334282773844070402
301706139131842560
325470767913521152
329064900406169600
403677328170946560
389053341344739328
417057422209863680
290934273148608513
368255537541939200
324256218803761152
382558893848936449
390817881719447553
288508337962770432
403733938750763008
404462128603881472
405229828992806912
384855556906696704
335174889851985923
308808089908428801
411738885291376642
315492640265216001
351209395448856576
395783035515576320
295024919148908545
365759108583931904
371390192428806144
413199535008387072
290711987711791104
308813253188923394
371051489747554304
378220821908840448
417051440721698816
385513885450911744
375597741352976385
369357876193529857
371685182064967680
389361610567200768
372734978871685120
369213151645929472
353166251838812161
296504002835804160
314503438773932032
399027589546651648
360000023221637120
357674663289167875
303513099913293824
292366883808743424
363704512118132736
393121250635038720
293339287011864576
342198852041977856
355877135166087169
393703621449101312
366669809678680064
374787872303624192
368970393932926976
386973843899691008
342436417047248896
336798387657646081
350748760114085889
366654647127121922
374222178172305408
409480999199059968
290645721714135041
340305077115969537
389927196044718081
373604856516198400
325441248255164416
363572676347957248
320659263561285632
370739677008908288
366792107127619585
316086251734327298
415925505083183104
350696486545272832
313750538594430976
372329892391976961
379613276687966209
305482774444388352
399594885709586434
383224601733771264
340912802577395712
356808497633050624
341689125503651840
328301029680615424
303371714073595904
329612802421559296
349721943982874627
319646657987887106
379938481860251648
404041142032814080
323745063647723520
406988852125908992
389917980240650240
395641809113985024
374770285905330176
404790207154634753
316533175830581250
357536070914670592
404117738584809472
376660482478059520
402184088645537794
296805044496519168
353311370776817667
398318245146804224
378727129091162112
297321242053201920
339482904142958594
402576079983894528
386607198920380416
369007383546040320
372494817114079232
297619268315537408
338412523638370304
372559333642760192
408170501509758976
393978713236176896
388682368560533504
347163750035501056
338685086155284481
383949666293133312
303005324837801986
339906895265529856
331923228001976320
299441399529623552
349393978975727620
320425670339592192
299385170748928001
370801694205943809
397923086831341568
355790967799939072
298114086925897728
323270217763532800
300002379405860864
343194009201676288
342020421950001153
415990470729535488
326069152370524161
308982459704418305
381694213332561921
366236017990189056
411408483313926144
313265838243319808
294800142287130624
368223451170881536
361573826687025153
410736710704586752
316685638751621120
311869171615006720
362349613606375426
350113595708813312
388914052728389632
357749477165109251
417662794356756480
339361634856357889
399285157254795265
307548510889316352
400314654184189952
340497667010469888
327462424095621120
329519306868158464
334399853843079169
336058386540015616
408105976512794624
341322623583670272
289584368165470208
328911128883240961
295883513666879489
325086880003657728
314918590925127681
338765436529287171
375681896489189376
418067523771576320
320170350363172864
289190931448594432
351424516943134720
369011850509160448
402609886162604032
287077442873593856
322473299315662848
343443301669695488
387862927271022592
292123194696007680
398112497213124608
382864558341107712
400553620317282305
395210995687096320
363599918901891072
388622750694506496
344320703903956992
290926081626742784
416067587320336384
299056638684454912
386404374785691648
349769712634302464
305476306731155456
401789761464987648
404991399180783616
286263420758675456
344966266211147776
372553998680600577
367910182090596353
412987441734107138
399050163504685056
298816494375153665
393230449431941120
308107120967049216
323254040312041473
398257201212833792
395989110076477440
352384307471466496
400458354742407168
378202551914475521
288291882663038976
329128461027401728
350850178175090688
353392501354266624
301558734642106368
338707378667139072
366818636263993344
288091738768285697
333466486213582848
308772853585698817
338083232815931392
319547936583331840
363431802423484416
416382181175341056
355624433106436096
390128535106756608
332261178313154560
342109936630767616
360350666985705472
329411664585826304
368571003716136961
338160492138864641
380063522455314432
387648732378169345
354310638627078145
417708189187313664
363607925756932096
414834529233166336
416609902476660736
296567789819404288
395677960109187072
352377114969903105
320989732739878912
366465148568875010
389631277554348033
287023319390228481
294771969272991747
337408902125727744
344065824530780160
410255628524072960
375565584622444544
417734600920948738
362080624535801856
353604036718632960
319865646756265984
377071008114835456
341039248327196673
331569549113700353
349554134166413312
366406554062307329
325041589808414720
289797100751962113
405366781197701120
378429556069126146
395251466559950848
326896705431797760
323151745477910528
417014359211384832
309328607166222336
376472682239635456
417564631096242176
292236776146366464
391591013321826304
391803119484428288
305141186006511617
355818650403475456
323950659810508800
304621423681470464
415942861524201472
297137862716059648
409139649970712576
336627381437603840
334628292596490240
379447647662133248
408369483619639296
358389964125372416
372022446196404226
344956774371192833
343833424311746562
357745379338498048
300706573469249537
321766295680983041
338925767998205953
375132904377954304
338032838307889152
291447735784194048
373797383362314241
315104855666597888
377596399057379328
384291900804452352
309776386913079299
408984553173565440
397160277101146112
352884445147185152
366115830372634624
359338841242472449
352021307736600576
401810636457263104
313838901687095297
404487298567254016
365730604358176768
318437318451146752
372017207510708224
384094127098327040
345897108248875008
414960735689515008
388585077388496896
349459863581114368
319634074698412033
291420728509739008
301490254047752193
330781096247705600
294705040499826689
314606757194375168
303843099447271426
378017851447062529
378698633136189440
331937327356198912
312497127257436161
287318668172484608
418129423242493952
345931778030190592
404284009070350336
355653055133396992
343606032460832768
346141266817470464
358376739346448384
351246128949374976
382139673667067905
317577897487519745
299629346342178816
413539432479064064
398887546367000576
322655895286849538
405518711379222528
373912424807555072
412647040070348800
330446504244420610
343762853225959424
358917796501012480
328800101755666432
307598431726227456
322336175853547520
365529030151258113
359917495991271424
357019139711307776
291495450404605952
383848453983309824
393949487535628288
415167645046943744
295035509724557312
332133927185678336
307026769276461057
327150400836890625
319293694714998784
397377630179057664
366034191932071940
356687416578412544
301126201051860995
298881808081235969
352257467897491459
343057295703420928
393715264883138560
293253203355648000
344308754281545728
373180606261121024
403190314912858112
354484177971851264
307089280860311553
296333265281892352
378895186421903360
376811766531260417
334702560952860675
381704326197936128
311062771108290561
353427301440045056
318890039113289730
288810634060115968
300037116509970432
375389918606147584
384936544890417153
386253199591895040
379861252253577216
349372239856148482
303667601203146753
405762509397061632
343195460233732097
317594993244131328
398753198565228544
329453934638927872
320062116033884160
382503164492394496
415950478082846720
348616455627096064
392729955315879936
319482870492176384
366629670080356352
386600051654414336
289225429640962048
299916391866318848
404335301276876800
310623686598221824
367628656715132929
402294419787100160
299904568098168832
409096557682642945
379079178009985025
312404797401751552
320190378244460545
344716239437979648
385734405832314881
329217384512626688
406478636825325568
385902954127294464
412068570411966464
367813331777630208
314145027058184193
408498676546686977
330682467277209601
291546297612251136
368268657035452416
402311142610984960
325349535817822208
369079428938096640
359997863184433152
385889419309244417
316375792760287233
324597605344628736
293014169677090816
362396212277682177
294867280381243392
394868815843962881
379061846915186688
303958371302789120
303147251834970113
308018142888742913
407619038617931776
347454897509244928
407290326840123392
357933179258142720
338292512001245184
417840150605856771
359883958307131392
350068535663411200
372742893288435712
363365847424704512
367170232047390720
300830016269344768
414383632921673728
375015245389262849
389945041956769793
297144174959030272
415923072483741696
298666674058563584
345687527182700545
377377255422722048
363468175028940800
386605478991904768
317871284593766400
376938682252800000
362457168177414144
363080315583336448
363390710394793984
365200528042504192
330081641642991616
343359281397125120
311882405743063040
376891156426014721
311210163598159872
294385711317131264
393346602502332416
362342059706818560
345789880506392576
403378609852674049
299120610884325376
415710736006914048
297064206367342592
291743643688116224
298405406445809664
295308886007771136
308296942390218752
312464083892985856
321920100930314240
375393383218298880
364296701634678784
369468551129624577
307650784886128640
338392109814018049
334282333588955138
386109536081559553
313187178408714242
392285778748772352
415334087629361152
299234683223433218
336474490882097152
381874820255711232
295594727837945856
404377244006899712
397134553560518656
300802366821781506
299441638651068417
357464575035195393
409938106788220928
318278220166344704
374023653362794496
366601509321981952
372901148643966976
343391539478814721
384155703403114496
332843242662023169
359503644078505986
327143450065657856
313038930410876928
341646935763066880
348940914456150016
334837525174702081
387962520951996416
351558273230577664
409409733737459712
416197169948135424
298698894693523456
411175413558558720
400040115256320000
337552305375305729
336795745405517824
371587026963144704
396543991480471552
291650148377960448
335597725770977281
403260561204736000
413214751972282368
314522492913995777
383676814918295552
417900980743581696
411774293790322688
364018652452225024
393195653519523840
393190909585924096
399518641957269504
417018960035717120
400217723948789760
295070423324971008
310084274097364992
316771856747208704
408893738027454465
363728377749831680
367003306779885568
342949510374363136
318263686898798592
337080953572818945
327395185975783425
364768801654439937
330699206786437124
374825747111632896
335674704285274112
344017728597786624
411758875365625856
354495519315337216
406824935265300480
318610509584809984
300412401885536256
404769705208324096
367205732736712705
298690036159877120
325149102532870144
406360088908423168
370864143017848833
411808028833247233
400164225164644352
340620463795494912
349151296542109696
415683514978541568
331421776410210305
313677936882499584
380799480163229696
336775973183827968
375346222154121218
337809739083812864
310665822722990080
321758775264542720
356107122024521728
308429356827570176
367040636307775488
355109422802022400
384961278726262784
318264676909723649
387532235651702784
349708593504849922
363653782367772674
310273219020075008
392753905114681344
387270309856182273
381966390087127042
369525124115869697
358797918972551168
384303523376418816
332599255858548737
356559720489828352
364667717468438529
392199317831684096
376358463141449729
375474265954721792
374931489571356672
339423598253060096
391337333364391936
394278378792321024
356641681753387009
287737701816467456
394472961673285632
414694032741523457
340286689224298497
348111578807279618
355090812750667777
337020592840663041
305590853303402496
367308224434679810
340343987363799040
371243198938902528
335419212292038656
357068099826106368
366827792236675073
410248455936671745
358249979195822081
349643179307450369
382634303751872512
399901489759387649
288139406861295616
360673154512859136
387091863066247169
292025417085370368
289477058596311040
302552969080098819
339886661917888512
399055507232923648
318979746832715778
389481798444789760
302249213360758784
323909597335281664
370697159072817152
290704123261767680
293430144167727104
318359983861428228
333682417950928896
286383155542376448
339678658266546177
302928095088893953
297479450914848768
338573580793167872
325335262391566337
319365206973243392
380552502728736768
387985551846305792
324902527776735234
415874729124171776
316394306615271424
304776793309736960
359855772693303296
295330063170297856
319869316814229505
409700696867733504
411766923773227008
385359464322191361
318596517608972288
368458155962806272
370577600671780864
333318532928507905
316239301836951553
350847535981670401
376840589847064576
338439408946642944
299697935766155265
347605779249000449
337253368646995968
388004304763633664
314060478479491074
312606174778372097
335402879756148736
305899931502252034
338387545530441731
373519456083148800
351984976859889664
323757117888675841
290250626225553409
315907087488139265
385829029590228992
331986484951400448
308068718045458432
396546373987729408
371541762310819840
363760668627206144
329999559260512256
331542631186325505
412947713202720769
322204214573015041
310669643645853697
386478161443028993
371650671420121088
316995811785445376
355876741325127680
390590453961093120
385574594653855744
360493965386059776
418133604921655297
405419721912115202
329678636183601153
348101537630941184
384131317824499712
307153520941989889
336203714861883392
306605266558935040
411867088320757760
359635911715201024
363734052479991808
303358627765428224
326839717402378240
358240684655902720
328323976755572737
351061034410311681
405435228031705090
291215299955548161
378772096425275392
308601537322680320
343228675153620992
351456196596727808
372515390053945344
394369848857223168
329300028759883776
395437458717806592
384371760541741056
353789076937252866
343762282678988800
365392937774891008
353935101593264128
289117170724651008
325076050197508097
362468241181917184
335507531591979008
309283182891642882
365677995115024384
348939798737723392
378633222940160000
306842429217185793
310530728314150913
313085135006359552
346875336753045504
343889814405386240
402619042395357184
400974397252837377
375174239134822400
344110623984070656
286389744903012353
337715857264365568
348540328975925248
375863123766304768
339233822799454209
338584225697632256
353423597898969088
310459982967619585
363187501436911616
355913135389032448
356711592647344129
351814482160386048
392303201778954240
352875742088007680
327013848051769344
357631361336606721
308404174180200449
397466881080459264
342243072136081408
398627423865942016
403004373065678849
286674160367841280
406090080160587776
415593626756870144
338370593097400321
375147118790311936
342841234563403778
378779050665197568
291758336402141184
393386557098704896
342162280810688512
365128235119419392
331055286339117057
321048427897184256
322245558066638848
393460171453632512
404310252306567168
345437663651831808
317284941798989824
409834537032482816
370689878003953664
321667972785639424
374357783912923136
339385589432463363
359663283604701185
360594976662495232
417717458624344064
290617091130814464
417816561429131264
313982606897188864
338561065052934144
390857102417461248
351926818393174016
364856964238422017
413865359532646401
373654743153123328
318550325608992768
352066291743465474
345939579464974336
409553921464889344
327846807281479681
356708262277693443
358095054209941504
405455050408857600
348624319976456194
288541045275369472
336456371375587328
345065318726656000
330083344220049408
331802463919280128
338950405214072832
358470515670786049
392331039659405312
401958708000747520
337725073047818242
351463557663174657
359674880729432064
390876232671580160
372122341817733120
391824891999055872
338642845252583424
355488088304263168
324550269117554688
404376552198008832
297412602152239104
406519107740110848
288694909056208897
398754649844355072
350861162717523968
326691842810863616
386008823070093312
412600978492645376
306929389889810432
342168598388809728
304072594754256896
407557369300652032
380572363030409216
291696155790807040
326457318155878401
341283625213501440
406900940365516800
316013623036215297
329064283721838592
308668075539050496
339323287341510656
329061226342662144
309118191630684160
311537675687559169
348412016827961344
379475728649031681
298907259180818432
361804542817472512
331004028102246401
364408815531208705
320061919216164864
374807191422656512
408191879415861248
405410355700330496
300667856067125248
310349219863097345
403842172698361857
381476390693912576
296475288337014786
389573750384910336
362452114036887555
301304106717433857
381383972577898496
407748822962417664
290638864152944640
309942125175394305
300110822196264960
395911834449887233
367904847406055424
344502581600600064
288068623975727104
319483910616670208
414615510953631744
361550871475126272
324216477756575744
324475384148160513
290159794575261696
313101068093513730
348252251640455168
350837977112518656
337330682185527297
287545191710208000
391594633152565248
300691130163548160
289854852211806208
389073151487123456
302651518346227712
401761113735323648
317893019695210496
336571320609431553
402668988238675968
296642695609319424
331548712771911680
363297798923362304
362066841809588225
372214591427575808
288942188786769920
299503852816842753
348487006717882368
352860621412376576
362521148099006465
323368750709633024
372249324589023232
326291622541287425
353564975190654977
313814587260678145
330984952210522112
324678207733370880
393864879162933249
333915378067574785
377129904661225474
295180951443611648
340530772748406784
309029985224630272
401101320389918720
356797290373066752
331147502457864192
401821856111415296
340367010464681984
415753631070031872
313657615479615488
385562502408728577
357173317523890176
352258067661996034
348263395889393664
315331776258125824
401759977523933184
316624863299239937
341039939749830656
410530888058159104
335927779747045376
415325787084955649
349204392139964416
307857274871885824
386971330853482496
338882398693507072
338801259698065408
399594391133618176
378463093623238656
410618292760346624
289561791644712960
311172373032349697
338596674358370304
410279779049279488
293562168060825600
406303763490566145
327554082128658432
387467719089483776
350799221919715328
413526392744464384
365359513144012801
372033510556463104
409182322722738177
393769128051212288
302557062775312385
329370229220179968
319034084422717441
310278558385856512
354394725706514433
397349481634480128
361491991651037186
341346547478446080
317094390290067456
324766691223556096
409945967144607744
414615959693848576
362872769182040064
351006999145746433
364986937502732288
366129008745779200
311645364602167296
312825276889440256
364480609436975105
286317325894950913
300696591176704001
296580557138173952
292252350024908801
357321641279225857
380717712512536577
408904211586617344
380900847971889153
370841363539329024
330550766442008576
346104860212613120
338434333968830465
313323346265788416
407690794363920384
313498592654532609
297430868467789825
314856666367660033
411684812068749312
395024961342947328
299023319380930560
337881864436084737
380915662471696384
355229589620015104
392131919036837889
353233356550455296
377340718877921280
346849001032785921
393222513922019328
296203556434878465
307180892948930560
304856774756941824
345902841686286336
398332170168991744
343798630517456896
391376256828059648
301557996364918784
386071410109857792
376437840336269313
398938205141348352
388494308242104320
291115741913169920
355300745668599809
387089589686784001
381449480110743552
358412567200276480
352999859931971584
377687424480337920
392817528428584960
347752634553348096
385918695228600320
297168300545277952
396150464841920512
399667636667449344
312896664090329088
298685263046139904
410528979674996737
358585888357367809
348381809727389696
299244087016574976
342019385743007744
368369010267521024
288835757911732224
311477441422057473
313328110735081473
300261603885080579
408895915291058176
385379165194571778
358949400392908800
301575654393135104
376429757891502081
366432726397624321
399711336856158208
309934097147498496
287720658408984578
373986559097176064
380823169264656384
404447897082929152
363927439388311553
401813126515281920
380857797853712384
340803809636917248
317761091709067264
352578755979509760
286548515990142976
340204392995237888
393914133533315072
381337404092583936
326742610792304640
311655380650450944
396292651861172224
393665805910421505
289610424964481025
330449951916167168
326191303266279425
382697289585659905
368634878981439489
300938837423693824
384534080194220032
327232954235486211
376698184879591424
399862231371743233
297653267423449089
370720873743138816
337091087149703168
386901638646345729
385460073557794816
316695998376333312
322794109863612416
403431550571655169
367766942247309312
308861454239551488
288294525053591554
326176388010897408
388763054114340865
385131999079305216
400040275021942784
356534454224814080
392433749318967296
339957902167113729
287044458762084353
335617623721127937
341556871485857792
393149520185663488
405070294374547456
412403866898948097
417079245144199168
417606188444835840
347404368884158464
364805772837781506
372382783101890561
395366490683498496
374046906839621633
389185055651680256
364549597416275968
326124168871571456
304929851893219328
401482125771563008
358327829663989763
323491345643749376
316418826529013762
399471213006704640
386493012786049024
339264323803287553
403232269726273536
400841429116649472
381066754123788289
336410393838755840
366433036717391872
331870285877882882
319089913901490176
380516452882579456
335344293973733379
349751928286228482
349186692315480065
313179208895582209
358941292912312320
362067102141657088
392543451952074752
296385600691519488
355830339886776322
319379594014760960
392770103382900737
404313977540198402
307452155311292417
365618603774574593
391428165224398848
351284301465260033
327281973036986368
362080569716256768
392000956310646785
323151301015924736
391324205238976512
399716831545815040
388540756429774848
364289193960153089
293494895765753856
369846013508345856
327385190953525248
334488093497389056
345211217834545152
373600028809375744
286474448637403136
369625752548806656
292359594171301888
367138959106654208
321438749768695808
381162249919795200
307655235038482433
411208624510623744
333575987621150721
372250704309927936
399104702102507521
371635349636005888
328770888507994113
392427504184872960
402627120360194048
350120923204026368
301867330483396608
381852476866957312
332284993562873858
291048953854693376
394129527451815936
329889186150768640
344156912230744065
386796835685543936
408637809948246016
306909802313961472
394368934620577792
292511176225611776
347540758712184832
412726937564758016
410665042720219136
294913069463789568
310420722688348160
391110799155945472
319502206061649921
322523224984412160
312523362486325248
366268666267963393
392833571926179841
399069650224308224
385748511159242752
387511834481553408
300436053716779008
338368306337705984
357509755973017600
349246129734553602
363877665302130688
397153431791472640
294836754291236864
287976525435920385
392451508329279488
337439453306040320
401725647099527168
399680541819011072
298681790359543808
288643897901596673
325029506077319168
301509665462816769
348649955528941570
325779292539744257
345696930589966336
399889913375518720
361052294353137665
297253332005834752
329413321268793346
323268925989208065
396704821434392576
396465130138910720
333784134126284802
345090824561885185
331277806896029698
309539551267942400
359507137971490816
336392697281646592
396944186278436864
416422467624648704
361200219192426497
386529343792357378
300440541567520768
346876914247532544
328060045751361536
409540457501188096
374661044767318016
366068124065333248
332224926910140417
382744299160739841
345873594817052672
389949379433357312
320457198750793728
313695964030439425
339617643579441152
295075703689453568
336551934355963906
360112631941578753
386820566948118529
347475412059828224
400663217250119680
413196615349207041
362447479310004227
337018127000956928
376544858057342976
376267816321556480
328348148265267200
362287445712187393
406314207274356736
348907645039677440
300471944279638016
320489913642528768
373698560753405952
291460465454874624
334987895330971648
309811954548109312
355017173309198337
339785499520675840
397543049603317760
313101287199739906
359112663345160192
305281367841857536
411588720643817472
333471256018026496
324570653443375105
333205290919010304
340609525096804353
383027473132568576
333322575394508801
409921481049915394
355138203910537217
286688303640633344
295657910959226881
336318957441130496
382117251110813696
358434973218385920
308007586039463936
396778758952075264
362689629033476096
330078735044841472
357555389937631232
351028930926477314
333360798929936385
401822203614081024
333582031617392640
376197405936713729
410898304893845504
359362723865309185
349393060402167808
326021916081143809
336654214858145793
415695200464297984
291484440377556992
322185352687263747
378428259806871553
342431316966535168
384930764934352896
324251689081249792
404424161491423232
336177429318086656
305348078628651008
374569382468669440
297210570904580096
387614288879583232
369215949112483840
320412026184814592
304469375883280384
412057732166856704
315551125615030272
323629468210044928
312613334157496321
328572514349510656
300731487609823232
351201023316074496
322745963091480577
309337289228709888
417520523640184832
309006551656591363
324485076819779584
298450390398144512
361584882767511552
398147133968117760
386335789467987970
399034502225620992
299106673409261568
316814609652789248
325753606466846720
308700312942813184
390622988900769792
327589591538343937
315862456264175616
329247876863651840
313463637266272257
308619178561122304
327404904043913217
305527296901656576
322918093481463809
376373138969591808
378956607671271424
350053831045955586
338025758398234624
305070407193620480
334164490306342912
361849962784493568
291232081122570241
337116257306423297
301400206023467009
289865224616558593
313753069252902913
368845801868378112
374228293546831872
319734747226071040
375647503234121728
406203368860680193
311707905986555904
386017231844278272
374449269845262336
292346004588601344
384236792020336640
361964017746575361
394658731461709824
336348900740960258
363739123737042944
309891159910645760
344696845009825792
404957228219637761
346064104458436608
365325241674764289
327560911084728320
354935070076837888
326173124867538945
357385092722720768
311332465253961728
313050955526590464
393480769668407296
351153233697320960
335187703249387520
300478591777521664
415964134908260352
311030794497970176
378057630033666048
314839138320924672
332129778943533056
335251175937015808
412113868350291969
381746751235178496
385371929969823746
397235229804736512
390490121663172608
373702180853010432
328397259345653760
414872654651596800
305516291035394050
286685782868111361
314197304938733568
414847782848327680
344235794317336576
290909396786089984
347650075272552448
356888050674040832
364655327439896576
400432002291486720
332095927005356034
329070491543433216
393375077242531840
366568911426174977
397630588963676160
314019860524986370
328050461951275008
417359236067110912
385353290139303936
292001446759641088
366218682696867840
369118465237323776
342964106975911936
329486554030551040
380209303904608256
350556061280903169
385100764030308352
333824376371834881
294623415220965376
373697835704659968
339254143749324800
376555809385103361
312965286741557248
286461526121009152
314246910909218816
357968881127653376
395597941068812290
368612439178223616
413637621785448449
311802638276628480
346737960428916736
399751501708808192
372586009319702528
354993580307263492
312182839422619648
313854835822841856
386078372746383360
335738495509344256
356783361114636288
374920492173389825
312545038473244674
341830709234782208
333110147339665408
314385272869646336
386434376826753024
389921256638001152
385207618119417856
399412660640710656
414238518647328768
411508445930856448
399119621455769600
314763125096329217
303200724861476865
336430136104718336
316102878144118784
349724476113563648
405480325247016960
310909566365876224
322373739843035136
382875442593951744
362464721670115328
392759407953858560
346150968217444352
364688269591588864
314858062840217600
392414640589643776
353411887335088128
411674070686519297
320727806986297344
413697944102006784
337707578425495552
377119284662525952
328700004090920960
387048674439618560
389437686991564800
306735772751519744
409456071925719040
369657537995739136
314517363397648384
312665108855783426
376566424279330817
398531592404361216
312552520985763841
310131967385563136
415968765403099136
322230345275686913
336742007902986241
350752652449161217
303682016891789312
389418510595923968
338029415785185281
322584268570251264
357396153148518400
339252717673406464
304091867660824576
320087756359487488
379750812068487169
352602436864708609
388023174564442112
367316994934452224
314330843344670720
330313188245643265
390898206797611008
362298325761933312
337624833280049153
289265657298702336
312993246043332610
316698427054497792
395833845716488193
379272027909021696
346988381974175744
312456195069849601
381676760972001280
326600428013879297
325520462052478976
349059298506186753
386303313043804160
351517873660887040
358080831383810050
310327510032322560
331301784842801152
300684293473181696
290305781851623424
369322388128686081
327942030871363584
417545362308890624
314767164173344768
286332412827422720
295882054426570753
358786527276445696
316583041852116992
304018442204377088
297098947862872066
287246334870839297
354945081272320002
379184026860666880
330191645691768833
356819570377498626
366485222415540225
365908358865227776
342556198157025280
305467188427505665
290849543833149441
335553773944594433
397955962218106881
325671972824555520
417811524539805696
348834265749917697
339959366100856832
395780779445190656
305188615196139521
393729164706336770
314624557766045696
341568863055511555
310364826960535553
287982162672758784
304947124028715008
343257485324460032
327818286186246146
317558276168482816
294610962252722177
361550804290772992
388690022926675968
365893070555844609
361862231387934720
410942621859581953
394495803831492608
399880723911278592
296883884963016705
327384272392556545
341797989603504128
309185472473726976
339668927334465536
301145142612611073
300131987564408833
365372809037361155
321242108373651456
359497059100925953
390708745837113344
393701276816404480
388300896226258944
365298381163200512
369313735241773056
315722781834760192
369263700907008001
341954520965865472
376218612421623808
316318402140581888
323151783264391169
391442875080142848
403866415700000768
403532145748373504
331217001878016000
309220428092669952
306913032003522560
413940639256965120
300434933770514434
308794378766385152
390409411039985664
315043841453465601
314083084989509632
393851088925106176
396184883740954625
340403068870991874
382167872136425475
310724022956605440
416136021714026496
380189238555193345
407286639963021312
354355270253682689
326492776990646274
397229588310265856
307614621626429440
403650295567491072
320903375958994946
315042285249232896
376603687382028288
346217242465275904
318014733770948609
396345642789769216
375887765566947328
316356096367411200
375407908051091456
345392490821591040
327847013016301570
401587230965108736
386510620402917376
354747307620700161
367845309222645760
376885213118218240
333884780838014976
401008651940282368
332151228861657090
292020576896315393
361029821293264896
414515313359601664
328997145690660865
317172933044891648
355537824344313856
399054311675535360
350731949389774849
389815925090029568
411714877271445506
387980237633777664
353782114489090049
387971308153090048
346862104059465728
349691002795200512
311664759109980160
301964424376365056
360260208372613120
330237028144918528
364707554812633088
302902308554043392
331003054881120256
309029318468714496
354453613889859584
412790451825942528
348971163596230656
404953000629661696
288439681455124482
355553628565680130
294657292522115072
408847197967761408
307096029621272576
355504055432392705
357679558117437440
390625837008953345
365902465440292865
383060021250359296
287648677609238528
324953153025998849
323196746400403456
407088173920309249
287515042784636930
369173632246759424
392086591348285440
410647812641013762
301965884086427648
360980093633441792
308501830537736192
344842580292407298
396873777025282048
352140870608371713
340006019231002624
304453504855068673
413403113752502272
361684145023352832
354071370314952704
293147657692663809
397535415860613120
375676720252481537
372186992869527552
389325644636880896
416841914780901376
373124042460393472
288987646271832064
295202375986212864
298488491539562497
381718301262376960
373581674258628608
345165759783268352
334425464192004096
327953351260110849
287691329583058944
322931255253557248
409950035531407360
374519575636766721
323161728059846656
339083209532923904
338734780390723585
381115537431875584
316044434431148033
398311496377466880
337108455427043328
352249234554228736
339726040333164544
403054902098001920
333189377830309890
365053710897905664
308030126254338048
336686944966828033
322124812191408128
345214619205382145
318463583262498816
338485466674376705
304025844974747648
286479104436486144
355569466425360385
290647130970939393
309616093469757441
321242581205921792
406588770721742848
365696953457197060
384529642432266240
347289554119688192
344310654137683970
322896744457334784
329653176615727105
356607984278835202
305863810059751424
360555869135572992
384975220261801984
395893367118102528
352561576097746944
358965376555556864
396812363896090624
301277699509473280
357416138944167936
338665129774313473
290728164999716864
339961584963162113
336302767566102530
310857921783291904
386744528616439808
308990795782967296
356645783853993984
375082329225826304
306113287257477120
390102857527341056
413175706995027968
296520444461342720
341558452683960320
329031677366128641
395016900058439680
312393938344484864
379632167812231169
360289774084440064
416126995760549889
396859696843620352
323170414450855938
296712715341271040
355710365780291587
337369991525593088
359480881678794754
339576686070861826
301747818069102593
329201718632013825
413556239541350400
392446114684600321
318291012948750336
414670330230497280
348604342418407424
333739016195280897
367136740576075776
319794284977086464
300692899992047617
314120314353229825
383245413869842432
320220815511654400
387662489892454400
295969136608153600
400039272616448000
358519144284561408
374397999142944768
285989993636311040
399313406630834176
308276826789257216
339356581663752192
329057992462983169
387772301019582464
361483643727781888
351226428542562304
381259666757414912
356658194753388547
328591602606018561
345380692697419777
334126368356970497
330415097371561985
409920872623767552
322972791618015233
364788584596779008
330036427129753600
339719238065467392
362804754293854210
406035248510537729
373630789906210816
359830631997390850
402964409691017216
382949417700954112
391791341899751424
366954900648763393
393460548886884352
353745053333725187
320560257162178560
367893372159012866
383798193789472768
412476021472915456
379515255790915584
327467407633416192
286339274616471552
408917347903094785
404615849979301888
287632642873110528
342937703484116992
336086467459821571
406228253167210497
379003299078221826
395842762982948865
341100728418455552
384117065357197312
318015060918300673
295386220740087808
387315658457088000
396756696422690816
391175181630439424
363808321247002624
316090949388349440
334488714229194752
351909764290183168
288047031472246784
388932697252311040
332426677038768128
418121512961728512
286717978341408769
383129903207436288
342973451600023553
416559767231143936
346832278086897664
293192041775628288
302651623505813506
390665992567013376
405844449642946560
373866786279931904
286101944211238912
312404558745858048
296299341470126080
307865393312169984
385729180052099072
331026136136036353
318361779166146560
297360752333950978
415685717075820544
338615276444725251
400092188081541120
396524060051382272
356793943498833920
379937223325405184
329395453546344449
388221003618590720
327660945323196416
397022607666462720
412152435621502976
298632871965507585
311291461830320129
358422113419411458
340679053793185792
319456978852257792
378368209801715712
360188175504785408
385207135950217216
323877523706478593
297471196587520000
294365666742509568
395857236763103232
342868216416202752
362093803093499906
302458651904471040
414642765612322816
341667382969921536
326007496156254208
286933334905475074
407959263793778689
373168082426290176
362394744254496772
298041882011906048
296010450523529216
375446075957469185
367458015924207616
296415456628191232
390327483729338368
367449643799420929
358432313807339521
378951247740411904
404846893038968834
366660104050839554
389205532399005696
290051021793816576
293243785188626433
384031153860001792
318923467707801600
391729442256482304
379453985200943105
353543341037719554
375827778790121472
296766327027277825
340711190651101185
374055026936643584
370768105947267072
312044968464248832
308120907682025474
321500511150940160
348346413677166593
338594317247590400
401833788621475841
320436403236376577
414431779119190016
354557301576843264
312559504871026689
291608192939589632
372530636323840002
349031704373112832
388025792099123200
293393578074443776
289033540304244737
403761872106569728
291379464741470208
293625883997134848
308926071523401728
358238533040865281
413638175228063744
335765846351835136
302627854313725952
358937283031871488
390194611974840320
307930175910334465
328629812635779072
346126385305235456
352210470947659777
390118762688425988
381052187155369985
406106077403828224
401519480242995200
362337408156581888
331595890362023936
371544392164581377
371298584819298305
373019738349527040
335539161031380992
372187093545414656
388620624383324160
317402357094838272
364603183458299905
287154144328953856
389629035422023680
308986687642562561
394723743303344128
380098360134606849
321970692528697345
358826964448055296
396188499134922752
379007275039744001
409473021649629184
355466215340244992
343198185931550721
400712055931822080
383532501425479680
399697004994912256
378611433329946624
297502091889475584
341017698098089984
330341126471049218
358830353437306881
392501122671591424
395368202156670976
398842969333444609
339124271697780736
313908409986596864
369857010931486720
407250174897946624
386147880425488384
345349973673652225
343805693750562816
383759421505290240
321113078919999488
402141424369807360
344636840839626753
417225102049046529
367894336693751809
302292058410987521
365103513740656643
379115467001954304
303679109958098944
325449515312234496
287581577381306368
411108309438308354
389926591641309184
324572561839124481
397198810285232129
299778768384442368
296151853169774592
347348236517916672
319946323359047680
338536272266133504
317306848330006528
289527981792194561
366760955696263168
383629792391598080
296784035261325312
301181658248380416
406720954568433664
372896979107315712
358072807613145088
320581656480210944
299694215447851011
327687335976263680
313628935051157504
386183293072592897
407098873883013121
348555009140588544
332430254926868480
306071520449536002
297749954179514368
327099441276399616
335866721334329345
399804219844075521
333785161885970432
394979058976837633
372319704703979520
286015566601388032
330139812453556226
399059554647805952
311469077807902720
353801848790056961
332149919995535360
371229202760335360
406126340379643904
396143833706024960
286849075469508608
325751903432605696
332180894578245633
350049871614578689
308793967632318464
350892402531246083
379868588225474560
302034213371265024
320153598405267456
339187776970952705
357271397766135810
406067955529973760
344484067489767424
412832805450551296
338437323752611842
317142670998904832
389914248132194304
320722308215996416
414249901829021696
357410581583634432
394565961845866497
300036609057886208
340001808187547648
333432822368960513
382671368648929280
325230736162574336
342361301131087873
388904033244569600
332963120089792512
364839196503986176
332137727376125953
392797735679586305
386393025259118592
296168806768836608
376894474083131392
396213287547047936
309180569286234113
331114090430873601
375776641739661313
296797377308786688
366722854777139201
373535885326700544
399977666931343360
413201711826604032
357023774664695808
369656724245868545
348033300675309569
372475850241089537
392574501688737792
292725995939713024
286884756363300864
315931892937531392
383930733800480769
370505227663069184
313309257565089792
351240487774076929
331459017203412992
348314033801281537
309854870666625025
300879735494418432
359179755733516290
388436216850710528
363026553224966144
378010322646228993
358292056399036416
363085487486930944
346904156201709568
308781489691168768
388464554079842304
385566382190235648
338780057709465601
405163923730464768
342042882410176512
353578455671123969
299292841329434625
322067215878852608
295432689568317440
290651098878967808
337717451829694465
352251843553918977
386514965961510912
415637795773095936
334560470818230272
393125628574441472
396465532935094272
397413969649885184
378737098939195392
343627993857531904
290914387974291456
347739422437019648
378970872771407872
331814807785308160
310602266325446658
323304002894843904
366939415337115654
336083766239973379
376492211011354624
408904014596939777
344244623344025600
361707805364854784
300747619020460032
409928673861439488
317424913948475392
355372711800881152
310938716602523650
307775980993404929
317798563738431488
298923805475225601
314531922221072384
332221147791892480
359413974049112065
356671591221960704
335039959268483072
309112100536602625
406916257833693184
298387715047690243
359889452140736512
346430518683918336
368816869504851968
399682610013564930
286100002319790080
396414084918161408
332193884690059264
343675548708507648
404639714986434560
295934965663797249
376798193997987841
318837023140106241
391333139244515328
345451987652988928
339391616764755969
307548452362022912
404776726611234817
297820703745511425
292089740897959936
292332989638135808
344839082083508224
369028891903414273
369287235729756160
396425997194522626
343758561979011074
315150682401427456
320918613966082048
348472666581237760
314224295280775168
391787596382076928
414337215091597312
313322952005390336
415626610683834368
363792579935993856
370567663686549504
310370766027894785
407822194061086720
370752935023882240
410600014084194306
366481409763840000
370008307856973824
314955987436060672
287829779296681984
391624945257963521
330523137768833025
327747154951151616
387379370085457920
384916743132839936
365086245279379458
372981763447865344
357649928371175424
399610350716596224
407422984517726208
298588479472939008
386687012277075968
388712512797278209
396943540455895040
301396955165241344
286373110226251776
356815002931445760
397162689027268608
332726796086833152
380933672884379648
290306381624520704
337470705115471873
357679931263684610
324796553841762304
395053721853231104
320643455263047680
288078165946032130
390308819022000128
379181028516302848
405881057162960896
333113825710702592
394427008186609665
336569097565380608
305892729676767232
364689431363457024
414079650768633856
341138053554905088
407887180397178880
365617018419937281
383077347999875072
328062046845415424
357013490143211520
404028613608996864
344537121803083776
337512857937793024
367413392350666752
390961712729321472
308640091247611904
295732091302313985
363694315518062594
288142519177469953
386221637567139840
407016010806734848
379795929907224576
387363565918621696
290759295270789120
292498660292444160
400372480902463488
395426159535456257
376360711355523072
418198876546666496
384888767108378624
382953272031846400
286902376756023296
386511643657916417
312583546642522113
313803417862696960
355602559630721024
345284756004560896
325699504206647296
301726808682921984
292060959676198912
362499664794234880
293040325310705665
412427346734362624
339141273409691649
300385830885789696
331248203506782209
314200505209458688
362071462909210624
305018687289708544
355005441798979588
321950332999585792
404516222727098368
374703944247029760
410068252128071681
322184086015840256
353615453790281728
299843193225220096
318576137301266433
369232248307859456
361849715295387648
370619791180316672
290748566295674880
402610632744136704
326304155046137856
299277360300187648
328810985748049920
317245230174838785
377269394357121024
311505224512716802
407465456060989440
290482139571564544
343540005802745856
323884226204278785
325118765064933377
311238210921562112
331130280553357313
346293952191815680
382911782160834560
350567033747947522
370257663319633920
411765917685911552
295689712063090688
342050787607846913
403721997446041600
320975019259858944
415335861296037889
364216338660605952
398470267527512064
341093661049765888
404555162171502593
327268052272033792
352499928154652673
350670045610901504
326778052703031301
335995719410388992
299366992002023424
303339153691664384
292330636499365888
378392151140225026
396124082875281408
355861797028364288
377113362389147648
291975702075551745
332468976674275328
371105277548187648
340865625020850176
335409846339907587
387202936985485313
317156860287385600
370580234820538368
373359284429418496
353500274108809216
361334063333781505
295933304778158081
354258268442472451
402153810321080320
300184156581801984
359620350025285633
298452932242849792
385368407119376385
403204143583862784
371198181570523136
296588236833300480
299901971849154560
335559088182267904
291661586391760896
379326491080679424
377254030918959104
376240032480497664
378103410605981696
313082102600040449
382814058841653248
383615670207774720
318870418062712834
325744597252857856
299547536467824641
399306221577981952
364258701407813633
404632144690941952
307256205695410176
332332481300803586
395365358535602176
360450277616259073
293656430974738432
363793192409247744
405608570362023936
342778160582098944
407525891648921600
370710098697797632
383794477585797120
319678241180880896
390547185265565696
312774639044677632
343762130304122883
330984440803233792
390864240846049280
360528715215667200
325176286228123648
333446538527375360
345423906829639681
337390550862946304
288108595751555073
386104473300770816
326844217815076864
367448737922433024
374068565726728192
296422879829061635
373088068007251968
390715586701185024
318784581677486080
390523856437657601
371097434279387136
347187086975193089
287496894425485312
416594945663696896
326111045095665664
332525922647437313
352079658977738752
417810375074381824
380818476450869248
319751052675125248
337534722978750465
364278196528627712
309058326304546817
401232388820172800
396652187918827520
325030747578716163
396330400588365824
404162076488523776
330650829906391041
396681136815890432
363992165812154368
305637187913912320
299065447339397121
325833927526854656
330560652143886336
408176399132811264
348646520456876032
396531860773167104
322266856591355904
311184758686240768
402096549557469184
287639613714071552
362817958063509505
376582673864470528
381100937164513280
300134522958258177
323975124741152769
309589211953111040
334170551365009409
328683184646672384
384139739668164609
299749668366192640
333984647073652737
378778719327772672
406145449461297152
363272364748189696
288519348086243328
381243128725794816
304305718482313216
319859002810970113
332135269190991872
339056415081656320
292708610490920960
404067624889249792
328187242289958914
412117190230286336
400046386227720193
288949901814034432
299506419647008770
313436294661435392
292723961723232256
308203145463480320
388569939738902528
375636430317682688
316298462490685442
297220326973124609
389053618600837120
301745389520949249
320864319141191680
297618773198897153
332850712696463360
367792138295447552
398943619920719875
394874759239856129
397393325386252289
404813808335454208
360550512917098496
325865854619222016
294587558040580097
375305411597201408
291335613469294593
340056397146365953
378096803977383936
377215644548489216
413745742357204992
365239195339468800
340386610581495808
394744801662627840
319983309532835840
369513900003172352
367877186021511168
297538334669033472
308003911875313664
409867038266368000
393543445182435328
403997764490506240
370391583457177600
310738732376535040
323084708131000320
309708544142344192
334862959358648320
300173238544236544
369862933071036416
340873975666196480
385520177426989056
287749040794390528
348688077717385218
414466801821818881
335929558534606850
303025965049712641
393208764691931136
340647869121953793
314906838506278912
392162063839010816
416095278286917633
327462990985191424
362763960379916288
402642726862061569
301556071112261633
359993618703982592
306198951818821632
328498950460026880
382636027598225409
381201269429649408
389065622908579840
347847945955184640
376157157558726657
336938158375706624
389568851253686272
385205755910963200
369817567864451072
390251449089019905
418162885362073600
412983419249758209
294379629890908161
340660922211237888
367134127276834816
307607730422702081
342069373680369664
394166148130160640
347719537199837185
337622626858070016
353718256055484417
373940996402188289
387344612005642240
335794048734478337
370671549008736257
303222979746205696
354143659249238016
291211403434541056
340241420411613184
292856744340774912
370687860464418816
409962203526463488
310344631550349312
416357229236092928
379450478595420160
404922582979588096
380175829281427456
413950604802007041
338522048680841216
398353691277008896
312719966174605312
345919908086956032
417462206142218240
390896600094351360
315689432831389696
366030304080707586
301384738193690625
340868066143514624
337303235083784192
370404291884109824
335870079155716096
378665548503986176
326481947285155841
318886171872739330
403847071645454336
368617451593801728
348111540882399232
374664010437623808
409780757549547520
287520373585625088
410891535341744128
344520935887499264
323535457155702784
323494554265321472
300771023295508481
404526779396026368
305187881176158209
367915614750248960
352336350365761537
392261124697358336
402952690864771072
366192476312195072
392792144513355776
309469259078189058
392822742107439104
323943676290150400
321441450938228736
320763227778723842
399651354152808448
384285261070630912
290257723579318272
342718752254726145
332642767501156352
377975887481692160
295181723069710336
406235870497218561
351616502866251777
363613676210618368
347821138065383426
370427268461367296
371010679404122112
338843496611975168
320930173686009857
295689087069859840
303556489770041344
411078836001185793
341870068940034048
389873756078104576
300103252366725120
291425908600995840
397952069799137281
354900328363204611
393207502101569536
384632025648361473
294899572310945792
345310182034780162
408086581883719680
308074359405281281
372587972576542720
416805126259875840
410193258870878208
309604495833321473
319683018358943744
303407298716524544
316412136509300736
338164812116815872
377943884590239744
374287948826419200
326850559422369792
315494351486742528
289294569005268992
405472146316468225
371329651546677248
310941946145288192
327518896561197056
386035679097942016
309697890534699009
345778300305674242
403265258409570304
342542931439276032
402167277891883008
304226987172569089
378270537019318272
385448795149836288
415497438992928768
377660542640721920
366425566783619072
340552499264098306
373881818657067009
308540812088721408
299627408187871232
356147072325525506
305071789904654339
397191327810850816
401324281872658432
308378559699886080
390706547774717952
408789685625184256
302931953760468992
307899364616060928
302456374217043968
297905378316910594
296057275683045376
388780506868768768
316096284526256128
306809684298457089
383477174495232000
345668132502908928
379945226175258624
410254982336618496
375826499271938049
325808812034490368
345947733179392000
307564042464149504
375883303347187712
411711265954729984
332867188178419714
409512963922350081
325462843698864128
288036487012966402
391391204979400704
328500418583871488
307495067155836928
397994008552554496
308728914086342657
398771813054156800
362851311168913409
349765002879713280
318243646422011904
322513489824460800
333084666829611008
401819377307488256
338988493734834176
358678623953227777
327873217962319872
357157710988443649
383622343450300417
342267650770092032
346152927129378816
372083158520709120
369310186973851648
359140173730164737
353024782448603137
388307024124985346
313176109376233472
410552102948454400
300030640554930176
332619287913189377
327024854052265985
398166461593960448
378634896496787456
372689726471303170
406359279491641344
339997957988438016
331407347777949696
362702606172307456
386855140914778112
394987053160878081
337096401211236353
292374852768260097
397937821564301312
300776714936647680
395869232808067072
409032661672660992
306640368810721281
319693416231489538
327066016683282433
396577823009153024
328273456309346304
373687337617592320
329081530917998592
385005549466574848
369263743135277056
323209115184812032
349354347026595841
407400511373991936
414994223155269633
302464100221468673
293238967728492544
301784354609299456
348608125785501696
382522030555271169
310446317895819264
311878186260627456
412482430704967680
337086376782729216
372865878938771456
403547598394368000
389935420965810177
353348914029658112
315939258160537600
304022520993034240
313021444558819329
336537216681648128
406689237195436032
328967797986172928
348653763973750784
374710462421532674
365570545246416896
392436085911212032
397020891814432768
382732836387553280
369281019733495808
384991871916707840
337877041091342336
329559643670052864
356754890300719104
403707694277595138
369568471895379968
287787311981281280
355304390917238785
340353429396414464
305548373291847680
414578479326593024
287244913026932738
327178453600317441
329585090315317248
295749631898419200
313486307433263104
296437954925178880
414623161531891713
341681760968536065
308326437012779009
384628812958269442
376471021253320704
329798090053791744
342656429213233152
296085507476189185
377770194380525568
398093707196772353
397463454074019840
300852548133330944
291897841008377856
384516992608129025
322192587949752321
346688338306150400
313603240803581952
289583499831291905
316731314629914625
374021485095944192
389177246109286400
364498347060510720
350677880704995328
290950354084966400
326342398730973185
339390802876850176
333252493435867136
397814148504899584
346541068269015040
360205745498755072
390005612903272449
365928348498673664
319644329163505664
350936270668701697
339385828138680321
287065027775713281
367721094947430400
313368200131776512
377066306282852352
354271836919447554
314965089033781248
333726550363107329
362444547424399361
360416886766313473
324744863914528768
329127944947642368
404473918461083648
303825156382552065
392155390625849344
377023055023063040
315425439302684672
289587272389644288
366018203522039808
377789752445255680
315430547725881345
295676055384125440
381720478001664000
303216688558661632
288997452789452804
382210217393410048
352276715478847488
407589871570522112
408030269128843264
319795048319426562
393558666240339968
286803852710264832
319800387718762496
390149619633885184
338932545850847232
393573530849124352
380209358548000768
375012431044804608
391037902156611584
298081849371160576
401510869529800705
399086205692018688
312959548589748225
355513979591860225
311873136348000256
380961300765233152
290360274391814144
388290666541109248
352071127826300928
331570732779835393
328844011827773442
349338949740802050
381911700611407872
288367505813147649
366440943261462529
412163218702749696
325317855778332673
304677916804018176
386042469663506432
415882392034086912
332137542830919680
351767107689644032
362478496099991552
409860323714539520
370270682531131392
414075704179843073
406035000581435392
287872934385680384
329615218323894273
403556057584504832
297942787318509570
363184376546201602
397929881842876417
408448416167886849
387408734567161856
348238410575650816
346084744389332992
322329632848347136
310542690406252546
337387502719614976
289106387135520768
314526771716452352
363574190701821952
405675129935388673
400583349854810112
401670513040584706
364189818244169729
308646349098848256
400507860519780352
314860067902062593
388297247500554241
335253369520279552
314284420850925568
380065644940521472
362991484825387008
368210293538570241
365613541258051585
415987107027779584
398299299521765376
313767803981266946
300124337095188482
413628436062932992
288434623061569536
374408145000755200
330772619760648192
400389316406292480
315627021642371073
401760304742154240
389281105724977152
390828711261798400
401581929356861440
310924538890297344
308915489302802432
408595282805682177
415582805406789632
370035029591994368
340186730814664704
363278408476008448
307585555045167106
393465221462777856
416253449572192257
329007300134195200
299700590773141504
339590699160850432
343724563412160512
375298751394353152
297908750658961409
413088327039213568
398552501152415744
286648906551533568
305498670894305281
319381590662840320
292166500939345920
411246855805095937
354576465343418370
359718602204651523
398502332549173248
363176390583005184
312336489428160513
366872499478200320
295252283858513920
373065426889998336
295251071784337408
292480725603721216
383431992752107520
357787519632420864
369401043945140224
312185804908793856
380913589780881408
338235012300275712
364764387682164737
367117035504799744
378856049588973568
298257762671005696
359790169559273474
312218243563659264
315338327752581122
330438555979624448
325397417497341953
365265522406871040
374588546528452608
409803888989323265
378699560035819520
400482799162908672
318405533809930240
306614166683258880
313304606086144001
361493204031373313
323491014289547264
331789790578081792
323765636612362240
286472813131472896
400380412348088320
296242651370504193
325545946656153601
392775417679343616
354042660224376834
390754006680608768
311279516263804928
368447057830219776
337867444729303040
417183893263892480
311221372900741120
349666514980458496
342972545638752256
307602793789804544
380264534793273344
320413544506089472
357679902058741762
309094351160623104
299847773153525760
331965467134656513
360763499737137153
352253512375209988
362941346157309953
323068668848263168
378204229493485568
317327400688050176
309737052868599809
335528704623132673
343416340264132608
415775583680094208
299173115328602112
323329332539977728
388967229271711744
327739961996607488
308928999160176641
320624815214039040
388148316095393792
327226654558679041
336894382563266560
338903320095760385
387724435513303040
357399247395631104
367437551814336512
390732628082425856
401646874022510592
386918739129556992
372481080592723968
357382676929454081
393793278703058944
349566952185925632
368444310381158400
320867900946784256
365610693296267265
354731247525822464
348521832133054464
342014424049127426
334563469707841536
334317590920970240
295816275152744448
312932457219502081
341671476698685440
291400667136933889
412107459772563456
315889894981521408
327060144871587840
413430712176746497
328009097758781440
360450315230781440
356256137106046976
318369165280952321
368893268848680962
374060861100269568
317359994624434177
392285871405137920
288479330173071361
330878550972432384
288087578069053442
370810656447926272
309814274098864128
371474619888197632
389521074003537920
304015543868981248
336568913016012800
367861625304252416
347475726037028864
387641879132508160
401908589696413696
313092558790197249
319568274792804352
350451757068992512
411230183149301760
356835554995871744
311659495103270912
386303287978258433
399777845855019008
396355658678681600
294849483945164800
307265320035442688
398568515038621696
338992684142305280
345745710311940097
367695438746750977
318893490794799105
297553572713869314
345789427680935936
331453665812561920
333148047196442625
299832900097044483
295627439105794048
332585116968812546
397770124952084480
362650349355544576
362054166673240064
354460593312370689
407628715032449024
347795336783343616
353464106528940032
380651060802514944
346074929655074816
359176718986117120
355118175907610626
302405740629487616
343658897330016256
335138550465052672
395045249166221312
372826443820306432
332474701907640323
309706140739055618
301156223867305986
325598333538291712
286285507590250497
305805408591806464
290799069645905921
313078675421679616
415433232700538880
309581507062816768
324188941127389184
406365009023737856
385332851706564608
384358179288932353
301495832585334784
317884803078832128
318639043632041985
329854872772034560
392336843913441280
358344799914426369
313812997648814081
310693979068973057
357387383060185088
329788931723907074
293411890497986562
366531426843234305
297242074309345282
403272053458870272
304063606482419712
363879309884141569
307355897884205056
373880589968887808
381957863016763393
363542129798156291
400386707922882560
359685131654533120
287911811540475905
350805743882088448
352670149888843777
356121512547332096
318392498164752385
286714597828857856
300082368809693185
317260069802745856
295046385563222016
380908947206467584
307348856545353728
369532518581538816
378563312285274113
395884701636128768
324396849857437696
293128804195528705
288512276565225472
349749607607173120
302839125600522240
379507529732345856
413503345031385088
401747038070923264
298079676411281409
332271949201936385
402674956565090306
298636281821421569
326278138013286400
351578833893339136
334459027041955841
402630492316389376
299054261206138880
304428355640512512
309060180128198656
345481213655539713
381757689866756096
411943437319938048
397478901661696000
409287180549627904
413165296833159169
384593425548333058
345066245877547008
286487841205268482
382261622842339328
329572964951527426
354894531851845632
349184536539701251
385066135827546112
303922354864680960
355827805667332097
385217969824882688
344025055828799488
389307038712352769
388393561319698432
401050825759272960
398913131520331777
369799498727313408
400100648047616000
412134819448233984
339971898660225025
305335944536530945
297802076803706880
370297861704929280
358474957510029312
342813115689361409
417492471963451392
374817257610039296
319795400699695104
325474118956892161
315948993001693184
368942493200424960
356525218270941184
286117127688159232
407379975797764096
342435770671456256
340171861923086338
381017722697441280
356949996618268672
410657291911049216
350718884036354049
351532876807946243
329211497513357312
311353734481448960
384527964257669120
411279114230710272
359981798991724544
307665439926923265
341789097645449216
364209015670054913
363839706909257728
390825934468956160
342675660122247168
328533750512222209
364587455153831936
368973375923699712
342030307857428481
346244459555614721
372505474719285248
403036870348521473
389740713237168129
327805690766848000
332653915940220928
339030961016672256
319990909603311616
310377032339034112
312066984495968256
407761280104415232
334418556173312000
389157780193427456
356059751567720448
312829328868126720
410690677962719232
352513203227459584
353037675613261825
355867446776823808
336726790116605953
387726604006592512
339710207657656320
291777240046387201
290686234509058048
312043550940483584
371607508131250176
334199487989948416
289843162636226561
334566576361725952
326461613316120576
314140597910908929
290325033602146304
410354680548442112
409115839045320704
306845794814808066
352544987705118720
323608794590502913
380420826694422528
366962970514833409
315527809483276289
337698573292539906
383216964006449152
294534860977090561
308358191610220545
368740977969606656
348618288441479168
349621732925116416
343000043403476992
296483693772566528
355168931574591489
406258456715616256
291945859539685376
320522361621336064
406674019224932352
294428489052987394
347518089052712961
319550818137300993
296084802753413121
418040881652854785
354688645996879873
415300788316303360
351654796836614144
339038930034909187
381422170800676864
301395638975885315
336824006449700866
310563808802381825
302448837241483264
411688440539791360
359989013387550720
410623576908115968
402677154430713856
305560775588728833
304325276580581376
400065675844399104
323347124723007490
319657110268948480
371129206131806208
380827884040241152
327361580859793410
398489845628022784
398323206852861952
363928756487864321
341100510520176641
406975426817310721
372506494022860800
308112728906690560
322058496105398272
297185275128463362
397940602433966080
340421549121220609
341707606420774912
352510095181099008
353054260218437632
301522437051396096
413789274677317632
351115786934427648
302997929893969920
355315039592394753
341221335516721152
293222354014834689
341680343457341441
369317770162225152
307411248474112000
360919750106300416
396540858335789056
310124782484090880
361531242061103104
369005521161826305
377280446838480896
330024631681560576
292014469981298688
397208008557469696
346227036366446592
395379426151895041
381620674650861568
296985261345214465
413097516658196480
388003201557200896
393955510640062464
301436231525478401
354605263170445313
413830500474974208
402182331261517824
304178396525633536
340491836462346240
293621211370491904
317104846698340352
298407361150857216
289842558597742592
330066869434318848
339620164310028289
385850399133302784
414558468444397568
357299046722961410
319690219869855744
380398823530438656
404444290098946048
307930842733371394
371318725674561536
413152504143020032
286684969223462912
329879350566608896
310202096056147970
314963201718628353
399744216013611008
319698890012114944
407118901525639168
366103276573306880
296397400212373504
307560980638990336
403132605500899328
362744171624267776
357605876850364417
322466231879864321
311694563729354752
300815164041748480
389256379841912832
300836978805587968
290339508157816833
401010493357170688
367300477777891328
412442072793112576
379897671357448192
416744883270197248
414928053635411968
339804510488776704
405609208155881472
355152699383222272
391306010561748992
310553629012680707
317841361162346496
296647569424142338
394060900317282304
333872466143346689
287391197679476738
378823832918065152
370026309633589250
390707440854896640
414980771980386304
356248201491259394
417401328915083264
361042752336707584
338912820366290944
342403873379590146
346836393022074880
372825982287491072
307297146376450048
416600457000132608
327415440085245953
389122732467576832
335243873687334912
403801303341486080
288802761259237377
368240257277636608
377719116645138433
354046485496725504
309434530140389377
348603805618827264
374189634680799232
298504371107397632
340368906273296385
382575700714471424
344710929369427968
346282648471232512
286246479805423617
327561137627475970
398643696368758785
355489208661573632
327267163075391489
359047513489149953
333964111807406080
371620640215670785
400553867726684160
389973630920445952
414351764457279488
384058290826932224
389490425964535808
322899118412423168
334127576039694337
323973359148867584
336314842359140352
374873691706109953
315672269756186626
379031140759138304
335898042546933760
369373265174618112
383083446630772737
346221696979722240
316758443467878400
353836560485068800
386737364682698752
325030164411064321
321768610999701504
324166510601961474
361548220612087810
343886438372343810
341953749100658690
383374804067160065
318168236996820992
392858326465527808
374212841756442624
346932673253621760
387704575559745536
345005638050525184
294668348585824256
368116576131624960
372055149134348289
302697547103875072
359672687213293569
390668258019667968
362338746051465216
302862131366338561
417502773341851648
354304754035331072
373641812256497664
359413075989893120
292167859843510272
295449084922306560
390594501074751488
290264526539079680
359220834579136514
294888771890053120
382421371328151552
288917890864914433
395150345804218368
298330924179935232
343946232336633857
349871928485486593
358626929844289538
408228231826116610
339459534051475457
350509604490313729
296067748809818113
329038811864645632
392089812620292096
376770532307243008
413807935434022912
319993380169998338
288217295229157376
289400319539048448
321708867132215297
319719840250220544
339843347357257728
412353027920900096
411617728701530112
295723585329299456
351646630560272384
338079994876137472
335481225147981824
315617198586597376
405060160931905536
293158030294544385
393125247848701953
384930886619111424
372237513215467520
399063328833552384
292487574784733184
304936126488121344
394028751631028225
298107430431232000
370917976758693889
392158175371460608
290963237183311874
305123523599405056
385406419983278081
331539548137988096
388724776673771520
375722501495873536
354466767193636865
307634431433256960
313479974059397121
292963464752812032
292656089340735488
379208438020333568
288335872439504897
288165005000601600
414177221738520576
353750845654966274
304625689246724096
322697132966559744
378331388057227264
362732587065683969
327264420000583681
380969786139619328
320638132586442754
334469173067522048
362494619142987778
305239152289517568
380154798756347904
399360642672373760
416003792086114304
410958614883336192
330111635119288321
317724240696709120
323770283976687616
337024267592015873
387703539461791744
406501676095270912
412715696557019137
383855387491172352
313598362677030912
329425002422210560
324505746576379904
418193818450952192
416672540195848192
376026273652281344
406323774582042624
338784436776742912
351717879089082368
376108017114030080
372206668508954624
310060500690010112
356921001554087936
325271311859474432
398799868711301120
309041423125192705
410910082227265536
405322095099641857
305186375609753600
366638310275289089
416222448926076928
313363565451030530
332711826783617027
303915018808868864
295003456874373120
348108386786754560
331618447333154818
290374677401042945
390218469477588992
353061201518936064
288448560779911168
417544183667118080
369654488669634560
292473234593554432
363188373324066816
308027316079034371
398339996542709761
336452445733531648
374381670562271232
342320784376741888
293361135015575552
385968913726857217
353021875745587200
373343169477615616
333845677627015169
318548840661807104
300030900631109632
298619823489966081
354913263558991872
363681665702723584
351710325495705600
342993655554002946
392254170796810240
305496020043837440
414880288997523456
354795554661875715
355598973777625088
290360249175666688
303415225707798528
374400599552692224
295228238047895552
339156928376733697
383148731098349568
377957633543897088
327465649406369792
321838555041263616
400798009564217344
405421147841249281
307643780562034688
411346470462160897
359497360226787329
417468437385216000
337098792102932481
411911334150696960
379335030662656000
390574989101256704
378139024613187584
346926105090990081
350349927978762241
292025601433427969
347868476930674690
323637861150756864
292938815075655680
384046618070089728
393796181245313025
356610195016794114
312071409545379842
398710600886677504
313810577371848704
321405136591278080
289001835837149184
299623981835763712
401326978642366464
304305735251140608
414177377158438912
400017093330231296
393130826239836160
355472964063469569
366325297823498241
402250681782108160
397913569393524736
411036628803928064
354561076626604032
297688042238513152
375489856216244224
314721702342967297
361747504506744832
331134411917651968
416390515240624128
388979321094045696
392123950022815744
321206037191475200
302340897117446144
294394117050494976
398225873578369024
413911702552342528
341196488589840384
298959528236564481
370077371288002560
364710998164246528
336568689509941248
333446396445356032
372132764763430912
306718248685146112
411896204751302656
367115605070987266
312586595763093504
396426744020090881
312134344917540864
324207170935742464
332030202215538688
389991159147143168
383820197058314240
290141147031027712
395770679326294016
315402664240377857
404306691954446337
290722494388781057
405424339429769217
349242358849744899
305783229108084736
386157158158462976
325722145080619008
335591635771596800
314720531859533824
394376710793080832
357004350582833154
345836621842771968
367934329046843392
394389897810690048
327566816773820416
368576892611227648
306977133685772288
410732491327041536
327171998339964928
312026161175752704
329892273250762752
357480697767792640
360627839172755457
379161806058426368
409560728895762432
386980013137854465
287376844737609730
369647127758385152
343034335957504000
289554196074741760
332178680434528256
303646541736988673
335666139541680128
391806265296289794
344117301169233920
303238696004636673
354191960719888385
377587184293130240
312504245058408448
303120341113401347
304946612302651392
366663144975761409
341351413504417795
294810971971661824
349199613443575809
322109163075420160
330534953479720961
416209610601934848
349325468803145728
387722552249827328
379769392633876480
340138223453995010
298177265580257281
362452390626074624
323996960493297664
399724527485079552
305378218754580480
321811778675806208
405016586169614336
349976953618579456
332320955273711617
391660843911237632
323015032264871936
367526609576026112
388009567751536640
379290906685235200
320792487436365824
319311088514637824
390913201375694848
386827940581097472
413940303683674112
306874310197395456
351618486675582977
314052173732380673
326486116310056963
394099190424686592
321532572297474048
339828545545179136
367484326524760064
359094561143914496
372820353535311872
317480551277805568
305518753112801280
328714596288458752
406321601932582912
329774140515028992
289429482769641472
337764578870038530
416096594241814528
293604911529201665
336311655401156608
358634647367860224
383055462029352960
400892863900164096
379509987954806784
344249459443650560
329824954440896512
402792221071900672
383848441300140032
383023556097216512
396508800770781184
360421538220081152
333160252541382658
380345715169316864
385970008376885248
369801541144047616
356224847510122496
304822624385646592
351162121498804224
333060973223092224
321076710143574016
325479747817730048
308119204928839680
357935653993979904
369257744655601665
305106373295869952
307724067862093825
387000964160700417
415503961148637184
299886641802260480
330043624333119489
292540343537250304
371418281699446784
297095353461768193
318605442869780480
375934221694824448
330857923200839680
322452202704756737
392393341771337728
343471713935319041
352649819933769728
333455900369117184
360523946258464770
343609853077512192
297582966408900608
372420271707136000
331265852202692608
369598553330839552
398228038027972608
377431839964921856
375894271158517761
383834080132870145
324076803562033152
379205065867030528
390445146258808832
382184384960278529
322839244785729536
407226380582014977
324495814686801920
371521000292499456
355392777292488705
396786422059139072
345657487304839168
369343468813836288
319164208052854785
390674889276796928
378924097822269440
322804192928489472
303280311016513536
339119322335170560
351889040410284032
295693860351389697
365690196466991104
366703523481649152
367615264277295104
383345309545267200
320784090364276736
314437552893472769
305149906056785922
312939785612324864
406857105287958528
357180926771478529
303853144654352384
379039286080712704
378050973865742336
290788152208142339
314260345466265600
303321923532763137
360980383061381120
336669731417370624
297232652501647360
293391984255700993
304235468139155457
330195856731033600
305107308839591936
414574359357829120
410214372909543424
358505240103895040
397787464414158848
334091153139974146
290231072963317760
399307702221819904
397374757286334464
390472556169285634
321089401952272385
346809591495008257
394544453488103424
338798567206572032
340171039315214336
324267724056436737
397188685260926976
338595411583459328
288063955706994689
382230199209050112
301430212669878273
343415224944181248
350643936051728387
291527951806242817
368442406384828416
360499803781738497
302391021952712704
307518827804106752
330875178789789697
349083319570423808
388503284044271616
337737295052546048
297982692090335233
370112657778806784
352490906261274626
309829046408192000
388546183271968768
342596085912571906
295039506850127873
339564006643740673
287827464217034752
337819692255289344
368980250463465473
289724589636976640
306889963407032320
377384364944138240
387972935505686528
360359248586223616
289871373667561474
382134850032918529
384102205369761792
327894198953062401
332866399615725568
416263738086674432
317108265290985472
356726004036796418
309497016881389568
404202476028440576
330504494376960003
317894972357607424
357042183402033152
383657030122475520
286107946335739904
290886709678329856
368179536565133312
311946133876379648
398560633727119361
346406783193059328
399942166161551360
378309955427639296
355669651830743040
352289856472350720
374168642247614464
351006345018875904
393844503863242752
406898633335136257
373192346122616832
400877156420841472
358403813796872193
325115485224062976
398916021249007616
395726520909438977
392170850754908161
370650900362047491
408514459708030976
415525611915194368
367572054843064320
387549889569099776
368934503156183040
349998675923181570
406316682185940992
337972196968370176
293587212451323904
385561340636835840
333735542128787456
347854447130595328
316941226815397888
348618510362112000
298436079432892416
399048477587419137
395418105922322432
324588387015204864
313951971902119938
414009270515286016
311342455888941057
392637546590908416
288790002282930177
361146754273513472
334137965569794049
396256799071825920
298961784960860161
345860348957573122
291016175251513344
294660574908911617
388057283684335616
407275298603147264
320124766650523649
324371642140749824
394536505365909504
378120926488829952
345943610035953664
357865097428873216
379524781030133760
293149912936353792
304002986227691520
404261980674220032
391229283890262017
378404939250556928
357985599170818048
344171726348902400
353183704287416324
383312774216286208
390113624158920704
414669134652522496
391683351133683712
361503568093650944
307348883107876864
369346236895080448
390725011130310656
291687469454340096
395691142693416960
388354734530121728
403217980508491776
400370954192576512
323781847664455681
372089659440234496
370935072867627008
338084436572786688
366600775444598784
347934004617568258
403210363703156736
407402608597286912
413889099531948032
409577686315847680
347185371651641348
369639141753233408
407023128725159936
400480156474540033
344798267407736832
381763343863652352
363021763438850049
390961570039078912
367170131291406336
331425740002316288
385475227406598144
407566232272240640
360392278595993600
309730778093322242
412482040450121728
334369835175788544
292497192487366656
386473299892379649
351185403274985472
300497441403330561
385965255916269568
351067674048086017
385859140197048320
308212008162045952
289989275586539521
338596926322769920
367905673918435328
295256138461622272
381040454751363073
291536810222424064
393957833902788608
344470163862724608
390182469535666176
314072524206010368
324017042934091776
299388610107559937
330982914168852480
315211403717931008
315119141642178560
355459127037788160
289694294602809344
387031934683324416
310333633959432192
355995637252235264
368964437790568448
343187726172028928
395275852079841280
339884060820246529
291410167168389121
398350474144800768
409861972172488704
292813438785298433
339938176279908353
324665901796450304
310900254922924032
397149501854478336
308902180780396544
376824261388034048
324326255484862466
370880832258310145
290545704244506625
311580361152925699
375369643214798848
349557217017597952
335861253459304449
298547912005271552
394016688493961216
330442792172126208
377457299440156672
354790764536008704
326364792103268353
386965169814786049
392823165501845504
411376346422857728
389516031800393728
363863882881703936
317163764107603969
356471690580082689
326257913402359808
362049741518946306
305548251627655168
286229757274767360
292510093805756416
318424878271303680
346849359985520641
396042695904595968
319435357374529536
320450944208891905
373354699464126464
403895310323548160
376737347158560768
315687633638526976
385888525817638913
372929795329626112
317962791870943232
332081792066674688
412799406669570048
388054212489523200
338741881297051648
402004841293033473
339024732148097024
294657030747209729
339186640868241408
342641963264274432
367224724537221120
330700049883475968
375064897807056896
362876724536545281
409058192560488449
351194434026745859
342966564699635712
364501387910332417
299930585474928640
312184982305140736
320898783330328576
404887703592120320
375336021933555712
328020527425925121
393500872837455872
362439564742246401
296292555337900032
346359785727352834
342207601326555136
400574046775283712
304067859364073472
344320322146803712
307568459129171969
356206052582244352
327256467595997185
344291469361836032
365663570932940801
411589462972723200
334925081379737600
290633906322018306
292403839745789952
307242107985334273
343785422490566657
377963090337202176
415021620260896770
314567708026998784
308788150048808960
340879193564905472
331808709401538560
397587739555532802
332496742849327104
341994673075785728
326607546079125504
377948930438619136
363936855672111104
367329896403447808
375034824718692353
349352987493285890
380591919610748928
414458974818160640
406266748674248704
391798996567474176
410584180657885184
391642800644558848
334791421389324288
345090241322962944
300833237528346624
337730424950358016
359835304397512706
364465090214789121
355509344906911744
289897210433392640
316247984092364800
395580714961600512
378474141349060608
337218262637101057
308842487487803392
382343361283121152
401546659496079362
353021770267238401
287699936169050113
289126461015740416
308561821395210241
352644945154301952
323230275507208193
334663142892249088
345481976817537024
385440834017300480
414100215658844160
376617390324604928
372844759628673024
377429294026600448
376556828575809536
308124527269933057
335769134719709184
365458226302558210
321636995862519809
302017020982075392
378669071484465152
372267062003257344
397895890947833856
289023317518737409
378723606047358976
409017801051893760
375601923971231745
344906115592642560
377423786967977984
321809438166110209
308115849322053633
313962365144166400
326001581877235713
391466279371948032
361334608693964800
341630246665216000
328563964978003968
353153451221463043
323017016346816513
334001650719141888
315473065268097024
399447217670725632
300000709988982784
376911943451176961
313048216713191424
331762110566649857
303815803051057152
351181628804042753
368670392233127936
327450559021977601
397346105848893440
387566654269710336
363041577184559104
376372597891416065
411194234038149121
386611992632754177
416330180236693504
388082804665614336
307369653326446593
401453411880546304
381445419936395264
334358992807665664
308986150784233472
303643387561639936
372898812450205696
400035573345181696
335180430548549632
361544101746847745
415361988080832512
320242383285518337
308952776661155840
312494422052982785
373157538029895681
372723557714763776
414547001192095745
319874232446234624
287724048903974912
292816235652083713
393250175222693889
398693299713609729
368912705370873857
290517254393712641
313170434717790209
316585986211577857
305770918905524224
328426048976977920
310498897795629056
374516031194017793
325792022143320065
379538265189392384
324979194985594880
379019073620672512
366905949081964544
389179687114518529
336419440868601858
367025725536088064
347423691933638656
413095252010889216
408073906587979776
324338645387587584
345516827268489217
296334116637519873
358653500655271936
355059665807220737
409697055896899584
412476634240131072
388140984485154816
384792461698011136
358636123674771456
301701005492494337
344978840558374915
392370948440989696
361206305224015872
384469240201609216
290088105938145280
330872729370755074
339202197655019522
332823521124290560
291311433327726592
408814431787704320
400620300187885568
393358803518779392
381956277619785729
323656899155329026
335727401411682304
298862296145465345
384946308743962624
362697094772957185
304091393763184641
371678190302797824
346291888443240450
415717966538215424
294816747314356225
414739028941242368
344923492644450304
411649206869585920
372768407307186177
331588130857705474
330563122752540672
302538352060661760
415945059029516288
389400550535487488
354175221361680385
354247665262931969
369494975458729985
313802625139232771
349681897091239938
405055693834948608
376584104114139136
323263393693851649
354934730153656320
348049947385528320
355581554573049856
304778135604436994
352181156927651840
339285887001194496
416016253547864064
341062539284721665
332480192184455169
368428434982436864
395049250691641344
312123935015702528
397546258090713088
371401705776099328
327204327896784897
358508197469880320
348177856821604352
298390398731182081
382615282524880896
371145937369825280
318176357223919616
406631254814380032
386892214334279681
357182000249061376
309415970210996224
383725523094237184
362768263467376643
307971137571270656
331761829472792576
309810063021842432
306264672443715584
338091512581738496
391557991167950848
396382770945339393
378788705898471424
383682330055155712
386031509725249536
345044057946456065
318239523488296960
325060245309227008
352993102711111680
299044819811041280
312300154071945217
309667200820715520
415934263226138624
307586200984752128
399224688691642368
356663114739097600
412332962152083456
412777856549552128
307997816675000320
379476844442972160
393814883722350592
329436570346205185
341551985255911425
306979813690843136
298854125842612228
312459076263104512
387460890867421184
295415731602989056
324150749066063872
361731121685336064
379920442611347456
365262851377610754
292572169941164032
301554884342341633
367889550703857664
400040803751706624
346442258398183424
396751558920400896
298985327618564096
385218221424381952
329042913831055361
403012669071835136
388122055683502080
410998510813597696
322895729251192833
356156329607446528
368600405871063042
390942502808612864
404020723976798208
335066014058430464
317915941541392384
390435268857454593
296054243079647232
383772083467321344
350144981714993153
366177889227509760
341759494059065344
383247699715162113
387586464050987008
350234769071677446
386115768662122496
333245832977580034
398801215154569216
302198776544755713
416407124717998080
407108444945383424
405671690476466176
345404218485657600
319881094310793216
304405681270837249
348149079966109696
356491806692745217
307414616475041792
382454414113787904
398590145005252608
301495555706716160
297165549203505153
302026617784508416
391307423908388864
294627663962832896
367284073783242752
300803336268038144
389699302421168130
336143073534951427
329810748341641216
413567605036056576
403957373334605824
391800711861641216
334766658344321025
334945075563991040
402810235599200256
309873040404123648
382654692003962880
294859156018577408
322656926708154368
377855493852913664
343207011376304128
375270905313648640
403117174425804800
352211716433641473
329332190695546880
407524515762409472
318322079424466944
385154690289119233
348164662010974209
392127238197354496
352493120774086660
359850555109158912
382716641509130240
367097166994481152
408505823724589056
288635404704436224
367881439070543872
382174079387975680
404660485649203200
318070644115927040
316095206502043649
330545867159396352
329671937892691968
317253688014036992
383824257123246080
326938891342974976
415398918919168000
413131180150902784
289958073974538240
385054102092521472
308837152270209024
365675684087074820
308463108500901890
323186176611713025
414151729471832065
331535341322395648
401539948760674304
328227557931642880
329644419118690304
306094454832500736
290615979883524096
405433311184429056
367070684226539520
324216737870536704
388991824117137408
289932207609507840
341016145987502082
317385176973975552
370293537281044480
303797658475192321
417313257976651778
361542910476431361
289866126555492352
290617007399895042
340252736530558977
378051301181235200
340715628405084161
411542193539534848
404126865096310784
414940636861583360
315689382139011072
370598148629999616
356955805779632129
296540476255895552
417184438334660611
331524759051464704
317340558362296320
389417587769372672
351675067836530689
386332563973099520
370428711457128449
356715102709354496
328865138390233088
326750781267144706
412696365030862848
357989013715554305
362084789592924161
361648443321630722
398431810087944192
287291897553252352
413438542933524481
327884761773256704
367704602965073920
297921245293453312
386262699417796608
407370341732724737
353286309814607872
353893410115026947
350757408852811776
331860085057929216
402440377484861441
312233200564965378
378655582712266752
383045848705138688
287309152894734336
403236691408068608
386594775249326080
326457263835455490
375845311001812992
384100917777137664
371457179699920898
333901805647966208
304262148002025472
384111562770108416
344110707828211712
352192535982125056
371063590544896000
363784006849937408
287888644084215809
349690482655363072
289197675977535488
393624009268408320
408680226823348224
292737219649753088
293652866164473856
389141988467286016
292442209251364864
362952917898100738
390093969960759296
320024868932444160
353408305495945217
403013705341730816
360180142699585536
289227430508523520
349335405159649280
293298854084882432
313837525884104707
375359941982162944
400563585996165120
347932800898461696
323874273099915264
373598103393562625
289751022228881409
357606685684142080
357166870765371393
414924513403363328
322121792321892352
372495345433194496
396009549125021696
337731800598212608
304197346005237760
305945993361375234
409456265304084480
357736239983640576
358608516681973761
330128433222930432
321499508775215105
307236354176188418
329469764302954496
328407007025582081
323589366423363584
342037249401188353
408022669242535936
394983295202521088
371426494138302464
301944564334358529
361838323897090048
361296419782537216
356932372182216705
331488808493268994
308590606576414720
394312894461906945
398802326389272578
405642904837697537
286361269588598784
341999479764963328
342961422239666176
309641137507930115
342055528173826048
309546593567268864
409867927924387840
309221577164210176
366396319973122052
394436932652244992
352882608016867330
366282629114376192
296919796979752960
309327994781044736
345781823491682305
367215932248051712
318530926835539968
297962328736030720
306941150630141952
309950509505187840
314222114209136642
298080628837085185
320244358756564992
291168571294359552
362684382051446785
372310494205739008
306925282714079233
357497424178184192
396092072093949952
382647104738324480
309389181363302400
350093118860820480
322894106185576448
389725545845379075
390783832200183808
315411535231066113
393455809549451264
378831042716901376
359903986238758915
394556726118068224
400101730253570048
309409523712524289
377020546355331072
327270992537874433
375466091226472448
286343783447158784
313531836682883072
349693351387336705
348816741951995905
334550811134808065
401598547478319104
301117476975017984
385876508343939072
366579929879552000
302844448168087552
396339452026814464
366894427383406592
390021231963279360
338171288201883648
392021076244713472
291588442054344704
396217628307365888
383802761491390464
338334731768840192
315371932440752128
294561007974625281
342247253936848896
403552790150397952
311533959764926464
332892965729099777
401201023730999296
292390489339084801
331468231913123840
406109818617737217
300053696635621378
353278021836345345
404262727046406144
286611522665463808
386053160785031168
341955538957004800
311993294613803009
391692712489263105
350098064066875392
302246965209595904
328015456281706496
358449946741051392
409966535986249728
375362554958467073
345455376499630080
385577953586724864
295624905792319488
353983193189330944
346857037352800256
302859983798820864
308744537789054976
365736107272445953
303831178568400896
375397627678183424
375038574330007552
360248875145105409
406385120812077056
405942025746276352
319305816308084736
330392460578680832
415670332389732353
351849148326232064
381501975726415872
290506487523053568
383125628095959040
333914195517124608
331072553185595392
323567224902262784
330281168236843008
360264570486525953
393859183919259648
382806089550802944
388933480916484096
331851424193462272
366617573799903233
334703362039767040
381293002666541056
396429486247251968
348810874024230912
293051222141853698
357161205024038913
360083271754842112
328067268502228993
391355247266107392
349867893380481024
374312901047103488
315654855043739648
407299478644097024
293253530398121984
288151767634550784
325552053638279168
382453152038912000
334686848922300417
353749889454321664
362570758523858945
389032089330282497
410523920862023682
400061850639138816
364245858453176322
415893888797143041
352610984923377664
396542149853859840
373061283249025025
383388074610135040
414878019757830144
342689820075769857
389225031684730880
313076100475527168
322946245645697025
298661040558854144
309465865777213440
396369109811605504
346738111977496576
342062079345319936
321682782822748163
326407757815246849
374130406876258304
410570876518531072
353831309333905408
412595093682405376
385601520563019778
363494457100238848
354210666724335618
319387139823505410
342012121380433921
381123523801915393
321260525327613952
353946099066736640
302595470130290688
415697431691395072
311969357880250368
308008965843869696
360640296146583552
411378141781696513
376807219708559362
310395093066600448
323995710771056640
349172833789812736
367786316538183681
408144237041967104
350383549444128768
403373509671280640
302364993209389057
347873807932989440
416053389336657920
407405728811323392
312398795730219008
407057052318441472
351057251194249216
303722587782017024
289187726878715904
343129244676796419
377323480200396800
358974570163740672
318067934192865280
289390249010941953
379488626096472064
364770628873621505
383823305079136256
397574343217381377
304819747130851328
406157692810436608
328638960513454082
335191553775661056
304968191896059904
311406977446207489
307726878033195008
365300280956837888
341616384406601730
289956991969943552
288482450689105920
330566696190476288
311268430705729537
367517046458056704
371451445763391488
354773878532354049
301967029425041408
347597403177746435
414249825946071040
292767573941047296
388441460112384000
322722408299626496
316926102234869761
408643849809305600
293534901125394432
358315699745210369
355861985923043328
374830583358038017
352544559521218562
299005963770396672
389686543457480704
387045536928641024
394906740774694913
395100144557113344
327106860840792064
324642405380915200
413015337940971520
303559069388648449
319474402184011776
327611817188802561
347481707051626497
358587247030829058
409109492857442304
381039658882183168
360766490284277761
378959983683325952
300525090683097088
369324997027713024
326013207711989761
416652906817806336
369678853498613760
379018645990428672
289112531673423872
381208491500646401
303846413001973760
306056139051786240
316182490266087425
406311325678469120
299367118535811076
337804814996082688
329790166866722817
312081039713513474
405578723841159168
325466187800657920
328667611023953920
410651012689440768
403050850005700609
332936159095291904
388475089450438657
317447873795088384
398443092657053696
306082601653911552
378677921625702400
346446255632826369
404160570959462400
373048180038176769
404163800611311616
328369723886690304
323631737378848768
342720157568868352
321870531961974784
331045140233854976
286814409895079937
305424179941998593
409999565937328128
354933727555620865
346478711148802049
358640467946512384
366768043843518466
404341210787352576
306275028150915072
294519601579053056
286879572333559809
348986795888877568
355550940419457029
314450166935588864
409889067128467457
375611713489358848
387346797279969282
393177198246756352
380650171488432128
356600334090633217
308072354393763840
414876304094552065
332558847753461760
407954012533571584
291436087736418305
372772194558164992
348554354715922432
412806830528544769
334065479587078144
306963351144128513
395223020475654145
322155077416656896
304357471907110912
342891939529621504
315666199600062464
289616984730112000
379898577335508992
403378500809134081
319298744526983168
390173011589885952
390583629514309633
286961767941283841
318508124900298752
340878782766383104
414703885220331520
330081792839254019
295936219869749248
322948091353378816
296351346788007936
308392618923024386
392374911916072960
403599846814150656
380554415544881152
332716520234950657
320279783973998593
310640279403257856
287782639472087040
364822533272383488
413334029534896128
404555242307854336
409906121193697280
346778293401432064
294810531070611456
375855561763749888
297848448970014721
313097608807714816
362237990581436419
345806634695667712
380002054984708096
376912304169684993
374394115141926912
398029793327083520
322023175804301312
316036284982374400
358631966897225728
327352806782664705
333954259290828801
355538068096286720
316564276460548096
351577365723361280
375084539477250048
292502317897486336
341411606225375233
315745548374265856
333806753953243137
326500033363054592
378073363148582912
403598248796884992
361578377368436736
350079353385795584
289028557705986048
363409841311588355
327606968732770304
318882787077791744
396761092732366848
369458187084107777
363831859760730112
287935308106973185
413749474788642817
376855244849684480
393707013743448064
363012694925787136
409550528004096000
304064680161333249
333643639836258304
354105734113394689
392832854331523073
355412171833884673
321990309049417729
382146052914028544
337485024637112320
317530057058942976
347130094927613952
333977537644470272
389591773183344640
412138841688924161
346262855462559744
324455905682923521
368171500375126016
311969487375171584
360855371818078210
408091967419977728
301705254225981440
360479247653023744
299554675122900992
359797177935073280
414631130458247169
386765257277853696
301778629401141249
344675743525117952
364600560999071745
351353599894372352
376466709684580352
362421575196217346
381768389657513984
393683593999822849
383906235155640320
314910927956869120
345376422824652803
338380198015811584
393471143765491712
295194113140219905
389006143491940352
346886544218550272
339752158964641792
302384396038705152
357909778405675008
343625657248538624
310987135622737920
386229329375801344
388114979225759744
360786648017027075
349599453721804800
314297049808003072
368474903852220416
414246013416005633
356041623911669760
336937143500935168
386930353073815552
415741081918001152
344916458624651264
412207263299162112
373828828008701953
329197243582263297
289849684917358592
345740374981091328
314513962249093120
322956114813669379
392191310440169472
406324961918193664
409877985815457792
337291691205734400
352642228184821761
333990724599169026
318595745727004673
317891878584463360
326600972988211200
316080576966844416
301974465972162560
381357012174782464
373257912061132800
347260818980741120
318065455367614466
351807289117782018
308542317642539010
347949687132807168
381952918028447745
297963800857018369
378815730017251329
299302714913984512
327543864795725825
400382257191329792
320743559798083584
393876439381987328
391429490754473984
326154888037928960
397383628352942081
295448392811831296
329742540528029696
340756741279080448
302536858867482625
382756051784699904
296481730926358528
386147230241259520
312127307143864320
300803654573764608
356683117379076097
313550514358980608
313836560959275008
339222753322348544
314646909149130752
381579767692005376
363416187138347008
297373041523052545
292402849944592385
406153410472194048
406481447029964800
312044138176577538
366384454278713344
386074522585022464
400925680399306752
414109082350415872
318956967618027520
310184375214034944
357413094194028544
298275420665675776
320403700331978752
338880339424452609
296150878367383553
386888632193548288
417893296719949824
370918752772046848
306969156031504384
357131245244792832
318081872330641408
377976352697516032
354714126402064386
393434544117800960
359570216042250241
341983826492411904
415531294618312706
399202643215536128
346105124344696833
410230806695915520
346471270436704256
331459630028972032
337702352284950529
384954396074733568
341387903961804802
386418459191410688
379099616915906560
314045966166679552
377696341641551872
289388793717460992
292851606897184770
311165557200277506
336558271617966082
329510796839227393
383345899650301953
340613681597542400
347495414708178944
365928340449796096
388428583385182209
298548956609261568
404190988165337088
346548252834947073
366950634701860864
305330412035649537
354303893913608193
325460525418967040
318843583031549952
387399146111774720
342448152701448193
300734474147209217
391093049066938369
317475572970307584
328275221972914176
394078801858023425
309836877136031744
328011358455087104
299612254616313856
382805506764447744
318045956174118912
379089177372921857
327839794560380929
331157707174338560
287097885949063170
380206137385418752
357992906105163776
298605877366251520
383034931133153280
342117343922638849
391816431941451776
396412399433310209
356036330389651457
323339847123222529
300457775912345600
335644702281969665
305120906215305216
376404826571431936
328894414598574082
353793808217022464
294486232069713920
382724447741812736
300680413855223808
388183070030831616
386057267029626880
407031358133772288
379240675255930881
361205436164222976
358722102569865216
327071196816494595
369258093659439104
332925614724087810
344115157951188994
288162517509869568
362270358520344576
333207002140520449
314522015203737600
337865879956103168
406952391854936065
405249533979807744
385334261328273408
299205293601087488
353862263087697920
332757184041586688
404371199905382400
322546700478726144
329031408867749888
389861182028271617
315545291367522304
397985401757257728
398651528463917056
357746801136254977
358092129957978112
326484900184211456
290526804781957120
375443727335976960
317130666997338112
297255491862679552
329311856810401792
295079663355699200
341133955807985664
291293137673019392
374865592836456448
305363849035522050
372924884189343744
353790800888467456
303893833505189888
297387734216097792
351680373777903616
339498189671514114
384540547714539520
396828511609946112
326190531535310848
319076014477156352
347887397427621890
341859092467437568
308129212529786880
332657997123833856
373794233108676608
364524297165221888
404487273640513537
417475489180037120
312402507806691328
404336513242374145
322006452086648833
290275347927281664
410267036963860480
289756445623341056
296050459955843072
307418831905779713
399053359795015680
385882867450273792
327180634428690433
350412603434082306
302056753615499264
331745689983922176
416081202106613760
364494072943095808
350871829159747584
359754824222388224
387364693784145920
339176847281631232
323758296655872001
301681673626587136
334837999277854720
334662601562783744
355202833227841536
351762619885035523
399540050066935808
399019289224572928
296451930434195456
394968354966237184
392247250149060608
360299614152306688
353043983959732225
314470677010866176
339397672047886336
391251581103923201
318366782677192704
393468014643130368
291287788333170688
342684870650241024
406925292356505600
362427833194258432
302694959205720064
391456263277522945
323473784134832129
290702583977361408
406657658016378880
380201791914127361
362949621326168064
383751397701083136
354272436881063937
360348876030492673
413010074072649728
358447493266153475
287829922150510593
418012498693210112
391255020399636480
378373654259564545
336008763607769088
378337893183668224
390001133176901632
395302536342552576
337021931280797696
338119056441880576
335601173857972224
398854457338765312
415164025165856768
355342147563687936
302605981081276417
314779029590904834
401831704295636992
296755262390411264
303361844876296192
390719059836145664
348527393666904064
311032572505382913
311794623066537984
384110677792526337
383491245869637633
304718735657295873
351227506558386177
363751522040938496
398266143216910336
348903434050760704
405799868033400833
337821730523467776
408095897650601984
307469431754342401
317316680080568320
359916187448123394
302215460009697281
287800922548084736
302032040843415552
330230690325094400
314153032306806784
347673874202243073
394578804938518528
367745694691778560
375569300632768512
412422036699377664
308640941605015553
324218340371488768
402784310492532736
361679896474431488
291224418234028032
292771286017511424
413070966915604480
292678424173088768
372016116890996737
306911886803349505
409444215039733760
348627993750560768
353544196654764033
344295382857154560
369099075116728320
305051897784594432
314223083093381120
293529184167411712
322829773892100096
359433926252560384
348344144705503234
393060697518510081
324045698670665728
295789876094304258
356268702922051586
401133084403187712
386753605396492288
286187197651120128
333304955727384577
406497271640240128
415333794002894850
306687370210734080
383053348133691392
355014510026817537
417511841485451264
337619867022794753
291080323268227072
376541976499208193
360919909582123010
343438474046746625
327361585444184064
417403884177354752
388216725574909953
389158107253047297
330287628278722560
320977292530700288
344610459070115842
374553974818750465
411128366834536448
383313377835352065
340351671995604992
382657795717623808
339462257270484992
350624436535304193
295907950181109760
359783781722357760
304433103638781955
325546366157856769
373678197914599424
294718722285895680
402107752643710976
312636608656592896
299455043906703361
316027854372614144
349543774470406145
352166950895497218
294746060910374913
398924808651407361
303818055140642816
332713909591105537
353763927819173888
357360417355472896
330403143634530304
389613788862763008
364141260874858498
354858024747270144
325335761568272384
340715062010449921
359304704032903168
324571500751507457
385414531763032064
288156830167883776
355904616203956225
325781875291463680
331890095667941376
288140585590722560
341274330677784576
394514384656945153
390328422850785280
296556691921698816
338185712388145152
350064123867963395
340079729925304320
310205015413370880
360937546672373762
375174675787042816
403008273907195904
411186486910799872
405622835231461376
318042785435484160
302537244730851328
374968210556485632
400672805512957953
326912954060656640
304562347060645888
300129194233458689
293106088012836864
305456614633250816
305919225229344769
343370459053711360
383007277701423104
356710438920142848
376013137763250176
301293369550835713
393141429507485696
389508759564722177
379785846976565249
389993906265268226
405155207975170048
362587531314855936
376574104981086208
386888438873485312
349373116448899072
384520373187772416
304846884525182976
396550060541898752
305070872534855682
381593092467752960
350737997592932354
351213858184110080
414749019865628672
382106387909591040
312094524514136064
287521569155203073
387800759129341952
374482736896958464
416950576233349120
393636357660102656
315804767995719680
346267410619305984
352647357923467264
323821718475005953
384538972242071552
383733542657617920
322883922436444160
371461160014716928
403286884639850496
377762665994919937
316044900057640960
343606896416145408
316430595620216832
383841059496685568
393923998683115520
406293542282076160
406047860279758848
365701349087784961
369739125265813504
296794634259148800
350851201790787586
348054452663644160
379754724385644544
398517294135267328
377116893859307520
335063128360505344
394005468802473984
360990470391857152
401777262280073216
358218085657878532
392412400478998528
291079114738249728
360174313275523072
339656226948407296
335179889625948160
389494452672536577
300822495638990849
302995040492457985
314485201986281472
321188442367205376
291993771057491969
338780196222169088
394193566295420928
337971454668832768
374730188094853120
330136612321243137
363326534121029634
291055811512393728
391180378595024896
313162658205544449
377566561193578497
379431961124548608
323297954733645826
365320056978157569
304293081069527040
310269419127447553
375820933556371456
301286558089240576
340345552531226626
325303062686232576
371025116294950912
316360252897492994
405850267255439360
366770653266849792
395392378220974080
340137829319462912
401073848214233088
399736435491627009
289189249645944832
322071305396572162
298730847140462592
405024689351053312
381851579562725376
375673029889499136
347338858117070848
294349275675115520
410308619389788160
358760409332850688
391027617656082432
411883286601170944
335017960106246145
405805308196683776
288064270351097856
350301772524437507
341990252027723778
412488940336447488
325505568162840576
369126191061417985
323359623694413825
323880329632944128
345251311056470017
306849920399327232
373249275742154752
384514823876517888
383654559924486144
348238687210971137
395444974918987776
405162694531366912
340659051413245952
395331766107799553
416144352021213184
317426918918062080
364924996012879872
363735847348498432
394964223689650176
362758134562947072
334306811425468417
413203460796870656
381890762537177088
319291148751491072
358429096855871488
355224200040038400
344130588862713858
364942880525131776
291340084542849024
325038083315744770
326218675214491648
302957778044059648
297758057193144322
391022429323415552
379481088818565120
378484933364158464
324846357691109376
349069000224940033
357936396285124608
345962975150080002
384254815217258496
297191906306314240
373499784814157824
305363450564050944
303060308228993024
286608179553509376
388046528532983809
297410832139161600
361306490310635523
362782767727128577
343320207554646017
384231314435497985
381749498810081280
319266154810048512
296498491138666496
337769049897459712
319651086988365825
312701595198558208
313647880596492290
318073034797899777
335920800815263746
309095038955175936
386580103343644672
361019272576761856
330565081530261504
374206914550583296
287421979663929344
415780558606594048
293168700540989440
345293979677495296
383265668197408768
332395513452322817
311433329973018625
414482790617333760
356842899159269376
300680300407705600
384312558116564992
290980058041040896
326874794014420992
394156673058615297
358206513661218818
414985142529056768
390449831271206912
303074996530589696
309778387289915392
360770105518473216
331811842500464640
363470545624367104
412852896842416128
289004218092752896
362992483120070656
352263469443203072
331798248887037952
312720968764243969
369801897638510592
401184099739512832
403494325717581824
324957686993137665
380565706632220672
413328270672015360
344644990829490180
394753686398062592
325813899632992256
385721579641925632
307033467558961152
314306281479499776
333241919700340736
396719137214713856
291101273560842240
338430244455321601
338093647499235328
338706273719705602
365636370212978690
404572204022517761
287513293315256320
404330821584031744
341222748703571968
414656450628034561
412301521901338625
324676597321986050
333609856592408576
402041860274671616
323124167933308928
391359445483024385
292926013900468224
354749681525473280
297527312067481600
314127419328045056
374875944650960896
291824463983550464
344372763814936576
312124031396634625
297898587680034817
286537308717600768
298139940003409921
312825901404524544
382145582909128704
330468347982520320
303880214818193410
332816734685892608
328643309960564737
388235096509411328
390076483273633792
391385601577984000
291367813094985728
359006773958557696
337740545432621058
349623193515982849
415860065938440192
411663274703212544
388124647558234112
303428337148243969
341207553193148417
349449327086804992
376663691351302144
324538315221118977
287195537587986436
307894037858361344
300103021675819008
301743862660071424
343715486132998147
320903866864508928
393236728380538880
388186459057836032
292144589723295744
380357446113722368
353429071461482496
363507375820390400
416462976275603456
341247755538268160
303541277172056065
389268912564477952
325500132302913536
401221646834749440
303655546794426368
356193772054392834
379826011254165504
302867701343346688
290436874902843392
359833656027643904
347776223243542528
373766597087076352
320489100769632256
293163726071279619
287630305144217600
377878416097157120
382187568198340608
295325227070664705
337915254434578432
411757784741339136
366433821320687618
312791663745585152
411739019764957185
310300339494612993
399418566195544064
400212522759753728
338815264726597632
365960061920624641
330080060109381632
352397888783007745
374257188207722496
398145070412488704
380023169018785792
353351652868243457
374341082500182017
318336852581023744
417469365903040512
361910763486580736
406358750983757824
382334075408637953
394106048350392321
307346903421550592
298123071083126784
328049841311739904
390330557969596416
407548909775372288
397223980484276224
304962982570491904
415820891272916992
292691942473613314
329501347323998210
382280811937927168
332964239994126338
293535865572048896
377817845997920257
316235891825860608
366325008353599488
375185291415281664
409826118896611328
364511953453989889
297295270759260160
411395979661697024
323894913395736576
404880393125777408
288746054256578560
401190315735793665
356175967280050176
381941740108001280
288915491664314368
395026764734267392
384222476542033920
331013444184702977
354780987399479297
390267915830050816
402668325399838721
412903882621075457
366077494345994240
291660189126508546
401957919589027840
323668945217400835
345941123040161792
326474699439755264
388622545391333376
354025354576396288
293441896502661120
383036306789392384
383995871366373376
400300300604411904
305103970068725760
379787289863258112
340307447132585984
310618615743389696
380849790793551872
331535227598020608
406970322395463680
313335388146110464
330325343145693184
287420784220196865
311374328593801217
363529081154834432
375093394009108480
387998490720485376
349362923853983744
296972720242036737
385810457153798144
379146886604947456
356773508367388673
417465896480022528
392750562061877248
287778428453797888
298669052019212288
405435664398684160
371142506366636032
288796381823512577
377863454759325696
394236205501792257
413042412098166784
405450285352357889
409295477046513664
352287625081667584
335054516972040192
343745455198461952
323114219149094912
407095287736307712
372611469109497856
305074429271089152
309426640742645760
288581524922703872
372912645109579776
362980629870166016
288099699427274752
322347047544057856
337557694678446080
395903965969121282
381654829002547200
296381625271476226
348766465035485187
288038689257451520
334650505408167936
385090626582478848
287138394595794944
334213136112566272
288425982782738433
326939289587957760
387571725279305728
306179418949292033
308039362048835584
321499688924749824
291430266361245696
292018185908137984
287104777094053888
359464003824660480
398161482867032064
330036291599220736
408614120242413568
403785633333653504
375249556222377984
294722854027677696
412137738004348928
304362840519761921
415335790290673664
338267358730784769
349796489524019201
332502723708723201
324504144532623362
382305923072421888
405489930006061058
325299942279237632
408410222567641088
332191384905842688
363705035550507008
330372822885072896
317737209514061824
318171584105955329
316938291087806464
374503767091073024
316442142581071872
415840221927063552
399675777416835073
374499518240526336
322088459261054976
292375456869650433
384565952810975232
324812266618888192
342542633647869953
291666422394929153
331751943628259329
364608036519682048
398120168812847104
328409312466698240
365554418076237824
370430305049788416
307511806698594304
361265935446839297
352492890221580288
330038046231773184
327123508155006976
318860418783260673
380645444638240768
295568437856567296
332130378800304128
369159678371962882
317906722243108864
334533002170347520
397850730939559936
370993994425040896
304258003350212610
410166906319282176
326412401589235712
303035159035387905
356141712252485632
353735183666651136
359840815092203522
374030922191888385
397194699804397568
404166367378542593
334840581891186689
365599918167031809
404033327965151232
345259540058619905
407296055433510912
318401939652083713
305942784668491777
334536751886520320
362913827316170757
321821240916574210
363125299795345408
305176233682018304
411366074718756864
411074612295127040
398620918194241537
362080666445287426
345765249523253248
313475381183262720
400932034404970496
409571789094658048
400423873679597569
381452638178398210
289245893981528065
347084574242787328
309422429426552832
364925830566133760
394781494696488960
342370797136011264
301854344905637890
300120855910969344
346797067315867648
390717356592627712
339906983136198657
356989666307751937
367795506132443136
324995578205458433
342797135412076545
324503813132259329
335748289037205505
347562083036057600
325931562438909953
413140076621623296
296219775628103680
386368505223729152
362531726171455488
295244365197082624
340830824675028992
317790040895934465
341241552070397952
290217902773239808
341896135989948418
391458766970826753
299886813793878016
354956678959083520
314010717374259201
378805982249222145
404482999544066048
315676610768543744
311331055942651904
389861982641209344
317139554652024833
391622340737372161
359745718086406147
318475675323469824
327556926424629248
416441207439753216
381622540843900928
349703250200629248
333948458471927812
311225493875720192
347887762340454402
288537119528460288
378395481359278080
392895215393988610
290418113827205120
302125301129961472
357229429346418688
304086950887948290
334044671791730688
351314302919131136
320268826707124224
356929251682955265
354381421659430912
324039054968631296
299935895388303360
381204918452752386
297227243346853888
326911215823626240
408289116564901889
414958080611590144
398863457782878209
302141058974875648
299645658015617024
318062343391154177
309557637471678464
316572090373378049
326072164065361920
376889327764381696
392503106174726144
297372429062385666
307958055432249345
393042263510507520
372693283270455296
309766181265502208
413643657439236096
313608533704847361
323444579217063937
316013379888218113
384448730268979200
309068795144724481
329701927069827072
381973067380961282
412321247360339968
330124025240096769
377154919520026624
365330660715532288
380884657954242560
338177109589622784
331067072471781378
338835041020940288
295536707959390208
305026199225237505
355802527410827265
338961998459056128
329440462182158338
287300764236390403
326269988057014273
308049134835871744
300384023153348608
330953008286425089
364013473035857920
288311264537616385
388217150915493888
406481715406721024
321407326131204096
322495605509341184
306611880921800705
405101201840406528
377278689207001088
338469175917953024
327651742877614080
286917576884355072
370534575694311424
367846819365015553
287619040854306816
341951140063227905
398376072271900672
370900704686518273
373317378420908032
384072085884383232
398307696081793025
314220306527051777
390834268764516352
404079939496202240
343517972901531649
352051632516775936
334247407967670272
338161037209649152
295203986561191936
412904402836795392
313837966416039937
332604930764455938
309267420890140672
324189999379660801
310840016257552386
334923491952443392
287439650317025280
333001535833382913
305553335187013632
398581525458870273
359689145532170242
417685498308472832
375401591299637248
359455048884944896
384221604563005441
299132166007296000
388023682360033280
383976191566180353
386555164104335361
327552555938893824
321337750907387905
382637344391561216
359871547520978944
400024458309554177
383622133521207296
377556637139369985
382654923126480897
405196966511910912
340276509396848640
319289487836471296
401391323556499456
307681940146888704
381451682137124864
304885275178455041
346400948727451649
330883378792513537
400454458183655424
391921847333580800
346846652277075972
326971393679962112
352866107738161152
379117061072379904
379665919297224704
331793123363672067
414133539374768128
403868324024422400
330551856625496065
408427381695602688
287130647473037312
378619570304466944
289858226235789313
375425645737545728
330826138953854976
326009466472525824
364578897972572161
310486939751038976
344317168172822528
402507654243028992
391181339262611457
314034490311843840
300764958302539777
349933898458877952
361758103529730048
342600355890204673
408867103957987329
301458159397109760
375864918979129344
360255720593178624
355063360485736451
386107296453234688
324154771424571394
319421075656159232
307501383903502339
316829591635369984
410328441737601024
310428685025034240
406528553099198464
292283735888494592
369684884945895424
380332687984041984
352966506679775232
298924401284509696
391568594645307392
369576290308718592
329012425108119553
321824290276245504
361465588691906561
337358632113016832
355741777065545729
332081070902231041
303933037748551680
404042199153012736
362622557930799105
327360213671878656
314519616384815105
389906643929939968
287364748251639809
308367746708688896
368713031213010944
303821028965097473
357703234908987393
414524137437425666
303080855834869760
314096012463575041
363840910834270208
411558651774509056
336052040541294592
410239094388965376
404878916843614208
321412093914009600
308954408014733313
300055269516378112
346106219188072449
404829914404511744
376518421237989376
381814187388727296
381750257253904385
317552496727961600
364897342740107264
397775468608241664
332285534468702209
392844040586420224
335604453635928064
296704192628813825
310087210101792768
406206757594083328
410811495379771392
365022476016693249
321369237551734784
395791743201062912
344303322896945152
336413442758017024
337161484247375872
325013492119773184
399325431410601984
351114195128958976
327686040204746752
325163925379358722
293150345901768705
344361632278904832
287558177124392961
390227822213857282
393170982527324160
342577211691388929
405498805442727937
369134395203936256
322940654718177280
296117900169867264
402113993906479104
309508860232728576
405618955781296129
408722451120807936
373094736732491777
323467694097711104
329527821519167488
318256753722658817
319978301508706304
325143293644115968
331077402929266688
377805665760464896
336115051754831872
386469964812533761
296626925080813568
389511062258610176
350850677469229056
340261469000187905
319574142712164352
296528925197234176
323685051466403841
365322829899640832
382876126148046848
390591552461873152
323594735308644352
293312598764556288
290967219461050369
388784059423272960
396555865580265472
334854906391433216
303890956351070208
299174125044391937
319222172688199680
368570462680281089
311984759322599424
302246864747634689
334773012131880960
373317697678761986
380911778479083520
291307494851088384
337387179724644353
413911241401192449
402036084537712640
393243887914872832
321487672378003456
411077644822642688
304387083697532929
384139421517217792
342983010364301312
353987266009513984
310962825432543235
380398882292633600
386014833142812672
408000036380082176
410389359700230144
373065418627227648
407573572123889664
338324556227948544
387725932900777984
411627337944297472
325332976659492864
393114174886146048
399673399447810048
359827696085254146
381837042113462273
400367145907138560
351222661327761408
382205192977920000
297110087846211584
304654051289747457
400781681529212928
391348518667157504
312715784524816384
316437184943120384
299127623651557377
379170718657048576
348755626798755841
313098988880543745
397352736963837952
412365795277033472
413714930622562304
388464839258959872
338083467579518976
402284685033611264
356608156782166017
302882394107682817
382326714300657664
343634465609900032
324352562071474176
334903954603388928
387286063531978752
360372922218577923
316074058846457856
370267461381128192
327262024998477827
334818252318441472
311397443558326272
292487897913901056
355380764935864321
375210448100278272
364668329815851009
335103490164662272
312119363044012033
370410600305684480
352619314702065664
367150627941777408
301850984974536705
315635880083734528
348808785348923392
290394564458602496
410593248655048704
406680504457363457
404091934513577984
303346506201710593
358874440001527808
349347874854801409
309266678355746817
416826874103209984
401710652592771072
379196832603463680
377109088485646336
319830221601792000
356609347901599745
326070981053530112
388613778981814272
287441676056805376
287899660692099074
328930342754975744
383587811548352513
286628153097588736
393128662133796865
355901441505894400
397104233016590337
305901953144201218
412147783689572352
331236576803815425
375078441193701376
390803557806796800
293232655212875776
306956845761847296
335061017669292035
380820233620946944
342857927813632000
355198652437889025
369926518815739904
394952768945156096
334072928792608768
316893890265370625
344859126909779968
318748636374765568
391816415449460736
393018360046178304
327102335279058944
303402513036627969
390157035519889408
409204506337890304
333392344227393536
394170644578828288
336979188978442241
330335417956200449
405131485071417344
364249117372846085
396939766316670976
411031155433959424
308696332560916480
330817330990952448
366408387002507264
340496899834519552
362002472098738176
342099337523896320
305910278787317760
319223620255768577
320816961275691010
304957148402679810
413150965030592512
395145828475867136
295754639964520449
378659219198980096
353134459299708929
341832378555191297
403682038537924608
414934131366035456
388651494162956288
313023495506386944
310416559418003456
385915558073339904
366463827082096642
333727335075434496
333911682990616576
363979003935207424
403199748074930176
416589031615758337
386635820473810944
411411457109405697
360276713030168576
372705362732154880
312072575557722112
337318095226028032
357303803013382146
384025533115547648
338320437605986304
316235967226867712
367196647819710465
372256555548168192
299225418110758912
297785366558162944
340331602183860225
326963285800919040
365262627900899328
403039013755318272
384610039085793280
314815427811344384
410418057170145280
311340501666234368
357269942241988608
392022393268764672
383755197665009664
338934760808263680
305534783759478785
415897113961439232
335516897619628032
354456189234454531
388612772533002240
342533057980551168
385491169255641088
362603771534131201
344519539133911041
393784806288687104
358586609840553989
391517533288689664
291208362597699585
400457335367561216
298076501511905280
348285210426740737
332025353746923520
361162386545197056
414547156293664768
354287045444767746
287413758849073153
366612582620073984
388643377652461568
400022806093496320
287092974234521601
407315081853022210
414210911491325952
394727392456880128
314388707966857216
361181982341865473
335606768103202817
323555241842864128
398511296171106304
327890583215538176
302506428973871104
341633555992035328
405423727417896960
381645454615642112
382906253367709696
313451142208176128
311263145974964224
315343616686047233
402595671817338880
307121824548913154
361036867883372544
354120829543530496
393682842925805569
376106121162792960
342831985972092929
332346620484136963
370590657397927936
406166588623433729
296285701664804865
292560803289251840
344542968511868928
348686382681686017
338867219687669760
349019158979178496
296465712908754944
395886492440346624
327669438503587840
370427096382062592
333379421643874304
417916864493137920
309278996640722944
305778481176920065
295336769791066112
307291425165418497
370587041962405889
407670376856956928
299383673332051968
336134190372376577
384507593001304064
320053090042646528
320311408950669312
367376298038943744
289156173419147264
286064728265080832
290119370103996416
392462258476830720
291569714528919552
353974930678878208
409210072305111040
409509490518540288
314134347307421696
303470694895865857
372543135014219776
370416585548132352
336710033935040513
377859780595167232
377550681240272896
308404354476548096
365617261735718912
343507050896191489
367860962360954880
404657075763941377
296033909316132864
320221264935538688
288446237181636609
311071663414452224
411092413252268032
390480634273349632
415960104065052672
398816591137087488
384035841775247360
351624765854842880
395124412610916353
342113459724484608
307896508123078658
307698558088388609
400778992900648960
333438292831916032
365857595086475265
358221630008336384
352953814762000384
377225241090473984
329125957065641984
410949899086082048
391812351256563715
417112212486881280
398487237492355072
369677012316606464
328653267150200837
325442632333533184
297976936725110785
385593925756407808
350282076672638977
374078585772179456
289009968340930561
340306427929300992
299491685229023232
412005198706405376
415582943869149185
364174466437619712
354121693675008002
319438926756581378
352938312736047104
372418166070444032
360948849763819523
292240127688855552
297451583980064768
347199246426046464
375727434135769088
418069990009753600
319127784700129280
331639108617265152
317794478557655040
349390871000657920
383049317038030849
296771380962279425
378983308912111616
321048048736280576
347835723623305216
358701932262596610
343306248554426368
365726221138538497
297517862355075073
319460259003506688
298721430709874688
304900236013338625
300649396889059328
373958146743873536
378683856762576896
317311567370780674
405300717033750528
320751114653929472
407379019425148928
351840893822705665
416859346270580736
384919289381154816
318845084470747136
377324243542749184
375063723242979328
363800075015049216
299025068879642624
292889724610293760
358837655703785472
300500138487586816
368178550899486720
416280771440029697
357429661409615873
304521666472574977
416143802500263937
388275684797186048
333431544217739265
326405938217099264
291907788010045440
360355784393105409
305012437583818752
369249512126046210
302283434611593217
305572020744245248
320113274614067200
307931835965509632
397952300368805888
301712501819723777
308272510867234816
320323018679275521
350088421521375233
313838859727302656
355994248392347649
353562550761291779
299145734572355584
288099942801760257
322243934657052672
377618796833280000
364392327110205441
349833126706556929
375645259419910144
316239687754862592
319831400394141696
304595121335324672
296703551009341440
362992142903291905
291732654720700417
370411137114066944
406266060929654784
394362630627815424
293463753100505088
346516187200491521
337902554912538627
360302734542508032
304786230497923072
315492912806891521
409125498430967809
336854645735575552
355551875656974337
358901317093167105
414900471917056000
334869775287193601
335834246679773184
415594696467943424
312036386972766208
303685070546403329
296092591533998080
358861299230318593
360621963032526848
298867291616079872
328354704142782464
310347570935373824
392396181093240832
294544566483308544
395233024037486592
346906169404690432
301662564658577408
344768009786761216
329055949908221952
333712017091330051
354827384383488001
309938094067572736
316520173194579968
418004856780361728
304822179873296384
346825046381178880
289353373038305280
351635960565465089
377647783794450432
385661316439887873
314759395105964034
418089409657831424
323313549311086592
353710345463926784
374730980944130048
316969630600138752
309506336557785088
381306819127177216
417521773450506240
374051109448327168
357848504657387521
327123759729369088
395282424461922304
404709416265867264
363198280701710337
315402999759503360
414183816563941376
371122042461908993
298766053817868288
372517562778546177
400630296586240000
371145148815523843
348766066836639744
390940472312475648
323511734293909504
339888813688119296
328822788636958721
411314337764999168
301807515547627521
381806213501317120
414224765654536192
366620098468913153
304715623580192768
303838707931303936
411254724042969089
402956432049332225
391767518253031424
372189429865017344
328088504682831874
312333070856486912
383356927389884416
414365459417280513
293448053816434689
295000915008696321
335984759324938240
311330854783815680
373409431276371968
325936952165666817
315616443494440960
325066206145032192
306998562397495297
400015524526313472
405885130142543872
298133380648820736
290740555225378817
402703410824495104
348103383166636032
353489234402885634
381656527804694528
359116471944757250
409133152804679680
301512144292294657
331603616177729536
398314679648276480
320410428352122880
338103231341268993
376865822435966976
413208896749060097
405358304417046528
313606948404727808
387905663080230912
320135956890009600
409843789516505088
382011407660638208
397760675042570240
398998691140608000
415652234026684416
387056479972253697
395919450404577280
353007967412551680
305349957383237632
375473989230927872
381126694608056320
415698719489540096
415947725868658688
344173857248247808
325776645829054465
408063664311128064
300406414667571200
351214277518036992
410587792205676545
354898118132764672
388600038328250368
290404954684923904
373858229966888960
303843351160029184
417050082065002496
414642908068061184
351638841892941825
367386066824986624
303120211001896960
383027267964010496
378949288979476480
413106547292520448
344253808915922944
293245909364506624
316926366647980032
295776496520425473
397627611129454592
328923325894123524
324216062755368960
399474224437293056
287268900415082496
326275659091546113
395318768005824512
406727044622344192
318167159048122368
371492717970608128
322956316320604160
345558870300700672
343859527503998978
329001281165332481
395416348890640384
354071340770267136
308062001710628865
382802121793339392
331466827345567745
306785315614494721
388556857864093696
304652142701068289
327345081013129216
316050679858855936
297551974658875392
395069891130044416
344270506540802048
344233607952494592
388742070162059264
317301177983315969
375882225163583488
350202087063289856
304476363761516544
369317614603870209
405132105820020736
360805958705881091
406120064963072000
406872028659339264
289380250067030016
322225832015826944
367785493695438848
411882884148899842
290957332949655553
348341443515019264
344500656440217600
383905953768157184
357030212137000960
334327565135265792
302979345406902272
308571212668342272
355341833225781248
339020143948607489
310298056656560128
359799212436750339
359967181645160449
295049644524859392
377515008802181120
324239542116823040
392945437134823424
319673535050166272
407713732861493249
352921673797861376
372746118423384065
399347338193272832
314529690691960832
325380091116941315
414845610601099265
393597539263320065
306612527024967681
367652514180898816
347007650468331520
383308881998249984
356287405667524610
331855467288612865
314854728230137857
358946305042681858
339623339326844928
392151636355059712
406465906806882304
312992168123985920
342366833489350656
317129098277298177
286924581267189760
369305262802206720
405450243652612096
412615205592760321
391845108322422784
342018949711536129
330567317090078720
392120263359217665
389666172112609280
388561807700291584
382617282142543872
337366233399840768
303054134117031936
337264932443791360
297375650262708224
418075711165849600
356958150412341250
391832085373018113
416064630352404480
290233128071602176
384522663357464576
359490889166495745
301623217762742272
406995114989350912
382686002331918336
324322841401102336
368885303869599744
372440362431684608
386084827704729600
416108301793767425
361318163029307393
402194234624995328
297309737060548608
319263839533285376
366963016203374593
344625508270632960
352894129816080384
333510044752691200
401862641389686784
312109875675144192
381289127150235648
335919035042652160
310630712233578497
342555875162079232
339389859347177472
293662475025543168
401320649580224512
335448748777951232
415460205988937728
375337871273918464
304851589909327872
357059711146795008
410881963378372608
414762143980851200
415522382552391680
328893546457333760
387636627579109376
328113196210716674
368567132344180736
355261092995416064
299337694826344448
323487893857378305
316735508917133312
326886366321463296
300340829950705666
331865059758338050
335168585246855168
303979816867217408
345780602722738176
351194916237479937
373630483470761984
402319778096111616
322823272863518720
298138921483776000
408384846973927424
339214113685258240
352459121724887041
350041327846703104
375734203888848896
291983926824689664
416997640107491328
414119748251553792
334966088754421760
409231719355924480
331747325963816960
408967108853514240
386005249174953984
322924833673453570
325764356602224641
390150181984821249
325087642679132161
286528299482611712
327632788947886080
413360197176807424
364212748478976000
380532240259641344
346323010191515649
333248290831335424
297468638070444032
341685284313899011
298266767917199360
322677147254804480
360234778462654464
312551726139990017
350985532836290561
406615337619046400
379016842154868736
395733593160302592
301885626041647104
310858076838297600
345736541643091969
303612735374102528
365566284013907968
288792820641304576
364731147936202754
332822216842555393
357036202215473152
302946126330466304
375464212383809536
306631829304266752
330580122635751424
401531253989453824
325952353729642496
333456655599677441
362115688422326272
369882684283035649
362624332058468353
303740481588838401
398552333392830464
379448310441840640
385606463067938816
294820866108309507
370556243200733184
330186738330894337
401435141236879360
341783317831630848
393062408807534592
409353152052207616
358734475993157633
389839983797739520
367375484364935168
290742371195437056
371516579541839872
318075605780410369
305971649860231168
415344090835070976
346700610697064448
414414524150996992
397236550632607744
322306656484597760
404198311118528513
313573301605765120
386714862354968576
350101125413875713
394754642866757633
411309245838393344
362837155183206400
295447386271121408
380236483505836032
329914138144935937
314997947567849472
406134837951868929
358797017033609216
393782876883677184
408393235921264640
417917053261996032
346441847369003008
320312059076161536
400653201588092928
402541607167483904
287167607956701185
368785658166247425
405180797524533249
396510621358776321
417596549699346432
319608418166009856
297568676415152128
309689669304590339
390962324330139648
377574513363668992
295030820425564160
299276047621427201
397934759763902464
403294769805131776
296793191569575940
341044994603380736
415698958543892480
309377315773763584
406117003972206592
322198300575006720
329333352635174912
399757537408724992
367455222366748672
398995511572561920
312702341746933761
295413226194210817
286216083856314368
391098325375533056
305575256851099648
302587546968391680
289193125170257921
292708975491809280
334291032722247682
332632709576921089
346072929018208256
380692919948021760
359721819210645504
296643664644542464
388420471655788544
360063273300795392
344172783544188928
402749044969066496
375069037719326720
366838902885064704
319018514885251074
353643000859066369
403080856165556225
305218373892067329
394661621525528577
394268250097602562
390290510742437888
366679683091279872
347909950300893186
338902380508753920
311592319109447682
376076005498032128
371141843456897024
319169874616270848
356042622038573056
385426326221381632
363880828067000322
347820611566989312
397895400272973824
296476680925618177
303482158679474177
312930264399626240
398780360558800896
291302654410383361
341051248285450241
342944095691493376
342679103704547328
399671608358359040
296046504693600256
335488695178248192
377340542797217792
395094624500342785
400845023513952256
313579303730290688
318745801109155841
359078370757197824
372722232323100672
333776164713795584
405735561287057409
299714641754456064
372578141015113728
361668366315945984
296013684264800256
308215120172036097
372132735378550784
335922377840013313
396283223346790402
367885390260080640
393403355420057600
299012812909449217
340646002069491712
326939088596905987
297264102869454849
366364690462412801
358531651837493248
315207771614216193
360093786904346625
378263197200830467
304511583554506753
369959083350446080
371348064977424388
305821904869134336
400636835103117313
376762865207635968
366838311832141824
384542640798461952
374987395214868482
287384197415456769
309759158507405313
382744488285724672
291680997609713664
300427115566862336
393612135294443520
401449590735376384
380152437601869825
361248130676686848
305556745311375360
338349206395817985
320272808787734528
415514279056396288
304950995337756673
313762787606269954
362892272863420416
323993986874359808
377163139772862464
291293041216589824
306978790188392448
353855711836520449
378175955790856192
410106227050307584
413216047240863744
301919612516331520
398684126527516672
357759359075356672
373968582021222400
364723757207654401
408610336892522497
299832564628213761
316085941380972544
348049994017824768
413937627789008897
407224207656108032
404098448997490688
310992215071670272
296266231693066240
289596684256829440
307191374485258243
296251203510214656
292384080488706049
394192031490129921
298977417106714624
291771783231729664
397070158659076096
404106346817409024
371261201050652673
358760199454081024
415181393874800641
353688891691241472
398927350274228224
302813724819980289
331823481622769666
381519374051336192
343271956063338496
324045660687040513
366025304411615233
352089284901208064
308843062036144128
331964259011534848
377413729278652417
324045581146288129
389465763704090624
302726374194573312
337012322251968513
364165969046147072
348419734544465920
373677455745093634
330445350714359808
296960800264957952
296317792389574657
315212104200245248
354126747651944449
359169408515588096
361813669509734400
352994649952100354
309136671578935297
311095268999323648
348590194976497664
300802623177646080
337809328306266113
337827686657449984
404358054759923714
369886500546031617
396718310923853825
383274928528969728
316292053774512129
316954509983219712
406511993785286657
347407652894158848
377636379360235521
371588053472534528
389952609227788288
396674223915028480
417858278174228480
382015039814656000
301211874106695681
413079061695832064
289405528914944001
336720767603572736
369959503019532289
375835819149639680
413473251013459968
288004300146356225
297788248267313152
344838339955924994
351832102553133057
327514622661898240
398808030537461761
318343039208808448
329814485437149184
293290536788430848
320797772280385536
296461132695212032
387520839505043456
405589855343632384
292245714615025664
361840865586577409
377518439621201920
386829618474663937
379746378534359040
393979878631944193
406678905832341504
320634819149189120
302259216759025666
314237555736461312
351888658728624128
308635783756128257
334622944863068160
303621447149035521
318251489808220160
339691824031596544
367745660457459712
380995560125112321
378961083211341825
383601975386206209
398874464177631232
306754508346769408
319607365722836993
372071053985845248
299635075803385856
351797688473358336
373956644314439680
291866302358908928
370374000888643584
305875965140144128
381319972556795904
382893377412689921
404336936778993664
415180353616084992
287283269978968064
416697265496272896
337455039436189697
413512090251296768
368351729835720705
316171693808824320
416871492765642752
393722697395367936
333424741039865856
315095791859535873
372447899529252864
417749067175714816
303428479989477376
342888181542305792
401874310111178754
328447574690385920
290562980830142464
306213195549388800
289139148613378048
373952085899104256
346028825945182209
359934122426253314
348666556529659905
318240748266991616
414508963166580736
344687483180691456
340896171738415104
375585851339993088
338629943636410368
325368305256910848
351770869795794946
358355780577132545
358357273816473600
349381559641579520
400421373547642880
298569122785140736
338974090121605120
383868108751921153
312844050380242944
309428582642491392
352981618887106560
380926232344281088
383572410089238528
406062364644368384
349279378036895746
354609222337572864
327762761956335616
332963829053005824
352641125187719168
303017362528018437
388515758005051392
378187368182071296
332698686050148352
336812098942271488
334749209976778752
289941389096128514
331068276333481985
329334656979857408
313576061453623296
348302646173646848
327516141109010433
403167334426501120
288230763214811136
365740779806801921
358949429761413120
300364594147381249
400381783750868992
290843961415843841
310260488527302656
404025598106173440
412226879928557568
368638645516791808
290664851909529600
302459029320519680
381172786028224512
304979000512618496
384141555873095680
344542485193818112
329664740538331136
345451832426000384
347373905683546112
288908642412011521
402046607321210880
298274229596614657
375636891758231553
345071421325709312
372461187255922688
405943783163834369
352697169691676672
404518659483516928
392781193210372096
330676976627109889
290108421318008832
370862775721267200
371498850223013888
402435965018316801
300442991024279552
342073739799834625
286486654250782720
390480478954094592
355605848095080449
410463904788017152
370358402246922240
307797351005818880
304414791273959425
294567022656905216
398144529746100224
327017832778973184
413206510051684352
291149277491785729
399655338791952384
312037682790408193
389456175516753922
381242876878807040
346836103640276992
336667445580406785
340421905590935553
374777344767950848
407408488910843904
324128393564131328
360763448713428993
386037252121305089
352676592155230208
291535895767683072
362023200336523265
402332156196032512
336665344049569792
322506015557971968
331702354724413440
297518994989125632
321125578151440384
343774345388253184
397888358283636736
378715405826932736
369031169293049856
342573596469780480
412391493878689792
353379901337903107
388727117066022914
398108471016427520
290744573448306688
342667648691220481
366830153713721344
349594881913651200
411315180295835648
411340917061468161
316693918160920577
394301066462101504
368217419158134784
291243313682587649
364651879617134592
340966481179324417
356796682333192193
329662626592329728
356557611132399616
371460426120171520
380123769500475392
303487598578503681
334564199441256449
305111289162764289
417393260060213248
316584845096648705
369547655749181441
347660770991034368
357599094534971393
374790493672337408
409274056194523136
414252531712151552
376739331047960576
394952253083496448
320332543905906688
342380381300989955
405883846735843328
318910733750525952
336383281564102657
307085648739827712
374032041916268544
354696279667908611
382947118224527360
322389372110520320
350717286170116098
313849689516679168
347701896028504065
340580307319275521
399673273518006272
350064081966870529
343026702374559744
300701091773952001
335981672338182144
391676539479134208
384007355316203520
301001223543332864
391964377639055361
391778075232329729
334836027720097792
297540637430005760
400272895727132672
313839287605022720
321883971074002944
301874423122759680
407019416744767488
357494362738917377
326630543494086656
375102453538357248
329687053891686400
398888938695176192
294717904409223169
353567936344109058
341108936642011137
364121425881202688
360581445107974144
351805434623045635
393096290411610112
410178830780084224
411302820428533761
288666329181982721
291317070497452032
326501052360818691
350899549356834816
305779361007681536
341948355259297792
417759649413095424
415781657359425536
376262954557005824
291716087211520001
377018113843560448
313909940861431808
377687998956965888
379022760271298560
327646118492114945
400446774613405696
357568589336809472
396396464949047296
390663459769442304
362446120326139906
317491229115969538
363456653955301376
376417535068864513
320075118812467200
286862006642954241
317403019878752256
342589773522800640
392297938262568961
308519588075827201
355603390321012736
328345426497507329
330433975908716545
314853122193358850
350118809274826752
399446936291274752
385513332465467392
314153596096765952
379468610810310656
288042870974328832
409877016846942208
324971783780450304
328069608835805184
377068806377439233
395033198997950465
377860829191745536
396770018484293632
381515833849020416
325471627083149312
404432345018552322
385703166924582912
416026487251140608
300588126450094080
368506193175531520
367065802110795776
398294568057061376
351463582678007808
346902449099010048
352930921919422466
353737579184664576
335594936844042241
405344802700406784
392107168591126528
338934639072772096
300141487608451072
296425992757604353
351542767073243136
413497196177526784
301841665608540160
344277376827551746
348353858839392256
377126515676160000
365280123450171393
356576732901421057
317276016320061441
388127847920857088
372381147151745024
358416371211698177
298119564640800768
303944131330314241
342003573112057856
399749148578029568
346498273349087233
363184078771593216
378619758260015104
361205268601782274
322481558726520833
309557452595154944
319523123068276736
303936376527802368
286440529372278784
362858139642638336
374565511029194753
362437257833091072
333677593662468096
365618767356641281
337718193592340480
340703058008870912
374936346479321088
307855739710472193
307030254499811328
408250684023529473
363471803882029057
320164310594764800
332704180605169664
379727314785173504
296683145225441280
355044075541512193
410207708545957888
374350397944508416
351707078760476672
374603029510512640
349746803853361152
404054810686930944
291817358803214336
307236987524505600
413072703373860864
340188978986770432
316961795900329985
385793184884076544
411430134517080064
395245199880097792
368654378376241153
337293474820943873
373164181815439360
339827765463375873
414163440622522368
316371829151375360
323247467946721280
368791301178675200
316990849936392194
378344621304057856
376116066037944320
361886302372769792
366135992148697088
305193229203156992
338261545391894529
358009268147978240
350781555486097409
404735903370711040
352449193924763648
391821263653847040
390612972860895232
306814927220396032
353697452320243714
298409848310222848
377345190002184192
320977921768554496
344655077987979265
337822087056089088
316005158574239744
379462613098188800
302219638673129472
341977325392515072
350523760903852032
407155601626910720
291293268036182016
407915499876782081
291857670607085568
390243442141708288
394804563284221952
310970870136983552
365228558748090370
314491535255285761
334136073569570818
395366704689463296
412305909248180224
381520166527320065
305489971689689089
409553052983898112
296084291283214338
375295110138716160
387542511897411584
291712257795190784
336319963902132225
414092174943211521
317879086154387457
402131781681311744
389782953867243520
352902669431607299
296694008758013953
288057721041854464
395874572375171072
391751093085958144
398300414791016448
345009538648375296
296589205704949760
374600651197923329
318954710973440000
292197794805067776
333661102594461698
301128705122639873
372932245163892737
372312524302991360
304328338288300032
292163309283708928
304315562589294592
377064481840713728
377807163172716544
386935566451093505
412307871947161600
374535617637806080
299917339808378881
381741378314596352
296599611911585794
291656565876981761
363548114910593024
297085815589322753
374163151874293760
376328020920786944
320166717840052224
374115102032936960
362786664407506944
330404666045255680
379369171751931905
355210329438949377
305497672679297024
352207375253508096
348974812909146112
398298548518666241
308229670351020032
356148645533458432
395660897185980417
287330271114690560
355597363043250178
394823349743808512
328230263383547905
289576820276330496
400076719530725376
417538831831691266
346767694336520193
331959729196789760
409096922558132224
417341590214950913
408014087046844416
330985829113671680
309155999024037888
365956660365234176
288203231836897280
411039443550613504
409577031920123905
294935341213839361
306273719414837248
367660365762793472
349556084572291073
313202529716535296
375095734376222720
367104712774283264
403030310603862016
357109330094465024
299771499789828096
308100896770899968
346921319495004160
334129136631169024
307599912126779392
290763971890405376
415763525660078080
378034548971671552
360497337304485890
297645713179942913
369425203115200512
394897039294988288
410884065403731968
392433288196788224
370788402280402944
332220132824862720
397365331863162880
340576503341383681
389094937020469249
386936971605458944
312973859966038018
350485877895610368
355074898806321152
409865129384497153
290246835065462784
393127084870344704
360243557052841984
347191688344776704
372940171869560832
310164259415916544
409163469099761665
391409131477028864
408115262647304192
292902706023133184
416070578013876224
349804567912923136
342208297287417856
292494562423869440
311531359325782016
379998083125239808
290373302017486848
350699615286337536
362099729527607296
344008371189452800
297400342272946180
416819085096140800
374937474763853824
342155100933984256
368084917596327936
332176365287796738
383585093723631616
389027227998105600
331852942380515329
413310222279901184
412232244737372160
409720498374057986
330565622293467137
336803697294200832
379784609506291712
365528082238545920
416301168176816128
305369486054260736
368102550098018304
313836955446173696
381215173459324928
393996773863071744
376796134351863809
400448594995855360
385637161229250560
393122664237498368
354427840013410305
397552524372492288
334202306469982208
309971149486432256
287685008657874945
331734847494160384
298416584312094721
305351656197992448
292854433740627968
356303389992292352
408480078897496064
368777585812963330
393741759853113344
328858834447785984
406000662380412928
286131916812468224
413459359612411904
414227483228381184
365740578480205824
315052678940094464
335616881476108289
307567103169417216
363221525455196160
336246224082567168
390994016478965760
302840702570729472
287206463712133120
304908393792012288
416551999866675200
383101725587931136
355560817997004800
380547574546984960
339139786566668288
363749569974505472
370586882369138688
299715908362985474
326078782454788098
394671528370913280
387289922258108417
395408681476452352
333026386983911424
346980614106386435
301342555767971840
380032665073643520
348798190591553536
318228614145519616
354206053564547074
295769630193111040
377062221475368961
352517837912416256
316378724843008001
338730296428077059
352807832028065796
389230001704271873
293186106789355521
324853617972625409
373886805969354752
373829260076519425
355820835593924609
319254184270639104
405057228765679616
287077161695866880
286447856808779777
290926144461602817
367729521467748352
351162339413860354
414778627641708544
353587254993752064
400857182939672576
329464483560968192
338577157834018816
294377599705169921
305106545329459200
329995288360124416
290807919824486401
338554919969751040
388960744412172288
377955179876085760
355619492077899776
317120822907113472
412809061894082560
380924163940048897
301876377618104322
290375076061270016
319294579637633026
337698971675942912
358787591149084672
288051221762289664
376526986132205568
415917104278171649
346167242255372288
367777722325417984
385383723874942976
313820828489887744
301687373983535104
322222015153061888
334505361488891904
337612296513810432
327586126305050625
306126482504310784
303604548382109696
412291941967990785
337832199183273984
310527263923920896
307403862078271488
380405761051860992
405617365955514369
286465128864567296
407334538516250624
371489132100333568
382990798796517376
289102830311194624
320500475222966272
296780851864293376
375580709035204608
361315797232132096
404783881938694144
381773137148268545
289118428894203904
325552099666567169
349573608294719491
399090366025969664
289129686376787968
309051166610845696
356021465663025152
318799311192350721
341192893953884161
355482460039028737
290595780211916800
320132123577184258
384717518033539072
390937272335753216
337458981968703488
378799401340133376
348766732963414017
313786384731226113
370566758190440448
398286217193607169
302430872920010753
391708219204067328
346980450599854080
339998578460221440
345318042227601408
365868680816496641
394296251430502400
361064659186491392
307571101582647296
402976132670042112
402188492866068480
320108014810050560
352127906060845056
350837910087540736
289297785671520256
331887495082016769
356210116778926080
292169164314005504
378896797348790272
385168430870966272
342642558696030209
328932121441873920
312346786448670721
385346613189021696
309307291813941248
372130315122507776
327056156008775680
350335528840871938
371488858703003649
389438974554419200
320176033636683777
338569348425863168
306817980719841280
370525050124140545
299987011467632640
322575783677808640
346906643243618305
338394294954119168
393773263626960897
405827058850226176
408116265044037633
359188890910863362
361892052906151937
322061272529129472
364210579684065280
328510757287366656
399056035639357441
348402751518158849
342506625451556864
342229688351084544
351563943988305922
404817126088642560
328548082067308545
404966463858962432
307968012676370433
379395411904974848
375714113130737664
322454530602184704
382498638850957312
317072366016536576
321863754696495104
335793738477600769
320340697683218433
373557246791528449
390316821703688192
297879310834999297
342786733643022336
346110719680475136
322111296495562753
350563372066013184
304844959327072256
330057197230907393
302672561127448577
336473752600723456
307504479375327232
313103006902124544
408360682611310592
401945466210099200
344497590202671105
391415662117416960
341793476352032769
330713186439401473
395931799265636352
386059300809895936
308449002813288449
340116316767797249
287947192763838464
394189535950553088
362250317661872128
376179064308252672
329954592131538944
411766806978646016
413752721603579905
384369063650009088
396283071940423680
292669850743078912
366729268023140352
349759265092804609
381529867957055488
387329415707127808
341266076266541056
381001087894835200
334522805582446593
394004684467232768
393218290106908674
380517409150345216
333046356103028737
326335192866369536
304967923628404736
289597380746149889
413405100988960769
368946322654523392
362253312352976896
408406091299438592
417166700413722624
365154046983680001
312075696191188992
335539966144827392
316691313628151809
302788944930693120
399648871288414208
400416147553546240
375546315725217792
384082357596475392
305015474314424320
408669229362057216
331897011865522176
346020864829038593
336010394307006464
309523059352666112
293499580606185472
331868918471852032
328909765658935296
351579135686086656
327245826655137793
303398914176995329
330953046077104128
349965067015569409
360122240945229824
365622068080934912
389650485080518656
315631081137266688
416243727334514688
332872602899079168
394465810103926784
362079605336715264
335434223718653952
375295844620062721
376774601071529984
394337577961938944
363190604995375105
376520543492517888
388326762524184576
336768419322023936
302451622129311744
340352976457715712
347664411504287745
341440932765392896
396883616690483200
286269171128487936
331654505592676352
296231045798449152
288000135252819969
325446285668806657
368016911100940289
399219911223832576
304619657824989186
330588993118957568
357416256623747072
395662222481190912
384590263122817025
398490424983040002
322018343827689472
312346815792033792
327361089895546881
328727338617544704
416059932593512448
308622684533706753
327495823921410048
402303186154696704
393098349714620416
342718324783849472
326223167377002497
353534801355083777
321872189290840064
392141264260317185
317520007439454208
301333554992914432
409392432271208448
347897698717925376
362581818773475329
324964263800233986
302286492410204160
286030163018407936
376196319804551168
289266861126864896
402639900433866752
396120450654556160
396873374221082624
347721428818358272
336993938588176386
342474622853324800
324285445020188674
353358917545369600
341419587700674561
360084538543714305
403700195507961856
329243326127669248
374802296775131136
380405991667286016
354875682666459136
323318213339394048
404079046050738176
343224618980630529
397695663624187904
300814450854875136
381440176947359744
376152623453188096
348252738238414849
370169155036938240
363226084927471616
321305563977904128
359723383572795393
339013168653295616
327647397779996672
325980380022845440
291043283034071040
372083066308923392
335660758337740800
392888625895325696
373301461557329920
349085382987632641
348440626217496576
386930642380156928
411874558476427264
359463643001274370
416782225485492224
345400506753118209
297701790974087169
384427242610118656
323884024642813953
389429121480421376
287012863028121600
316025056809594880
302466948120313857
359264589638139905
359587840755105792
406673344327852033
398600446241431552
332014867924008960
403440551594172416
364297163049676800
408891066129985536
350277538624438272
297664537501528064
312003063026167809
307557062106288129
291405364698681344
305392190023147520
320549192495939584
387356539881005056
326305178473078785
293220382771658752
320796165832593408
409106619717271552
329015156011044865
411020786057904128
363171743231262722
321956121558528000
413185651891134464
317647153612857345
296844747782381568
312779772965036032
356917541089705984
370786720226099200
291250859122253825
386270777785737216
404864865765830657
308571891902328833
376562746784899072
377875127628996608
330485577533235200
382311895597731840
401949719502807040
394611180662038528
349879410796666880
338689389435699201
333086646675316739
363386482968776704
323639656266752001
410193754100731904
412759376097595392
388914556632064000
307765058732187648
329796714175291392
385619230499958784
319279517908750336
416818673631117312
386807379964489728
387232766816837632
288264091104075776
376837863574622208
343564466807504896
328039825091481600
340688268855218176
395127502890610688
310119590002819075
291396703473524737
410941149579206657
379969645685383168
306839057244233728
325856323617042432
327062787199234048
286401723793301506
334365548563533824
361159525962756099
300643487072788481
393997981940076544
367437966722859008
302513215609380864
336894357137416192
334289946401701888
355351954236506112
396909600597086208
300467271783026689
405778741713833984
332321819442946048
410385773494403072
358691677038718976
309377482447020032
312693415794053120
294984813071441920
314528936040210432
324949231251103744
349573767875407872
306989603271897088
328707705218928640
348172232830369793
324569936204812288
400770121553018880
369564864794357760
307942230310666241
327308560860057600
377615835755335680
338851952383385600
286738597644742656
377114150721585152
361611399404859392
338675535578292224
411819692593254400
311369928852795393
302354247255740416
387449419336937472
291040842074959873
344001270002098177
316223086754164736
373726071088513025
349394662655660032
343454173381156864
388230524864434178
413974407439085568
300445683733909504
366313314705346560
343009581326295041
304319576630521856
344102449134587905
349854916333940737
298376466020835328
403876900772528129
405551691405078528
305231635828314113
288639099429072898
341741865500037121
364016878743588864
408105883756138497
339101374337912832
332880320405856257
399966551795052544
387719574223073281
311197085674381312
377161282345906176
358180756591349760
395774366153076736
373166916237787136
305577964077199360
355778724593012736
375366698729496576
388768309497589760
365769087281922048
398434334727626753
290920402501398528
370936490399772672
295207719370108929
334742365040414721
380528733624729600
318048149937737728
390275591682785280
313468108335632385
357904146185207809
381930222666268674
321746431218184192
379362171798704128
389777824040890368
388719668552155136
332939195918196737
347601777878761472
342754332808183808
410269410893389824
398767094109446144
414011141069619200
396894555775057920
375174138895147008
388763036930310144
363130676779827201
406158925969371136
358535753900376064
364871770303496192
298045925505499137
392704303078842368
390352880193921024
308607744863244289
368959618594009089
409273968562937856
343394438023876608
298937080711614464
364147581535780864
375044110794899456
337350232037789696
297230204517093376
336884899397124097
414453720038912000
375660694513127424
394104727060762625
368567056863469569
367075155010658304
363611017181265922
374474268731383808
364336296015052802
366071810984382466
362739071287693313
340273754053672960
402489279106265088
297514326695231488
330708152972619777
323555778839605248
391943561350238208
414069814790209536
392986739544825856
331284584966811649
328570404656533504
289124196003508224
412045505649078272
351247035166490625
340525370442928128
394338446023471104
308541848245374979
364595042595254272
342617812377952256
379997977903120385
338518706466467840
339364743770955776
365760660656750592
369935746293309442
327520146686087168
411741758683238400
345571306625957888
304407492362903552
341166226636173312
287365184723509248
357520082252996609
365926969038209024
385655360335257600
345502461974441984
329585308867895296
417983172081889280
313773441142644737
286276410199379968
305717936444821504
413950302685900800
302594589297090562
376428440724852736
366371996390531073
337387719745495040
365747364880842754
376579217904771073
338425987127709696
358469857089552384
352265164587929600
351177963368218625
286518920884649984
405300100391387136
321850806527737856
397601916722503680
337362852786610176
362863868902510592
290315659013918721
291836186824175616
374450038153699328
318588879601029121
292479236713877506
290369061530005504
296017052240588800
307275700983955456
309811627102961666
311320918376980480
295052370725965824
349598400725004288
366199938587172864
390567145916334080
385791851329896450
386879107021430784
302733269710012416
325071184498655232
396259416086831105
314234915409498113
411710955458801664
330577546926256129
381991442719076352
411380029101072384
387586723779448832
416661706140815361
352668123872247809
413856438210269184
307948035269332992
301133474058866688
411144711877844993
384471601946718208
342456352712577025
387657247045603328
336835024596922368
376398606326325248
357172311394234368
334071049824112641
305361441496641538
377336176136318976
408633221174161409
288993769959870464
396674438437289984
412838300215291904
306789895534424065
291909461449265152
305862048275898368
306089114162302976
287619380563562496
297595008138227713
331286686325690368
382587746809700352
322778070928994304
376510384951549952
300140359244193793
342332914261950468
344716277245419520
382926432915042304
308464865708748800
300652991453753344
350587338218422274
393097330192568320
380617640516915200
302644132302684160
312165886066823168
387451260397305856
407168033275527168
362981040928735234
372042503236882432
324437849363578881
298918453631389696
395227466580504576
296600245146628096
313445295507795969
337014251308859393
323030646740099072
407758398520713216
410223529368363008
308253091243884544
348338331362410496
351581182628069377
353421542669041664
315700891808321537
384188272500420608
299714121635618816
340081743350599680
343088065046261760
350277043457490946
387195068244697088
351569442611793920
289834040029233152
342444470199009280
291697913015459840
294873759385538561
375748745331478528
299520021825216513
311248449137950720
332833461557682177
393315304614285312
370279968695013376
335389801878532097
391324226311176192
346902356820119553
399355152467243008
386048043742552065
372923470834712576
300803227048370177
381945057827225601
298461324848009216
329773318263676928
372723263845441536
386412939768762368
345330272985812992
377643727881531393
368765388600778752
386549577312387072
339587934233694209
351463410707333122
289074720006078464
367681936874930176
391152490299011072
413102914991697920
342824151104507904
314619499317981184
383490763675693056
383720988812509184
307420366689685504
328575253209042946
330871508949942272
417752690585006080
331236266379198464
402424338693234688
360461396498071552
368949619402625024
415329552919830528
339553403543879681
320619408890404865
326522116189081600
402998421226672128
288856792367243264
362919284265058304
291358262736084992
383845815321886720
328898952827109377
403357982311739392
321162257163771904
307769236653215744
368944229768122368
363172963442757632
396628179265142784
352230486141173762
363905998148222977
404345011040313345
346650816003846146
403214218159468544
374564131514241024
302663296056705024
415540103139061760
307991840727117824
310599573548695553
323326123679285248
331127218564636673
335698649420005376
311070371711430657
324351450576740352
363253733850746881
412809061940207617
346951299968929792
304608106900496384
415523904955092993
354806253484122112
363048745191374848
374453795952263168
373688826067451904
352440465490067457
348526210978041856
381162967129006081
329998942777536514
349694781888274432
355076384156168192
382253196694941696
312416663595266048
340537777038970880
400652362643427328
398077906888306688
293006003501408257
414945736896180224
381953702438785025
395754971519787008
333491485091721216
385043964912750592
390684930298359809
382633477352349696
365066549427568640
415662211991076864
359480340466765824
303392316440317952
304315659066671105
289334077583134721
352689833585557504
380479211145687040
391257209801154560
300403086327951360
288633785447227394
287424223616593920
352254414599368705
320746186149601280
322276377929854976
302512586413469696
398152339271340032
360326692432130048
404473000138797056
395844570589589504
379069413741572096
385755822212399104
341514903246495745
323084389032550400
414749368026021888
329328009268039680
376692694552424448
328075607055400960
318799727275675650
348905325786697728
329161281389088769
302919790392131584
304329974108803072
311317755854991361
321436891792674817
413815874437783552
399153138181361664
364440021035524097
291600823627157504
342694224350814208
326150144359813120
405360494032465920
316742546988613633
385493682285477888
331734688353886209
355055555414470658
319511861433344000
338902674005172224
398709065691303936
324245804439191552
381178464969449472
359967001503989760
400276301267103744
364323881118478337
417683702421131264
415750225274220544
307154874964004864
400040459596488704
364766015017598976
350137956041887744
306758090240438273
401565013686484992
327394447786659843
406799693943808000
296757372213403648
358791027735265280
407191177562427393
299409317365424129
391016363038240769
381762329068576770
348067106862014464
389103475772383232
364089394270973952
289138930635395072
321510263020978176
380526053568962560
410818231562027008
343532442679922689
299512383754362880
364143798302949377
375062599177895936
399819990255140865
287392611281534976
357812802834022401
407085565377384448
300294269363691520
374116301687357440
375893822326054912
401761961379368960
337805142231490561
352143785704165377
337790302637158400
298183112544899073
318668357714980864
413716805317062657
319744209521364992
356450001930551296
326314263205527552
364428319095140356
405984182016679936
320159424243171328
333411340377001986
368954015033221120
329771525404233728
289707145795096576
375863753285185536
353080587751395328
373506285792419841
384800477088468992
414951596276330496
360671342489632768
322844173118087168
387179297703612417
410483358196854784
314185552515723264
415806785400733696
364211897031475200
308015806896291843
295341916260798464
395998748783816704
349780647725891586
415975090459643904
312023661261512705
342709579345457152
339324260491333632
407741592179441664
350849473888522240
377117468361523200
384087470817562625
376512775922515968
340148621406269440
324540541519933441
293164485168992257
408978068473016321
342641946210209794
414470991998619648
399779935004680192
378254993004179456
298079471314034688
342336915682504705
383876027346608129
339104730439639040
311954505707171842
348449975367254016
358401515326672897
412046578812076032
290989918900072448
383005856033275905
335433443523571712
358416904253227011
387704931895214080
340698863411290113
329656691383730177
329540631292694528
369477467712413696
384891904711602176
317497899032379392
300771975314419712
309731021396525056
335696262814912513
304062931107209216
378315148022132737
300065197400408064
358440090139246592
343871007515353088
332196682513149953
298296127948722176
296040234095890433
318814294093479936
318161702313144321
388284291286712320
315442862324084736
365998767155056640
319466684522057728
343265966630785024
413101463699603456
397890782532628480
311585444699717632
375583774635220992
350644661716664320
364856825046253570
379997873213292544
328726818620317697
307699749178441728
324565720920887296
399061207157448706
301381596651606016
333685761071267840
377949106557435905
346102087601508353
320679765386350592
378002642972069888
348997508241973248
413019733039255553
324947582956761088
352014827394306050
371194046099619841
344701848944533506
381942200461824002
412434099375058944
357071640162598913
346485249234059266
350824903030738944
367479549384470528
336156927455268864
383398027701936128
387371082258194432
384752934653009920
415685607629664256
347962135889993729
395961410418909184
286678245628342273
308749835215986688
331502633531617280
331697425884520448
295356143264493568
360849738582597632
330927427339558912
318891624442769409
335090315931312128
395055974030925824
376371226463059968
289583640118185985
406324315626676224
390644559652618241
355172714769682432
363813459189698560
305878993326981120
367210300178575360
310776137217343488
332575063259889666
384309387088502785
330075421561462784
310325761066283008
411497561887735808
380544663654244352
404511323821572096
350433474051702785
287828005282275328
330056274525954049
366081696745009152
303051953087344640
327563700368187394
369842758686482432
289742436568289281
386734101736079360
301437266298036224
376191336832978944
335947375719890944
325798787614388226
314538633182990336
404305341183430656
407039583033892864
345761543817932801
297633403140972544
325936717590839297
334548835621814272
382949810908590080
394511876262211584
363590368501051392
343971201133182977
385520089409536000
382993486385254400
347855545996292096
302558031646957568
402256217789448192
413902114499207168
326367262367961088
407645206851616768
339161907221118977
315656469737529344
361205596097220608
394989938359681025
368587009196953600
384560470738214912
351721075173883905
417552480260464641
331909192187260928
326824592410828800
414112089435688960
305871619916718081
337195269298987008
339620604774858752
296814032084684800
389582197662818305
397762956999393281
393783569023516672
338493645562970112
372636035466788864
390255239606968320
413349951045775360
300472501375496192
364838236838821888
335970054350991360
301085537274580993
416828454890651648
376050156509990913
365861605055008768
342180841683828736
322993876459741185
295544748586962944
332454959243210752
366994943601950720
318494847659032577
384653382884921344
329728116324978688
372515662641782785
335673655700889601
334252675988332544
378411335757074432
412301190316052480
340863997609906176
368980846151077889
361484307820318723
345037829312757760
400597035684216832
315767505668956160
396863106627801088
323172075302944768
337650597769650176
286673355145367553
304073307492327424
307602617331240961
396997324440109056
375787852950667264
417754146272714752
372276273139032064
319262421971783680
321596707286687744
288118594775183360
373002038432382976
324813000399781888
336999760236011520
308143091469123584
340748579100573696
331431275095285761
379305292996952064
406119503722848256
328994746523594752
291188682810064896
396692322798559232
300023615062155264
340649480112193536
392240866422951936
354136734461734912
405982077159759872
313117980328333312
326726067865911296
305465422579372032
308135269318668288
353891585760575490
315163295059439616
297334969674637313
384391272460341248
311703959062589441
354334688430653441
352591661794197504
409920906174005248
295095568252952576
380059378373906433
411145827239727104
326349981986467840
377520058458976256
390239302455533568
380307710895341569
357853420536872960
309258583420317696
309520014246027264
371436367529517057
301740414984134656
331469327310151680
408773356821811201
406441311584010243
298916570485358592
354613307975548928
414887930537074688
354863888384262144
354137703035576320
395717717820313600
411271345880981507
412670650072203264
336754213289861120
389571657406222336
321292401597624320
344996623513972736
322064133061222400
307874150976987136
386238187657760768
355147679103324161
327234346668924929
394923547208200192
337090730650632192
371133819417812992
387060456369569792
410605865180225536
377418803787096064
410799587389997056
350279685671895040
304488840008175616
406629837206716416
304466410766204928
306975296530313218
298985419977134081
337398880809406465
416778891131244544
418239720879947776
323504184420859905
350496212383834112
383624062754648064
307921732637962240
390369376077357056
322072504933945345
348947578785767425
298348737540026368
394000447972708352
316602562050662400
405663557695836160
323884217073283072
372288402810748928
358929099953152000
362618124673097730
316154941016244224
406131922952536064
349101824483151872
340687828621086720
396846438589923328
331454638765256704
351622559722254337
290161254503436288
311668726757990400
351151647973584897
371033374775062529
364201826369142784
321207581068652544
358479974103126016
304177964550078464
365883083880280064
394912361145847808
404839674742452224
405557605294039041
391732386318532609
296335601165279233
308715538304094209
354386232500944896
379036144316735488
381224157348126720
311911140466765826
353022416848568322
309567368152088576
309097043907993601
297587660023795714
356686732713930752
289354106940846080
296780734495076354
416319770028695553
342122049705218048
338390264328638464
379933918453309440
333317047918395392
334131556828475396
337105837434748928
388318273252904960
297184255757402112
354646770233516034
376724042998239232
334963845250576384
381546900845264896
408483816085663744
314183851494752256
313509741122961408
320261131920883712
397673694010433536
309162981466439681
338441581633863680
344353495194927104
319800630845784064
410088665990586368
294368409641185280
410562995228393472
337170602848833537
378384462762889216
286283221954613248
323433720386310144
364143164988207104
389449850548674560
296863668564553728
383858888984236032
405548369633738752
310130516265418752
377725151724724224
306212448980058113
400968826965090304
368544676057341953
384216051225210880
387324080824676352
405110555293532161
358389536377683969
308506601701126144
314351181461872641
414628164921745408
415902766834655232
398243917541281792
389935236018339840
374017391250137088
379438545938948096
321851750397116416
375484265338638336
397575148393758720
344131805223481344
409736210030923776
390383511053824000
291659409476689920
410318350086963202
287050271975145474
372187823178141696
376196495680495616
379404228101279744
309806850075942912
327649234440556544
302667612234608640
361652407014404096
317000542792593408
368988298942758912
371488817339199488
388526662994116608
360907679054577664
331143794634403841
323850109601337345
336215412851236865
342141280349999104
324766867120091136
412464155883352064
292749249228197889
396066884820684800
418246188547448832
365837395339382785
340485591789617152
390936827596914688
308537909554868224
362073711911768065
329467980855525376
336171313972531200
368836339489185794
404727762172530688
368806509657853952
411451894544871424
379942617355911168
373621088380416000
300725410235285504
323899061478502401
379826670200303616
305832323545460736
311574816224317440
370974696558182400
302519469073379328
312097456059985920
292846900854525952
407011136899272705
355651532504571904
369847585651306496
351769410555478016
394092114683781120
301212679324987393
391240952607563776
374615117344018432
349234385628835841
336116779778723840
351846862631874560
409737652842557440
286516815348252672
353989367414525952
343659828570386432
317074538733117442
316297900386824192
349711710057279488
372561707719462912
350466855388979201
332679790739988482
396418325774733312
319167546664296451
299523226286034945
294964349108371457
411354141693190144
315588278466273280
394869851849629696
350489447353171968
290957803215007746
317503561443446785
405751642118955008
331010969566314496
288438418965417984
321881479699386368
333534678114004993
327225261902934016
389618075751821313
329789688590241795
379558661888425984
330741611220828161
403143015503388672
365558088352276482
375391122404569089
358674874807488512
397320864800452608
364355510146830336
343933632513179650
333907488963432450
352688529366712322
307690966465273856
323622044455534592
365357524561559553
387922184620240896
339259521258106881
309698410540322817
371057353623212032
318659860138967041
355952909852221440
296744948643033088
332190940364165120
374207401840238592
288900027278057472
300882596135587840
310673132925112320
336169116211740672
327323257806127104
320825815325630464
351785222972514305
375794211716882432
390955525758021633
409714537882206209
351199995753545728
305541859357384705
377287136661106688
362892725940535296
390523512609579008
396301497652097024
287721834693148672
340222143197483008
388837826277568512
364278834054430720
401507715639304193
325458918824370176
363651689317797888
359268939177541634
373692584545120256
410980387431534592
305781203284393984
302140748680265729
322423362699792384
401404753386946561
357888316995141632
403653605221085184
290157206987472896
394988332507492352
393558452095569922
288835565128925184
414289042939736064
378557242683179008
335980733162192898
303355502795034625
350162174133538816
364822696766349312
411301868158337025
331068351793205251
334921511905419265
327125630409916418
378500301223129088
351818886473191425
337771545466396672
398031199588737024
345454986391601152
378595432055980032
332422465982701568
323351499310780416
314590982316376064
387145827342229504
374686500161478656
395139683925364736
407843034546835456
350096919219019776
293416810261409792
415649511638564864
309704567686320128
401899505236586496
397629779593031680
286702228750888962
360582247193116673
286764212204756992
352429937824768001
361537352910389249
408940613359259648
382885336986038272
311594412138446851
304510434336190465
414702970664517632
370717082247106560
296438307259289602
385870048826380289
326922114391240704
367896228396163073
362984144730456065
366946600062427138
400974053428563968
295964458130497537
301547888125808641
336312086789505024
346044831207936000
318421844594130946
345161728977428481
369149996878135296
350783065204854784
415865292028272640
407056372958650368
312299834960924672
388665859734265856
359139255517319169
298961223020576768
361552985140101120
384804122077052928
406318682948653056
358522244135268355
335160939747868672
416322773166735360
394282447547813888
307444488211664896
343642648554377216
393567822250795008
374497089797251073
337646253447979009
321488716696793088
364475312152653824
388181467974496256
415707195897303040
333104279642587138
333486145574952960
386159746362798080
383840409601863680
292740793519718400
368571536480800769
325094652174807041
332791808193093632
367725348042989568
331140342718005252
295175943406899200
335413109479071746
292065451733827584
313579089736921089
389793762433855488
408036719909691392
375214936554610689
401991914372624384
339348306385838082
315800724216889344
347291701502693376
404480620971458561
331505561654935553
295993765506732032
347800084597059585
301520369234374656
321364158367010816
374580677938647040
412495835587682304
400819199385161728
350571324411883521
356563520990613504
342862877142700032
384133213720805377
341995646057865216
320740683373768704
288532211962101761
297934092610174976
386223101328896000
299615810425606144
372408666256723968
302844506892558338
400103621104119809
327665567479771137
333842623766863872
303000392302739457
343950275758915584
395589397036298240
393526584009060354
319230809125056512
335222016850423809
308424927692873728
392445694994546688
405063579147440128
416499697574875136
325243407222046720
364758729335390212
351644621706760193
356190689320644609
309705369112952832
312390734244364288
303154692442177536
327809276930297856
308865938260889600
346096777889460225
337647201402634240
398309516846329856
335103708406874112
398582968039395328
300776593297666049
340166224816259072
392724893155876864
331256353047855104
409062433010233344
304138873221562368
341297034143334401
395237071247663104
366334340860362752
361170020165881857
290480336167641088
305901709836820481
289407018022879232
322190658511175681
334281968718057472
359682266898776064
389888587174793216
409202946447257600
398808500685795328
400953336650027008
383408555312676865
354375969110360065
381033157577162752
336481692216856576
322441851237961728
334396422361341952
335880711628267520
333520190929264640
305887554094374912
337389893405786112
418009105840619522
323798796196777984
374882361449517057
328915734304522242
412893132439572480
374491934976266240
403201127786635265
388494828670963712
337252672568692736
339309654658129920
386301425786961920
326380722011136000
378304686698156032
415409350174199810
350053709474041858
315185623998816256
352761883666817025
372449535244894209
295431678497800192
359414794576605185
345622762741698561
340123220718002177
393190050046812160
375797911247806464
316243223515385858
355293292671406080
327075084890173440
389117892174036992
392150126862426112
408300772095709184
374058470363770880
363970502513004545
362366722222718978
359829151466790912
328324446433710080
400563481277390848
384710140089626624
298825571004186625
394012917663674368
351933546262310912
294533539519664130
300456957947572224
410140075457269760
411246893352890368
321130464326873088
328631012336758784
413520168560521217
316761157274832896
308254735402692610
381048391155056640
304431815849021442
328374207534727169
297835283129462785
300110558936567808
289785239377682432
286712567697645568
400478810513997824
410583627022364673
405104536613691395
287479383030112256
372150708021125120
349839099697442816
415775017981333504
303000971112501248
298895485798858752
364354419774603265
314730933624397825
335689379651665920
311610107232403456
296081388631896064
383092158007234561
370443093398802432
296000828685291521
286343468995977216
361740772636246016
412079999638708224
315678825386233857
376414599622311937
317555948732444672
347106417448206336
319339823775244289
363444251176497152
341525380802437121
322337723526557696
300582023817465856
362813713369137152
401642683028217857
365668209879298049
358341054321266688
295196420124835841
288875427701866497
348449254165069824
338751444163383296
413575181118885888
297478528197349378
355102309237268481
377965187615444993
342051723906519040
322223202132705281
397628550649745408
345749514214334465
413544237847023616
414004468284669952
370193175953960960
357634725067751425
357867379008618496
352515048477962242
386142285458448385
379554996893003776
374625905382916096
402823950977474561
384133331010732032
293217073298014210
394571792058441728
286599401244332033
351549146529939456
396132542811631617
342343202403143680
415686065052483584
364385646041112576
321269136334401536
328191470190342145
398360666484248576
356705082642931714
401074976582692864
320043544112943105
401541110566092800
391637830314643457
296484935311699968
400980877242798080
298741605110792193
387709335885053952
384089421097615361
304142958586892289
345762135252561921
406676935092080640
309366486017921024
342840982850662401
346047062615404545
303762216342134784
402497541994196994
391620717210767362
336833091274416128
405023708344897536
385734770791284736
301648069395632129
400791856457342976
381772742854316032
326061705576710144
319197905158287361
403028389428076544
300439765617090560
401349946755936256
352827376532598784
342077061839585280
348673678608838657
289214033830219776
286706427362422784
360357743086944256
377210040844705792
315109285057134593
347154681933475842
334193804234080256
416655058223509504
360414323996241920
302004756853960704
380040147791659008
378933073548959744
309843231569498112
314577917063598081
336476911016480769
313297207191289856
411666638295949312
345084230843387904
344764419403816961
402138236794839041
384881196377063424
321503518345277440
288055978170150912
297212432936472576
312260790596014082
298424851104952320
343609819846021120
363218912462123008
328414007335743488
292722980327415808
302019227299229697
383744669802594304
318134649002024961
355879090143768578
399926509089341440
383816929573867520
359519884503298048
373275825954500609
363599327580532736
390841000475631617
346611465228275712
366397204925124610
302871069470105600
328371955101216769
335680710767677440
358338050574663681
382423368126840834
404727556756082688
342309694678896641
383286643681415169
313088578546704386
412736919764598784
290305068819959808
390072461548851200
347004978809954305
398312523734073344
326945942311952384
402270902374903809
366082874178412545
346656448983474176
334686786133581824
378904283975917568
329092650110185473
357398380546244608
297101028149563393
308690049371873281
385619595442130944
330584329040318464
368952886685753344
324533840125231105
343385936211623936
414839302288187392
297155646636298241
335366490196934658
415941338958278656
387918539857735680
291788589963030528
304322030059257859
320086313166585857
389052318701744129
344137706596597760
318979545610981378
324959096358989825
410570595441860608
337669657823694848
414644598259331072
317334648487305216
310838225222651904
386898798997696512
300561345693241344
295121199472713728
299214903061917696
381309906311073792
383810503966875648
309855675926851584
328604776860360707
345459595717783553
347818035303829504
286960543431004160
300231115715801089
414968075822198784
374724425116971008
314495536780681216
299549713307410432
400015121881518081
292656307339661312
342287993207410688
335950584412766208
395061253984366592
399711022522855424
287785428684242945
352858268554641410
363860577984065536
292342112215764992
351552048929587200
365751856720388096
332795998172745728
394860762935476224
311156141180739586
319271603223527424
356444079673974785
374875898249375744
312543893516333056
361742905775374336
390161141738913792
324293791613857794
322406166019837953
343090200089591808
315321307107569664
345438939026432000
339448969358872579
335235975867412481
401602720961818624
382873324461649921
418038981453168640
314105365014929408
288643277283000321
345460833297506305
406296285210095616
355617872929763328
310873331375173634
339921323612598272
392398496617476096
313505580285300736
391892428979847168
345212954096062465
345078946108416000
369014006301720577
373874654995161089
322170324500226048
286205744813064193
291985070007386114
318355592525803520
354338782247530497
302176949801984000
294995739245965312
313789266222280705
330364908313137152
304620886827356161
294862586913099776
292187480973774848
380109886174281728
311834800463953920
413866848481214464
400775624513445888
325661793194225665
340311494598205441
407292335936917504
321316347436998657
406258091974352896
363476425552048128
381518883238080512
321409342400233473
388617839160356865
341403288278794241
357594468137959425
322680268223827968
299769603872153600
346663432407351296
313148913525878784
380124650061430784
324689972772892673
324494040198443010
320625746928336896
351787785620955136
354767192627224577
409140719560192000
387430834111668224
316659910664417282
331785556696657922
290077909559939072
362476613012701184
363813406601539584
342572161724190720
384410909764239361
334803740110487553
394292799505313792
394634928735805441
339990051586965504
415586538391871488
324254141566304256
401860057937084416
354128324785733633
361562308922720257
313991775788339200
377627143254982656
305411211137257472
387327578849431552
289340764805287937
386506224491311105
338442588287823872
369020884889001986
374200665695727616
298597732191436801
355040082656362496
351201443023302658
390508681546465281
335218120480415744
316814827609808897
411013413268377600
307082226049380352
388750290536505344
364762483522678784
296777773211602945
395325776889151488
416699513827377152
291101693104492545
393257020347785216
313136980634529793
293507243914170368
353764879691296768
334152406680104961
398134227817869312
302932259953061889
315349916513890306
314513609369739264
403942847940149248
370367734347227136
349773492176166913
378131776759402496
332507731917422592
332609187945267200
354256880031367172
347399222523482112
332381768554516480
297245710808657920
337431635224055808
313512010233020416
308114909886042113
417912518888398850
409522015247167488
286638550798196739
325811437693984768
290646237491896320
348624475211833345
324012651627823105
392005372841439232
307998987762409472
305076379932848130
408908149618274304
333163561641734144
409586116837134336
331749251082240000
325923265862307840
299703572898140160
331612457581805568
370958702368792577
375790759741382656
347562003470102528
335566750915653632
321184554067058688
340046624610979840
331203349598834689
369891223055896576
306243516177190912
409622246567587841
403915110818643968
317835163344183296
355866293246754816
385764437317017600
398450755490676737
369719559579660289
377779337745154049
418129666633760768
350153877850554368
390575224233943041
381723649008762880
382056081087684608
351466275526017024
374940977095380993
312025724993277952
414940791849488384
393401962764722176
345894872408018944
372403045818064896
413415734388486144
364969144921239552
402047421993070593
368707499169288192
313805586200395776
317817662237470721
327612961445265408
404147757184606208
348894462526767105
395165726224707585
335646430138089472
332125219902869505
371383699767439360
353340743525482496
300731106100117504
368186641854115840
318634966034575360
359610213323640832
317400713061867520
385736423183482880
310981137872846857
374699846239657984
383269883510652928
286644292842311681
413156140285829122
308830609248223232
291818139027652608
344189837512933378
316312949646057474
331493653992337408
394274684297936897
330926156515778561
302529636225675264
411755419464265729
409751728423051264
331025779787964417
300775922229985281
336233053997379584
412551418440994816
346768579384979456
297841599843540994
367864355763019776
380315604466814976
347623101909045248
296314902472175616
299037622393769985
385710913904340992
293243862418345986
299351410875715584
314093797892042753
403753291458179072
400254276918054913
386593944668491776
345282801131724802
410561309328277504
286175516489289728
316221840941015040
391293502904369152
360727747607269377
313222527717617664
416724209814220800
292011676457390080
381709665102737408
306138469971922944
299357412752760832
375048313449377792
290269945676320768
379678607133523968
339744361082408960
415569517561921536
342824771806982144
325499536594317312
289180261399289856
313328677167439873
318893482364248064
373759957683822594
314258302894751745
298989161338253312
375642889604169728
329683346332463107
380623470532366336
336931165242023936
363744588852240386
331011216493379584
339226365301776384
394996423445331968
391012052585562112
329424406847840258
295040777766178818
418074578624069633
395279805299830784
311268380457971712
385051934391955456
359391006065561600
342720891584651265
402725766661545984
344810925775257600
375406167251746817
329387895288913920
292792987413536768
418040541511565314
312161352238120960
339633864907579392
400019492136570880
295128421892251648
379424700583407616
361134721029251073
366128354795061249
332969197787308032
398534268588417024
367630343161270272
289649415268990976
318051907501436928
290363071887720448
291782713646657536
395415312696639488
340002739478220801
412440394748923904
383372903514767360
348449283344842752
390074709364072449
404372986959892480
404451433128677376
385464733324673024
393571035150565376
417537405768306688
374226175352397824
317614308127277056
368236927381565440
374454798562500608
356578242699870208
408087407696039936
341234449238867968
330186138503503872
395877080342478848
361614112993714176
356511880652668928
318432562248839168
335596392422715392
358484923310542849
381532871007416320
376817831570337792
362385093236506625
357944826689368065
405513108061290496
312093991602647040
363697872291631104
355319603532017665
295354616500060160
305438583299395587
412290826601910273
401207059288707072
291497790805250049
323302157459791873
415297249003184129
357395876404146177
409450263322558464
377217670317621248
286001712945328128
375049437699010562
358804382001160192
380808036710764545
384932518119882752
304395103236136961
394121419564412930
402540231578374144
395009077547245569
363975237928370178
401175757147611136
407401052451766272
293603150571651072
324329019610898433
313353356368302081
370303070783430656
288197452094398465
349350496559046659
366577975065448449
410749121801093121
305544736842862592
409909841281302528
406796375741825024
335032694427766784
411785517802336256
383383771396857856
311377960886226944
353445302851739649
394576879740387328
305856465875374080
295901029487218688
405177240532426752
337816558455894016
396668193055322112
315220559946452994
308401036853391360
367388885296631808
372899449955037185
293257095560699905
315088770858901504
377658873173520384
309935351047286784
376959808860983296
384587159375601664
385410148551753728
400253928849174529
351357647179620353
405958316276199424
363928580549378052
286207305068969984
331014039742332928
373664767795548160
312252523757060096
363595590468247553
403785314700783616
297629808391766017
365622239598616576
298273248209158145
389862808974016512
389717014564319232
336395146977476608
345867815179403265
293164097221038080
394219578877702144
364931425826373632
418000696214945793
297051007085596672
309326744861675520
287373590167437313
362919661429465088
400085254800556032
391643857177149440
325375161559826433
388183116335947776
342090013720313856
363193155283202049
372951056822829056
305523215890010112
305072823234355201
343221716723572736
308826171548778496
308244413178589185
310713809809584128
352090014726897665
382540036585291776
409146293752451072
328389839932256257
366716081240408064
386524767622148096
321133341627793408
292997656760958976
322213244796276736
373956431344832512
409031705257705472
390233509916606464
302620673208102913
393071334483181569
326710046056656896
293039845859794944
324191718578741251
368642298537472000
305073901023657984
337001349956894722
366698993444585472
355888485363761152
367531080821510144
291847473838841857
326084130301435906
378990908823568384
387672761717784577
339146023408640001
333060602752798720
327891329986228224
327504569066205184
382561255485366272
341970815790772224
353730071510515713
293387164862001152
339083016607506433
292972906315665408
330932783549648896
314584291424231425
339185617583886336
325825954075250688
355322971616837632
329767647606616064
377245872959926274
345212953882140672
342976010293243904
313790197391314944
311764990447214593
362213399335157760
388883271020707840
387737437617016832
294900465693503489
368961010842865664
319122554688262144
349153259581214723
409163242833850368
332716512001544192
325548006206230528
318604012914089984
407551002569900034
288625934037311488
291066490218754048
291416282488774656
335442188781617153
393709367754620928
336320073310560258
376507985888964610
399479320819023872
306271731339886592
416121689509208064
289937190492979200
379398477551116288
396752456622673920
354915868255322112
350077365369573376
383807567539208192
355866138174963713
298689369416560640
370100947571060736
338700701481963521
301039207051300864
334451066148114433
348988662383509505
341687461191225346
297927364808171521
303047607759036416
324366016769581056
389931176238252032
379513140842885120
332030718274326528
289018298367098880
336104943343763456
341337098361651200
405907041098928128
383352326360420352
383822822248034304
365300134348726272
337704621508268032
393214259233976320
299054554778046464
295989172756439041
315139437870866433
403190931429396481
377989850101977088
367530476409331713
374053697149730816
296636521639968768
410434494340947968
407538147212283905
376529120890351616
323033742941773825
354355563720749060
332853254423719937
306222716711759873
302517569192079360
321574926437986304
292858930093248513
324472359979474945
376603032936796160
347278284242948096
392528738132299776
318105104286900224
300223683375542272
286593889706582016
382766948695556096
290226295500046336
289622437421780992
301332904842235904
414051976494972928
301735428090916864
331593159765266433
293476533153181696
298267724159795200
354089959315091457
355231770683252736
353711599711813632
374543961055981568
386711552965246976
386963210685153281
403725688450334720
343243917178855424
336750870211485697
308973102153478144
352602474797989889
373103636890804224
359726554525339649
355375001605648386
306132325396279296
308465507718270976
381952469170786305
388036827463962624
346502140509974529
362071027871789057
327771719509094401
301352790129782784
414635857576873984
363049034732150784
324679323573444609
380899162209783809
372878662745325568
409732355415232513
397843533207728128
393599246189875200
356704315353743360
374806947901734912
353609128561754112
336879689916354560
305559383000117249
413969772594733056
322800984428511232
373276156981956609
336332643618680833
343642237575507968
310000811465904128
334163332686827520
350380475065450496
335063539519733760
413781809202069507
321867613372309504
356574773440024577
355569407969333250
416185011444797440
392422450107256832
384712178357780480
404780459030089728
356050456876822529
341013298118000640
315766985768173569
343829718757425154
383820654081867777
360561258979790848
348527238649622529
411359988838170624
359927742881480706
396266001446100992
389672627033214976
340386799283216384
359088911215104000
406736481907380224
322610613488594944
385228220532264961
416964870610100224
365478702714331137
335392012113154049
396695368295272448
301599218357923840
366449323334057984
386289358414036992
313888537147736064
411847261887291392
402750886012657664
317911835376484353
378718220360097792
344693799932547074
352408756086255617
296074891889889281
378727556805308416
335581267682811904
360116578773237760
313677638923321344
303846190565449728
401588325745561601
326766807593648128
326354524543545346
333846688437518336
357891567333281792
357010923132698625
304754471156715521
300083967024046080
342490049427935232
299827854621941761
415315602673135616
417081811991552001
341231578128715776
300133749247574016
344632201792589825
370847365852176384
348538080858349568
378591036588576768
415904391279824896
366207043641679872
393376201428844544
386263017702178817
353196065048104960
389228055686037504
356302740193947648
357391103302963200
395551883383046144
291377644589690880
329803479747002368
317859343250898944
297049480346353664
384244975178764288
415436751336136704
349430561829437441
350019265891549184
301148102943989762
411254241718964224
373066282071252992
347676035904589824
410032151837831168
355319179907317761
304716110140432385
359541938086621185
396693400818565120
303717404482076672
369084940186447875
326103167827865600
365181083387572224
328799229130727424
381992675551240192
377302785600917504
398226146296205312
324405880160411649
411960067668574208
348466274386460673
312259074991456256
364650378303778816
355881235890962432
350496862723244032
324440868578807808
386003554491564032
375105318176706560
340552474219925504
331672663217033216
412716623582093312
332169950892544002
326237834736451584
371340065881862144
340167894216351744
413879637253447680
375480452515364865
295623035195625472
388426084049379328
389139828451069952
294609078892756992
413383530115530752
291553587245490176
416498283763089408
296132135616643072
310963802755698689
344664460721524736
303118885677305857
290963247199309824
301113999913803776
380640453378707456
342086003789553664
399004080791490560
300659907672293376
403036690068930561
325474400067534849
387537654688272384
359871769642930177
396518598887215104
286741298810089473
339525255603294209
300058637420855297
414224425505292288
336957229775335424
292211887448395776
418042911251763200
379356223973634048
364587698381529091
359206246991134720
386271000288952320
362344797626843136
313000701657747456
379559873949999104
355688320405209088
396840247772082176
336307054107041792
351801102460657664
334776368221011969
330533775249375232
344117578123329536
395213247948677120
336009485250334720
318403579503333377
373577177968947200
418092131799269376
301757020401459201
374941295862501376
351551788819820544
294852403143000064
389590317680189440
382194170388938752
338201000869511168
335493057279565824
381553687438434305
403140981723516928
364541556625117184
342127967918501888
320263715519856640
374663687388151808
377915019377532928
322143283830726656
347634132924387328
341275303680823296
318322373751341057
391991527620087808
289947910815244288
378085853957869568
307946961661726720
303239102776606721
399667069631102976
320833503711346688
378197799441297408
370036682348711938
291951899345833984
414964120489033728
338551040372768768
384340118599135232
416095429202558977
375988932011229184
323450296011468801
399315365039452160
320321131343122432
365276076022300673
366866560582828034
295619230898991105
408928966175883264
412300024555773952
375082090146328577
403109054857625600
411219110542839808
286301215619428352
389784954508279810
387881977917214720
313498567329337344
377360331527315456
293375617922129920
298537568818040832
315538601389719553
289058534254067713
394543446805188608
374931003040858112
412377023534080000
330192173914017792
357284123250925568
339706310905978880
385742086076514304
336632779666255872
394369832231006208
306272623380275200
340134918598303744
328480486856986626
369276796023230464
365429029760794625
367486947700121601
335691108300509184
367413233017028609
324981954938298368
393827835737288705
321802970599665664
398517650474549248
342811253493862400
360324649940303872
387156014984081408
330728806010720256
393435093626544128
310982484072488960
350505082980294656
332516103681081346
314940363657838592
305593281385988096
303765362279862272
337694810913787904
298699012272427008
381567713266520064
367749947753787393
325761659668926465
375039433999130624
387944275394453504
392674884352245760
359519586598666242
288982470735560704
357787598212698112
295499949364355072
370773512338026496
351874599077683200
363893280896843776
296369193522176000
345927449613320192
305556866761650176
379252452991582208
291922598089076738
307468697734369281
385996051150147584
296184669811134464
302173061032054786
359117340341841920
305780595018059776
327073042385731585
400782889463595008
368947299851833345
300153538028392450
307403958853451776
329957146374598658
355097288550514688
362211717553463296
395036462174830592
323576142042898432
338863759311380480
402415048540561408
303187277964787714
381437778052935680
330296343958528001
325467659732938754
326130527411261440
299970594789801984
332383098379583488
360876444118814721
366079054333493249
326944021387829250
379642569036029952
324559446263099393
370605282986295296
416781017496973312
392081767794216960
330891817576968193
398557701959340032
376590194146693120
353735830185062400
395285033390723074
404816152779845632
299399255309824000
295492869005926400
296160006850637825
325774909286518785
358063156364447745
350019084974432257
313369194093768706
360590069523947522
332752175983898624
405820843487690752
395172219153694721
312147557302300672
405808357677596672
326447914807349250
334110912459968513
301982468251217920
293365417571917824
328035358426140672
411858389329649664
400720767177854976
355249084795338752
304440133262929920
348667282014212096
286452822734692353
323033440553422848
293415984017063936
322063239716409347
309115289180729344
300838241194622976
316935749222158336
330879750614704128
415339737390403584
389440136674426882
314792787054845952
354648598518046721
389475473631109120
347763191499071491
324814010606309376
328419711945670656
369000622139260929
374952498551078912
287413591219519488
400834642602762240
392479194854072320
408626028064813056
378251608251183105
368071537347551232
368076113735475200
320967658084388864
394355449832964096
308364680651485184
346207398521892864
301801295315103744
307353294869770240
351091522877403139
294791787120304128
315971470369095680
345273045558124544
415687390494089216
310172010594586626
336330303255764993
349498601900220418
303349039473250304
395901835032424448
344409640135688192
371129797499305984
340265718165671938
379662106314166273
347232456929320960
365179791676157953
368608681346076673
414641599298039808
391912603355590657
329816326795296768
326399600728633344
409968419438886912
336038044434046976
291993225584054273
357982281996050432
297913989273366528
321406399173251073
305353111520804865
366294327284080640
406316996331331584
368376694098239489
357387458511515648
313402790460420097
363870069790490626
377588207832924160
364198106172518400
303787382392623104
303454929048174592
335170599221596161
401267340190691328
413709163290980352
405871632918396928
387626603247054849
384330543132704768
396614732620517376
354865632958885892
409180376691929088
399332742447788032
350079202223067137
348590467841150976
310077244464840705
317154972947066880
329335831473033218
334163584307310594
294940243646353409
335437105150967808
323969365487779841
307295648942809088
353725482501541888
395074823262441472
332640007594577921
405349537369554944
382948226329899008
299288567627268096
329837076180787201
383830582192787456
379333818471047168
389605618740252673
334681517869641730
415337782501191680
292514967889014784
365170312293265408
317474474003927040
318029531543916544
325848250999517185
405110974916481024
408401515561238528
326418856715378689
320383215351242753
317685975927103488
377985915844833280
402650805548756992
395809355238346752
327522188779454465
375986562535669760
388500251809574913
379380245301690368
345877206121205760
353475313960886273
286800438530027520
354678118369341440
289448621089366017
391017270228844544
417952117584707586
320740087845494784
364029814102949890
392702780894244864
340333695078649856
301666213556256768
335128096527245313
316528599991713792
345971166973923329
342173384030969856
385986584447049728
382664359471640576
369894944174923776
337702679524540416
374401597746335744
343415820728295427
335749681571307520
413644575459536896
294396876910903296
372966772804026368
374769048484999168
351501197020114945
343261981773529088
380690906518540288
342712209429909504
298235583300501505
351346611995156484
338115428285030401
328005796757639172
321069093224579073
333655494940061696
350133703193792513
287386973969190913
310279258973011969
387778625514516480
287981080416497664
371278477376233472
399953843293003776
339242920261591042
380074695799750656
310650710578573312
314751884193837056
292513264972218368
400520233628499968
397169986835202048
316547209913061377
308598106256203777
329011569948258304
316197216115105793
318596538383355904
359293752700960768
355426684276707328
384227719791542272
360360573977890817
386537766135537664
290989432495034368
369281342631993346
300921540285968384
412382757139267584
374284463414710272
315298670595686400
302530751717576705
394508596261957632
326212945715539968
337111606037196800
297242904877989888
411290757677322241
346836728377659392
391778678910517248
373983790559145984
391252017277976576
400432748869210112
288645517100077057
413281885998313472
304724528028860418
329785111711191040
306101748530049025
354860587345391618
380165196712386561
287106836665077760
389874913617936384
338863276983197696
338866296890462209
369181165875236864
302303693364150274
382592222220128256
376504802144161792
392725593541734400
297884696224882688
326339374696501248
295340560955351040
303422192631291905
389462168820670464
377261567852957696
393219514667921409
302830665714503680
363220028377669632
399052709313011712
352176266373382146
314256272612552704
365753714901913600
287429688828252162
320006353055780865
396890667416186881
311568373710471168
300330289933189120
295610615895056385
334708491388325889
324544153797152768
340675006600208385
315037490325123072
301598815381770240
391493026071052288
314933791078637568
399448765108854784
355483743428939777
398482829362753537
302072998280712192
289861923862900738
414539426346196992
407867790163312641
319693428759879680
310847251431976961
398284900014379008
308259235823755264
319840883644186624
363701790279073793
347698326688374785
314294885467435008
300701729123598337
346764569605185536
386600378449403904
415929728298909696
303776753774641152
310634763784450048
387153993299816448
408050754172104704
347256611871547392
361752877074620416
335461457439358976
352232662980771840
401837069053333504
383499303680888832
369839751136051200
320002363815522305
340647584169349120
387739677182410752
326400309289164801
383782158868824065
391290521009672193
299429051523796992
299708895595753472
407653259856576512
376209544482787328
321435402806390785
362679575400026113
382008081099816960
292800994335670272
340210654810107904
399078508577574912
316071084946513921
292425331397246979
343846013771063296
349090282052124672
340746884488523776
393774693951365120
396727555182448640
405395851339911168
385102672660934656
342936369632518144
351098292484063233
406372231766224897
317824752867758082
416007114016829440
313517248922923009
313402828217528320
349178635015569412
294659842793144320
365464584225685505
318375657954504704
368499100364185600
303287093977817088
306699810386366464
382825303929679872
301440891388825600
365355394568171520
360537308711235584
357335985857642498
297909618816987136
362722814366720002
317323848158691329
392660414141456385
369268415820607488
353371592480399360
394136729533169664
395552285960728577
293096281587474433
314578563019964416
342352757530959872
388904784033755136
350957288086974464
340616923853250560
411138957171494912
346875966271926272
364977412171235333
289820182141083648
400381129414283264
292419400835928064
402147132628815872
416813225389613056
385537428934504448
365370703643541505
300126362860134400
325048858457554944
328514959824793601
344660056610062336
382661088414011392
374383747090894848
313255959793385473
354895949107175424
334391213551652864
290489748185812994
373994079350435840
381352549502423040
396790029080879104
374296421467688961
316501487809339392
397072150987034624
320447686409064448
331174585041047552
330882556184649730
381157719907909632
314332609129897985
386925500376956928
382751861348257792
338815402442362880
327872107558092800
308965502213054464
377989103545253888
404760435955466241
335890328890515457
321329836327051264
383848974408359936
353776720433782784
415576438675226624
301893100165545985
364993065263435777
381681541736591360
368036611570671616
407853743502139392
315251370993278978
337934351964708864
414919589567270912
290653762069098497
326783652035952642
309543649161658370
398376495334166529
394904953850183681
354279563011964928
351375582161928194
367516979218755584
290149984152715264
383431020155912192
346023142751367168
323378707618209793
318585020795203586
354095772653981696
335601551181742080
325826591483625472
386623925532119041
298019807725494272
321307967230185475
385393556140982272
296267972379557888
361902383476908032
295577195601084419
394627685101490176
368631464654434305
380687043577118720
401461871619743744
410905846185353216
325861664505331712
390903445227847680
372892390845329408
357167252996505601
328035005886509056
404037799118405632
327440320637857793
395407033265975296
373143243988287489
368605623513907201
335261103833628672
336817685654556672
339231926814638081
402376309474861056
290756812335116289
336412352289308672
307141181240926208
378780212600647680
341261030334296064
413185056249622528
402022147263971328
314961133918359552
330545255034281984
405246610332217344
331040627334709249
314383166376931329
380718933004668928
321656866054742016
395065574553686016
329083129006538753
344122024068804609
381853722814345216
294946745652219906
412406215927676928
349775677345628160
387011105999958018
391454761134067713
389907465636442113
383477900151762944
320786196047474688
331576331500388352
383194658748133376
397926010575802369
405340511760027648
394753640453656577
361148788515143681
344494612280393728
413462165098856448
304637772738723840
324556229173186560
413406476838125568
401549272560443392
301109675062071296
328830904439013376
388539971549671424
327968211712753665
337301808865218562
359899326404763648
327283986604900353
362441955428413440
328525609355591681
295592530144264193
304527920381165568
394324726572920832
398245641585176576
287418003484721153
358244438549594112
305601628462014464
329751042331926528
300675015744036864
357037489984249857
365731023511764993
412834806452338689
300396794955841536
326797681978658817
391964843160649728
384137126935138305
309701283869233152
315548969797287937
407627414785634304
398154482460020736
351922729047425024
328612905341833217
357864413417574402
325028453311201282
364675363596537856
399687026855149568
373191130231619584
329809317916184577
369497831083474945
329058969630953475
398285713700945920
362993594509955073
363601420437565440
310454278718373888
326499789925662720
379863328195354624
368827984582434816
317632167482122240
322515062776537089
343297734389932032
385561071324381184
401815942193115136
346905720719015937
407646163073253376
366248433071308802
404085358650212352
302855479145684993
304448941410353152
365578057433616385
363644219161714688
375170389241888768
316460648030695425
402278091608686592
319256289907728384
341698110562639872
366916573052682240
296827555418353664
317059875031089152
328732648522526720
397620300524695553
388776177978314752
411943999365083136
414159887804149761
304378082872160256
397569729470009344
406237917133410304
388668086837993472
298486205513871360
358557056720060416
376689964358311936
311336521024278529
307117290401452032
317963257585483776
325503517068496896
364500511267246080
293488356950687744
302982574857404416
401748719911305216
301529982595915776
315879841650065408
411745726054825984
356983416706699264
365684638829658116
305505675373576193
307573991479078912
414993056858124288
409499961097588736
387432923088957441
352945665334181888
406476593809592320
363921273820151808
353471547245203456
390249255593848832
327452442163818497
304892669761572864
405899608863145984
330050905615511552
361331303708229632
396425150142615552
338184503984005120
341885914844372992
413396516246523905
314426838040596480
361144186927452160
331858331998244867
286391095020118016
337912910628151296
388903345525497857
384283873087340544
321953965505916928
366872671687933953
418214474802548736
386224375684661248
347837380499234816
301011934600388609
371424665358860288
369715386276519936
298794323246460928
316829297744691200
345098949117505536
386144999257030656
330818387896848384
375051727772192768
359865926981664768
314968536739098625
386697887973126144
293469071545077760
334475237997559808
326028161601126400
353162863172517888
366866044616323072
361928845168869376
294933738993885184
299554893235101696
365074212471320576
321442872803094528
310475657119420416
337953310013280256
386159854580035585
404148864673792001
381274892038979586
318150822221471744
304824528910049280
390751657778503681
399613827832348672
409214782638546944
307531171812753408
373598732706516992
350241865859207169
357571986794364928
355892948170321920
398876133476671488
302834255992590336
406307767797182465
382915728628019200
352697164562051072
302687249894629376
354427139661119488
417236108347314177
307960957953536000
315859553763868672
345010197208649728
344122774832427009
384018616779169792
362496267454119936
329635891985412098
302224270019420161
386381360631259136
406034850060050432
366291600785149953
297264434517258242
392497255623962626
292155243406454786
326883426126950400
369997553535680512
386714635778269184
301186146115940352
308178612929056768
375446038284218368
343251009851768832
330604743154073600
364302544488497152
408828927310692352
382990458911076352
349405458815127552
363218530910478337
322808609513828352
298666615103447040
310769879043174402
301546088651952128
341671832996433921
332898087586635777
312428268999565312
289334205152903168
370110447900303360
400417846229872640
302189469778448385
359241248369938433
395082276411019264
297937372396527618
415413875970813952
384505479310749696
387825333862277120
286345528311160833
380541530517143552
389432792054243328
396668109068587008
367749477911642112
318392544260145152
405076644554997760
356633074836045826
352657944162217984
397462279866028032
353082303179792384
340354448578727936
325484441269063680
318003048557445121
414233648963936257
360848992252346368
400264661968252929
331567696057618434
415567060291158016
319188891477348352
303090888731668480
309462967462801408
371570019521425408
351552778818158593
390586657923006465
299667497722970112
310513141492621312
414230989930364928
325429286137892864
309794044899381248
410591818653630464
408527126262849537
310824438553792512
401122669958950913
338886937073029121
339557483595046912
310250863249731584
303790368728678400
315315611100131329
373955638562652160
344095075569135616
393214141030490112
367706456688447488
327381801792307200
404713715368747008
365487397707849729
304928627110334464
335819394808680449
404846909783031808
333620212064727040
345120436348137472
293228532010729473
302527643985776640
402270000565612544
295555385341902848
341752191792578560
406359296218120194
330820766058811392
334685259411099649
343594137200771072
371488708505006080
297578100923981824
328690340263497729
341906793959665664
367885842921955329
324658255668322304
402197942561300481
312928477433188352
316709948849537024
310780398525362177
400137482282356737
322590102985506817
374910119718301696
411907593037029376
293546368256065537
381440768151654400
308558553948487682
315826317151051776
406120304206151680
323208750301323264
347952711230160896
288182784734937089
307559693050585088
418240802884554752
404787904565628930
303202385784872961
409585206665150464
318207227385233411
388227748118159360
343296639563358208
404397951557980160
417375308547751936
375005312358842368
396499556856111104
409469410227654657
358696408464887808
296475934364684288
309819248572780544
314937188389359616
376010692190830592
378022297438666752
312963130982551553
384339011005083648
395900698539212801
376807370879676416
336513250432790529
322414642704027650
388508078355664896
358164591596929024
313340777721888768
392886113184276480
323483854759415808
372121867932676096
379511216973938688
333767096951525376
369603410506817536
330345996091535361
305071480805396480
309735994385653761
321990963608309760
324552345230925826
354358289951236097
321298366573207554
365265308681920512
342115930224078848
358141832628158464
305601452343189504
287689198864056320
336090707850821633
352064358240624641
408113576210350080
337691723889266689
306816537564684289
299316035889283073
413348415628525568
385194553168248834
393295079617871872
344996062337052673
328643880469815297
394834342792679424
323237212961513472
286875008809197568
373219743752552448
319176593446682624
363340631025795072
343092209157029888
361843084406956032
317877286760235008
382831251407011840
382362500249157632
378695734247174144
412088250073772033
332231201383407616
354313905968918528
388538600322646017
370217750477565952
379115823584927744
392785605652127744
314179093249789953
349947912299618304
356160175498989568
414120474067480577
321757210734649345
387315486591287297
351735625331904512
316188473298128897
388123821485469696
286706691406458880
365657967359574017
359214266181619712
405157783365885952
317613481627095040
363750330833444865
376461465978691584
305794226640261121
307347792714674176
394391722332938241
372869175225909248
417296866360168448
361665241366528003
293134483379605504
287150390082936832
318127632019509248
406744023135973376
355690983805034496
362612571456552960
406479475665162240
398236917541924865
401450312092774400
353339887346393092
290191780647944193
362664320632500224
367735431083073536
308089974660665344
391317704243560448
354590868482686977
400859548384104448
357293430365368321
289769992877113345
383107261804969984
286291559949938689
323876798087712768
372922426457223168
340830509842190336
394611897992871936
383999130085126144
377542712334876672
378802358475452416
348904755327823872
314660901498269696
323302392303083520
303098492870590465
417968140186710016
326635639296626688
338442764196917248
411377625689382913
324352721471823872
379732554133155841
303693941499367425
329016385038581760
297685412116320258
355706729301942273
327549339088060416
344335241411981312
336443155358560258
358676108046110720
291756415331213312
395075930386747392
379087705193197568
314177558138728449
290161618812289026
380910133796417536
305096222899834881
323009755826237440
399735487675392002
323781084036882434
324682196709433344
325264059798802432
288817756051226624
314577229264863233
352199267819069440
369598007924113408
373513839498653697
306891007805493248
288446832655335424
347189641432150016
327109721456791553
304065439414226944
303586592440864769
394516267765219328
395273935257743360
291260065808257025
324218826780712961
312080708325752832
395855077006516224
414990377012051968
325797516513783810
312427694635757569
344148011833774080
348662475576709120
313158292165754880
386699216883425280
397258306856554496
302136776741507073
327004738363207680
329797464829870080
290712356651151361
396106315933556736
354305093702664192
291395671746019328
321862085225086976
407069895260512256
400876640311328768
326901233354960896
323600850691973121
402769097382834176
332723730130280448
387080986501992449
401621691618455552
394601336651534336
361495791828877315
374373970276933632
305462314528808960
315366475579916288
287306602795634688
378131395325227008
386520896753524736
356967218015240193
362118654353084416
328191977722089472
399817733988036608
302406004941938688
329358421910507520
328235438433255427
317660918576214016
393555046576582656
398826368164564992
320123315530395648
375292174612447232
298348129001017344
293458447238848513
337167360404365312
383903940125163520
295099351393525760
337231931525697538
348870139783045120
386254973803065344
287771772051415040
310379087464108032
359214572705562624
327015106162606080
353780591851864065
383352917954404352
361428741055987713
398795770763038720
386803156539408385
357858260667203585
311932766612754432
407718045126098944
319314888650530816
400154570216984576
394370364727255041
322099793050603520
339902206042046464
296437661386817536
389611058622894080
301378039714041859
384376235784024064
372463955366932481
382278874102779904
369899820284010496
383666878302142464
381288225798516736
366898235794653184
310511946170523648
298504257903132672
338198098125926400
380573151416946688
295682283988459520
404424988272259073
296023096224268288
389379972952883201
392858435336671232
347432822962782209
315150179525337090
365314231077306369
326489924901691392
417415011955261441
298656867910037504
304802575713177600
389776628915523584
406303788740661248
357550583114252289
395617922829520896
400741877542301696
328291000931999744
321985397553000448
325260016699469824
323290858021593089
299069029224701952
366774570776145921
349043817434996736
361631821479428096
310492702682783744
386255904913387520
308290139413680128
322421642972262400
342178010163732482
326463580474077185
383669835428675584
348590236902760448
335968083153915905
298336246680416258
358951254233333762
297565052200964098
348301283029049344
299139430608949248
303720734625263619
417551318400503808
343545164456943616
404393090208628736
296915040408313856
395975646553206784
322729727251062786
355177781476343809
382311883375517696
316339792772218880
335542440691892224
415361618818527234
352645789387980800
379759481589989376
342092949523415042
404551739933605888
377337031992832001
349595242565083137
364184709628428288
335514020209631232
331540047167881216
417778263818125312
383469897285894144
316398714816172032
310837260633374721
358992190262874114
301455412107026432
396669652622770176
303188108021727232
292123102404558849
321559508247797760
324296228307357696
329393301927104512
296783817316913152
375432209865265152
329838279950209024
382337611248832513
308233692600492032
347529321306521600
290782137362296832
381028401311518720
321264061075574784
392000591292936192
381009837221351425
356849626906771457
344189971659386880
359568920014880768
359064500453904384
405325609397932033
377734408725213184
348697765930479617
391239916463882240
293569243822317569
412648977146716160
401806798661091328
387996633172283393
413080131469467648
400813545358516225
324622511847403523
350045840871665664
380900819006005249
301174367671447552
401197269825110016
377855649218322432
340965717778251780
387804542688972800
409805906549813248
369559387322728448
401579244985520128
405465468850274304
339620198023839744
413635465724428288
399701396247044096
366393215986831361
345226405228982273
303136874862620673
396456297081872384
346309735181602816
388855664597942272
351199219832463360
360582834190159872
406807369515945985
379448654286696448
396046752626638848
336748387355459584
328317496467804160
342329550203650048
311599641831563265
416103570258538496
340379148717539328
313818898917113856
331909947296190465
291406249638100992
403756424385134592
414000324194861056
355458766289895424
343485651762688000
309004295292993536
287259462992007168
289806382633455616
364652227568205824
300426041770532864
307071107352100864
317368915959353344
351307802137993218
383497877517262848
382146480816930817
407712567436394496
341333071825625088
316081210227036161
288492324248485888
305760617686499328
342347892213813248
320450974785343488
286834328565055488
405039751364743168
293062282517299200
359138920086245377
360570846915469314
372192344595894272
321811967356579841
365852046252978177
376690752740261889
309916413773086720
310590044182302722
378765813408231424
357897800429735940
404758292741623809
357873934793842689
394234896967028736
325158455948218368
293251672208187392
388861448559939584
346009703949672450
320086841355300864
313083616496320513
392845458261176320
371279261493379072
406263812950487040
398018898009665536
317033652699680768
310807145404850176
384837898836516864
291400839174713345
366694148868280320
299219758925103105
365718692597735424
311977339615600641
301453155475021824
418150624950120448
404406243550171136
362441468771704833
377270820026200064
385532257278377985
302127973010640896
358116087961235456
375043603296301057
317846760460541952
405488466449821696
360943242570776577
358243066701819906
399001287637102592
289200494587564032
371376728951640064
417968089465376768
415435220783886336
363697604095254528
346753600795598848
366876773360730113
293072516543553537
308006550000250880
414833262486233088
354139812518821889
346798300374126592
302327995417378816
360460352326082563
307626277584637952
381209515288723456
332605308264390657
409237813301760000
374752963173945345
362762807118270466
403571887286255616
383060142914547712
408754407241957376
387812859721576448
353247470567964673
353153228780740610
351402228558467072
301676439185543168
303244010049396738
358185579902537728
359147900061761537
351350730919116801
308470289258405888
373163045067182080
398666632035184640
368160150785253376
406057104500604928
384171952295772160
414344827463929856
318585448714866688
361020101882941441
359361138188124160
378269492972769280
315767195248504832
302966284130332672
295379111315136512
299346490856460289
367124425797152768
313490350855557120
376150639799066624
338277785665675264
370060392309198848
341546817709821953
309427651393769472
366396487816577024
400032960151179264
395791621649735680
380177838306885632
358606658643038208
303623737159327744
339899567933911040
315908098718060544
376420211257516032
287784241817866240
377229188119285760
297941231202361344
297549231516971009
327125693358030849
334965308924248064
304504977412468738
310742565769068545
394268904530264064
289545203541479424
321111283552366594
289559652889395202
380230136702205952
371137909027770368
349873681536778242
323698951490514945
362004900533633024
349386450237788160
302667121534570496
407754565119770625
309481120360169472
286032968970022912
351381152013099009
331578475569885184
286162971300880384
355196370757496833
345759010554798080
309613916592410624
409810143107641344
382697507618160641
368785470961881088
322911088826019840
362486368967991296
331057152926027776
385235837484814336
415647465006563328
365346225677025281
291452374793474048
326831186162888704
397215188882956288
380336542444556288
329003646790549506
311900667721687040
287118672735137793
339607644396482561
288251718003724288
332814318989094912
372802871978233856
340126223634149377
334787436787953665
356583443771043840
304598287518949376
407485185849323520
348502304493821952
305801562389893120
305034130717020161
414272290906333184
395590521340821504
386890758772752384
321823602452344832
310659002050699265
366962831536570372
353956014464315392
414311097022173184
404539744534548480
338558099403190272
324159968246890496
372005824333221889
384969960558047232
303936900757086208
409185967757877248
289428681569497088
371431636476641280
323402527141920769
307677372784717824
351577160298926080
289476505019494400
336248879311888384
375136771488509952
379461950255529984
362064094771150849
332242844729372674
305213180190281728
402332491765141504
299790302997278720
332221919560597505
384464777692454912
412430647534174208
322307667169255424
367758285639663616
336938077798928385
312237461805867008
402777670771298304
292103418552664064
300640874109497345
298527439678742528
316006174015242240
321943433537286144
349641795182923776
377529315443093504
324449370588205056
331081689457635328
345322609908523008
385161040159571968
375302761027346433
400978225855483904
289162422936297474
287097718021709825
370172577890570241
375511138186051584
313718218894217216
408085030112489472
299897047765618689
399414132769705984
382528401699246080
321168984806391809
332396205684428800
310193244145328128
334774614817398785
351295324247179264
398715810413150208
372243221747093504
357397482826772483
356288815071109121
355463727631437825
353665110109200384
418256221486215169
326936777594118144
366322580036128768
307064593459597312
390099980381204480
412226221679050752
292383799403241472
326148194021044227
398105270662201344
386093329642831872
326443926095532033
319710025146834944
416924538534776833
412603910139170816
372540937685041153
297511990425960448
289221143217467393
401159596368478208
286428235573624832
320004486657609728
381356886723145728
388057047830654977
334137743212957696
288725653270966274
363586304254033921
358452262001053696
389209332383899648
363129770818543616
348274414418268161
349176915216719872
382850041968214017
373484265927106560
410321180973744128
299543215940444160
350551535652048896
373748054262022144
408184137007124480
376417011246829569
293419523854442496
383039636739993600
291359407818821634
295076249120940033
404810339750928384
383311499294306304
330171370585608193
391062900192063488
403951660654809089
324639326761807872
298998791477006337
292713735817142273
329619735610273795
350526776717492224
395400296932720640
402508564599963648
404344444926705664
351242001959759872
329285227262394369
397778223641427968
360155476698218496
317474847292805120
318571720774651904
346459568181747712
399225909049565184
415845390123294720
354556101984919552
384306048431312896
287416958952042496
289982581401862144
380401386417950721
366475168878571521
347009789882155011
310906525264801793
381916003833102337
334902289674407937
351590292668956673
393966977829449729
351384277008658432
308886494070833152
346973970005905409
334755891410788352
394904828100358144
332836397377544192
345413366354939905
402003641634414592
386766087326797824
409872642381193216
316883060413042688
400437475522260992
319883661132562432
415836871298916352
291619748205170688
386202628474298368
363648052768145408
316418807944077312
416650847133900800
389615512990130177
309008032388505600
412125927473037312
363155603566243840
342740696970702848
379814603154153473
404754018410700800
292767519419285504
314313894292226049
336871959793119233
374839252368248832
294992220271038464
311329059483291648
350443163162394625
363320234297401344
322126200304697344
388068393636855808
305189353578172416
396794202669187072
329743253631029248
325514351136100352
291026006771388416
333863381394157569
305198799150796800
326824160649170945
341755277911130113
297611395262992385
360291455140511745
337099564060377088
296241825218453506
307250900030861312
386932668513800192
353382774482272256
305953455405670400
328414984788918272
415713596673257472
416992091852402688
319975323397660673
379439107963101184
309778505040793600
409555314040926208
323299095538196481
296802339279474688
402592551024091136
390898835943215105
348605592199364608
289082378700328961
381695178383187968
321426431047524352
369277383208996864
378643532489031680
311491479669448704
311739732574994432
366413495727693824
336187386499317760
404149551529209856
376823426654420992
289023042011668481
363426215861829632
389221068105187328
375214290648985600
379586168725053441
322555030257414144
352487064320753667
375108610541355009
401337443414048768
388599333865938944
389575990009413632
401273235876352000
347883437417459713
343610809475280896
356185463071047680
401267809742639105
294664347270135808
317519227399581697
344493182018539522
321955446170742784
330745004555378689
334739256964706313
414106549074661377
296932077708926976
352053985609383938
418250886314340352
402669655015174144
333278749678268416
305261122334908416
305538445462351872
324004275443335168
391339611156262912
334475703586267137
378045013940133888
327871352637894656
333104199430713344
341689746881400833
292122678842761216
370955364889395200
326203646918393857
393665495477411841
299563135008919553
359200047889514496
402970336360017920
378358189546565632
347276342125031424
370730768349163520
316511789183537152
395167215294492672
398575670387019776
290696384649236480
299319022216966144
369908412131196928
368079397875494912
340267118501175296
391412055103651840
322108827761795073
337710506129367040
360983553913262082
404174273654173696
365955947610390529
343634415068540928
401015182635196416
290867978063446017
315706851662643200
340440267939270656
319932361267634176
338780443581243393
346622256916615168
312659832392007680
322869716320399361
286930075847385089
402334983001358336
288134017356820480
409720850212868096
306151933654224896
380462165850726400
329870248759156736
322559799260745728
386597228954923008
295396156949811200
391014216934498304
373050222814834688
391989866252500992
368308176019795968
373885488970481664
305810571809390592
395684716915195904
336534930525937664
304042932531523585
360856902751617025
316773551350902784
348357642160332800
374019660515000320
373179835142533120
303561862916759552
320187823791697920
361801157917675520
335388442898882560
378367568076996609
398930164530544640
372741572049530880
378722087793201152
327627336402997248
328027355530539008
287828701398331392
295435042178596864
292777753500073985
411018283035279360
364425089522995201
399353852270772224
368746548126953472
382613113750966272
305342097421123584
356544248146956288
374866397798871040
377190939833679872
335639945744089088
335319166049472513
286809170898980864
389017354778447872
386983318052294656
309885715741822976
338147716070789120
303581554825908224
411876437402988544
306736317767774208
345149683037007872
365653336843755520
415324276292481024
320617123384815618
349246259720228866
417651566322417664
413456666634379264
337213066041241602
414193929043464192
316030824002772992
324459886077435904
367500591989145600
374772450069737472
382445199303409664
296861533353422848
304366716274741248
326484159981830146
330695524187529216
341273076589277184
389261534645342210
410734035087147008
316303009149763585
335356129708232704
394825958332829696
338676777201328128
393283759023202304
411653774437253120
369305199904432128
327253040711233537
319553364025298944
393741310953156610
415951942217506816
315659783145398272
305091387085434881
292302660504268800
393175348658991105
296601016529481728
317250715703705601
357272417137209345
291698025628319744
316936416334594048
375496961090404352
388864858365915136
307579951576653825
394402639871762432
329296396719120384
336203047971725312
378020338770010113
339933789025366017
376788232421142528
415129086047293440
289781950594564099
329294437224157187
375129607533383680
310434909447659521
336447261326319616
412435231577497600
344341306560086016
289325778922004480
353143720285192194
291297839458430976
381811351808516097
393790149961592832
361617460174127104
327314436983492608
408089933253844994
408304241036767232
315864771448684544
312162371420430336
415582880983572480
412409273415520256
375594311318269953
322981289223393280
329254092113342465
316415781439152129
371102677130022912
344260041450348544
324281737062522881
398005375066075136
405027340365086722
359160747177148417
287925724067815424
305082440588877824
392117541159436288
328668836423405570
342212840209387520
333303211131809792
315489846829387777
351138632981164034
296477473300959233
403595031908319232
299237509077024769
338156590899273730
404161154039033856
384182584672280576
381726270813270016
365680339630301184
411711534319280128
377733779676467201
323672879441002496
322697506720972801
409398476330795008
364784105235283969
411539748386136065
402545549699608576
290842820598697985
292245182051663872
413929511491600384
375855314383273984
398953350512656384
322483198602932226
375850440640184320
362312951086071812
358201497328156672
354823371357302785
325683163231842305
414049472750952449
335029611798880256
363303820530810880
371539555951710209
307282114087370752
333301126298497025
416542844141072384
321067084169756672
319053730332938240
302203361388818433
326177562596347905
406107881323253760
339805590270390272
380914836139286529
343671115555696640
291892889775116290
390936538479362048
355638031237132289
314468047182241792
346852432095113216
322477905340948480
309270335801421824
405521056053862400
339193108430462976
328242791857659906
331519335631814658
318954073514713088
294835016289099778
299696232857739267
312007253312012288
399878245145133056
295923867606740992
329556963677597697
328387939757350913
393147712574484480
413317365573484544
358734324809482241
322884044201283584
320503890153967617
330785261363544065
362587359323238403
338724873310437377
370260788100886528
396986750717165568
416368696513150976
349100042214318080
301514748921528320
404369195569135616
409333699491418112
377057439574552576
372655320922726402
386313769602646016
331483013135355904
325198670804971520
339911764995096578
364902048900190208
354086457222234116
368746606624911361
305037758634811392
384002456147226624
413869893638168576
297528650172092416
377111940528898048
354057390565494786
401246284662575104
378584917162348544
379094831110189056
297917147731079168
393437299859394560
373044732349267968
410635456309915648
336818000244129792
413615172629303296
334427309857710082
336188782309175296
302485428215349248
297236458325045250
312929685292056577
295379836673851392
286966478413107200
307377312150724609
338148185807675392
407611837077667840
388247544842579968
397047899366109184
357027326988529664
323775199583535105
384411874986434560
336877169076731904
412950695202267137
370412147932557312
326347805172064257
353409739926929408
415550009980243968
330921836424622080
393235641590616064
416153134080462848
350374456167903234
404466612180246529
412892298343485440
386946152526274560
326106506904883201
387985170466226177
358261488215011328
324704699154575360
311127028453736448
382558118376251392
297787514301865985
402016551697514496
393219279883345921
319925864366215169
345328205185556481
337125102980300800
351585435681689600
372128792174530560
306855184225685504
391003336750559232
381896202486546432
293134550253588480
404083180925243392
415885982538285056
344814608315478016
358849836017127424
296655186380857345
403015823171665920
317721903517298689
289912888779472896
354583180361207808
339149508954968064
315249089598074880
287615915841966081
385699085832830977
374751713313705984
395659681206525952
336375207692488704
345023455495847939
369848357789126656
332560781663166464
338323633661411328
372127467274002432
362247007668154371
287351018839216128
357608057779400705
359736725800620032
380479429299822592
289594813802745856
300186153083105280
366764164594675712
365735796403208192
311717749867032576
356774846711074816
362785980568178688
339079227255169025
401900700583862272
382728431823114240
376081978874810369
371566416345841664
315360226134073346
353824514515275776
329769975512461312
317849545138642944
286129807056596992
352192997477199873
343416793760686080
308336305996177408
365341523908366337
328768015036461056
350872962116751360
363074318055378946
287830547001143297
402693813770022914
304019486611238912
294891120800980993
308007741165805568
346112015716208640
414144809310642176
376731177450614785
387232674600865792
414636457220136960
316986512954781696
333672628244066304
353226352238923776
390276648131911680
316057961090920448
313762850558586881
344330850067955714
380808921625026560
314090601954033666
289797713183244288
382574236969472001
376115810076737536
350736353333481473
415907738284072960
346765554884952067
338973658494156801
345273616272863232
327630322541944833
390240980206493696
347705981381246976
361500954987741184
379909209891946497
330750775745732608
345992611850506240
385782774302781440
365336004129226752
376697488670871552
355479934917033984
370612467925516288
331213294201344000
341621069603549184
382122091463471104
312053956782194688
322799591743422465
295251008920121344
350295292945498113
403728347450331136
385294482180415488
340379429790437376
298973210446295041
377948213304909824
316191939789721600
411706316634079233
396010975368736768
337338193651322881
360464131356233729
309736155115581440
295625228753707008
401117246631575552
400465003117314048
294898578307051520
391717345775075328
341494338687234048
346498579671707649
373642202452217856
334436885340508160
356462215743815681
362459609337831424
376576017600483328
316744010737782784
308631585312358400
380804353545609216
383035073177460736
363418435339829248
361997505942126594
360985302703149056
380394696549208065
356121227309481985
361003774644469760
357246127122300928
380531946419683328
370013210943815680
296762275317051392
379050816033665024
407265454231916544
385967974123069440
312562516129636353
392718157070495744
399809777254928384
291705320433127424
417814497995542528
321676793390190594
379124900205580289
300668195713458176
401473577909616640
409533633456656384
380183538131554305
307504223413755904
354620580886089728
376748688472682497
328855181276086273
346694113183268864
384506606647791616
378313419453366272
367867295705866240
392033193718579200
375806303160893441
325010988271300609
304518566487654401
316194829434486784
343827814274969600
397764957598519296
391519488061222912
302635475313754112
396465520431857664
286922266187538433
380563135255814144
391461619391148032
390004497021276160
387281131022057472
324200665515692032
385807470108901377
339274444944048128
302448518449209344
341155057313660928
410846043853438977
305727147073490944
353310032856743936
386715831197249536
347655850963374083
412492291446931456
288406261219876864
324519993767256064
344820144666722304
412974762273419264
405239677281505280
293616136447213568
286978578833346561
320073801838772225
369830846620270592
297042505101344768
345028001500639232
320720143888023552
307353173834731520
317689478380679168
316781419865178112
410711687902134272
405465590799671296
350088249429082112
328768614834528256
341502450802503680
338961834826690560
309711798918070272
334379964424126464
299193507967557636
415310665998680064
303332337939275776
370000086782472192
337410750777806851
314388204499386368
308359668571451393
324570221438439426
310623036560785408
391367675076960257
320202692771340288
337967273061019648
287721163516428288
348785196931350528
323680731203264513
412368144036945920
317504349972615170
347308512491216897
300460590273544192
348274091209412609
298535006253481984
399335149877592064
304846817483440128
364908575274958849
291049488385196032
352164727864033281
359214916613316608
298906579686805504
384253451926253568
290858809243627520
406679795565490176
292433971676053504
371071840245911552
309583553988009984
350441216975962113
406215901327814656
362800903926980610
301185969946755072
336172408614559745
369717369847181312
303574651236388864
407260077260029952
327946911556460545
377694608961966081
380413478483132416
321946835310751745
337060929286057984
363589038713749504
401902759923810304
357427941602369536
304013597833572352
299842765083246594
365167158306684928
374749662369968128
366859639704403969
373094765900099584
298301081576947712
358500224173490176
403306140634976256
379722743002185728
340940849909202946
341327526532087810
402086554090237953
363796971028774912
349285220740104192
333554953413070848
357248245128380417
334411287532564481
361150126498131970
309782078562631680
342960076073623552
345381460276019200
304368020770410496
357178606847406081
405318844631105536
398934890877812736
401125081646391296
327509312744341505
416150743947558912
390768594130579456
315525188055859200
315375183240241153
385022280302354432
370123395419340800
403700715635630080
396013533697409024
328720296041398272
333683961635155971
297963347838631936
396759549442785280
358566653333737472
330777053110616064
329460947720761344
295078463625367554
347955525750767616
320543035211530240
335419245913571328
385823979438882816
393077566799872000
350471743141453824
289476974781534208
384768222802616321
328293324719022081
308295814390874112
330286185194876928
355606808582295553
313285362715860993
340280846709817345
370398256443842561
313077643614494720
381943132629499904
366860600451670016
349241632677322752
293527472773922816
399390736589651968
349708686006034432
352373499228192768
377060345883279360
367739336311459840
321458140086411264
294653512921526274
339487498357071872
402604576135606272
363160112480780290
402061791301476352
349059931971932160
403429012887719937
352594757110865920
383767818246053888
400193774506483712
391704985152393216
369639506766749696
286516203147632640
387371928975339520
394158242072637440
383105974275289088
359735761169428480
362285406470938625
347429719106543617
330188000015294464
359922990697287680
387069498747932672
297074251796733954
354129847255187456
325282699189313536
360579919383764992
370984221763842048
364177411622961152
298679575637024768
331303996251856896
318470382246039552
386569974212722688
325915573697531904
410037579397214208
313859554490343425
404188777490690048
390001716461973504
356343223226073088
406568209715048448
303738468314533889
354288378704965633
394522358041415680
287679841413775361
404505594326810624
287905994036609024
295179676408741889
315642502533230592
295468538104262657
362295037389836290
380162969289908224
334478215953395712
401564498013585409
332399900862078976
361066265567174657
341403624263544832
338448580371156993
348654321728110592
326824986838970370
346889765829894144
405954038409084928
317822349586083841
349827602954993665
307831949777592321
333326950561112064
373086960233250816
360246954548137984
406517756310585344
297960227343585280
393289765535371264
375047269197688833
347354574090285056
390144423067398144
304195995284160512
345304956082978816
385843151979569153
373400023423152128
393488268979077120
361272298264731649
414966893053620224
310521618285875200
381294769021792256
301904236160118784
300124819574386688
355915626813997056
387577723041746945
412600584261632000
379441108293410816
410871066534608896
299343982377455616
305077847981170688
356019054332485633
356135319734726656
404102270146838528
290668354195316738
360120248818597888
293628761168023552
336551737177563137
313476631190708224
402181710621986816
349944237997031425
351908246044409856
326139498335465472
286893002033602560
322744075944083456
383840094702301184
387575982439145472
335408352731480064
296454027493904385
385233258092326912
384088934332264448
391020806198677504
333137246641328128
304436979095990273
319854238257795072
367362120452550656
295332801996275712
352160265049088002
314967106678571009
332319936280137729
370468741806841856
322454832604647425
409202459588845568
335993188819038208
415867535872258048
295066316916805632
308039345212882944
391202264376811520
349020329424863232
327238914312134657
347706824163737600
347539903451648000
321602453546094592
297698548982636544
323309728082038784
354104803095351297
302784595496169472
286953765297328128
337409841515606017
392455555857793025
290530357470707713
381825352383094784
320448269115326466
375384700832841728
416087975659712513
367962334750199809
346036170368614400
377074799878483968
287322763495096321
362422351293456386
305583240339681280
363872430965944320
315896899779575809
374361987100069888
389297349908267008
315873181082722304
418207318962995200
366915285535567873
310040531638026241
353621501993418754
320297043597877248
295681440908185600
329150586152968192
314281665356767232
305998275490742273
326210429070233600
291006578805579776
371991873721995264
415722671406845952
382712506646401024
415437196120690688
297945014393270272
298730226341535744
370032068203257857
380080496774225921
313715496979664897
301081229829230594
303282710904963072
336700068885299200
398474151092310016
346300826752532480
328424430546063360
357667025591615489
362939868957003776
380786364674875393
354930673821294595
317832063388643328
348791882496737282
336367536226586624
337341491024384000
307525115225182209
306605300125941760
395185099911598080
336687070800121856
327684521657004032
364496832929341440
292375863763275776
358579475367202818
387739006521208832
343291849609457664
361216744662110208
323236340391104513
349164521174216704
356098611639095296
374829182007906304
344028046501740544
401182958947540992
394051476110471168
358531932625186817
321144087392698368
366057818601689088
322195419121733632
324991145069379584
299754437164011523
374083148612902912
380467722850549760
335103095954608129
401946913261371392
345084373525204992
295716882596634624
336293305124020224
365640581441011713
403392253856448512
392564859625541632
383943840920391680
329825919206313984
367827177514868737
389274205948084224
347179977726365696
345385435947741184
356857935881711616
356877548497547265
374754000924860416
360803886711316480
341052028056911872
320225878791553024
319193823991435264
310005693891612672
360426041719783425
381887591731064832
319941324566564865
386359960671514624
379551742192386048
322875978500157440
372973139711389696
348195410378100737
361653342386130945
411488589630164992
326923284648189952
315601520030793728
399034330153881600
328475210682621952
286767961895751680
343602148178804736
320895830901014528
302844984896389120
325387540297297920
344254811404922881
406581917262573568
404639572761792512
304908737624276992
328582270455783424
310078594879737856
301932501675421696
417042092125204480
412310707149885440
417254072123539456
416242393436798976
372619677614092288
358840285515620353
412474771704541184
408927883688558592
310271553839448064
343485966243209217
330907722461630466
377302999250796544
362810022423564290
326262455300919297
333417929423077377
334198283968839681
331927156525498368
301751949416595457
385917978082279424
385453496520425472
381563808298176512
328989360823336960
292622316565835776
296895541265199106
290151217626226688
303144118450794498
385785702413111296
322471813663838208
323315439893639168
377542993336487936
416818375617445888
314669889501679616
321871677669638144
416236390876069890
414446781708386305
325124372824211456
415179565200183296
396543089566687232
299808539742986240
358100611679522816
360775071851216896
297812583321325568
400485836216483840
330120190660583426
394986118023610368
406874885118386177
349623793221775363
376805324239298560
359359317960437760
344459518597533696
314530940858806273
300901495845564416
319679243636326400
356718519951437826
351773881503191042
339306233670533120
406191683374567424
388049590609383424
355562806013198338
286336158236016640
303027973991301120
315521543209877504
403057787602608128
370776238786224129
370361212175147008
331905425819725825
392931928640212992
409781395033059328
377996737371045888
348660445319659520
382127317252059136
362669798271889408
380841947696357376
330907701397819393
404795650711506944
321909472580730880
363937723993702401
298954352830328833
412800232787685376
385244930672562176
399921954020683777
316376153533345792
310204540643315713
320565629897818113
417264947585105920
286997428043923457
390084578880151552
334261483720544256
349198222310391809
392905537748074497
395002639395475456
286378566982201344
415890755551764480
299399578145394689
340974219745710080
376948534404452352
392396390568976384
391125982825807872
386209750876053504
345347805092671489
313862001984147456
312212241623695360
318342531240833024
405315438403674112
351389461172588545
380809865347596289
373531778738569216
344996930717368320
330839158065098754
298146718510370817
402979244705206272
406715770052550656
339922611305865216
384131389035401216
312882934770180096
386897419666853888
311387582674116609
327605628421955584
312263978178994176
355126296386338816
383170168048058368
291741483646738432
321058024288575488
286291572973252609
404085060409634817
309387008772567040
362143853668610048
401832014786994176
297396215090384896
295428553930076160
399403927684136960
335017293157388288
361709248251576321
325710321471864832
409836214716350465
304207735296258048
365744897908674560
358803253972058112
330152135327096833
354485196856369155
357402138453868545
406072984625889280
307113997856018432
307144627830538240
317144234664800256
300834680226324481
303041643219664898
412679369254260737
415839714705682432
359510162014343168
314423956872515584
310395449381122049
348949990825132032
360005920253685761
326937285255913472
341725021091295233
410864636855320576
337337732122689537
316419719919972352
331668589901934592
370725927774601217
288910290807058432
329684059397713920
383872428687908864
326727633016590336
294713278117068800
388331393249312768
324843262135394304
379440454535610369
290817696612876288
303155984283598849
305147850835251200
344238285733904385
344673268684427264
380188453788741632
337738196618199040
378758984867803136
406392682991607808
305370320519430145
417500877210255360
405080767392665600
372111767889256448
370882732055736320
328612238522986496
319547579652243457
382693791506780161
314974102647615488
294425989226840064
352133819731685377
342823635150594049
303278956281470976
289218865706180608
324132021398032385
394042193859473408
365825466382295043
292342225550049280
374727449340162049
300082360538521600
403673943422140417
389558092955803648
339388907126919169
343588009020633088
318932468579315712
413964777581740032
392894246237507584
322746013389582336
351828466322255872
375800502996697088
354050247846141952
358087697417519106
346867787345580032
304025593488474113
398546977266614272
379408728845336576
372457282132402177
321833792312590336
292660350891982849
331991123608358913
369336363599933442
358597511004426240
293136697502351360
293568979627278336
361789212900605952
312402671418085376
384234018679422976
382041279602774016
377715266047991808
308276545716355073
362689809413718016
381863113860980736
417516958054383616
349336722498256896
348300204988043264
351523674228142080
321535369478811648
355254059315367937
379620914473615360
298954570841853952
311333019015340034
334498373015048192
338758087978672131
356940248950915073
314864576577564672
298745682204962816
409157601381720064
295208797356564480
391445290575618048
350608670356291586
326576432497172480
321849728851652609
289303762781237249
295123078697062400
379195548978675712
345521415707033600
405085104113864704
375915758532173824
343096390857138176
378797522141335552
308791321110409218
295016324885803008
374419821913710592
303116251750858752
319386359565541376
405951323906252800
287580373439889409
401290100983988224
416005310512234496
306632584199303168
401978958104641536
305585341979574272
354896415283085315
386307289160105984
377607786839801856
287034992167641089
345435348479901696
292414992421105664
374881816483614720
347134758893023232
364272320346464256
373247744925646849
328255898919260160
314035266128076800
402572074033905665
308101655260454912
309123556120334336
359778286986985473
328916447361396737
304623139168604162
301212553541984256
401956321307545601
317296585132343297
397423842496229376
351692176616460289
316054282682134529
380919622049878016
401974369015980032
373010393381089282
306092873709932545
330702138181300226
395728429838237696
328394474373914625
331547999698305024
292642793539657729
360397576199081984
314456294784368641
404623361507991553
318576661698334720
294602108005646337
299643938275483648
339645812546084864
386960694744080384
309143923627003904
402756552886464512
399876546334568448
385211225069879297
414796654458732544
363444914043879425
317007445283188736
353618276263272448
344699286170263552
357271724888301570
286386993347301376
342894770613518337
386486184584957952
364089129933352961
397241495905787906
335589823907778563
373089313367810048
302220532810649600
287799374984134657
353946287646846977
302093189471412226
325318577542533120
374427476724027392
356167876304060417
313880382984564736
304650842517155840
342624557041082368
407953395618942976
397379656032071680
291036504929759232
371613757233180673
343719354103386113
357670674598342657
295930385441890305
405559245179219968
344604296911921152
373868505906806784
374669097961025536
345751339298594816
321532186576691201
343159414414524416
403862339000487936
404854572713529344
324999747406544899
337949363336790018
320560953219485696
360108001392205828
382582021459312640
338778535151943680
417537808350576640
412081554832519168
388921880171642880
374783858446958592
292885173824000000
318709503912730625
341671040516255744
288840761846398976
311519917105090560
390301306642235392
343508472844931072
392887590468071424
298255736872525825
325040843251666946
402303786049228801
338117676704620544
361947551877967872
305141869829054464
300470774089777153
379553767865458688
406096766153797632
391024861948030976
351526413423222784
324845749558996992
339248477575974912
343176569180803072
321789647850176512
308661499008790528
313374156098002944
368513055002349568
365357785338220545
350310920867676160
296057170787708930
368164655195504640
342960965471596544
407935888438857729
290378976751407104
345021102319353857
407342784807718913
306610421329170434
377329000047071234
386149784718827521
376863100659433474
374984862031429633
288808109131067392
345734117268258817
416829508004478976
289325346510233600
348000325095018496
299970455538900993
302566243880292352
307146344366215169
291905028082520064
415338088915681280
311677207682637824
392448736032354304
385539165380558848
301141149517770752
324380936621924352
413865439245385729
287413159197814784
288395012067188736
315046140024352769
340781739037302784
377742596199559168
372126699791450112
341427456462442496
405953996520583168
414292344200912896
322716338810417152
331560700113723393
344415558332198912
322227392384991232
389236985476304896
411929344563372032
350897569947336704
334700107364724737
338847493804675073
334947717992304640
352212488282050560
339551113432952832
356587604419952640
393915379183280128
288438519410610176
354623806024851456
398442131976888320
412628488949350401
295604391426277377
341013688297328641
294788307320193025
387454653857669120
397127993677447169
394724292963090433
325952462831894530
375376706401742848
309837145433055234
339998901723619328
354069612964487169
323235598016065537
301998217925632000
293303757092040704
318726217945714689
365951770054234112
338159309202542592
295523815050579968
395645273835200512
290780397049106433
394936385838534656
327593668640911360
394319349487382529
395579330946138112
404365156404060160
339458280986386432
323762541123735552
314591607263465473
339325216650063872
371434848931827713
315306668990799873
322754494398095360
362024538097192961
385515387678654464
382328694091833344
314336555735076864
326513400114999296
413285752932675584
310528702419202049
344534466737340417
386982756925710336
355999345243459584
383773975782129665
395444370515976193
374153249114185730
326056845288562688
388121136988295168
388918113523097600
361202941295722497
349276794374987776
315834547382145026
291652079146127360
304245530475778048
354428674612793344
304647193510436866
303477184151027713
339622135632891904
358452241121820673
319389383755177984
370420205236654080
358067749299302400
331258420776812544
354317559216082945
343977102632181760
318171345022238720
316760234272100352
292517337695932416
353576375384424449
332527466281328640
368785781449437185
329043849144061952
300852367597899776
353244814361366528
301319231344107521
337826357000171520
291817119899865088
293366990503047168
334489427256672256
294629911975583744
321393518465654784
345490491359498240
386433663803486208
366958654433398785
371035232683958272
297011375098695680
416039594191507457
392222495639478272
288886475351805952
349506193569484804
372997785601077248
298980088953856000
334868269473349636
295925838757646338
415139086001635328
341982651323924482
413511104397320192
391707325746008065
326242435850194944
349698263139631105
300093974448844802
364422463750275072
301866097299312640
295900429760462849
338744032958234624
365960875372318720
386132269263368192
315663574779428864
407625459720278016
357014583841521664
398487640439549952
387005392636874753
418254644209397760
408121142839619585
311652163573129217
330314123457998848
401224914587246592
411361003583332352
367044658561421312
299363888791707648
406518277158887425
377623406210203649
371085073590009856
416444936117293056
385689724116930560
325455676216320000
384489645804769280
335089039894011904
413919445237497857
368696623246745601
397947204221956096
351768177342029827
297106350708776960
370930610065641472
327486034386493440
295969623214526465
289569756300845056
369821736750956544
301578162612084736
347969245222682624
317583370026639362
367872928840679424
345869572370489345
313266119236530176
307587258050035713
414628634507239424
308165279412809728
299197941082628096
386130818105896960
311411456820252673
331481750419156993
331248970854715392
314800068249124865
407533160381939712
301105766260154368
381401635705982976
414817252593000448
363157444782223360
344294036548497409
348195481794539520
389488479731974144
304099648048623616
291397278063796224
316491367343878144
291260644626419712
356636044432650240
397098298064252928
308962708567519233
380699685108731904
296142965380882432
349628390275420160
311889548558872576
346459861753663489
319121082252656642
300485491852206080
357521012826443778
328045605127602176
286047938562650112
299332691566927872
360412020429946881
332045087968227328
359080996756402178
308913206875787264
372726112092434432
362576680826572801
416770522613948416
387809097338609664
411358441140002816
320203610984157184
407201231472316416
325272746395308033
391793883685736449
382285069194252288
408744034518044672
286345645059604480
287034312812027906
354273636368121857
293656577959931904
405562940532998144
375627052004556800
361624540075405313
369206096734326785
341251694019088384
311268946802245633
409177510891364354
345067717763678208
386485441979219968
315071167306268672
324685296329449472
364589522283028480
388135963932622849
324315593450868736
409336807370027008
325370473196163072
299547796573392897
362789516244811776
305505650098728960
384833398076092416
[truncated: 75,013 more chars]
