# Supplementary material for: Life Satisfaction and the Pursuit of Happiness on Twitter
Source: PLoS One. 2016 Mar 16;11(3):e0150881. doi: 10.1371/journal.pone.0150881 (PMC4794168; doi:10.1371/journal.pone.0150881)
Supplement: S2 Dataset — (ZIP) [file pone.0150881.s007.zip › S2_dataset/README.txt]

Random sample of life satisfaction tweets automatically detected by Yang & Srinivasan's template-based method.

Developers: Chao Yang and Padmini Srinivasan

This dataset is provided for research purposes alone.  They are provided on an as is basis.
If extensions or improvements are made we would appreciate hearing about it.

Please cite the following papers if you are going to use any portions of these templates.

Chao Yang and Padmini Srinivasan. Translating Surveys to Surveillance on Social Media: Methodological Challenges & Solutions. 
In Proceedings of the 2014 ACM Conference on Web Science, WebSci ’14, pages 4–12, New York, NY, USA

Yang, Chao & Srinivasan, Padmini. Life Satisfaction and the Pursuit of Happiness. To appear in PLoS One.  (Please update the citation). 


Each file has the tweet id only due to the restriction of Twitter:
The sample size is 25,000 for each class.
Class s: tweets indicate users' life satisfaction
Class d: tweets indicate users' life dissatisfaction
2013_class_s_id_sample.txt
2013_class_d_id_sample.txt
