# Supplementary material for: Life Satisfaction and the Pursuit of Happiness on Twitter
Source: PLoS One. 2016 Mar 16;11(3):e0150881. doi: 10.1371/journal.pone.0150881 (PMC4794168; doi:10.1371/journal.pone.0150881)
Supplement: S1 Lexicon — (TXT) [file pone.0150881.s008.txt]

Lexicon of special words and phrases that could appear in tweets expressing life satisfaction and dissatisfaction.

Developers: Chao Yang and Padmini Srinivasan

The lexicon is provided for research purposes alone.  It is provided on an as is basis.
If extensions or improvements are made we would appreciate hearing about it.

Please cite the following papers if you are going to use any portions of this lexicon.

Chao Yang and Padmini Srinivasan. Translating Surveys to Surveillance on Social Media: Methodological Challenges & Solutions. 
In Proceedings of the 2014 ACM Conference on Web Science, WebSci ’14, pages 4–12, New York, NY, USA

Yang, Chao & Srinivasan, Padmini. Life Satisfaction and the Pursuit of Happiness. To appear in PLoS One.  (Please update the citation)

The lexicon is to be used along side the retrieval templates (see S1_templates.txt)

The categories below are approximate and to be used just as guidelines.
Also the lexicon includes entries representing casual language that we have seen on
social media.


*********************************************************************

NOUN-RELATED
FAMILY: family, folks, friend, friends, wife, gal, husband, hubby, boy, spouse, partner, son, daughter, kid, child, children, baby, babies, teen, teens, teenager, teenagers, twin, twins, mother, father, mom, ma, dad, pop, mama, papa, mommy, mummy, daddy, parents, boyfriend, girlfriend, beloved, fiance, betrothed, grandparents, grandparent, grandmother, grandfather, grandma, grandpa, uncle, uncles, aunt, aunts, auntie, aunties, sister, sisters, sis, brother, brothers, bro, nephew, nephews, niece, nieces, relationship, relationships
JOB: job, career, occupation, profession, boss, colleagues, colleague, workplace, office
PERSON: person, personality, human, woman, man, guy, girl, boy, gal, individual
ITS: it is, it's, its, it has been, it's been
ITSNOT: is not, isn't, has not, hasn't, have not, haven't, are not, aren't
AS: the way, how as
NOONE: anyone, any one, anybody, any body, no one
NOLESS: none less, not less, nothing less, no less
LIFE1: life's, life is, life has, life has been, life's been, life has always been, life's always been, life is always, life's always, life existence existences
LIFE2: life, existence
LIFE3: life, existence, my life, this life, myself, my existence, this existence, for me, to me, be me
WISHES: aim, aims, ambitions, desire, desires, demands, dream, dreams, goal, goals, hope, hopes, intend, intent, intention, intentions, interest, interests, long, longing, longings, needs, plan, plans, require, requirements, seek, want, wants, wish, wishes
WISH: aim, desire, intend, intention, intentions, like, likes, plan, plans, think, want, wish
WISHED: aimed, desired, dreamed, essential, hoped, important, importance, intended, interested, liked, longed, necessary, needed, planned, required, seeked, sought, wanted, wished
WISHING: aiming, asking, desiring, dreaming, hoping, intending, longing, needing, planning, requiring, seeking, wanting, wishing
ERROR: imperfection, imperfections, imperfect, error, errors, flaw, flaws, flawed, negative, negatives, problem, problems, problematic, trouble, troubles, troubled, troubling, regret, regrets, regretful, wrong, wrongs
SAT: blessed, comfortable, comfy, content, contented, at ease, fortunate, fulfilled, good, happy, at peace, peaceful, pleased, proud, satiated, satisfied, thrilled
SAT_NEG: awful, bad, cursed, depressed, dejected, demoralized, disappointed, discontent, disgruntled, disgusted, dismayed, displeased, dissatisfied, discontented, down, downcast, dreadful, grey, gloomy, grim, horrible, melancholy, miserable, sad, terrible, uncomfortable, uncomfy, unfulfilled, unhappy, unsatiated, unsatisfied, unthrilled, wretched, shitty, useless
HAPPY1: amazing, adorable, awesome, beautiful, best, the best, blessed, bliss, blissful, brilliant, comfortable, comfy, contended, delightful, desired, dream, enjoyable, exemplary, excellent, exciting, fabulous, fantastic, fine, flawless, fulfilled, fulfilling, ,full, of joy, glorious, good, gorgeous, grand, gratifying, great, greatest, happy, heavenly, ideal, idyllic, incredible, joyous, full of love,, lovable, lovely, magical, outstanding, peaceful ,picture perfect, perfect, perfection, pleasing, super, superb, splendid, success, succeeded, successful, satisfied, satisfying, satisfactory, stupendous, sweet, terrific, thrilling, triumph, triumphant, unbeatable, victory, victorious, victories, wonderful, wonders, extraordinary
HAPPY1_NEG: awful, bad, blissless, a bore, boring, depressing, disappointing, disgusting, dislikable, dissatisfying, discontented, dissatisfied, dreadful, dull, flawed, gloomy, grim, horrible, horrid, joyless, melancholy, miserable ,full of misery, sad, saddest, sucks, terrible, the pits, the worst, ugly, unbearable, undesired, undesirable, unfulfilled, unfulfilling, ungratifying, unlovable, unlovely, peaceless, unexciting, unsuccessful, unsatisfactory, unsatisfying, uncomfortable, uncomfy, worst, wretched, shit, useless, crap, lame, pain
HAPPY2: amazement, achievement, achievements, affection, awe, beauty, the best, blessing, blessings, bliss, blissfulness, brilliance, content, contentment, all that is desired, enjoyment, excellence, excitement, friends, friendship, friendliness, fun, glory, good, goodness, happiness, a heaven, ideal, joy, laughter, magic, a miracle, miracles, a paradise, peace, perfection, satisfaction, success, successes, sunshine, triumph, victory, victories, wonders
HAPPY2_NEG: a hell, all that is undesired, all that is undesirable, boredom, darkness, disappointment, dissatisfaction ,the worst, discontent, discontentment, disgust, dulness, enemies, a hell, joylessness, loss, misery, imperfection, unhappiness, unsuccess, ugliness, shit, stupid
HAPPY3: amazes, amaze, awes, awe, excites, excite, fulfills, fulfill, gratifies, gratify, satisfies, satisfy, thrills, thrill
HAPPY3_NEG: angers, anger, bores, bore, depresses, depress, disappoints, disappoint, disillusions, dissatisfies, dissatisfy, disgusts, fails, irritates, irritate, saddens, sadden, sucks
HAPPY4: flawlessly, amazingly, awesomely, blissfully, excellently, fantastically, grandly, happily, ideally, perfectly, satisfyingly, wonderfully
HAPPY4_NEG:, awfully, badly, blisslessly, boringly, depressingly, disgustingly, dissatisfyingly, discontentedly, dreadfully, dully, gloomily, grimly, horribly, horridly, joylessly, miserably, full of misery, sadly, terribly, ugly, unbearably, undesirably, ungratifyingly, unexcitingly, unsuccessfully, unsatisfactorily, unsatisfyingly, uncomfortably, wretchedly
HAPPY5: bliss, blissfulness, contentment, excitement, fulfillment, happiness, joy, satisfaction
HAPPY5_NEG: boredom, depression, despair, disappointment, dread, melancholy, misery, sadness, unfulfillment, unhappiness, dissatisfaction
HAPPY6: achievements, accomplishments, rewards, successes
NEG: barely, ain't, am not, don't, do not, do not ever, hardly, never, none, nothing, rarely, scarcely, hasn't, has not, does not, did not, far from, despite, inspite of, except for, except with, but
NONE: none, none of, not one, not one of, nothing, nothing of, not a thing, not one thing, not one thing of, not a single, not a single one, not a single one of, not a single thing, no thing, few, very few, very few of, very few things, hardly any, hardly anything, hardly any of, little, little of
EVERY1: everything, every thing, every one, every one of, every one that, each thing, each and every, each and every one of, all, all of, all that, all things, each, each of, anything, every single, every single thing, what, whatever, what ever
EVERY2: everything, things, thing
ANY: anything, thing, any thing, a thing, any one thing, a single thing
MORE: more, else, something more, some more, something else, a bit more, a little
ELSE: more, else

VERB-RELATED
GOIN: going, turning, evolving, developing, happening
MINE: belongs to me, belong to me, is mine, are mine
GOT: has, has got, contains, is having, holds
FILL: filled, full, brimming, flowing, overflowing, rich, abundant
ISARE: is, are, be, been, becoming, being, has, have
FULLY: fully, totally, completely, wholly, overwhelmingly, absolutely, perfectly, utterly, truly, solidly, purrfectly, honestly, extremely
ALMOST: almost, almost all, almost at, almost there, about, approaching, just about, most, mostly, close to, close enough, near, nearing, nearly all, nearly there, nearly, not far from, pretty close to, pretty near, reaching, very close to, near to, very near to, within, close to all, just about all, somewhat, slightly 
THERE: there, there's, there is, there are, there has been, there have been, I find
ILIVING: I have been living, I've been living, I am living, I'm living, I have been livin, I've been livin, I am livin, I'm livin, I live, I have been having, I've been having, I am having, I'm having, I have, I have been leading, I've been leading, I am leading, I'm leading, I lead, I have been getting, I've been getting, I am getting, I'm getting, I get, I have got, I've got, I have gotten, I've gotten, I have been finding, I've been finding, I am finding, I'm finding, I find, I have found, I've found, I have been achieving, I've been achieving, I am achieving, I'm achieving, I achieve, I have achieved, I've achieved, I have achieved, I have been attaining, I've been attaining, I am attaining, I'm attaining, I attain, I have attained, I've attained, I have attained, I have been making, I've been making, I am making, I'm making, I make, I have made, I've made, I have been receiving, I've been receiving, I am receiving, I'm receiving, I receive, I have received, I've received, I have received, I have been building, I've been building, I am building, I'm building, I have built, I've built, I built, I obtain, I am obtaining, I've been obtaining
IHAVE: I've, I have, I have been, I've been, I've been having, I have been having, I am, I'm, Im ,I'm having, I am having, I have had, I've had, I
IWOULD: I would, I'd, I would ever, I'd ever could, I could, I could ever
WOULD: would, could, can, should, will
CHANGE: adjust, adjustment, adjustments, alter, alteration, alterations, change, changes, differ, edit, edits, modify, modification, modifications
CHANGING: adjusting, altering, changing, editing, modifying
CHANGED: adjusted, altered, changed, edited, modified
EXCHANGE: exchange, substitute, swap, trade
EXCHANGING: exchanging, substituting, swapping, trading
IMPROVE: correction, corrections, fix, fixes, fixing, improve, improvement, improvements, improving, better, bettering
LOVE: like, liking, love, loving, adore, adoring, enjoy, enjoying
LOVE_NEG: dislike, disliking, hate, hating, abhore, abhoring
BELIEVE: am sure, am certain, believe, believing, consider, feel, feeling, find, know, knowing, think, thinking, view, perceive, see, seeing
IWOULDNOT: don't, do not, wouldn't, would not, won't, will not, never would, never will, won't
COULDNOT: couldn't, could not, never could, cannot be, can't be, cannot
DONOT: don't, do not, does not, doesn't
CANNOT: can't, cannot, never can
ACHIEVE: achieve, achieved, achievement, achieving, actualize, actualized, actualizing, actualization, attain, attained, attainment, attaining, becoming, build, built, building, come true, coming true, came true, complete, completed, derive, derived, fulfilled, have, having, gain, gained, gaining, get, got, gotten, getting, granted, happening, lead, leading, live, living, livin, make, made, making, met, obtain, obtained, obtaining, possess, possessing, received, receiving, receive, reach, reached, realize, realized, realizing, realization, satisfy, satisfied, satisfying, succeeding, successful, succeeded
ACHIEVE_NEG: unachieve, unachieved, unachievement, unattended, unattained, incomplete, incompleted, unfulfilled, ungained, ungaining, ungranted, unmet, unobtained, unreceived, unreached, unrealized, unsatisfied, dissatisfied, dissatisfies, unsuccessful, unsucceeded
EXACTLY: exactly, just, precisely 
IAM: I am, I'm

ARTICLES/DETERMINERS/PREPOSITIONS
EXC: weeeee, yeah, omg
MANY: a lot, much, many, huge
THIS: my, this
A: a, an, the, my, this
OF: of, with, over ,because of, due to, regarding
IN: in, with, within, out of, from, of, about, over

STOPWORDS: to, from, already, ever, and, of, so, much, very, in, on, also, that, what, life, life's, does, is, has, been, my, the, these, many, myself, all, still
