# Supplementary material for: Life Satisfaction and the Pursuit of Happiness on Twitter
Source: PLoS One. 2016 Mar 16;11(3):e0150881. doi: 10.1371/journal.pone.0150881 (PMC4794168; doi:10.1371/journal.pone.0150881)
Supplement: S1 Template — (TXT) [file pone.0150881.s009.txt]

Retrieval Templates to Retrieval Tweets Expressing Life Satisfaction or Dissatisfaction.

Developers: Chao Yang and Padmini Srinivasan

These templates are provided for research purposes alone.  They are provided on an as is basis.
If extensions or improvements are made we would appreciate hearing about it.

Please cite the following paper if you are going to use any portions of these templates.

Chao Yang and Padmini Srinivasan. Translating Surveys to Surveillance on Social Media: Methodological Challenges & Solutions. 
In Proceedings of the 2014 ACM Conference on Web Science, WebSci ’14, pages 4–12, New York, NY, USA

Yang, Chao & Srinivasan, Padmini. Life Satisfaction and the Pursuit of Happiness. To appear in PLoS One.  (Please update the citation). 

The retrieval templates are in a format suitable for retrieval using Indri.  There are two sets, one to find
tweets expressing life satisfaction and another set for life dissatisfaction.

#syn means synonym, i.e., match any one of the entries in the parenthesis

#1 means match the extract phrase in the parenthesis 

Capitalized tokens (e.g., IHAVE and WISH) are entries into the lexicon (see S1_lexicon.txt)

*******************************************************************************************
Set 1: Life Satisfaction Retrieval Templates

Note: Apply a negation filter to get negative results except some special cases.

#syn(#1(I am) Im) blessed
#syn(IHAVE I) #syn(WISH WISHED WISHING) LIFE3 to stay the same
#syn(IHAVE I) #syn(WISH need WISHED WISHING) #syn(no not) #syn(CHANGE CHANGING CHANGED) LIFE3
#syn(IHAVE I) #syn(WISH need WISHED WISHING) LIFE3 to stay AS ITS
#syn(IHAVE I) #syn(WISH need WISHED WISHING) MORE IHAVE ACHIEVE
#syn(IHAVE I) #syn(WISH need WISHED WISHING) MORE IHAVE ACHIEVE LIFE3
#syn(IHAVE I) #syn(WISH need WISHED WISHING) NONE ELSE
#syn(IHAVE I) #syn(WISH need WISHED WISHING) NONE ELSE ILIVING
#syn(IHAVE I) #syn(WISH need WISHED WISHING) NONE ELSE ILIVING LIFE3
#syn(IHAVE I) #syn(WISH need WISHED WISHING) NONE ELSE LIFE3
#syn(IHAVE I) #syn(WISH need WISHED WISHING) NONE more LIFE3
#syn(IHAVE I) #syn(WISH need WISHED WISHING) NONE more LIFE3 to SAT
#syn(IHAVE I) #syn(WISH need WISHED WISHING) NONE more than EVERY1 ILIVING
#syn(IHAVE I) #syn(WISH need WISHED WISHING) NONE more than EVERY1 ILIVING LIFE3
#syn(IHAVE I) #syn(WISH need WISHED WISHING) for NONE
#syn(IHAVE I) #syn(WISH need WISHED WISHING)for NONE LIFE3
#syn(IHAVE I) #syn(WISHING WISHED WISH need) NONE ELSE LIFE3 than IHAVE ACHIEVE
#syn(IHAVE I) #syn(envy envied envying) NOONE
#syn(IHAVE I) #syn(envy envied envying) NOONE LIFE2
#syn(IHAVE I) SAT ILIVING EVERY1 WISHED
#syn(IHAVE I) MANY LIFE3
#syn(CHANGE CHANGING CHANGED) LIFE3 WOULD make it worse
#syn(CHANGE CHANGING CHANGED) not #syn(IHAVE I) #syn(WISH need WISHED WISHING)
#syn(CHANGE CHANGING CHANGED) #syn(WISH need WISHED) to be made LIFE3
#syn(CHANGE CHANGING CHANGED) LIFE1 not WISHED
#syn(CHANGE CHANGING CHANGED) LIFE1 unnecessary
#syn(CHANGE CHANGING CHANGED) LIFE1 unnecessary IAM SAT AS ITS
#syn(CHANGE CHANGING CHANGED) LIFE3 WOULD make it worse ITS HAPPY1 AS ITS
#syn(CHANGE CHANGING CHANGED) WISHED LIFE3
#syn(CHANGE CHANGING CHANGED) not #syn(IHAVE I) #syn(WISH need WISHED WISHING) LIFE3
#syn(CHANGE CHANGING CHANGED) not WISHED LIFE3
#syn(ILIVING IHAVE) EVERY1 LIFE3
#syn(ILIVING IHAVE) EVERY1
#syn(HAPPY1 SAT) is a word #syn(describe describes describing) feelings on LIFE3
#syn(I've #1(I have)) fulfilled my potential
#syn(MORE EVERY1) #syn(CHANGE CHANGING) LIFE3
#syn(MORE EVERY1) to #syn(CHANGED CHANGE CHANGING) LIFE3
#syn(exception except) #syn(few some) ILIVING EVERY1 #syn(IHAVE IWOULD I) #syn(WISH WISHED WISHING)
#syn(exception except) #syn(few some) ILIVING EVERY1 #syn(IHAVE IWOULD I) #syn(WISH WISHED WISHING) LIFE3
#syn(love loving enjoy enjoying) my life
ERROR LIFE2 WOULD IMPROVE
IHAVE #syn(WISH WISHED WISHING) #syn(CHANGE CHANGING CHANGED)
IHAVE #syn(WISH WISHED WISHING) #syn(CHANGE CHANGING CHANGED) LIFE3
IHAVE #syn(WISH WISHED WISHING) ITSNOT ACHIEVE
IHAVE #syn(WISH need WISHED WISHING) #syn(CHANGE CHANGING CHANGED) AS EVERY2 LIFE3
IHAVE #syn(AS where) #syn(IHAVE IWOULD I) #syn(WISH need WISHED WISHING)
IHAVE #syn(AS where) #syn(IHAVE IWOULD I) #syn(WISH need WISHED WISHING) LIFE3
IHAVE #syn(SAT LOVE) #syn(where AS) IHAVE
IHAVE #syn(SAT LOVE) #syn(where AS) IHAVE LIFE3
IHAVE #syn(HAPPY5 HAPPY2) LIFE3
IHAVE #syn(HAPPY5 HAPPY2)
IHAVE #syn(one a the) SAT
IHAVE #syn(ready prepared) #syn(CHANGE CHANGING CHANGED) LIFE3 #syn(MORE EVERY1) #syn(IHAVE I) #syn(WISH need WISHED WISHING)  #syn(CHANGE CHANGING CHANGED)
IHAVE LOVE #syn(AS where) LIFE1
IHAVE LOVE #syn(AS where) LIFE1 ISARE
IHAVE LOVE LIFE3
IHAVE SAT #syn(AS where) LIFE1
IHAVE SAT #syn(AS where) LIFE1 ISARE
IHAVE SAT #syn(be being) #syn(me myself)
IHAVE SAT #syn(be being) #syn(me myself) LIFE3
IHAVE SAT LIFE1 AS ITS ISARE
IHAVE SAT PERSON
IHAVE SAT LIFE3
IHAVE SAT LIFE3 IWOULDNOT #syn(CHANGE CHANGING CHANGED) it
IHAVE SAT LIFE3 BELIEVE no #syn(WISH need reason) #syn(CHANGE CHANGING CHANGED)
IHAVE SAT LIFE3 AS ITS
IHAVE SAT LIFE3 AS ISARE
IHAVE SAT HAPPY6
IHAVE SAT HAPPY6 LIFE3
IHAVE SAT AS #syn(live living lived)
IHAVE SAT AS IHAVE
IHAVE SAT AS IHAVE LIFE3
IHAVE SAT AS LIFE1
IHAVE SAT AS ILIVING
IHAVE SAT AS EVERY2 #syn(#1(turned out) evolved developed)
IHAVE SAT AS EVERY2 #syn(#1(turned out) evolved developed) life
IHAVE SAT AS EVERY2 GOIN
IHAVE SAT AS EVERY2 GOIN life
IHAVE SAT AS EVERY2 ISARE
IHAVE SAT AS EVERY2 ISARE LIFE3
IHAVE SAT AS ISARE
IHAVE SAT AS ISARE LIFE3
IHAVE SAT AS EVERY1
IHAVE SAT AS EVERY1 LIFE3
IHAVE SAT ACHIEVE EVERY1 #syn(IHAVE IWOULD I) #syn(WISH WISHED WISHING)
IHAVE SAT ACHIEVE EVERY1 #syn(IHAVE IWOULD I) #syn(WISH WISHED WISHING) LIFE3
IHAVE SAT
IHAVE SAT EVERY1 IHAVE
IHAVE SAT EVERY1 IHAVE LIFE3
IHAVE SAT all aspects LIFE3
IHAVE SAT all aspects LIFE3 THERE NONE IWOULD EXCHANGE
IHAVE SAT with LIFE3 AS ITS
IHAVE SAT_NEG LIFE3 AS ISARE
IHAVE SAT_NEG AS #syn(live living lived)
IHAVE SAT_NEG AS ILIVING life
IHAVE SAT_NEG AS EVERY2 GOIN
IHAVE SAT_NEG AS EVERY2 GOIN life
IHAVE SAT_NEG AS ISARE
IHAVE SAT_NEG AS ISARE LIFE3
IHAVE SAT_NEG EVERY1 IHAVE
IHAVE SAT_NEG EVERY1 IHAVE LIFE3
IHAVE SAT_NEG all aspects LIFE3
IHAVE SAT_NEG all aspects LIFE3 THERE EVERY1 IWOULD EXCHANGE
IHAVE SAT_NEG lack HAPPY6
IHAVE SAT_NEG lack HAPPY6 LIFE3
IHAVE FILL HAPPY2
IHAVE FILL HAPPY2  LIFE3
IHAVE HAPPY1 LIFE3
IHAVE HAPPY1
IHAVE ACHIEVE #syn(WISH WISHED WISHING) LIFE3
IHAVE ACHIEVE #syn(WISH WISHED WISHING)
IHAVE ACHIEVE HAPPY2 LIFE3
IHAVE ACHIEVE HAPPY2
IHAVE ACHIEVE WISHED goals
IHAVE ACHIEVE WISHED goals LIFE3
IHAVE ACHIEVE HAPPY1 LIFE2
IHAVE ACHIEVE EVERY1 #syn(WISH WISHED WISHING)
IHAVE ACHIEVE EVERY1 #syn(WISH WISHED WISHING) LIFE3
IHAVE ACHIEVE EVERY1 targets set LIFE3
IHAVE EVERY1 #syn(IHAVE I) #syn(WISH need WISHED WISHING)
IHAVE EVERY1 #syn(IHAVE I) #syn(WISH need WISHED WISHING) LIFE3
IHAVE EVERY1 #syn(WISH WISHED WISHING) ACHIEVE
IHAVE EVERY1 #syn(WISH WISHED WISHING) ACHIEVE LIFE3
IHAVE NONE ERROR LIFE3
IHAVE NONE ERROR
IHAVE as SAT as #syn(#1(can be) possible) AS LIFE1 GOIN
IHAVE as SAT_NEG as #syn(#1(can be) possible) AS LIFE1 GOIN
IHAVE ideal PERSON
IHAVE it all LIFE3
IHAVE it all
IHAVE no #syn(WISH need) #syn(CHANGE CHANGING CHANGED) AS EVERY2 LIFE3
IHAVE no ERROR LIFE3
IHAVE no ERROR
IHAVE no WISH #syn(CHANGE CHANGING CHANGED) LIFE3
IHAVE no WISH #syn(CHANGE CHANGING CHANGED) LIFE3 IHAVE SAT IN it
IHAVE no WISH #syn(go ISARE) ACHIEVE_NEG
IHAVE no WISH ITSNOT ACHIEVE
IHAVE no WISH ITSNOT ACHIEVE_NEG
IHAVE not #syn(ready prepared) #syn(CHANGE CHANGING CHANGED) LIFE3 NONE #syn(IHAVE I) #syn(WISH need WISHED WISHING) #syn(CHANGE CHANGING CHANGED)
IHAVE on top of world
IHAVE sense HAPPY5
IHAVE sense HAPPY5 LIFE3
IHAVE sense HAPPY5_NEG
IHAVE sense HAPPY5_NEG LIFE3
IHAVE the resources to provide LIFE3 with EVERY1 #syn(IHAVE IWOULD I) #syn(WISH need WISHED WISHING)
IHAVE the resources to provide myself with EVERY1 #syn(IHAVE IWOULD I) #syn(WISH need WISHED WISHING) LIFE3
IWOULDNOT #syn(CHANGE CHANGING CHANGED) LIFE3
IWOULDNOT #syn(CHANGE CHANGING CHANGED) ANY LIFE3
LIFE1 #syn(#1(turned out) evolved developed shaped) AS #syn(IHAVE I) #syn(WISH WISHED WISHING)
LIFE1 #syn(#1(turned out) evolved developed shaped) opposite to #syn(IHAVE I) #syn(WISH WISHED WISHING)
LIFE1 #syn(#1(turned out) evolved developed shaped) opposite to #syn(what AS) #syn(IHAVE I)  #syn(WISH WISHED WISHING)
LIFE1 #syn(AS where) #syn(IHAVE IWOULD I) #syn(WISH WISHED WISHING)
LIFE1 #syn(HAPPY1 SAT ACHIEVE HAPPY3)
LIFE1 #syn(HAPPY1 SAT ACHIEVE HAPPY3) LIFE3
LIFE1 #syn(give gives given giving gave) EVERY1 #syn(IHAVE IWOULD I) #syn(WISH need WISHED WISHING)
LIFE1 #syn(gives give giving given gave) EVERY1
LIFE1 #syn(gives give giving given gave) EVERY1 me
LIFE1 #syn(provides provide providing give gives giving) HAPPY5
LIFE1 WISH HAPPY1
LIFE1 WISH HAPPY1_NEG
LIFE1 WISH ISARE ACHIEVE
LIFE1 WISH ACHIEVE #syn(without #1(with no)) ERROR
LIFE1 WISH ACHIEVE HAPPY4
LIFE1 WISH ACHIEVE HAPPY4_NEG
LIFE1 WISH ACHIEVE with ERROR
LIFE1 ILIVING #syn(IHAVE I) #syn(WISH need WISHED WISHING)
LIFE1 ILIVING HAPPY1
LIFE1 ILIVING HAPPY1_NEG
LIFE1 ITSNOT HAPPY1
LIFE1 ITSNOT HAPPY1 but ITS ALMOST
LIFE1 AS #syn(IHAVE IWOULD I) #syn(WISH need WISHED WISHING)
LIFE1 AS #syn(IHAVE I) #syn(WISH need WISHED WISHING)
LIFE1 AS #syn(IHAVE I) #syn(WISH need WISHED WISHING) it to be
LIFE1 FILL HAPPY2
LIFE1 GOIN AS #syn(IHAVE I) #syn(WISH need WISHED WISHING)
LIFE1 GOIN AS #syn(IHAVE I) #syn(WISH need WISHED WISHING) it
LIFE1 HAPPY1 #syn(BELIEVE THERE) no #syn(WISH need) #syn(CHANGE CHANGING CHANGED)
LIFE1 HAPPY1 #syn(could can possible)
LIFE1 HAPPY1 #syn(for to) me
LIFE1 HAPPY1 AS ITS
LIFE1 HAPPY1 AS ITS CHANGING it COULDNOT make it IMPROVE
LIFE1 HAPPY1 I IWOULDNOT #syn(CHANGE CHANGING CHANGED) ANY
LIFE1 HAPPY1 I CANNOT BELIEVE ANY IWOULD CHANGE
LIFE1 HAPPY1 why #syn(CHANGE CHANGING CHANGED)
LIFE1 HAPPY1_NEG #syn(BELIEVE THERE) #syn(WISH need) #syn(CHANGE CHANGING CHANGED)
LIFE1 ISARE HAPPY1
LIFE1 ISARE HAPPY1_NEG
LIFE1 ISARE HAPPY5
LIFE1 ISARE rich
LIFE1 ACHIEVE NFW
LIFE1 HAPPY5
LIFE1 EVERY1 #syn(IHAVE IWOULD) #syn(WISH WISHED WISHING)
LIFE1 EVERY1 #syn(IHAVE IWOULD) #syn(WISH WISHED WISHING) it to be
LIFE1 bowl of cherries
LIFE1 given me EVERY1 #syn(IHAVE IWOULD I) #syn(WISH need WISHED WISHING)
LIFE1 mode of HAPPY2_NEG
LIFE1 model of ideal
LIFE1 something IHAVE SAT
THERE NONE #syn(IHAVE IWOULD I) #syn(WISH WISHED WISHING) for
THERE NONE #syn(IHAVE IWOULD I) #syn(WISH need WISHED WISHING)
THERE NONE #syn(IHAVE IWOULD I) #syn(WISH need WISHED WISHING) LIFE3
THERE NONE #syn(IHAVE IWOULD I) #syn(WISH need WISHED WISHING) I DONOT have
THERE NONE #syn(IHAVE IWOULD I) #syn(WISH need WISHED WISHING) I DONOT have LIFE3
THERE NONE ERROR LIFE3
THERE NONE ELSE #syn(IHAVE IWOULD I) #syn(WISH need WISHED WISHING)
THERE NONE ELSE #syn(IHAVE IWOULD I) #syn(WISHED WISHING) LIFE3
THERE no ERROR LIFE3
THERE no ERROR
WISH LIFE3 ACHIEVE
WISH LIFE3 have EVERY1 been ACHIEVE
WISH ISARE #syn(true happening #1(working out))
WISH ISARE ACHIEVE
WISH ACHIEVE LIFE3
WISH ACHIEVE
IWOULD #syn(CHANGE CHANGING CHANGED) EVERY1
IWOULD #syn(CHANGE CHANGING CHANGED) NONE
IWOULD #syn(CHANGE CHANGING CHANGED) NONE LIFE3
IWOULD #syn(WISH need) #syn(CHANGE CHANGING CHANGED) LIFE3
IWOULD LOVE #syn(leaving #1(to leave)) LIFE3 AS ISARE
IWOULD LOVE_NEG #syn(leaving #1(to leave)) LIFE3 AS ISARE
IWOULD keep LIFE3 the same
LIFE2 #syn(WISH need) #syn(not no) CHANGE
LIFE2 #syn(HAPPY5 HAPPY1)
LIFE2 #syn(HAPPY5_NEG HAPPY1_NEG)
LIFE2 #syn(give gives given giving gave) me EVERY1
LIFE2 #syn(makes make) SAT
LIFE2 #syn(makes make) SAT_NEG
LIFE2 #syn(makes make) me #syn(SAT smile)
LIFE2 #syn(meets meet meeting) #syn(WISH WISHED WISHING)
LIFE2 #syn(suits suit) me
LIFE2 WISH a bit to HAPPY1
LIFE2 WISH no #syn(CHANGE CHANGING CHANGED)
LIFE2 COULDNOT IMPROVE
LIFE2 WOULD considered HAPPY1
LIFE2 WOULD considered HAPPY1_NEG
LIFE2 WOULD stay the same that's fine
LIFE2 HAPPY3 WISH
LIFE2 DONOT #syn(WISH need) #syn(CHANGE CHANGING CHANGED)
LIFE2 DONOT WISH to be different
LIFE2 AS #syn(do doing done) #syn(makes make) SAT
LIFE2 AS #syn(do doing done) #syn(makes make) SAT_NEG
LIFE2 AS #syn(do doing done) ISARE HAPPY1
LIFE2 GOT no ERROR
LIFE2 ISARE something IHAVE SAT
LIFE2 ISARE something IHAVE SAT_NEG
LIFE2 can be #syn(called described termed viewed) HAPPY1
LIFE2 could IMPROVE
LIFE2 has helped me ACHIEVE EVERY1 that #syn(IHAVE IWOULD I) #syn(WISH need WISHED WISHING)
LIFE2 should be AS is
LIFE2 should unchanged
ILIVING NOLESS than HAPPY1 LIFE3
ILIVING LIFE2 #syn(IHAVE I) #syn(WISH WISHED WISHING)
ILIVING LIFE2 HAPPY1
ILIVING LIFE2 HAPPY1_NEG
ILIVING HAPPY2
ILIVING HAPPY2 LIFE3
ILIVING LIFE3 #syn(WISH need)
ILIVING WISHED EVERY2
ILIVING WISHED EVERY2 LIFE3
ILIVING WISHED things
ILIVING WISHED things LIFE3
ILIVING SAT LIFE3
ILIVING HAPPY1 LIFE2
ILIVING HAPPY1 HAPPY2 LIFE3
ILIVING HAPPY1 HAPPY2
ILIVING ACHIEVE LIFE1 WISH
ILIVING ACHIEVE WISH
ILIVING ACHIEVE WISH LIFE3
ILIVING EVERY1 #syn(IHAVE IWOULD I) #syn(WISH need WISHED WISHING)
ILIVING EVERY1 #syn(IHAVE IWOULD I) #syn(WISH need WISHED WISHING) LIFE3
ILIVING EVERY1 #syn(IHAVE I) #syn(deserve deserving deserved)
ILIVING EVERY1 #syn(IHAVE I) #syn(deserve deserving deserved) LIFE3
ILIVING EVERY1 #syn(WISH WISHED WISHING)
ILIVING EVERY1 #syn(WISH WISHED WISHING) LIFE3
ILIVING EVERY1 #syn(WISH WISHED WISHING) me
ILIVING EVERY1 #syn(WISH WISHED WISHING) me LIFE3
ILIVING EVERY1 #syn(WISH need)
ILIVING EVERY1 #syn(WISH need) LIFE3
ILIVING EVERY1 #syn(deserve deserving deserved)
ILIVING EVERY1 LIFE3
ILIVING EVERY1 LIFE3 #syn(WISH need)
ILIVING EVERY1 LIFE3 I care for
ILIVING EVERY1 LIFE3 I care for LIFE3
ILIVING EVERY1 WISHED
ILIVING EVERY1 WISHED #syn(IHAVE IWOULD I) #syn(WISH WISHED WISHING)
ILIVING EVERY1 WISHED #syn(IHAVE IWOULD I) #syn(WISH WISHED WISHING) LIFE3
ILIVING EVERY1 WISHED #syn(WISH WISHED)
ILIVING EVERY1 WISHED #syn(WISH WISHED) LIFE3
ILIVING EVERY1 WISHED LIFE3
ILIVING EVERY1 I WOULD #syn(WISH need)
ILIVING EVERY1 I WOULD #syn(WISH need) and #syn(WISH need) LIFE3
ILIVING EVERY1
ILIVING EVERY1 matters
ILIVING EVERY1 matters LIFE3
ILIVING NONE WISHED LIFE3
ILIVING both material and spiritual wealth
ILIVING both material and spiritual wealth LIFE3
ILIVING life #syn(#1(that is) that's #1(that has been)) model of HAPPY2_NEG
ILIVING life model of HAPPY2_NEG
ILIVING life model of ideal
ILIVING life's WISHED things
ITS #syn(ERROR HAPPY1_NEG) LIFE2 ILIVING
ITS #syn(ERROR HAPPY1_NEG) LIFE3
ITS HAPPY1 LIFE2 ILIVING
ITS HAPPY1 LIFE3
ITS not WISHED to #syn(CHANGE CHANGING CHANGED) LIFE3
LIFE3 WISH ACHIEVE
LIFE3 NEG #syn(WISH need WISHED WISHING) #syn(CHANGE CHANGING CHANGED)
DONOT #syn(WISH need) #syn(CHANGE CHANGING CHANGED)
DONOT #syn(WISH need) #syn(CHANGE CHANGING CHANGED) LIFE3
HAPPY6 #syn(make makes) SAT
AS ILIVING #syn(makes make making) SAT
Based on ILIVING HAPPY1 LIFE2
Further changes are not necessary in life
HAPPY1 #syn( #syn(describe describes) describes describing) LIFE3
HAPPY1 #syn(describe describes describing) LIFE3
HAPPY1 LIFE2 IN reach
HAPPY1 LIFE3 ILIVING LIFE3
HAPPY1 LIFE3 ILIVING
HAPPY1 is word #syn(describe describes describing) LIFE3
HAPPY1_NEG is word #syn(describe describes describing) LIFE3
I #syn(#1(am not) aint) far from HAPPY1 LIFE3
I #syn(BELIEVE am) SAT I BELIEVE LIFE3
I #syn(BELIEVE am) SAT_NEG I BELIEVE LIFE3
I #syn(WISH need) IMPROVE LIFE3
I #syn(DONOT CANNOT) BELIEVE #syn(why need reason) #syn(CHANGE CHANGING CHANGED) LIFE3
I #syn(WISH need) NONE LIFE3
I #syn(WISH need) NONE
I ERROR LIFE3
I IWOULDNOT #syn(CHANGE CHANGING CHANGED) ANY
I IWOULDNOT #syn(CHANGE CHANGING CHANGED) ANY LIFE3
I IWOULDNOT #syn(WISH need) #syn(CHANGE CHANGING CHANGED) LIFE2
I IWOULDNOT CHANGE LIFE2
I IWOULDNOT WISH #syn(CHANGE CHANGING CHANGED) ANY LIFE3
I IWOULDNOT EXCHANGE #syn(life lives)
I IWOULDNOT EXCHANGE #syn(life lives) with NOONE
I IWOULDNOT EXCHANGE places with NOONE
I IWOULDNOT have LIFE3 ANY other way
I BELIEVE #syn(why need reason) #syn(CHANGE CHANGING CHANGED) LIFE3
I BELIEVE IHAVE it EVERY1
I BELIEVE IHAVE it EVERY1 LIFE3
I BELIEVE LIFE1 #syn(HAPPY1 SAT ACHIEVE HAPPY3)
I BELIEVE LIFE1 FILL HAPPY2
I BELIEVE LIFE3 WISH #syn(CHANGE CHANGING CHANGED)
I BELIEVE LIFE3 HAPPY1
I BELIEVE WISHED #syn(CHANGE CHANGING CHANGED)
I BELIEVE WISHED #syn(CHANGE CHANGING CHANGED) LIFE3
I BELIEVE SAT ILIVING EVERY1 WISHED
I BELIEVE SAT LIFE3
I BELIEVE SAT
I BELIEVE HAPPY5
I BELIEVE HAPPY5 LIFE3
I BELIEVE HAPPY5 I BELIEVE LIFE3
I BELIEVE HAPPY5_NEG
I BELIEVE HAPPY5_NEG LIFE3
I BELIEVE HAPPY5_NEG I BELIEVE LIFE3
I BELIEVE no #syn(WISH need reason) #syn(CHANGE CHANGING CHANGED) LIFE3
I LOVE #syn(AS where) IHAVE LIFE2
I LOVE #syn(AS where) IHAVE LIFE2 IWOULDNOT #syn(WISH need) #syn(CHANGE CHANGING CHANGED)
I LOVE LIFE2 AS ITS
I LOVE LIFE2
I LOVE LIFE3 IWOULDNOT #syn(WISH need) #syn(CHANGE CHANGING CHANGED)
I LOVE LIFE3 no BELIEVE #syn(CHANGE CHANGING CHANGED) it
I LOVE AS EVERY2 ISARE LIFE3
I LOVE EVERY2 AS ISARE LIFE3
I LOVE things AS ISARE
I LOVE_NEG #syn(AS where) IHAVE LIFE2
I LOVE_NEG #syn(AS where) IHAVE LIFE2 #syn(WISH need) #syn(CHANGE CHANGING CHANGED)
I LOVE_NEG LIFE3 #syn(WISH need) #syn(CHANGE CHANGING CHANGED)
I LOVE_NEG LIFE3 BELIEVE #syn(CHANGE CHANGING CHANGED) it
I LOVE_NEG EVERY2 AS ISARE LIFE3
I LOVE_NEG things AS ISARE
I COULDNOT ACHIEVE more HAPPY5
I COULDNOT ACHIEVE more HAPPY5 LIFE3
I COULDNOT happier
I COULDNOT happier LIFE3
I COULDNOT more SAT
I COULDNOT more SAT LIFE3
I COULDNOT more SAT_NEG
I COULDNOT more SAT_NEG LIFE3
I WOULD happier
I WOULD happier LIFE3
I WOULD less SAT_NEG
I WOULD less SAT_NEG LIFE3
I WOULD more SAT
I WOULD more SAT LIFE3
I DONOT #syn(WISH need) #syn(CHANGE CHANGING CHANGED) LIFE3
I DONOT #syn(WISH need) #syn(CHANGE CHANGING CHANGED) LIFE3 for #syn(NOONE #1(any reason))
I DONOT #syn(WISH need) #syn(CHANGE CHANGING CHANGED) LIFE3 for NOONE
I DONOT #syn(WISH need) #syn(CHANGE CHANGING CHANGED) NOONE LIFE3
I DONOT #syn(WISH need) #syn(CHANGE CHANGING CHANGED) to AS LIFE1
I DONOT #syn(WISH need) LIFE3 #syn(CHANGE CHANGING CHANGED)
I DONOT #syn(WISH need) LIFE3 to #syn(differ different vary)
I DONOT #syn(WISH need) ELSE
I DONOT #syn(WISH need) ELSE IHAVE ACHIEVE
I DONOT #syn(WISH need) ELSE IHAVE ACHIEVE LIFE3
I DONOT #syn(WISH need) ELSE LIFE3
I DONOT #syn(WISH need) ANY LIFE3 #syn(CHANGE CHANGING CHANGED)
I DONOT #syn(WISH need) IMPROVE LIFE3
I DONOT #syn(WISH need) add LIFE3
I DONOT BELIEVE #syn(why need reason) #syn(IHAVE IWOULD I) #syn(CHANGE CHANGING CHANGED) LIFE3
I DONOT BELIEVE LIFE3 WISH #syn(CHANGE CHANGING CHANGED)
I DONOT BELIEVE WISHED #syn(CHANGE CHANGING CHANGED)
I DONOT BELIEVE WISHED #syn(CHANGE CHANGING CHANGED) LIFE3
I DONOT have ACHIEVE_NEG WISH
I DONOT have ACHIEVE_NEG WISH LIFE3
I DONOT regret ANY LIFE3
I WISH #syn(leaving #1(to leave)) LIFE3 AS ISARE
I CANNOT BELIEVE ANY point #syn(CHANGE CHANGING CHANGED) LIFE3
I CANNOT BELIEVE ANY point #syn(CHANGE CHANGING CHANGED) LIFE3 ITS fine AS ITS
I CANNOT BELIEVE of ANY LIFE3 #syn(IHAVE IWOULD I) #syn(CHANGE CHANGING CHANGED)
I ACHIEVE MANY LIFE3
I ACHIEVE HAPPY5 BELIEVE LIFE3
I ACHIEVE HAPPY5_NEG BELIEVE LIFE3
I ACHIEVE EVERY1 #syn(IHAVE IWOULD I) #syn(WISH need WISHED WISHING)
I ACHIEVE EVERY1 #syn(IHAVE IWOULD I) #syn(WISH need WISHED WISHING) LIFE3
I am approaching the attainment of my perfect life
I am fine as of now and so don't need a change
I am glad life is going AS it is
I am happy with my life as it is
I am satisfied with life
I can't think of anything in life I would change
I could say life is perfect
I don't need to change a thing about life
I feel close to self actualization
I have gotten the important things I want in life
I love my life
I possess EVERY1 WISHED LIFE3
I regret #syn(MORE EVERY1) LIFE3
I succeeded #syn(in at) ACHIEVE EVERY1 #syn(IHAVE IWOULD I) #syn(WISH need WISHED WISHING)
I succeeded #syn(in at) ACHIEVE EVERY1 #syn(IHAVE IWOULD I) #syn(WISH need WISHED WISHING) LIFE3
I want change everything LIFE3
I would change nothing about my life
I'm happy how life #syn(#1(turned out) evolved developed)
I'm in love with my life
I've been blessed all my life
If IWOULD turn back time I IWOULDNOT #syn(CHANGE CHANGING CHANGED) LIFE3
If it were up to me I IWOULDNOT #syn(CHANGE CHANGING CHANGED) NONE LIFE3
If it were up to me I IWOULDNOT #syn(CHANGE CHANGING CHANGED) ANY LIFE3
In life ILIVING EVERY1 I came for
It does not seem WISHED to make CHANGE LIFE3
Life #syn(give gives given giving gave) EVERY1 #syn(IHAVE IWOULD I) #syn(WISH need WISHED WISHING)
Life #syn(give gives given giving gave) NONE #syn(IHAVE IWOULD I) #syn(WISH need WISHED WISHING)
My LIFE1 uniqueness perfection
My life is close to my ideal
My life is full of peace
My life is going well IGNORE
My life is good
No #syn(CHANGE CHANGING CHANGED) #syn(WISH need WISHED) to be made LIFE3
No #syn(CHANGE CHANGING CHANGED) WISHED LIFE3
HAPPY5 #syn(MINE here)
HAPPY5_NEG #syn(MINE here)
EVERY1 #syn(IHAVE IWOULD I) #syn(WISH need WISHED WISHING) #syn(#1(withheld from) denied) LIFE3
EVERY1 #syn(IHAVE IWOULD I) #syn(WISH need WISHED WISHING) ILIVING
EVERY1 #syn(IHAVE IWOULD I) #syn(WISH need WISHED WISHING) ILIVING LIFE3
EVERY1 #syn(IHAVE IWOULD I) #syn(WISH need WISHED WISHING) LIFE3 ILIVING
EVERY1 #syn(IHAVE I) #syn(WISH need WISHED WISHING) LIFE3 mine
EVERY1 #syn(WISH WISHED WISHING) ILIVING LIFE3
EVERY1 #syn(WISH WISHED WISHING) LIFE3 ILIVING
EVERY1 #syn(WISH need WISHED WISHING) LIFE3 MINE
EVERY1 #syn(WISH need WISHED WISHING) MINE
EVERY1 IHAVE
EVERY1 LIFE1 HAPPY1
EVERY1 LIFE1 HAPPY1 AS ITS
EVERY1 FULLY WISHED LIFE3 ILIVING
EVERY1 WISH LIFE3 ACHIEVE
EVERY1 WISH ACHIEVE
EVERY1 WISH ACHIEVE LIFE3
EVERY1 WISH ACHIEVE_NEG
EVERY1 WISH ACHIEVE_NEG LIFE3
EVERY1 WISHED #syn(absent missing) LIFE3
EVERY1 WISHED IHAVE
EVERY1 WISHED IHAVE ACHIEVE
EVERY1 WISHED ILIVING
EVERY1 WISHED LIFE3 IHAVE
EVERY1 WISHED LIFE3 IHAVE ACHIEVE
EVERY1 WISHED I ACHIEVE LIFE3
EVERY1 life's WISH ACHIEVE
EVERY1 of importance MINE
NONE #syn(IHAVE IWOULD I) #syn(WISH need WISHED WISHING) #syn(#1(withheld from) denied) LIFE3
NONE #syn(CHANGE CHANGING CHANGED) LIFE3
NONE #syn(CHANGED CHANGE CHANGING) LIFE3
NONE ERROR LIFE3
NONE WISH #syn(CHANGE CHANGING CHANGED) LIFE3
NONE WISH LIFE3 ACHIEVE
NONE WISH ACHIEVE
NONE WISH ACHIEVE LIFE3
NONE LIFE3 #syn(WISH WISHED WISHING) #syn(CHANGE CHANGING CHANGED)
NONE LIFE3 #syn(IWOULD IHAVE I) #syn(WISH WISHED WISHING) #syn(CHANGE CHANGING CHANGED)
NONE LIFE3 WISH #syn(CHANGE CHANGING)
NONE LIFE3 IWOULD LOVE #syn(CHANGE CHANGING CHANGED)
NONE LIFE3 that IHAVE #syn(WISH WISHED WISHING) #syn(CHANGE CHANGING CHANGED)
NONE WISHED #syn(absent missing) LIFE3
NONE else of importance ISARE there #syn(IHAVE IWOULD I) #syn(WISH need WISHED WISHING)
NONE life IWOULD #syn(CHANGE CHANGING CHANGED)
NONE life WOULD CHANGED
NONE life's WISH ACHIEVE
The WISHED EVERY2 LIFE3 ILIVING
The important things in life are mine
There is no reason for change in my life
There is nothing I want
This is the happiest time of life
IAM #syn(AS where) #syn(IHAVE IWOULD I) #syn(WISH WISHED WISHING)
IAM #syn(AS where) #syn(IHAVE IWOULD I) #syn(WISH WISHED WISHING) LIFE3
IAM ACHIEVE LIFE3 #syn(IHAVE IWOULD I) #syn(WISH need WISHED WISHING)
IAM NEG #syn(plagued troubled) ACHIEVE_NEG WISH
IAM NEG #syn(plagued troubled) ACHIEVE_NEG WISH LIFE3
IAM not making #syn(CHANGE CHANGING CHANGED) LIFE3
IAM not making #syn(CHANGE CHANGING CHANGED) LIFE3 IAM SAT so it's not WISHED
With a few CHANGE LIFE2 WOULD HAPPY1
god #syn(bless blessed blessing) me
god blessing me more than I deserve
life ILIVING HAPPY1
life ILIVING HAPPY1_NEG
life GOT HAPPY2
life has worked out for me so far
life rocks
life's #syn(not #1(not been)) HAPPY1 but ITS ALMOST
no #syn(WISH need) #syn(CHANGE CHANGING CHANGED) LIFE3
there is nothing wrong with my life

*******************************************************************************

Set 2. Life Dissatisfaction Retrieval Templates

#syn(CHANGE CHANGING CHANGED) LIFE1 WISHED
#syn(#1(IHAVE not) #1(I aint)) far from HAPPY1_NEG LIFE3
#syn(IHAVE I) #syn(WISH need WISHED WISHING) #syn(CHANGE CHANGING CHANGED) LIFE3 for #syn(NOONE #1(any reason))
#syn(IHAVE I) #syn(WISH need WISHED WISHING) #syn(CHANGE CHANGING CHANGED) to AS LIFE1
#syn(IHAVE I) #syn(WISH need WISHED WISHING) #syn(MORE EVERY1) LIFE3 #syn(CHANGE CHANGING CHANGED)
#syn(IHAVE I) #syn(WISH need WISHED WISHING) LIFE3 #syn(CHANGE CHANGING CHANGED)
#syn(IHAVE I) #syn(WISH need WISHED WISHING) LIFE3 to #syn(differ different vary)
#syn(IHAVE I) #syn(WISH need WISHED WISHING) ELSE LIFE3
#syn(IHAVE I) #syn(WISH need WISHED WISHING) ELSE
#syn(IHAVE I) #syn(WISH need WISHED WISHING) MORE LIFE3
#syn(IHAVE I) #syn(WISH need WISHED WISHING) MORE
#syn(IHAVE I) #syn(WISH need WISHED WISHING) add LIFE3
#syn(IHAVE I) #syn(WISH need WISHED WISHING) for MORE LIFE3
#syn(IHAVE I) #syn(WISH need WISHED WISHING) for MORE
#syn(IHAVE I) #syn(WISH need WISHED WISHING) more than EVERY1 ILIVING
#syn(IHAVE I) #syn(WISH need WISHED WISHING) more than EVERY1 ILIVING LIFE3
#syn(IHAVE I) #syn(WISHING WISHED WISH need) ELSE LIFE3 than IHAVE ACHIEVE
#syn(IHAVE I) #syn(envy envied envying) #syn(everyone others)
#syn(IHAVE I) #syn(envy envied envying) #syn(everyone others) LIFE2
#syn(IHAVE I) IWOULD #syn(WISH need WISHED WISHING) more LIFE3
#syn(IHAVE I) IWOULD #syn(WISH need WISHED WISHING) more LIFE3 to SAT
#syn(IHAVE I) SAT_NEG ILIVING NONE WISHED
#syn(IHAVE I) NONE LIFE3
#syn(CHANGE CHANGING CHANGED) #syn(IHAVE I) #syn(WISH need WISHED WISHING)
#syn(CHANGE CHANGING CHANGED) #syn(IHAVE I) #syn(WISH need WISHED WISHING) LIFE3
#syn(CHANGE CHANGING CHANGED) LIFE1 WISHED IAM SAT_NEG AS ITS
#syn(CHANGE CHANGING CHANGED) LIFE3 WOULD make it better ITS HAPPY1_NEG AS ITS
#syn(WISH need) #syn(CHANGE CHANGING CHANGED) LIFE3
#syn(WISH need) #syn(CHANGE CHANGING CHANGED)
#syn(IWOULD IHAVE) #syn(WISH WISHED WISHING) #syn(CHANGE CHANGING CHANGED) EVERY1 LIFE3
#syn(ILIVING IHAVE) NONE LIFE3
#syn(ILIVING IHAVE) NONE
#syn(HAPPY1_NEG SAT_NEG) is a word #syn(describe describes describing) feelings on LIFE3
#syn(Im #1(I am)) stressed
#syn(MORE EVERY1) WISH #syn(CHANGE CHANGING) LIFE3
#syn(MORE EVERY1) LIFE3 #syn(WISH WISHED WISHING) #syn(CHANGE CHANGING CHANGED)
#syn(MORE EVERY1) LIFE3 #syn(IWOULD IHAVE I) #syn(WISH WISHED WISHING) #syn(CHANGE CHANGING CHANGED)
#syn(MORE EVERY1) LIFE3 IHAVE #syn(WISH WISHED WISHING) #syn(CHANGE CHANGING CHANGED)
#syn(MORE EVERY1) LIFE3 WISH #syn(CHANGE CHANGING)
#syn(MORE EVERY1) LIFE3 IWOULD #syn(CHANGE CHANGING CHANGED)
#syn(fuck sick) my life
#syn(im #1(i am)) a fuck up
IHAVE #syn(WISH WISHED WISHING) #syn(go ISARE) ACHIEVE_NEG
IHAVE #syn(SAT_NEG LOVE_NEG) #syn(where AS) IHAVE
IHAVE #syn(SAT_NEG LOVE_NEG) #syn(where AS) IHAVE LIFE3
IHAVE #syn(SAT_NEG sick) LIFE3
IHAVE #syn(HAPPY5_NEG HAPPY2_NEG) LIFE3
IHAVE #syn(HAPPY5_NEG HAPPY2_NEG)
IHAVE LOVE_NEG #syn(AS where) LIFE1
IHAVE LOVE_NEG #syn(AS where) LIFE1 ISARE
IHAVE LOVE_NEG LIFE3
IHAVE HAPPY2_NEG LIFE3
IHAVE HAPPY2_NEG
IHAVE SAT_NEG #syn(AS where) LIFE1
IHAVE SAT_NEG #syn(AS where) LIFE1 ISARE
IHAVE SAT_NEG #syn(be being) #syn(me myself)
IHAVE SAT_NEG #syn(be being) #syn(me myself) LIFE3
IHAVE SAT_NEG LIFE1 AS ITS ISARE
IHAVE SAT_NEG PERSON
IHAVE SAT_NEG LIFE3 BELIEVE #syn(WISH need reason) #syn(CHANGE CHANGING CHANGED)
IHAVE SAT_NEG LIFE3 IWOULD #syn(CHANGE CHANGING CHANGED) it
IHAVE SAT_NEG LIFE3 AS ITS
IHAVE SAT_NEG AS IHAVE
IHAVE SAT_NEG AS IHAVE LIFE3
IHAVE SAT_NEG AS LIFE1
IHAVE SAT_NEG AS EVERY2 #syn(#1(turned out) evolved developed)
IHAVE SAT_NEG AS EVERY2 #syn(#1(turned out) evolved developed) life
IHAVE SAT_NEG AS EVERY2 ISARE
IHAVE SAT_NEG AS EVERY2 ISARE LIFE3
IHAVE SAT_NEG AS EVERY1
IHAVE SAT_NEG AS EVERY1 LIFE3
IHAVE SAT_NEG ACHIEVE NONE #syn(IHAVE IWOULD I) #syn(WISH WISHED WISHING)
IHAVE SAT_NEG ACHIEVE NONE #syn(IHAVE IWOULD I) #syn(WISH WISHED WISHING) LIFE3
IHAVE SAT_NEG
IHAVE SAT_NEG with LIFE3 AS ITS
IHAVE FILL HAPPY2_NEG
IHAVE FILL HAPPY2_NEG  LIFE3
IHAVE HAPPY1_NEG LIFE3
IHAVE HAPPY1_NEG
IHAVE ACHIEVE HAPPY1_NEG LIFE2
IHAVE ACHIEVE NONE #syn(WISH WISHED WISHING)
IHAVE ACHIEVE NONE #syn(WISH WISHED WISHING) LIFE3
IHAVE EVERY1 ERROR LIFE3
IHAVE EVERY1 ERROR
IHAVE NONE #syn(IHAVE I) #syn(WISH need WISHED WISHING) LIFE3
IHAVE NONE #syn(IHAVE I) #syn(WISH need WISHED WISHING)
IHAVE NONE #syn(WISH WISHED WISHING) ACHIEVE
IHAVE NONE #syn(WISH WISHED WISHING) ACHIEVE LIFE3
IHAVE no WISH #syn(go ISARE) ACHIEVE
IWOULDNOT #syn(CHANGE CHANGING CHANGED) ANY every detail LIFE3
LIFE1 #syn(HAPPY1_NEG SAT_NEG ACHIEVE_NEG HAPPY3_NEG)
LIFE1 #syn(HAPPY1_NEG SAT_NEG ACHIEVE_NEG HAPPY3_NEG) LIFE3
LIFE1 #syn(give gives given giving gave) NONE #syn(IHAVE IWOULD I) #syn(WISH need WISHED WISHING)
LIFE1 ERROR
LIFE1 ERROR #syn(for to) me
LIFE1 ERROR LIFE3
LIFE1 WISH ISARE ACHIEVE_NEG
LIFE1 LIFE2 #syn(provides provide providing give gives giving) HAPPY5_NEG
LIFE1 ITSNOT HAPPY1
LIFE1 FILL HAPPY2_NEG
LIFE1 HAPPY1_NEG
LIFE1 HAPPY1_NEG #syn(IHAVE IWOULD) #syn(WISH WISHED WISHING) #syn(CHANGE CHANGING CHANGED) EVERY1
LIFE1 HAPPY1_NEG #syn(could can possible)
LIFE1 HAPPY1_NEG #syn(for to) me
LIFE1 HAPPY1_NEG AS ITS
LIFE1 HAPPY1_NEG AS ITS CHANGING it COULDNOT make it IMPROVE
LIFE1 NONE #syn(IHAVE IWOULD) #syn(WISH WISHED WISHING)
LIFE1 NONE #syn(IHAVE IWOULD) #syn(WISH WISHED WISHING) it to be
LIFE1 given me NONE #syn(IHAVE IWOULD I) #syn(WISH need WISHED WISHING)
LIFE1 is off from HAPPY1
LIFE1 something IHAVE SAT_NEG
THERE HAPPY2_NEG LIFE3
THERE HAPPY2_NEG
THERE ISARE EVERY2 life IWOULD #syn(CHANGE CHANGING CHANGED)
THERE MORE #syn(IHAVE IWOULD I) #syn(WISH need WISHED WISHING)
THERE MORE #syn(IHAVE IWOULD I) #syn(WISH need WISHED WISHING) LIFE3
THERE EVERY1 #syn(IHAVE IWOULD I) #syn(WISH WISHED WISHING) for
THERE EVERY1 #syn(IHAVE I) #syn(WISH need WISHED WISHING)
THERE EVERY1 #syn(IHAVE I) #syn(WISH need WISHED WISHING) LIFE3
THERE EVERY1 ERROR LIFE3
THERE much ELSE #syn(IHAVE IWOULD I) #syn(WISH need WISHED WISHING)
THERE much ELSE #syn(IHAVE IWOULD I) #syn(WISH need WISHED WISHING) LIFE3
WISH ACHIEVE_NEG
WISH ACHIEVE_NEG LIFE3
IWOULD #syn(CHANGE CHANGING CHANGED) #syn(MORE EVERY1)
IWOULD #syn(CHANGE CHANGING CHANGED) #syn(MORE EVERY1) LIFE3
IWOULD #syn(CHANGE CHANGING CHANGED) LIFE3
IWOULD #syn(CHANGE CHANGING CHANGED) EVERY1 LIFE3
IWOULD EXCHANGE #syn(life lives)
IWOULD EXCHANGE #syn(life lives) with NOONE
IWOULD EXCHANGE places with NOONE
LIFE2 #syn(WISH need) #syn(CHANGE CHANGING CHANGED)
LIFE2 #syn(WISH need) CHANGE
LIFE2 #syn(makes make) me #syn(SAT_NEG frown)
LIFE2 WISH a lot to HAPPY1
LIFE2 WISH to be different
LIFE2 HAPPY3_NEG WISH
LIFE2 AS #syn(do doing done) ISARE HAPPY1_NEG
LIFE2 GOT ERROR
LIFE2 can be #syn(called described termed viewed) HAPPY1_NEG
LIFE2 should #syn(CHANGE CHANGING CHANGED)
ILIVING NOLESS than HAPPY1_NEG LIFE3
ILIVING LIFE2 #syn(IHAVE I) LOVE_NEG
ILIVING HAPPY2_NEG
ILIVING HAPPY2_NEG LIFE3
ILIVING SAT_NEG LIFE3
ILIVING HAPPY1_NEG LIFE2
ILIVING ACHIEVE HAPPY2_NEG LIFE3
ILIVING ACHIEVE HAPPY2_NEG
ILIVING ACHIEVE_NEG LIFE1 WISH
ILIVING ACHIEVE_NEG WISH
ILIVING NONE 
ILIVING NONE #syn(IHAVE IWOULD I) #syn(WISH need WISHED WISHING)
ILIVING NONE #syn(IHAVE IWOULD I) #syn(WISH need WISHED WISHING) LIFE3
ILIVING NONE #syn(IHAVE I) #syn(deserve deserving deserved)
ILIVING NONE #syn(IHAVE I) #syn(deserve deserving deserved) LIFE3
ILIVING NONE #syn(WISH WISHED WISHING)
ILIVING NONE #syn(WISH WISHED WISHING) LIFE3
ILIVING NONE #syn(WISH WISHED WISHING) me
ILIVING NONE #syn(WISH need)
ILIVING NONE #syn(WISH need) LIFE2
ILIVING NONE #syn(WISH need) LIFE3
ILIVING NONE LIFE3
ILIVING NONE LIFE3 #syn(WISH need)
ILIVING NONE LIFE3 I WOULD care for
ILIVING NONE LIFE3 I WOULD care for LIFE3
ILIVING NONE WISHED #syn(IHAVE IWOULD I) #syn(WISH WISHED WISHING)
ILIVING NONE WISHED #syn(IHAVE IWOULD I) #syn(WISH WISHED WISHING) LIFE3
ILIVING NONE WISHED #syn(WISH WISHED)
ILIVING NONE WISHED #syn(WISH WISHED) LIFE3
ILIVING NONE WISHED
ILIVING NONE life's WISHED things
ILIVING NONE matters
ILIVING NONE matters LIFE3
CHANGING #syn(CHANGE CHANGING CHANGED) LIFE3 WOULD make it better
ITS WISHED to #syn(CHANGE CHANGING CHANGED) LIFE3
LIFE3 #syn(WISH need WISHED WISHING) #syn(CHANGE CHANGING CHANGED)
AS ILIVING #syn(makes make making) SAT_NEG
EVERY2 life WOULD CHANGED
HAPPY1_NEG #syn( #syn(describe describes) describes describing) LIFE3
HAPPY1_NEG LIFE3 ILIVING LIFE3
HAPPY1_NEG LIFE3 ILIVING
I #syn(WISH need) #syn(CHANGE CHANGING CHANGED) LIFE3
I #syn(WISH need) CHANGE LIFE2
I #syn(WISH need) MORE LIFE3
I #syn(WISH need) EVERY1 LIFE3
I #syn(have got) no life
I BELIEVE #syn(WISH need reason) #syn(CHANGE CHANGING CHANGED) LIFE3
I BELIEVE #syn(why need reason) #syn(IHAVE IWOULD I) #syn(CHANGE CHANGING CHANGED) LIFE3
I BELIEVE IHAVE NONE
I BELIEVE IHAVE NONE LIFE3
I BELIEVE LIFE1 #syn(HAPPY1_NEG SAT_NEG ACHIEVE_NEG HAPPY3_NEG)
I BELIEVE LIFE1 FILL HAPPY2_NEG
I BELIEVE LIFE3 HAPPY1_NEG
I BELIEVE SAT_NEG ILIVING NONE WISHED
I BELIEVE SAT_NEG LIFE3
I BELIEVE SAT_NEG AS EVERY2
I BELIEVE SAT_NEG
I LOVE_NEG LIFE2 AS ITS
I LOVE_NEG LIFE2
I LOVE_NEG AS EVERY2 ISARE LIFE3
I COULDNOT have less HAPPY5_NEG
I COULDNOT have less HAPPY5_NEG LIFE3
I WOULD ACHIEVE more HAPPY5
I WOULD ACHIEVE more HAPPY5 LIFE3
I ACHIEVE NONE #syn(IHAVE IWOULD I) #syn(WISH need WISHED WISHING)
I ACHIEVE NONE #syn(IHAVE IWOULD I) #syn(WISH need WISHED WISHING) LIFE3
I ACHIEVE NONE LIFE3
I am plagued unfulfilled desires
I feel far from self actualization
I hate myself
I have ACHIEVE_NEG WISH
I have ACHIEVE_NEG WISH LIFE3
I suck
I want LIFE3 to change
I want to be happy
I want to be happy as use to be
If IWOULD turn back time IWOULD #syn(CHANGE CHANGING CHANGED) LIFE3
If I could only do something LIFE3 would be HAPPY1
If it were up to me IWOULD #syn(CHANGE CHANGING CHANGED) #syn(MORE EVERY1) LIFE3
It does seem WISHED to #syn(CHANGE CHANGING CHANGED) LIFE3
EVERY1 #syn(IHAVE IWOULD) #syn(WISH need WISHED WISHING) I DONOT have
EVERY1 #syn(IHAVE IWOULD) #syn(WISH need WISHED WISHING) I DONOT have LIFE3
EVERY1 LIFE1 HAPPY1_NEG
EVERY1 LIFE1 HAPPY1_NEG AS ITS
EVERY1 else of importance ISARE there #syn(IHAVE I) #syn(WISH need WISHED WISHING)
NONE #syn(IHAVE IWOULD I) #syn(WISH WISHED WISHING) LIFE3 ILIVING
NONE #syn(IHAVE IWOULD I) #syn(WISH need WISHED WISHING) ILIVING
NONE #syn(IHAVE IWOULD I) #syn(WISH need WISHED WISHING) ILIVING LIFE3
NONE #syn(WISH WISHED WISHING) ILIVING LIFE3
NONE #syn(WISH WISHED WISHING) LIFE3 ILIVING
NONE #syn(WISH need WISHED WISHING) LIFE3 MINE
NONE #syn(WISH need WISHED WISHING) MINE
NONE LIFE1 HAPPY1
NONE LIFE1 HAPPY1 AS ITS
NONE WISH ISARE #syn(true happening #1(working out))
NONE WISHED IHAVE
NONE WISHED IHAVE ACHIEVE
NONE WISHED ILIVING
NONE WISHED LIFE3 IHAVE
NONE WISHED LIFE3 IHAVE ACHIEVE
NONE WISHED I ACHIEVE LIFE3
NONE of importance MINE
IAM #syn(plagued troubled) ACHIEVE_NEG WISH
IAM #syn(plagued troubled) ACHIEVE_NEG WISH LIFE3
IAM making #syn(CHANGE CHANGING CHANGED) LIFE3
IAM making #syn(CHANGE CHANGING CHANGED) LIFE3 IAM SAT so it's WISHED
i #syn(want going) to die
i don't have life
i never be happy
i suck at life
lack of HAPPY6 #syn(make makes) SAT_NEG
life GOT HAPPY2_NEG
life is #syn(joke mess fart)
something ERROR LIFE3
why am i sad
